# Supplementary material for: Comparing enzyme activity modifier equations through the development of global data fitting templates in Excel
Source: PeerJ. 2018 Dec 14;6:e6082. doi: 10.7717/peerj.6082 (PMC6296338; doi:10.7717/peerj.6082)
Supplement: Supplemental Information 11 [file peerj-06-6082-s011.xlsx]

## Sheet: Raw data and fitting summary
		No Inhibitor	[I]1	[I]2	[I]3	[I]4	[I]5	[I]6	[I]7	[I]8	[I]9	[I]10	[I]11	[I]12	[I]13	[I]14	[I]15
		0	5	10	15	20	25
[S]1	1.5	0.31	0.28	0.26	0.25	0.23	0.22
[S]2	2	0.37	0.33	0.31	0.29	0.28	0.27
[S]3	3	0.45	0.41	0.38	0.36	0.34	0.33
[S]4	4	0.51	0.47	0.43	0.41	0.39	0.37
[S]5
[S]6
[S]7
[S]8
[S]9
[S]10
[S]11
[S]12
[S]13
[S]14
[S]15
		Direct linear plot Km, Vmax estimates
							44.4672	1.5	0.310006	1	1	1.5	0.310006	1.5	0.310006
		Km	2.49838				48.3209	2	0.367398	1	1	2	0.367398	2	0.367398
		Vmax	0.826347					3	0.450867	1	1	3	0.450867	3	0.450867
								4	0.508648	1	1	4	0.508648	4	0.508648
	Ki estimate based on linear decrease in activity							0	0	#DIV/0!	#DIV/0!	#DIV/0!	#DIV/0!	#N/A	#N/A
								0	0	#DIV/0!	#DIV/0!	#DIV/0!	#DIV/0!	#N/A	#N/A
		Ki	44.4672					0	0	#DIV/0!	#DIV/0!	#DIV/0!	#DIV/0!	#N/A	#N/A
								0	0	#DIV/0!	#DIV/0!	#DIV/0!	#DIV/0!	#N/A	#N/A
								0	0	#DIV/0!	#DIV/0!	#DIV/0!	#DIV/0!	#N/A	#N/A
								0	0	#DIV/0!	#DIV/0!	#DIV/0!	#DIV/0!	#N/A	#N/A
								0	0	#DIV/0!	#DIV/0!	#DIV/0!	#DIV/0!	#N/A	#N/A
								0	0	#DIV/0!	#DIV/0!	#DIV/0!	#DIV/0!	#N/A	#N/A
								0	0	#DIV/0!	#DIV/0!	#DIV/0!	#DIV/0!	#N/A	#N/A
								0	0	#DIV/0!	#DIV/0!	#DIV/0!	#DIV/0!	#N/A	#N/A
								0	0	#DIV/0!	#DIV/0!	#DIV/0!	#DIV/0!	#N/A	#N/A
			Km	Km2	Vmax	Vmax2	Ki	b	RSS	RSE	n	k	BIC
		Partial Non-competitive	2.62537		0.847577	0.379904	25.5623		0.000161666	0.00284311	24	4	-118.597
		Partial Competitive	2.57207	3.01598	0.817413		60.2282		0.000549142	0.00523995	24	4	-105.852
		Partial Uncompetitive	11.8396		1.95017	0.271674	2.92885		0.0206841	0.0321591	24	4	-68.0289
		Partial Mixed Non-competitive	2.5007	2.94852	0.826979		28.4975	0.480399	0.000161857	0.0029187	24	5	-117.205
		Modifier equation	2.56251	2.8191	0.837795	0.39375	26.7503		0.000155472	0.00286055	24	5	-117.624
													Residual distribution
													Partial Non-competitive	Partial Competitive	Partial Uncompetitive	Partial Mixed Non-competitive	Modifier equation
												Minimum value	-0.00470175	-0.00880707	-0.0731715	-0.00538825	-0.00512327
												First quartile	-0.00223807	-0.00371231	-0.0130373	-0.00142382	-0.00179967
												Median value	0.000363756	0.000287584	-0.00318005	0.000365992	0.000454136
					Partial Non-competitive	Partial Competitive	Partial Uncompetitive	Partial Mixed Non-competitive	Modifier equation			Third quartile	0.00203584	0.00388484	0.00627652	0.00215993	0.00201569
				Q1	-0.00223807	-0.00371231	-0.0130373	-0.00142382	-0.00179967			Maximum value	0.00410387	0.00829751	0.0807204	0.00402607	0.00364379
				Min	-0.00470175	-0.00880707	-0.0731715	-0.00538825	-0.00512327
				Median	0.000363756	0.000287584	-0.00318005	0.000365992	0.000454136
				Max	0.00410387	0.00829751	0.0807204	0.00402607	0.00364379
				Q3	0.00203584	0.00388484	0.00627652	0.00215993	0.00201569
	Partial Non-competitive
	Km	2.62537
	Vmax	0.847577
	bVmax	0.379904
	Ki	25.5623
	RSS	0.000161666
	Partial Competitive
	Km	2.57207
	Km2	3.01598
	Vmax	0.817413
	Ki	60.2282
	RSS	0.000549142
	Partial Uncompetitive
	Km	11.8396
	Vmax	1.95017
	Vmax2	0.271674
	Ki	2.92885
	RSS	0.0206841
	Partial Mixed Non-competitive
	Km	2.5007
	Km2	2.94852
	Vmax	0.826979
	Ki	28.4975
	b	0.480399
	RSS	0.000161857
	Modifier equation
	Km	2.56251
	Km2	2.8191
	Vmax	0.837795
	Vmax2	0.39375
	Kx	26.7503
	RSS	0.000155472

## Sheet: modified direct linear plot
Km/Vmax direct plot
									Intercept points x-axis																				Intercept points x-axis
										Line 1	Line 2	Line 3	Line 4	Line 5	Line 6	Line 7	Line 8	Line 9	Line 10	Line 11	Line 12	Line 13	Line 14	Line 15						Line 1	Line 2	Line 3	Line 4	Line 5	Line 6	Line 7	Line 8	Line 9	Line 10	Line 11	Line 12	Line 13	Line 14	Line 15
			x-intercept	y-interecept					Line 1																				Line 1
[Substrate]		v	[Substrate]/v	1/v					Line 2	3.13862																			Line 2	3.13862
1.5		0.31	4.83871	3.22581					Line 3	3.01075	2.88288																		Line 3	3.01075	2.88288
2		0.37	5.40541	2.7027					Line 4	3.03605	2.96767	3.13725																	Line 4	3.03605	2.96767	3.13725
3		0.45	6.66667	2.22222					Line 5	#DIV/0!	#DIV/0!	#DIV/0!	#DIV/0!																Line 5
4		0.51	7.84314	1.96078					Line 6	#DIV/0!	#DIV/0!	#DIV/0!	#DIV/0!	#DIV/0!															Line 6
0		0	#DIV/0!	#DIV/0!					Line 7	#DIV/0!	#DIV/0!	#DIV/0!	#DIV/0!	#DIV/0!	#DIV/0!														Line 7
0		0	#DIV/0!	#DIV/0!					Line 8	#DIV/0!	#DIV/0!	#DIV/0!	#DIV/0!	#DIV/0!	#DIV/0!	#DIV/0!													Line 8
0		0	#DIV/0!	#DIV/0!					Line 9	#DIV/0!	#DIV/0!	#DIV/0!	#DIV/0!	#DIV/0!	#DIV/0!	#DIV/0!	#DIV/0!												Line 9
0		0	#DIV/0!	#DIV/0!					Line 10	#DIV/0!	#DIV/0!	#DIV/0!	#DIV/0!	#DIV/0!	#DIV/0!	#DIV/0!	#DIV/0!	#DIV/0!											Line 10
0		0	#DIV/0!	#DIV/0!					Line 11	#DIV/0!	#DIV/0!	#DIV/0!	#DIV/0!	#DIV/0!	#DIV/0!	#DIV/0!	#DIV/0!	#DIV/0!	#DIV/0!										Line 11
0		0	#DIV/0!	#DIV/0!					Line 12	#DIV/0!	#DIV/0!	#DIV/0!	#DIV/0!	#DIV/0!	#DIV/0!	#DIV/0!	#DIV/0!	#DIV/0!	#DIV/0!	#DIV/0!									Line 12
0		0	#DIV/0!	#DIV/0!					Line 13	#DIV/0!	#DIV/0!	#DIV/0!	#DIV/0!	#DIV/0!	#DIV/0!	#DIV/0!	#DIV/0!	#DIV/0!	#DIV/0!	#DIV/0!	#DIV/0!								Line 13
0		0	#DIV/0!	#DIV/0!					Line 14	#DIV/0!	#DIV/0!	#DIV/0!	#DIV/0!	#DIV/0!	#DIV/0!	#DIV/0!	#DIV/0!	#DIV/0!	#DIV/0!	#DIV/0!	#DIV/0!	#DIV/0!							Line 14
0		0	#DIV/0!	#DIV/0!					Line 15	#DIV/0!	#DIV/0!	#DIV/0!	#DIV/0!	#DIV/0!	#DIV/0!	#DIV/0!	#DIV/0!	#DIV/0!	#DIV/0!	#DIV/0!	#DIV/0!	#DIV/0!	#DIV/0!						Line 15
0		0	#DIV/0!	#DIV/0!
0		0	#DIV/0!	#DIV/0!
																														Km/Vmax (x-axis):	3.0234		Km:	2.49838
																														Standard dev:	0.099227
Line 1	x	y
	0	3.22581		Slope:	-0.666667
	4.83871	0		y-intercept:	3.22581				1/Intercept points y-axis																				1/Intercept points y-axis
										Line 1	Line 2	Line 3	Line 4	Line 5	Line 6	Line 7	Line 8	Line 9	Line 10	Line 11	Line 12	Line 13	Line 14	Line 15						Line 1	Line 2	Line 3	Line 4	Line 5	Line 6	Line 7	Line 8	Line 9	Line 10	Line 11	Line 12	Line 13	Line 14	Line 15
Line 2	x	y							Line 1																				Line 1
	0	2.7027		Slope:	-0.5				Line 2	0.882308																			Line 2	0.882308
	5.40541	0		y-intercept:	2.7027				Line 3	0.820588	0.792857																		Line 3	0.820588	0.792857
									Line 4	0.832105	0.820435	0.85																	Line 4	0.832105	0.820435	0.85
Line 3	x	y							Line 5	#DIV/0!	#DIV/0!	#DIV/0!	#DIV/0!																Line 5
	0	2.22222		Slope:	-0.333333				Line 6	#DIV/0!	#DIV/0!	#DIV/0!	#DIV/0!	#DIV/0!															Line 6
	6.66667	0		y-intercept:	2.22222				Line 7	#DIV/0!	#DIV/0!	#DIV/0!	#DIV/0!	#DIV/0!	#DIV/0!														Line 7
									Line 8	#DIV/0!	#DIV/0!	#DIV/0!	#DIV/0!	#DIV/0!	#DIV/0!	#DIV/0!													Line 8
Line 4	x	y							Line 9	#DIV/0!	#DIV/0!	#DIV/0!	#DIV/0!	#DIV/0!	#DIV/0!	#DIV/0!	#DIV/0!												Line 9
	0	1.96078		Slope:	-0.25				Line 10	#DIV/0!	#DIV/0!	#DIV/0!	#DIV/0!	#DIV/0!	#DIV/0!	#DIV/0!	#DIV/0!	#DIV/0!											Line 10
	7.84314	0		y-intercept:	1.96078				Line 11	#DIV/0!	#DIV/0!	#DIV/0!	#DIV/0!	#DIV/0!	#DIV/0!	#DIV/0!	#DIV/0!	#DIV/0!	#DIV/0!										Line 11
									Line 12	#DIV/0!	#DIV/0!	#DIV/0!	#DIV/0!	#DIV/0!	#DIV/0!	#DIV/0!	#DIV/0!	#DIV/0!	#DIV/0!	#DIV/0!									Line 12
Line 5	x	y							Line 13	#DIV/0!	#DIV/0!	#DIV/0!	#DIV/0!	#DIV/0!	#DIV/0!	#DIV/0!	#DIV/0!	#DIV/0!	#DIV/0!	#DIV/0!	#DIV/0!								Line 13
	0	#DIV/0!		Slope:	#VALUE!				Line 14	#DIV/0!	#DIV/0!	#DIV/0!	#DIV/0!	#DIV/0!	#DIV/0!	#DIV/0!	#DIV/0!	#DIV/0!	#DIV/0!	#DIV/0!	#DIV/0!	#DIV/0!							Line 14
	#DIV/0!	0		y-intercept:	#DIV/0!				Line 15	#DIV/0!	#DIV/0!	#DIV/0!	#DIV/0!	#DIV/0!	#DIV/0!	#DIV/0!	#DIV/0!	#DIV/0!	#DIV/0!	#DIV/0!	#DIV/0!	#DIV/0!	#DIV/0!						Line 15
Line 6	x	y
	0	#DIV/0!		Slope:	#VALUE!
	#DIV/0!	0		y-intercept:	#DIV/0!
Line 7	x	y																												Vmax:	0.826347
	0	#DIV/0!		Slope:	#VALUE!																									Standard dev:	0.0304776
	#DIV/0!	0		y-intercept:	#DIV/0!
Line 8	x	y
	0	#DIV/0!		Slope:	#VALUE!
	#DIV/0!	0		y-intercept:	#DIV/0!
Line 9	x	y
	0	#DIV/0!		Slope:	#VALUE!
	#DIV/0!	0		y-intercept:	#DIV/0!
Line 10	x	y
	0	#DIV/0!		Slope:	#VALUE!
	#DIV/0!	0		y-intercept:	#DIV/0!
Line 11	x	y										0	3.22581	2.7027	2.22222	1.96078	#DIV/0!	#DIV/0!	#DIV/0!	#DIV/0!	#DIV/0!	#DIV/0!	#DIV/0!	#DIV/0!	#DIV/0!	#DIV/0!	#DIV/0!	0	0	0	0
	0	#DIV/0!		Slope:	#VALUE!							4.83871	0
	#DIV/0!	0		y-intercept:	#DIV/0!							5.40541		0
												6.66667			0
Line 12	x	y										7.84314				0
	0	#DIV/0!		Slope:	#VALUE!							#DIV/0!					0
	#DIV/0!	0		y-intercept:	#DIV/0!							#DIV/0!						0
												#DIV/0!							0
Line 13	x	y										#DIV/0!								0
	0	#DIV/0!		Slope:	#VALUE!							#DIV/0!									0
	#DIV/0!	0		y-intercept:	#DIV/0!							#DIV/0!										0
												#DIV/0!											0
Line 14	x	y										#DIV/0!												0
	0	#DIV/0!		Slope:	#VALUE!							#DIV/0!													0
	#DIV/0!	0		y-intercept:	#DIV/0!							#DIV/0!														0
												#DIV/0!															0
Line 15	x	y										0																0
	0	#DIV/0!		Slope:	#VALUE!							0																	0
	#DIV/0!	0		y-intercept:	#DIV/0!							0																		0
												0																			0

## Sheet: Part Non-competitive
														(V_max*([S]/K_s )+bV_max*(([S]*[I])/(K_s*K_i )))/((1+([S]/K_s )+([I]/K_i )+(([S]*[I])/(K_s*K_i ))) )									Calculated values
		No Inhibitor	[I]1	[I]2	[I]3	[I]4	[I]5	[I]6	[I]7	[I]8	[I]9	[I]10	[I]11	[I]12	[I]13	[I]14	[I]15						No Inhibitor	[I]1	[I]2	[I]3	[I]4	[I]5	[I]6	[I]7	[I]8	[I]9	[I]10	[I]11	[I]12	[I]13	[I]14	[I]15
		0	5	10	15	20	25	0	0	0	0	0	0	0	0	0	0	Km	Vmax	bVmax	Ki		0	5	10	15	20	25	0	0	0	0	0	0	0	0	0	0
[S]1	1.5	0.31	0.28	0.26	0.25	0.23	0.22	0	0	0	0	0	0	0	0	0	0	2.62537	0.847577	0.379904	25.5623		0.308182	0.280362	0.260365	0.245298	0.233538	0.224104	#DIV/0!	#DIV/0!	#DIV/0!	#DIV/0!	#DIV/0!	#DIV/0!	#DIV/0!	#DIV/0!	#DIV/0!	#DIV/0!		0.308182	0.280362	0.260365	0.245298	0.233538	0.224104	0	0	0	0
[S]2	2	0.37	0.33	0.31	0.29	0.28	0.27	0	0	0	0	0	0	0	0	0	0						0.36649	0.333407	0.309627	0.291709	0.277724	0.266505	#DIV/0!	#DIV/0!	#DIV/0!	#DIV/0!	#DIV/0!	#DIV/0!	#DIV/0!	#DIV/0!	#DIV/0!	#DIV/0!		0.36649	0.333407	0.309627	0.291709	0.277724	0.266505	0	0	0	0
[S]3	3	0.45	0.41	0.38	0.36	0.34	0.33	0	0	0	0	0	0	0	0	0	0						0.452011	0.411208	0.381878	0.359779	0.342531	0.328694	#DIV/0!	#DIV/0!	#DIV/0!	#DIV/0!	#DIV/0!	#DIV/0!	#DIV/0!	#DIV/0!	#DIV/0!	#DIV/0!		0.452011	0.411208	0.381878	0.359779	0.342531	0.328694	0	0	0	0
[S]4	4	0.51	0.47	0.43	0.41	0.39	0.37	0	0	0	0	0	0	0	0	0	0						0.511716	0.465523	0.432319	0.407302	0.387775	0.37211	#DIV/0!	#DIV/0!	#DIV/0!	#DIV/0!	#DIV/0!	#DIV/0!	#DIV/0!	#DIV/0!	#DIV/0!	#DIV/0!		0.511716	0.465523	0.432319	0.407302	0.387775	0.37211	0	0	0	0
[S]5	0	0	0	0	0	0	0	0	0	0	0	0	0	0	0	0	0						#DIV/0!	#DIV/0!	#DIV/0!	#DIV/0!	#DIV/0!	#DIV/0!	#DIV/0!	#DIV/0!	#DIV/0!	#DIV/0!	#DIV/0!	#DIV/0!	#DIV/0!	#DIV/0!	#DIV/0!	#DIV/0!		0	0	0	0	0	0	0	0	0	0
[S]6	0	0	0	0	0	0	0	0	0	0	0	0	0	0	0	0	0			Sum R2	0.000161666		#DIV/0!	#DIV/0!	#DIV/0!	#DIV/0!	#DIV/0!	#DIV/0!	#DIV/0!	#DIV/0!	#DIV/0!	#DIV/0!	#DIV/0!	#DIV/0!	#DIV/0!	#DIV/0!	#DIV/0!	#DIV/0!		0	0	0	0	0	0	0	0	0	0
[S]7	0	0	0	0	0	0	0	0	0	0	0	0	0	0	0	0	0			Sum residuals %	0.170046		#DIV/0!	#DIV/0!	#DIV/0!	#DIV/0!	#DIV/0!	#DIV/0!	#DIV/0!	#DIV/0!	#DIV/0!	#DIV/0!	#DIV/0!	#DIV/0!	#DIV/0!	#DIV/0!	#DIV/0!	#DIV/0!		0	0	0	0	0	0	0	0	0	0
[S]8	0	0	0	0	0	0	0	0	0	0	0	0	0	0	0	0	0						#DIV/0!	#DIV/0!	#DIV/0!	#DIV/0!	#DIV/0!	#DIV/0!	#DIV/0!	#DIV/0!	#DIV/0!	#DIV/0!	#DIV/0!	#DIV/0!	#DIV/0!	#DIV/0!	#DIV/0!	#DIV/0!		0	0	0	0	0	0	0	0	0	0
[S]9	0	0	0	0	0	0	0	0	0	0	0	0	0	0	0	0	0						#DIV/0!	#DIV/0!	#DIV/0!	#DIV/0!	#DIV/0!	#DIV/0!	#DIV/0!	#DIV/0!	#DIV/0!	#DIV/0!	#DIV/0!	#DIV/0!	#DIV/0!	#DIV/0!	#DIV/0!	#DIV/0!		0	0	0	0	0	0	0	0	0	0
[S]10	0	0	0	0	0	0	0	0	0	0	0	0	0	0	0	0	0						#DIV/0!	#DIV/0!	#DIV/0!	#DIV/0!	#DIV/0!	#DIV/0!	#DIV/0!	#DIV/0!	#DIV/0!	#DIV/0!	#DIV/0!	#DIV/0!	#DIV/0!	#DIV/0!	#DIV/0!	#DIV/0!		0	0	0	0	0	0	0	0	0	0
[S]11	0	0	0	0	0	0	0	0	0	0	0	0	0	0	0	0	0						#DIV/0!	#DIV/0!	#DIV/0!	#DIV/0!	#DIV/0!	#DIV/0!	#DIV/0!	#DIV/0!	#DIV/0!	#DIV/0!	#DIV/0!	#DIV/0!	#DIV/0!	#DIV/0!	#DIV/0!	#DIV/0!		0	0	0	0	0	0	0	0	0	0
[S]12	0	0	0	0	0	0	0	0	0	0	0	0	0	0	0	0	0						#DIV/0!	#DIV/0!	#DIV/0!	#DIV/0!	#DIV/0!	#DIV/0!	#DIV/0!	#DIV/0!	#DIV/0!	#DIV/0!	#DIV/0!	#DIV/0!	#DIV/0!	#DIV/0!	#DIV/0!	#DIV/0!		0	0	0	0	0	0	0	0	0	0
[S]13	0	0	0	0	0	0	0	0	0	0	0	0	0	0	0	0	0						#DIV/0!	#DIV/0!	#DIV/0!	#DIV/0!	#DIV/0!	#DIV/0!	#DIV/0!	#DIV/0!	#DIV/0!	#DIV/0!	#DIV/0!	#DIV/0!	#DIV/0!	#DIV/0!	#DIV/0!	#DIV/0!		0	0	0	0	0	0	0	0	0	0
[S]14	0	0	0	0	0	0	0	0	0	0	0	0	0	0	0	0	0						#DIV/0!	#DIV/0!	#DIV/0!	#DIV/0!	#DIV/0!	#DIV/0!	#DIV/0!	#DIV/0!	#DIV/0!	#DIV/0!	#DIV/0!	#DIV/0!	#DIV/0!	#DIV/0!	#DIV/0!	#DIV/0!		0	0	0	0	0	0	0	0	0	0
[S]15	0	0	0	0	0	0	0	0	0	0	0	0	0	0	0	0	0						#DIV/0!	#DIV/0!	#DIV/0!	#DIV/0!	#DIV/0!	#DIV/0!	#DIV/0!	#DIV/0!	#DIV/0!	#DIV/0!	#DIV/0!	#DIV/0!	#DIV/0!	#DIV/0!	#DIV/0!	#DIV/0!		0	0	0	0	0	0	0	0	0	0
	1	1	1	1	1	1	1	#DIV/0!	#DIV/0!	#DIV/0!	#DIV/0!	#DIV/0!	#DIV/0!	#DIV/0!	#DIV/0!	#DIV/0!	#DIV/0!																					1.5	1.5	0.308182	0.280362	0.260365	0.245298	0.233538	0.224104	#N/A	#N/A	#N/A	#N/A
	1	1	1	1	1	1	1	#DIV/0!	#DIV/0!	#DIV/0!	#DIV/0!	#DIV/0!	#DIV/0!	#DIV/0!	#DIV/0!	#DIV/0!	#DIV/0!					0.31	0.31	0.308182		-0.00181798	-0.00181798	1										2	2	0.36649	0.333407	0.309627	0.291709	0.277724	0.266505	#N/A	#N/A	#N/A	#N/A
	1	1	1	1	1	1	1	#DIV/0!	#DIV/0!	#DIV/0!	#DIV/0!	#DIV/0!	#DIV/0!	#DIV/0!	#DIV/0!	#DIV/0!	#DIV/0!					0.37	0.37	0.36649		-0.00350968	-0.00350968	1										3	3	0.452011	0.411208	0.381878	0.359779	0.342531	0.328694	#N/A	#N/A	#N/A	#N/A
	1	1	1	1	1	1	1	#DIV/0!	#DIV/0!	#DIV/0!	#DIV/0!	#DIV/0!	#DIV/0!	#DIV/0!	#DIV/0!	#DIV/0!	#DIV/0!					0.45	0.45	0.452011		0.00201121	0.00201121	1										4	4	0.511716	0.465523	0.432319	0.407302	0.387775	0.37211	#N/A	#N/A	#N/A	#N/A
	#DIV/0!	#DIV/0!	#DIV/0!	#DIV/0!	#DIV/0!	#DIV/0!	#DIV/0!	#DIV/0!	#DIV/0!	#DIV/0!	#DIV/0!	#DIV/0!	#DIV/0!	#DIV/0!	#DIV/0!	#DIV/0!	#DIV/0!					0.51	0.51	0.511716		0.00171594	0.00171594	1										#DIV/0!	#N/A	#N/A	#N/A	#N/A	#N/A	#N/A	#N/A	#N/A	#N/A	#N/A	#N/A
	#DIV/0!	#DIV/0!	#DIV/0!	#DIV/0!	#DIV/0!	#DIV/0!	#DIV/0!	#DIV/0!	#DIV/0!	#DIV/0!	#DIV/0!	#DIV/0!	#DIV/0!	#DIV/0!	#DIV/0!	#DIV/0!	#DIV/0!					#DIV/0!	#N/A	#N/A		#DIV/0!		1										#DIV/0!	#N/A	#N/A	#N/A	#N/A	#N/A	#N/A	#N/A	#N/A	#N/A	#N/A	#N/A
	#DIV/0!	#DIV/0!	#DIV/0!	#DIV/0!	#DIV/0!	#DIV/0!	#DIV/0!	#DIV/0!	#DIV/0!	#DIV/0!	#DIV/0!	#DIV/0!	#DIV/0!	#DIV/0!	#DIV/0!	#DIV/0!	#DIV/0!					#DIV/0!	#N/A	#N/A		#DIV/0!		1										#DIV/0!	#N/A	#N/A	#N/A	#N/A	#N/A	#N/A	#N/A	#N/A	#N/A	#N/A	#N/A
	#DIV/0!	#DIV/0!	#DIV/0!	#DIV/0!	#DIV/0!	#DIV/0!	#DIV/0!	#DIV/0!	#DIV/0!	#DIV/0!	#DIV/0!	#DIV/0!	#DIV/0!	#DIV/0!	#DIV/0!	#DIV/0!	#DIV/0!					#DIV/0!	#N/A	#N/A		#DIV/0!		1										#DIV/0!	#N/A	#N/A	#N/A	#N/A	#N/A	#N/A	#N/A	#N/A	#N/A	#N/A	#N/A
	#DIV/0!	#DIV/0!	#DIV/0!	#DIV/0!	#DIV/0!	#DIV/0!	#DIV/0!	#DIV/0!	#DIV/0!	#DIV/0!	#DIV/0!	#DIV/0!	#DIV/0!	#DIV/0!	#DIV/0!	#DIV/0!	#DIV/0!					#DIV/0!	#N/A	#N/A		#DIV/0!		1										#DIV/0!	#N/A	#N/A	#N/A	#N/A	#N/A	#N/A	#N/A	#N/A	#N/A	#N/A	#N/A
	#DIV/0!	#DIV/0!	#DIV/0!	#DIV/0!	#DIV/0!	#DIV/0!	#DIV/0!	#DIV/0!	#DIV/0!	#DIV/0!	#DIV/0!	#DIV/0!	#DIV/0!	#DIV/0!	#DIV/0!	#DIV/0!	#DIV/0!					#DIV/0!	#N/A	#N/A		#DIV/0!		1										#DIV/0!	#N/A	#N/A	#N/A	#N/A	#N/A	#N/A	#N/A	#N/A	#N/A	#N/A	#N/A
	#DIV/0!	#DIV/0!	#DIV/0!	#DIV/0!	#DIV/0!	#DIV/0!	#DIV/0!	#DIV/0!	#DIV/0!	#DIV/0!	#DIV/0!	#DIV/0!	#DIV/0!	#DIV/0!	#DIV/0!	#DIV/0!	#DIV/0!					#DIV/0!	#N/A	#N/A		#DIV/0!		1										#DIV/0!	#N/A	#N/A	#N/A	#N/A	#N/A	#N/A	#N/A	#N/A	#N/A	#N/A	#N/A
	#DIV/0!	#DIV/0!	#DIV/0!	#DIV/0!	#DIV/0!	#DIV/0!	#DIV/0!	#DIV/0!	#DIV/0!	#DIV/0!	#DIV/0!	#DIV/0!	#DIV/0!	#DIV/0!	#DIV/0!	#DIV/0!	#DIV/0!					#DIV/0!	#N/A	#N/A		#DIV/0!		1										#DIV/0!	#N/A	#N/A	#N/A	#N/A	#N/A	#N/A	#N/A	#N/A	#N/A	#N/A	#N/A
	#DIV/0!	#DIV/0!	#DIV/0!	#DIV/0!	#DIV/0!	#DIV/0!	#DIV/0!	#DIV/0!	#DIV/0!	#DIV/0!	#DIV/0!	#DIV/0!	#DIV/0!	#DIV/0!	#DIV/0!	#DIV/0!	#DIV/0!					#DIV/0!	#N/A	#N/A		#DIV/0!		1										#DIV/0!	#N/A	#N/A	#N/A	#N/A	#N/A	#N/A	#N/A	#N/A	#N/A	#N/A	#N/A
	#DIV/0!	#DIV/0!	#DIV/0!	#DIV/0!	#DIV/0!	#DIV/0!	#DIV/0!	#DIV/0!	#DIV/0!	#DIV/0!	#DIV/0!	#DIV/0!	#DIV/0!	#DIV/0!	#DIV/0!	#DIV/0!	#DIV/0!					#DIV/0!	#N/A	#N/A		#DIV/0!		1										#DIV/0!	#N/A	#N/A	#N/A	#N/A	#N/A	#N/A	#N/A	#N/A	#N/A	#N/A	#N/A
	#DIV/0!	#DIV/0!	#DIV/0!	#DIV/0!	#DIV/0!	#DIV/0!	#DIV/0!	#DIV/0!	#DIV/0!	#DIV/0!	#DIV/0!	#DIV/0!	#DIV/0!	#DIV/0!	#DIV/0!	#DIV/0!	#DIV/0!					#DIV/0!	#N/A	#N/A		#DIV/0!		1										#DIV/0!	#N/A	#N/A	#N/A	#N/A	#N/A	#N/A	#N/A	#N/A	#N/A	#N/A	#N/A
																						#DIV/0!	#N/A	#N/A		#DIV/0!		1
		1	1	1	1	1	1	0	0	0	0	0	0	0	0	0	0					0.28	0.28	0.280362		0.000362237	0.000362237	1											0.666667	3.24484	3.56681	3.84076	4.07667	4.28196	4.46222	#N/A	#N/A	#N/A	#N/A
		1	1	1	1	1	1	0	0	0	0	0	0	0	0	0	0					0.33	0.33	0.333407		0.003407	0.003407	1											0.5	2.72859	2.99934	3.2297	3.42808	3.6007	3.75228	#N/A	#N/A	#N/A	#N/A
		1	1	1	1	1	1	0	0	0	0	0	0	0	0	0	0					0.41	0.41	0.411208		0.00120788	0.00120788	1											0.333333	2.21233	2.43186	2.61864	2.77948	2.91945	3.04235	#N/A	#N/A	#N/A	#N/A
		1	1	1	1	1	1	0	0	0	0	0	0	0	0	0	0					0.47	0.47	0.465523		-0.00447698	-0.00447698	1											0.25	1.95421	2.14812	2.3131	2.45518	2.57882	2.68738	#N/A	#N/A	#N/A	#N/A
		0	0	0	0	0	0	0	0	0	0	0	0	0	0	0	0					#DIV/0!	#N/A	#N/A		#DIV/0!		1											#N/A	#N/A	#N/A	#N/A	#N/A	#N/A	#N/A	#N/A	#N/A	#N/A	#N/A
		0	0	0	0	0	0	0	0	0	0	0	0	0	0	0	0					#DIV/0!	#N/A	#N/A		#DIV/0!		1											#N/A	#N/A	#N/A	#N/A	#N/A	#N/A	#N/A	#N/A	#N/A	#N/A	#N/A
		0	0	0	0	0	0	0	0	0	0	0	0	0	0	0	0					#DIV/0!	#N/A	#N/A		#DIV/0!		1											#N/A	#N/A	#N/A	#N/A	#N/A	#N/A	#N/A	#N/A	#N/A	#N/A	#N/A
		0	0	0	0	0	0	0	0	0	0	0	0	0	0	0	0					#DIV/0!	#N/A	#N/A		#DIV/0!		1											#N/A	#N/A	#N/A	#N/A	#N/A	#N/A	#N/A	#N/A	#N/A	#N/A	#N/A
		0	0	0	0	0	0	0	0	0	0	0	0	0	0	0	0					#DIV/0!	#N/A	#N/A		#DIV/0!		1											#N/A	#N/A	#N/A	#N/A	#N/A	#N/A	#N/A	#N/A	#N/A	#N/A	#N/A
		0	0	0	0	0	0	0	0	0	0	0	0	0	0	0	0					#DIV/0!	#N/A	#N/A		#DIV/0!		1											#N/A	#N/A	#N/A	#N/A	#N/A	#N/A	#N/A	#N/A	#N/A	#N/A	#N/A
		0	0	0	0	0	0	0	0	0	0	0	0	0	0	0	0					#DIV/0!	#N/A	#N/A		#DIV/0!		1											#N/A	#N/A	#N/A	#N/A	#N/A	#N/A	#N/A	#N/A	#N/A	#N/A	#N/A
		0	0	0	0	0	0	0	0	0	0	0	0	0	0	0	0					#DIV/0!	#N/A	#N/A		#DIV/0!		1											#N/A	#N/A	#N/A	#N/A	#N/A	#N/A	#N/A	#N/A	#N/A	#N/A	#N/A
		0	0	0	0	0	0	0	0	0	0	0	0	0	0	0	0					#DIV/0!	#N/A	#N/A		#DIV/0!		1											#N/A	#N/A	#N/A	#N/A	#N/A	#N/A	#N/A	#N/A	#N/A	#N/A	#N/A
		0	0	0	0	0	0	0	0	0	0	0	0	0	0	0	0					#DIV/0!	#N/A	#N/A		#DIV/0!		1											#N/A	#N/A	#N/A	#N/A	#N/A	#N/A	#N/A	#N/A	#N/A	#N/A	#N/A
		0	0	0	0	0	0	0	0	0	0	0	0	0	0	0	0					#DIV/0!	#N/A	#N/A		#DIV/0!		1											#N/A	#N/A	#N/A	#N/A	#N/A	#N/A	#N/A	#N/A	#N/A	#N/A	#N/A
																						0.26	0.26	0.260365		0.000365276	0.000365276	1
n	24																					0.31	0.31	0.309627		-0.000373398	-0.000373398	1												0.31	0.28	0.26	0.25	0.23	0.22	#DIV/0!	#DIV/0!	#DIV/0!	#DIV/0!
																						0.38	0.38	0.381878		0.00187829	0.00187829	1												0.37	0.33	0.31	0.29	0.28	0.27	#DIV/0!	#DIV/0!	#DIV/0!	#DIV/0!
																						0.43	0.43	0.432319		0.00231938	0.00231938	1												0.45	0.41	0.38	0.36	0.34	0.33	#DIV/0!	#DIV/0!	#DIV/0!	#DIV/0!
																						#DIV/0!	#N/A	#N/A		#DIV/0!		1												0.51	0.47	0.43	0.41	0.39	0.37	#DIV/0!	#DIV/0!	#DIV/0!	#DIV/0!
																						#DIV/0!	#N/A	#N/A		#DIV/0!		1												#DIV/0!	#DIV/0!	#DIV/0!	#DIV/0!	#DIV/0!	#DIV/0!	#DIV/0!	#DIV/0!	#DIV/0!	#DIV/0!
																						#DIV/0!	#N/A	#N/A		#DIV/0!		1												#DIV/0!	#DIV/0!	#DIV/0!	#DIV/0!	#DIV/0!	#DIV/0!	#DIV/0!	#DIV/0!	#DIV/0!	#DIV/0!
																						#DIV/0!	#N/A	#N/A		#DIV/0!		1												#DIV/0!	#DIV/0!	#DIV/0!	#DIV/0!	#DIV/0!	#DIV/0!	#DIV/0!	#DIV/0!	#DIV/0!	#DIV/0!
																						#DIV/0!	#N/A	#N/A		#DIV/0!		1												#DIV/0!	#DIV/0!	#DIV/0!	#DIV/0!	#DIV/0!	#DIV/0!	#DIV/0!	#DIV/0!	#DIV/0!	#DIV/0!
																						#DIV/0!	#N/A	#N/A		#DIV/0!		1												#DIV/0!	#DIV/0!	#DIV/0!	#DIV/0!	#DIV/0!	#DIV/0!	#DIV/0!	#DIV/0!	#DIV/0!	#DIV/0!
																						#DIV/0!	#N/A	#N/A		#DIV/0!		1												#DIV/0!	#DIV/0!	#DIV/0!	#DIV/0!	#DIV/0!	#DIV/0!	#DIV/0!	#DIV/0!	#DIV/0!	#DIV/0!
																						#DIV/0!	#N/A	#N/A		#DIV/0!		1												#DIV/0!	#DIV/0!	#DIV/0!	#DIV/0!	#DIV/0!	#DIV/0!	#DIV/0!	#DIV/0!	#DIV/0!	#DIV/0!
																						#DIV/0!	#N/A	#N/A		#DIV/0!		1												#DIV/0!	#DIV/0!	#DIV/0!	#DIV/0!	#DIV/0!	#DIV/0!	#DIV/0!	#DIV/0!	#DIV/0!	#DIV/0!
																						#DIV/0!	#N/A	#N/A		#DIV/0!		1												#DIV/0!	#DIV/0!	#DIV/0!	#DIV/0!	#DIV/0!	#DIV/0!	#DIV/0!	#DIV/0!	#DIV/0!	#DIV/0!
																						#DIV/0!	#N/A	#N/A		#DIV/0!		1												#DIV/0!	#DIV/0!	#DIV/0!	#DIV/0!	#DIV/0!	#DIV/0!	#DIV/0!	#DIV/0!	#DIV/0!	#DIV/0!
																						0.25	0.25	0.245298		-0.00470175	-0.00470175	1												#DIV/0!	#DIV/0!	#DIV/0!	#DIV/0!	#DIV/0!	#DIV/0!	#DIV/0!	#DIV/0!	#DIV/0!	#DIV/0!
																						0.29	0.29	0.291709		0.00170888	0.00170888	1
																						0.36	0.36	0.359779		-0.000220548	-0.000220548	1												1/s	0	5	10	15	20	25	0	0	0
																						0.41	0.41	0.407302		-0.00269842	-0.00269842	1											1	0.666667	3.24484	3.56681	3.84076	4.07667	4.28196	4.46222	#N/A	#N/A	#N/A
																						#DIV/0!	#N/A	#N/A		#DIV/0!		1											2	0.5	2.72859	2.99934	3.2297	3.42808	3.6007	3.75228	#N/A	#N/A	#N/A
																						#DIV/0!	#N/A	#N/A		#DIV/0!		1											3	0.333333	2.21233	2.43186	2.61864	2.77948	2.91945	3.04235	#N/A	#N/A	#N/A
																						#DIV/0!	#N/A	#N/A		#DIV/0!		1											4	0.25	1.95421	2.14812	2.3131	2.45518	2.57882	2.68738	#N/A	#N/A	#N/A
																						#DIV/0!	#N/A	#N/A		#DIV/0!		1											5	#N/A	#N/A	#N/A	#N/A	#N/A	#N/A	#N/A	#N/A	#N/A	#N/A
																						#DIV/0!	#N/A	#N/A		#DIV/0!		1											6	#N/A	#N/A	#N/A	#N/A	#N/A	#N/A	#N/A	#N/A	#N/A	#N/A
																						#DIV/0!	#N/A	#N/A		#DIV/0!		1											7	#N/A	#N/A	#N/A	#N/A	#N/A	#N/A	#N/A	#N/A	#N/A	#N/A
																						#DIV/0!	#N/A	#N/A		#DIV/0!		1											8	#N/A	#N/A	#N/A	#N/A	#N/A	#N/A	#N/A	#N/A	#N/A	#N/A
																						#DIV/0!	#N/A	#N/A		#DIV/0!		1											9	#N/A	#N/A	#N/A	#N/A	#N/A	#N/A	#N/A	#N/A	#N/A	#N/A
																						#DIV/0!	#N/A	#N/A		#DIV/0!		1											10	#N/A	#N/A	#N/A	#N/A	#N/A	#N/A	#N/A	#N/A	#N/A	#N/A
																						#DIV/0!	#N/A	#N/A		#DIV/0!		1											11	#N/A	#N/A	#N/A	#N/A	#N/A	#N/A	#N/A	#N/A	#N/A	#N/A
																						#DIV/0!	#N/A	#N/A		#DIV/0!		1											12	#N/A	#N/A	#N/A	#N/A	#N/A	#N/A	#N/A	#N/A	#N/A	#N/A
																						0.23	0.23	0.233538		0.00353812	0.00353812	1											13	#N/A	#N/A	#N/A	#N/A	#N/A	#N/A	#N/A	#N/A	#N/A	#N/A
																						0.28	0.28	0.277724		-0.00227627	-0.00227627	1											14	#N/A	#N/A	#N/A	#N/A	#N/A	#N/A	#N/A	#N/A	#N/A	#N/A
																						0.34	0.34	0.342531		0.00253085	0.00253085	1											15	#N/A	#N/A	#N/A	#N/A	#N/A	#N/A	#N/A	#N/A	#N/A	#N/A
																						0.39	0.39	0.387775		-0.00222533	-0.00222533	1
																						#DIV/0!	#N/A	#N/A		#DIV/0!		1
																						#DIV/0!	#N/A	#N/A		#DIV/0!		1
																						#DIV/0!	#N/A	#N/A		#DIV/0!		1
																						#DIV/0!	#N/A	#N/A		#DIV/0!		1
																						#DIV/0!	#N/A	#N/A		#DIV/0!		1
																						#DIV/0!	#N/A	#N/A		#DIV/0!		1
																						#DIV/0!	#N/A	#N/A		#DIV/0!		1
																						#DIV/0!	#N/A	#N/A		#DIV/0!		1
																						#DIV/0!	#N/A	#N/A		#DIV/0!		1
																						#DIV/0!	#N/A	#N/A		#DIV/0!		1
																						#DIV/0!	#N/A	#N/A		#DIV/0!		1
																						0.22	0.22	0.224104		0.00410387	0.00410387	1
																						0.27	0.27	0.266505		-0.00349549	-0.00349549	1
																						0.33	0.33	0.328694		-0.00130639	-0.00130639	1
																						0.37	0.37	0.37211		0.0021097	0.0021097	1
																						#DIV/0!	#N/A	#N/A		#DIV/0!		1
																						#DIV/0!	#N/A	#N/A		#DIV/0!		1
																						#DIV/0!	#N/A	#N/A		#DIV/0!		1
																						#DIV/0!	#N/A	#N/A		#DIV/0!		1
																						#DIV/0!	#N/A	#N/A		#DIV/0!		1
																						#DIV/0!	#N/A	#N/A		#DIV/0!		1
																						#DIV/0!	#N/A	#N/A		#DIV/0!		1
																						#DIV/0!	#N/A	#N/A		#DIV/0!		1
																						#DIV/0!	#N/A	#N/A		#DIV/0!		1
																						#DIV/0!	#N/A	#N/A		#DIV/0!		1
																						#DIV/0!	#N/A	#N/A		#DIV/0!		1
																						#DIV/0!	#N/A	#N/A		#DIV/0!		1
																						#DIV/0!	#N/A	#N/A		#DIV/0!		1
																						#DIV/0!	#N/A	#N/A		#DIV/0!		1
																						#DIV/0!	#N/A	#N/A		#DIV/0!		1
																						#DIV/0!	#N/A	#N/A		#DIV/0!		1
																						#DIV/0!	#N/A	#N/A		#DIV/0!		1
																						#DIV/0!	#N/A	#N/A		#DIV/0!		1
																						#DIV/0!	#N/A	#N/A		#DIV/0!		1
																						#DIV/0!	#N/A	#N/A		#DIV/0!		1
																						#DIV/0!	#N/A	#N/A		#DIV/0!		1
																						#DIV/0!	#N/A	#N/A		#DIV/0!		1
																						#DIV/0!	#N/A	#N/A		#DIV/0!		1
																						#DIV/0!	#N/A	#N/A		#DIV/0!		1
																						#DIV/0!	#N/A	#N/A		#DIV/0!		1
																						#DIV/0!	#N/A	#N/A		#DIV/0!		1
																						#DIV/0!	#N/A	#N/A		#DIV/0!		1
																						#DIV/0!	#N/A	#N/A		#DIV/0!		1
																						#DIV/0!	#N/A	#N/A		#DIV/0!		1
																						#DIV/0!	#N/A	#N/A		#DIV/0!		1
																						#DIV/0!	#N/A	#N/A		#DIV/0!		1
																						#DIV/0!	#N/A	#N/A		#DIV/0!		1
																						#DIV/0!	#N/A	#N/A		#DIV/0!		1
																						#DIV/0!	#N/A	#N/A		#DIV/0!		1
																						#DIV/0!	#N/A	#N/A		#DIV/0!		1
																						#DIV/0!	#N/A	#N/A		#DIV/0!		1
																						#DIV/0!	#N/A	#N/A		#DIV/0!		1
																						#DIV/0!	#N/A	#N/A		#DIV/0!		1
																						#DIV/0!	#N/A	#N/A		#DIV/0!		1
																						#DIV/0!	#N/A	#N/A		#DIV/0!		1
																						#DIV/0!	#N/A	#N/A		#DIV/0!		1
																						#DIV/0!	#N/A	#N/A		#DIV/0!		1
																						#DIV/0!	#N/A	#N/A		#DIV/0!		1
																						#DIV/0!	#N/A	#N/A		#DIV/0!		1
																						#DIV/0!	#N/A	#N/A		#DIV/0!		1
																						#DIV/0!	#N/A	#N/A		#DIV/0!		1
																						#DIV/0!	#N/A	#N/A		#DIV/0!		1
																						#DIV/0!	#N/A	#N/A		#DIV/0!		1
																						#DIV/0!	#N/A	#N/A		#DIV/0!		1
																						#DIV/0!	#N/A	#N/A		#DIV/0!		1
																						#DIV/0!	#N/A	#N/A		#DIV/0!		1
																						#DIV/0!	#N/A	#N/A		#DIV/0!		1
																						#DIV/0!	#N/A	#N/A		#DIV/0!		1
																						#DIV/0!	#N/A	#N/A		#DIV/0!		1
																						#DIV/0!	#N/A	#N/A		#DIV/0!		1
																						#DIV/0!	#N/A	#N/A		#DIV/0!		1
																						#DIV/0!	#N/A	#N/A		#DIV/0!		1
																						#DIV/0!	#N/A	#N/A		#DIV/0!		1
																						#DIV/0!	#N/A	#N/A		#DIV/0!		1
																						#DIV/0!	#N/A	#N/A		#DIV/0!		1
																						#DIV/0!	#N/A	#N/A		#DIV/0!		1
																						#DIV/0!	#N/A	#N/A		#DIV/0!		1
																						#DIV/0!	#N/A	#N/A		#DIV/0!		1
																						#DIV/0!	#N/A	#N/A		#DIV/0!		1
																						#DIV/0!	#N/A	#N/A		#DIV/0!		1
																						#DIV/0!	#N/A	#N/A		#DIV/0!		1
																						#DIV/0!	#N/A	#N/A		#DIV/0!		1
																						#DIV/0!	#N/A	#N/A		#DIV/0!		1
																						#DIV/0!	#N/A	#N/A		#DIV/0!		1
																						#DIV/0!	#N/A	#N/A		#DIV/0!		1
																						#DIV/0!	#N/A	#N/A		#DIV/0!		1
																						#DIV/0!	#N/A	#N/A		#DIV/0!		1
																						#DIV/0!	#N/A	#N/A		#DIV/0!		1
																						#DIV/0!	#N/A	#N/A		#DIV/0!		1
																						#DIV/0!	#N/A	#N/A		#DIV/0!		1
																						#DIV/0!	#N/A	#N/A		#DIV/0!		1
																						#DIV/0!	#N/A	#N/A		#DIV/0!		1
																						#DIV/0!	#N/A	#N/A		#DIV/0!		1
																						#DIV/0!	#N/A	#N/A		#DIV/0!		1
																						#DIV/0!	#N/A	#N/A		#DIV/0!		1
																						#DIV/0!	#N/A	#N/A		#DIV/0!		1
																						#DIV/0!	#N/A	#N/A		#DIV/0!		1
																						#DIV/0!	#N/A	#N/A		#DIV/0!		1
																						#DIV/0!	#N/A	#N/A		#DIV/0!		1
																						#DIV/0!	#N/A	#N/A		#DIV/0!		1
																						#DIV/0!	#N/A	#N/A		#DIV/0!		1
																						#DIV/0!	#N/A	#N/A		#DIV/0!		1
																						#DIV/0!	#N/A	#N/A		#DIV/0!		1
																						#DIV/0!	#N/A	#N/A		#DIV/0!		1
																						#DIV/0!	#N/A	#N/A		#DIV/0!		1
																						#DIV/0!	#N/A	#N/A		#DIV/0!		1
																						#DIV/0!	#N/A	#N/A		#DIV/0!		1
																						#DIV/0!	#N/A	#N/A		#DIV/0!		1
																						#DIV/0!	#N/A	#N/A		#DIV/0!		1
																						#DIV/0!	#N/A	#N/A		#DIV/0!		1
																						#DIV/0!	#N/A	#N/A		#DIV/0!		1
																						#DIV/0!	#N/A	#N/A		#DIV/0!		1
																						#DIV/0!	#N/A	#N/A		#DIV/0!		1
																						#DIV/0!	#N/A	#N/A		#DIV/0!		1
																						#DIV/0!	#N/A	#N/A		#DIV/0!		1
																						#DIV/0!	#N/A	#N/A		#DIV/0!		1
																						#DIV/0!	#N/A	#N/A		#DIV/0!		1
																						#DIV/0!	#N/A	#N/A		#DIV/0!		1
																						#DIV/0!	#N/A	#N/A		#DIV/0!		1
																						#DIV/0!	#N/A	#N/A		#DIV/0!		1
																						#DIV/0!	#N/A	#N/A		#DIV/0!		1
																						#DIV/0!	#N/A	#N/A		#DIV/0!		1
																						#DIV/0!	#N/A	#N/A		#DIV/0!		1
																						#DIV/0!	#N/A	#N/A		#DIV/0!		1
																						#DIV/0!	#N/A	#N/A		#DIV/0!		1
																						#DIV/0!	#N/A	#N/A		#DIV/0!		1
																						#DIV/0!	#N/A	#N/A		#DIV/0!		1
																						#DIV/0!	#N/A	#N/A		#DIV/0!		1
																						#DIV/0!	#N/A	#N/A		#DIV/0!		1
																						#DIV/0!	#N/A	#N/A		#DIV/0!		1
																						#DIV/0!	#N/A	#N/A		#DIV/0!		1
																						#DIV/0!	#N/A	#N/A		#DIV/0!		1
																						#DIV/0!	#N/A	#N/A		#DIV/0!		1
																						#DIV/0!	#N/A	#N/A		#DIV/0!		1
																						#DIV/0!	#N/A	#N/A		#DIV/0!		1
																						#DIV/0!	#N/A	#N/A		#DIV/0!		1
																						#DIV/0!	#N/A	#N/A		#DIV/0!		1
																						#DIV/0!	#N/A	#N/A		#DIV/0!		1
																						#DIV/0!	#N/A	#N/A		#DIV/0!		1
																						#DIV/0!	#N/A	#N/A		#DIV/0!		1
																						#DIV/0!	#N/A	#N/A		#DIV/0!		1
																						#DIV/0!	#N/A	#N/A		#DIV/0!		1
																						#DIV/0!	#N/A	#N/A		#DIV/0!		1
																						#DIV/0!	#N/A	#N/A		#DIV/0!		1
																						#DIV/0!	#N/A	#N/A		#DIV/0!		1
																						#DIV/0!	#N/A	#N/A		#DIV/0!		1
																						#DIV/0!	#N/A	#N/A		#DIV/0!		1
																						#DIV/0!	#N/A	#N/A		#DIV/0!		1
																						#DIV/0!	#N/A	#N/A		#DIV/0!		1
																						#DIV/0!	#N/A	#N/A		#DIV/0!		1
																						#DIV/0!	#N/A	#N/A		#DIV/0!		1
																						#DIV/0!	#N/A	#N/A		#DIV/0!		1
																						#DIV/0!	#N/A	#N/A		#DIV/0!		1
																						#DIV/0!	#N/A	#N/A		#DIV/0!		1
																						#DIV/0!	#N/A	#N/A		#DIV/0!		1
																						#DIV/0!	#N/A	#N/A		#DIV/0!		1
																						#DIV/0!	#N/A	#N/A		#DIV/0!		1
																						#DIV/0!	#N/A	#N/A		#DIV/0!		1
																						#DIV/0!	#N/A	#N/A		#DIV/0!		1
																						#DIV/0!	#N/A	#N/A		#DIV/0!		1
																						#DIV/0!	#N/A	#N/A		#DIV/0!		1
																						#DIV/0!	#N/A	#N/A		#DIV/0!		1
																						#DIV/0!	#N/A	#N/A		#DIV/0!		1
																						#DIV/0!	#N/A	#N/A		#DIV/0!		1
																						#DIV/0!	#N/A	#N/A		#DIV/0!		1
																						#DIV/0!	#N/A	#N/A		#DIV/0!		1
																						#DIV/0!	#N/A	#N/A		#DIV/0!		1
																						#DIV/0!	#N/A	#N/A		#DIV/0!		1
																						#DIV/0!	#N/A	#N/A		#DIV/0!		1
																						#DIV/0!	#N/A	#N/A		#DIV/0!		1
																						#DIV/0!	#N/A	#N/A		#DIV/0!		1
																						#DIV/0!	#N/A	#N/A		#DIV/0!		1
																						#DIV/0!	#N/A	#N/A		#DIV/0!		1
																						#DIV/0!	#N/A	#N/A		#DIV/0!		1
																						#DIV/0!	#N/A	#N/A		#DIV/0!		1
																						#DIV/0!	#N/A	#N/A		#DIV/0!		1
[truncated: 54 more columns]

## Sheet: Partial Competitive
																V_max*(([S]/K_s )+([S]/(aK_s*K_i )))/((1+([S]/K_s )+([I]/K_i )+(([S]*[I])/(aK_s*K_i ))) )							Calculated values
		No Inhibitor	[I]1	[I]2	[I]3	[I]4	[I]5	[I]6	[I]7	[I]8	[I]9	[I]10	[I]11	[I]12	[I]13	[I]14	[I]15						No Inhibitor	[I]1	[I]2	[I]3	[I]4	[I]5	[I]6	[I]7	[I]8	[I]9	[I]10	[I]11	[I]12	[I]13	[I]14	[I]15
		0	5	10	15	20	25	0	0	0	0	0	0	0	0	0	0	Km	aKm	Vmax	Ki		0	5	10	15	20	25	0	0	0	0	0	0	0	0	0	0
[S]1	1.5	0.31	0.28	0.26	0.25	0.23	0.22	0	0	0	0	0	0	0	0	0	0	2.57207	3.01598	0.817413	60.2282		0.305368	0.283137	0.263923	0.247151	0.232384	0.219282	#DIV/0!	#DIV/0!	#DIV/0!	#DIV/0!	#DIV/0!	#DIV/0!	#DIV/0!	#DIV/0!	#DIV/0!	#DIV/0!		0.305368	0.283137	0.263923	0.247151	0.232384	0.219282	0	0	0	0
[S]2	2	0.37	0.33	0.31	0.29	0.28	0.27	0	0	0	0	0	0	0	0	0	0						0.362631	0.336494	0.313872	0.2941	0.276671	0.261193	#DIV/0!	#DIV/0!	#DIV/0!	#DIV/0!	#DIV/0!	#DIV/0!	#DIV/0!	#DIV/0!	#DIV/0!	#DIV/0!		0.362631	0.336494	0.313872	0.2941	0.276671	0.261193	0	0	0	0
[S]3	3	0.45	0.41	0.38	0.36	0.34	0.33	0	0	0	0	0	0	0	0	0	0						0.446326	0.414632	0.387141	0.363068	0.341814	0.322911	#DIV/0!	#DIV/0!	#DIV/0!	#DIV/0!	#DIV/0!	#DIV/0!	#DIV/0!	#DIV/0!	#DIV/0!	#DIV/0!		0.446326	0.414632	0.387141	0.363068	0.341814	0.322911	0	0	0	0
[S]4	4	0.51	0.47	0.43	0.41	0.39	0.37	0	0	0	0	0	0	0	0	0	0						0.504551	0.469097	0.438298	0.411294	0.387424	0.366173	#DIV/0!	#DIV/0!	#DIV/0!	#DIV/0!	#DIV/0!	#DIV/0!	#DIV/0!	#DIV/0!	#DIV/0!	#DIV/0!		0.504551	0.469097	0.438298	0.411294	0.387424	0.366173	0	0	0	0
[S]5	0	0	0	0	0	0	0	0	0	0	0	0	0	0	0	0	0						#DIV/0!	#DIV/0!	#DIV/0!	#DIV/0!	#DIV/0!	#DIV/0!	#DIV/0!	#DIV/0!	#DIV/0!	#DIV/0!	#DIV/0!	#DIV/0!	#DIV/0!	#DIV/0!	#DIV/0!	#DIV/0!		0	0	0	0	0	0	0	0	0	0
[S]6	0	0	0	0	0	0	0	0	0	0	0	0	0	0	0	0	0			Sum R2	0.000549142		#DIV/0!	#DIV/0!	#DIV/0!	#DIV/0!	#DIV/0!	#DIV/0!	#DIV/0!	#DIV/0!	#DIV/0!	#DIV/0!	#DIV/0!	#DIV/0!	#DIV/0!	#DIV/0!	#DIV/0!	#DIV/0!		0	0	0	0	0	0	0	0	0	0
[S]7	0	0	0	0	0	0	0	0	0	0	0	0	0	0	0	0	0			Sum residuals %	0.303283		#DIV/0!	#DIV/0!	#DIV/0!	#DIV/0!	#DIV/0!	#DIV/0!	#DIV/0!	#DIV/0!	#DIV/0!	#DIV/0!	#DIV/0!	#DIV/0!	#DIV/0!	#DIV/0!	#DIV/0!	#DIV/0!		0	0	0	0	0	0	0	0	0	0
[S]8	0	0	0	0	0	0	0	0	0	0	0	0	0	0	0	0	0						#DIV/0!	#DIV/0!	#DIV/0!	#DIV/0!	#DIV/0!	#DIV/0!	#DIV/0!	#DIV/0!	#DIV/0!	#DIV/0!	#DIV/0!	#DIV/0!	#DIV/0!	#DIV/0!	#DIV/0!	#DIV/0!		0	0	0	0	0	0	0	0	0	0
[S]9	0	0	0	0	0	0	0	0	0	0	0	0	0	0	0	0	0						#DIV/0!	#DIV/0!	#DIV/0!	#DIV/0!	#DIV/0!	#DIV/0!	#DIV/0!	#DIV/0!	#DIV/0!	#DIV/0!	#DIV/0!	#DIV/0!	#DIV/0!	#DIV/0!	#DIV/0!	#DIV/0!		0	0	0	0	0	0	0	0	0	0
[S]10	0	0	0	0	0	0	0	0	0	0	0	0	0	0	0	0	0						#DIV/0!	#DIV/0!	#DIV/0!	#DIV/0!	#DIV/0!	#DIV/0!	#DIV/0!	#DIV/0!	#DIV/0!	#DIV/0!	#DIV/0!	#DIV/0!	#DIV/0!	#DIV/0!	#DIV/0!	#DIV/0!		0	0	0	0	0	0	0	0	0	0
[S]11	0	0	0	0	0	0	0	0	0	0	0	0	0	0	0	0	0						#DIV/0!	#DIV/0!	#DIV/0!	#DIV/0!	#DIV/0!	#DIV/0!	#DIV/0!	#DIV/0!	#DIV/0!	#DIV/0!	#DIV/0!	#DIV/0!	#DIV/0!	#DIV/0!	#DIV/0!	#DIV/0!		0	0	0	0	0	0	0	0	0	0
[S]12	0	0	0	0	0	0	0	0	0	0	0	0	0	0	0	0	0						#DIV/0!	#DIV/0!	#DIV/0!	#DIV/0!	#DIV/0!	#DIV/0!	#DIV/0!	#DIV/0!	#DIV/0!	#DIV/0!	#DIV/0!	#DIV/0!	#DIV/0!	#DIV/0!	#DIV/0!	#DIV/0!		0	0	0	0	0	0	0	0	0	0
[S]13	0	0	0	0	0	0	0	0	0	0	0	0	0	0	0	0	0						#DIV/0!	#DIV/0!	#DIV/0!	#DIV/0!	#DIV/0!	#DIV/0!	#DIV/0!	#DIV/0!	#DIV/0!	#DIV/0!	#DIV/0!	#DIV/0!	#DIV/0!	#DIV/0!	#DIV/0!	#DIV/0!		0	0	0	0	0	0	0	0	0	0
[S]14	0	0	0	0	0	0	0	0	0	0	0	0	0	0	0	0	0						#DIV/0!	#DIV/0!	#DIV/0!	#DIV/0!	#DIV/0!	#DIV/0!	#DIV/0!	#DIV/0!	#DIV/0!	#DIV/0!	#DIV/0!	#DIV/0!	#DIV/0!	#DIV/0!	#DIV/0!	#DIV/0!		0	0	0	0	0	0	0	0	0	0
[S]15	0	0	0	0	0	0	0	0	0	0	0	0	0	0	0	0	0						#DIV/0!	#DIV/0!	#DIV/0!	#DIV/0!	#DIV/0!	#DIV/0!	#DIV/0!	#DIV/0!	#DIV/0!	#DIV/0!	#DIV/0!	#DIV/0!	#DIV/0!	#DIV/0!	#DIV/0!	#DIV/0!		0	0	0	0	0	0	0	0	0	0
	1	1	1	1	1	1	1	#DIV/0!	#DIV/0!	#DIV/0!	#DIV/0!	#DIV/0!	#DIV/0!	#DIV/0!	#DIV/0!	#DIV/0!	#DIV/0!																					1.5	1.5	0.305368	0.283137	0.263923	0.247151	0.232384	0.219282	#N/A	#N/A	#N/A	#N/A
	1	1	1	1	1	1	1	#DIV/0!	#DIV/0!	#DIV/0!	#DIV/0!	#DIV/0!	#DIV/0!	#DIV/0!	#DIV/0!	#DIV/0!	#DIV/0!					0.31	0.31	0.305368		-0.00463215	-0.00463215	2										2	2	0.362631	0.336494	0.313872	0.2941	0.276671	0.261193	#N/A	#N/A	#N/A	#N/A
	1	1	1	1	1	1	1	#DIV/0!	#DIV/0!	#DIV/0!	#DIV/0!	#DIV/0!	#DIV/0!	#DIV/0!	#DIV/0!	#DIV/0!	#DIV/0!					0.37	0.37	0.362631		-0.00736939	-0.00736939	2										3	3	0.446326	0.414632	0.387141	0.363068	0.341814	0.322911	#N/A	#N/A	#N/A	#N/A
	1	1	1	1	1	1	1	#DIV/0!	#DIV/0!	#DIV/0!	#DIV/0!	#DIV/0!	#DIV/0!	#DIV/0!	#DIV/0!	#DIV/0!	#DIV/0!					0.45	0.45	0.446326		-0.00367409	-0.00367409	2										4	4	0.504551	0.469097	0.438298	0.411294	0.387424	0.366173	#N/A	#N/A	#N/A	#N/A
	#DIV/0!	#DIV/0!	#DIV/0!	#DIV/0!	#DIV/0!	#DIV/0!	#DIV/0!	#DIV/0!	#DIV/0!	#DIV/0!	#DIV/0!	#DIV/0!	#DIV/0!	#DIV/0!	#DIV/0!	#DIV/0!	#DIV/0!					0.51	0.51	0.504551		-0.00544877	-0.00544877	2										#DIV/0!	#N/A	#N/A	#N/A	#N/A	#N/A	#N/A	#N/A	#N/A	#N/A	#N/A	#N/A
	#DIV/0!	#DIV/0!	#DIV/0!	#DIV/0!	#DIV/0!	#DIV/0!	#DIV/0!	#DIV/0!	#DIV/0!	#DIV/0!	#DIV/0!	#DIV/0!	#DIV/0!	#DIV/0!	#DIV/0!	#DIV/0!	#DIV/0!					#DIV/0!	#N/A	#N/A		#DIV/0!		2										#DIV/0!	#N/A	#N/A	#N/A	#N/A	#N/A	#N/A	#N/A	#N/A	#N/A	#N/A	#N/A
	#DIV/0!	#DIV/0!	#DIV/0!	#DIV/0!	#DIV/0!	#DIV/0!	#DIV/0!	#DIV/0!	#DIV/0!	#DIV/0!	#DIV/0!	#DIV/0!	#DIV/0!	#DIV/0!	#DIV/0!	#DIV/0!	#DIV/0!					#DIV/0!	#N/A	#N/A		#DIV/0!		2										#DIV/0!	#N/A	#N/A	#N/A	#N/A	#N/A	#N/A	#N/A	#N/A	#N/A	#N/A	#N/A
	#DIV/0!	#DIV/0!	#DIV/0!	#DIV/0!	#DIV/0!	#DIV/0!	#DIV/0!	#DIV/0!	#DIV/0!	#DIV/0!	#DIV/0!	#DIV/0!	#DIV/0!	#DIV/0!	#DIV/0!	#DIV/0!	#DIV/0!					#DIV/0!	#N/A	#N/A		#DIV/0!		2										#DIV/0!	#N/A	#N/A	#N/A	#N/A	#N/A	#N/A	#N/A	#N/A	#N/A	#N/A	#N/A
	#DIV/0!	#DIV/0!	#DIV/0!	#DIV/0!	#DIV/0!	#DIV/0!	#DIV/0!	#DIV/0!	#DIV/0!	#DIV/0!	#DIV/0!	#DIV/0!	#DIV/0!	#DIV/0!	#DIV/0!	#DIV/0!	#DIV/0!					#DIV/0!	#N/A	#N/A		#DIV/0!		2										#DIV/0!	#N/A	#N/A	#N/A	#N/A	#N/A	#N/A	#N/A	#N/A	#N/A	#N/A	#N/A
	#DIV/0!	#DIV/0!	#DIV/0!	#DIV/0!	#DIV/0!	#DIV/0!	#DIV/0!	#DIV/0!	#DIV/0!	#DIV/0!	#DIV/0!	#DIV/0!	#DIV/0!	#DIV/0!	#DIV/0!	#DIV/0!	#DIV/0!					#DIV/0!	#N/A	#N/A		#DIV/0!		2										#DIV/0!	#N/A	#N/A	#N/A	#N/A	#N/A	#N/A	#N/A	#N/A	#N/A	#N/A	#N/A
	#DIV/0!	#DIV/0!	#DIV/0!	#DIV/0!	#DIV/0!	#DIV/0!	#DIV/0!	#DIV/0!	#DIV/0!	#DIV/0!	#DIV/0!	#DIV/0!	#DIV/0!	#DIV/0!	#DIV/0!	#DIV/0!	#DIV/0!					#DIV/0!	#N/A	#N/A		#DIV/0!		2										#DIV/0!	#N/A	#N/A	#N/A	#N/A	#N/A	#N/A	#N/A	#N/A	#N/A	#N/A	#N/A
	#DIV/0!	#DIV/0!	#DIV/0!	#DIV/0!	#DIV/0!	#DIV/0!	#DIV/0!	#DIV/0!	#DIV/0!	#DIV/0!	#DIV/0!	#DIV/0!	#DIV/0!	#DIV/0!	#DIV/0!	#DIV/0!	#DIV/0!					#DIV/0!	#N/A	#N/A		#DIV/0!		2										#DIV/0!	#N/A	#N/A	#N/A	#N/A	#N/A	#N/A	#N/A	#N/A	#N/A	#N/A	#N/A
	#DIV/0!	#DIV/0!	#DIV/0!	#DIV/0!	#DIV/0!	#DIV/0!	#DIV/0!	#DIV/0!	#DIV/0!	#DIV/0!	#DIV/0!	#DIV/0!	#DIV/0!	#DIV/0!	#DIV/0!	#DIV/0!	#DIV/0!					#DIV/0!	#N/A	#N/A		#DIV/0!		2										#DIV/0!	#N/A	#N/A	#N/A	#N/A	#N/A	#N/A	#N/A	#N/A	#N/A	#N/A	#N/A
	#DIV/0!	#DIV/0!	#DIV/0!	#DIV/0!	#DIV/0!	#DIV/0!	#DIV/0!	#DIV/0!	#DIV/0!	#DIV/0!	#DIV/0!	#DIV/0!	#DIV/0!	#DIV/0!	#DIV/0!	#DIV/0!	#DIV/0!					#DIV/0!	#N/A	#N/A		#DIV/0!		2										#DIV/0!	#N/A	#N/A	#N/A	#N/A	#N/A	#N/A	#N/A	#N/A	#N/A	#N/A	#N/A
	#DIV/0!	#DIV/0!	#DIV/0!	#DIV/0!	#DIV/0!	#DIV/0!	#DIV/0!	#DIV/0!	#DIV/0!	#DIV/0!	#DIV/0!	#DIV/0!	#DIV/0!	#DIV/0!	#DIV/0!	#DIV/0!	#DIV/0!					#DIV/0!	#N/A	#N/A		#DIV/0!		2										#DIV/0!	#N/A	#N/A	#N/A	#N/A	#N/A	#N/A	#N/A	#N/A	#N/A	#N/A	#N/A
																						#DIV/0!	#N/A	#N/A		#DIV/0!		2
																						0.28	0.28	0.283137		0.00313689	0.00313689	2											0.666667	3.27474	3.53186	3.78898	4.0461	4.30322	4.56035	#N/A	#N/A	#N/A	#N/A
																						0.33	0.33	0.336494		0.00649422	0.00649422	2											0.5	2.75763	2.97182	3.18601	3.4002	3.6144	3.82859	#N/A	#N/A	#N/A	#N/A
																						0.41	0.41	0.414632		0.00463187	0.00463187	2											0.333333	2.24052	2.41178	2.58304	2.7543	2.92557	3.09683	#N/A	#N/A	#N/A	#N/A
																						0.47	0.47	0.469097		-0.000903447	-0.000903447	2											0.25	1.98196	2.13176	2.28156	2.43135	2.58115	2.73095	#N/A	#N/A	#N/A	#N/A
																						#DIV/0!	#N/A	#N/A		#DIV/0!		2											#N/A	#N/A	#N/A	#N/A	#N/A	#N/A	#N/A	#N/A	#N/A	#N/A	#N/A
																						#DIV/0!	#N/A	#N/A		#DIV/0!		2											#N/A	#N/A	#N/A	#N/A	#N/A	#N/A	#N/A	#N/A	#N/A	#N/A	#N/A
																						#DIV/0!	#N/A	#N/A		#DIV/0!		2											#N/A	#N/A	#N/A	#N/A	#N/A	#N/A	#N/A	#N/A	#N/A	#N/A	#N/A
																						#DIV/0!	#N/A	#N/A		#DIV/0!		2											#N/A	#N/A	#N/A	#N/A	#N/A	#N/A	#N/A	#N/A	#N/A	#N/A	#N/A
																						#DIV/0!	#N/A	#N/A		#DIV/0!		2											#N/A	#N/A	#N/A	#N/A	#N/A	#N/A	#N/A	#N/A	#N/A	#N/A	#N/A
																						#DIV/0!	#N/A	#N/A		#DIV/0!		2											#N/A	#N/A	#N/A	#N/A	#N/A	#N/A	#N/A	#N/A	#N/A	#N/A	#N/A
																						#DIV/0!	#N/A	#N/A		#DIV/0!		2											#N/A	#N/A	#N/A	#N/A	#N/A	#N/A	#N/A	#N/A	#N/A	#N/A	#N/A
																						#DIV/0!	#N/A	#N/A		#DIV/0!		2											#N/A	#N/A	#N/A	#N/A	#N/A	#N/A	#N/A	#N/A	#N/A	#N/A	#N/A
																						#DIV/0!	#N/A	#N/A		#DIV/0!		2											#N/A	#N/A	#N/A	#N/A	#N/A	#N/A	#N/A	#N/A	#N/A	#N/A	#N/A
																						#DIV/0!	#N/A	#N/A		#DIV/0!		2											#N/A	#N/A	#N/A	#N/A	#N/A	#N/A	#N/A	#N/A	#N/A	#N/A	#N/A
																						#DIV/0!	#N/A	#N/A		#DIV/0!		2											#N/A	#N/A	#N/A	#N/A	#N/A	#N/A	#N/A	#N/A	#N/A	#N/A	#N/A
																						0.26	0.26	0.263923		0.00392313	0.00392313	2
																						0.31	0.31	0.313872		0.00387208	0.00387208	2												0.31	0.28	0.26	0.25	0.23	0.22	#DIV/0!	#DIV/0!	#DIV/0!	#DIV/0!
																						0.38	0.38	0.387141		0.00714064	0.00714064	2												0.37	0.33	0.31	0.29	0.28	0.27	#DIV/0!	#DIV/0!	#DIV/0!	#DIV/0!
																						0.43	0.43	0.438298		0.00829751	0.00829751	2												0.45	0.41	0.38	0.36	0.34	0.33	#DIV/0!	#DIV/0!	#DIV/0!	#DIV/0!
																						#DIV/0!	#N/A	#N/A		#DIV/0!		2												0.51	0.47	0.43	0.41	0.39	0.37	#DIV/0!	#DIV/0!	#DIV/0!	#DIV/0!
																						#DIV/0!	#N/A	#N/A		#DIV/0!		2												#DIV/0!	#DIV/0!	#DIV/0!	#DIV/0!	#DIV/0!	#DIV/0!	#DIV/0!	#DIV/0!	#DIV/0!	#DIV/0!
																						#DIV/0!	#N/A	#N/A		#DIV/0!		2												#DIV/0!	#DIV/0!	#DIV/0!	#DIV/0!	#DIV/0!	#DIV/0!	#DIV/0!	#DIV/0!	#DIV/0!	#DIV/0!
																						#DIV/0!	#N/A	#N/A		#DIV/0!		2												#DIV/0!	#DIV/0!	#DIV/0!	#DIV/0!	#DIV/0!	#DIV/0!	#DIV/0!	#DIV/0!	#DIV/0!	#DIV/0!
																						#DIV/0!	#N/A	#N/A		#DIV/0!		2												#DIV/0!	#DIV/0!	#DIV/0!	#DIV/0!	#DIV/0!	#DIV/0!	#DIV/0!	#DIV/0!	#DIV/0!	#DIV/0!
																						#DIV/0!	#N/A	#N/A		#DIV/0!		2												#DIV/0!	#DIV/0!	#DIV/0!	#DIV/0!	#DIV/0!	#DIV/0!	#DIV/0!	#DIV/0!	#DIV/0!	#DIV/0!
																						#DIV/0!	#N/A	#N/A		#DIV/0!		2												#DIV/0!	#DIV/0!	#DIV/0!	#DIV/0!	#DIV/0!	#DIV/0!	#DIV/0!	#DIV/0!	#DIV/0!	#DIV/0!
																						#DIV/0!	#N/A	#N/A		#DIV/0!		2												#DIV/0!	#DIV/0!	#DIV/0!	#DIV/0!	#DIV/0!	#DIV/0!	#DIV/0!	#DIV/0!	#DIV/0!	#DIV/0!
																						#DIV/0!	#N/A	#N/A		#DIV/0!		2												#DIV/0!	#DIV/0!	#DIV/0!	#DIV/0!	#DIV/0!	#DIV/0!	#DIV/0!	#DIV/0!	#DIV/0!	#DIV/0!
																						#DIV/0!	#N/A	#N/A		#DIV/0!		2												#DIV/0!	#DIV/0!	#DIV/0!	#DIV/0!	#DIV/0!	#DIV/0!	#DIV/0!	#DIV/0!	#DIV/0!	#DIV/0!
																						#DIV/0!	#N/A	#N/A		#DIV/0!		2												#DIV/0!	#DIV/0!	#DIV/0!	#DIV/0!	#DIV/0!	#DIV/0!	#DIV/0!	#DIV/0!	#DIV/0!	#DIV/0!
																						0.25	0.25	0.247151		-0.00284864	-0.00284864	2												#DIV/0!	#DIV/0!	#DIV/0!	#DIV/0!	#DIV/0!	#DIV/0!	#DIV/0!	#DIV/0!	#DIV/0!	#DIV/0!
																						0.29	0.29	0.2941		0.00410005	0.00410005	2
																						0.36	0.36	0.363068		0.00306822	0.00306822	2												1/s	0	5	10	15	20	25	0	0	0
																						0.41	0.41	0.411294		0.00129358	0.00129358	2											1	0.666667	3.27474	3.53186	3.78898	4.0461	4.30322	4.56035	#N/A	#N/A	#N/A
																						#DIV/0!	#N/A	#N/A		#DIV/0!		2											2	0.5	2.75763	2.97182	3.18601	3.4002	3.6144	3.82859	#N/A	#N/A	#N/A
																						#DIV/0!	#N/A	#N/A		#DIV/0!		2											3	0.333333	2.24052	2.41178	2.58304	2.7543	2.92557	3.09683	#N/A	#N/A	#N/A
																						#DIV/0!	#N/A	#N/A		#DIV/0!		2											4	0.25	1.98196	2.13176	2.28156	2.43135	2.58115	2.73095	#N/A	#N/A	#N/A
																						#DIV/0!	#N/A	#N/A		#DIV/0!		2											5	#N/A	#N/A	#N/A	#N/A	#N/A	#N/A	#N/A	#N/A	#N/A	#N/A
																						#DIV/0!	#N/A	#N/A		#DIV/0!		2											6	#N/A	#N/A	#N/A	#N/A	#N/A	#N/A	#N/A	#N/A	#N/A	#N/A
																						#DIV/0!	#N/A	#N/A		#DIV/0!		2											7	#N/A	#N/A	#N/A	#N/A	#N/A	#N/A	#N/A	#N/A	#N/A	#N/A
																						#DIV/0!	#N/A	#N/A		#DIV/0!		2											8	#N/A	#N/A	#N/A	#N/A	#N/A	#N/A	#N/A	#N/A	#N/A	#N/A
																						#DIV/0!	#N/A	#N/A		#DIV/0!		2											9	#N/A	#N/A	#N/A	#N/A	#N/A	#N/A	#N/A	#N/A	#N/A	#N/A
																						#DIV/0!	#N/A	#N/A		#DIV/0!		2											10	#N/A	#N/A	#N/A	#N/A	#N/A	#N/A	#N/A	#N/A	#N/A	#N/A
																						#DIV/0!	#N/A	#N/A		#DIV/0!		2											11	#N/A	#N/A	#N/A	#N/A	#N/A	#N/A	#N/A	#N/A	#N/A	#N/A
																						#DIV/0!	#N/A	#N/A		#DIV/0!		2											12	#N/A	#N/A	#N/A	#N/A	#N/A	#N/A	#N/A	#N/A	#N/A	#N/A
																						0.23	0.23	0.232384		0.00238385	0.00238385	2											13	#N/A	#N/A	#N/A	#N/A	#N/A	#N/A	#N/A	#N/A	#N/A	#N/A
																						0.28	0.28	0.276671		-0.00332856	-0.00332856	2											14	#N/A	#N/A	#N/A	#N/A	#N/A	#N/A	#N/A	#N/A	#N/A	#N/A
																						0.34	0.34	0.341814		0.0018142	0.0018142	2											15	#N/A	#N/A	#N/A	#N/A	#N/A	#N/A	#N/A	#N/A	#N/A	#N/A
																						0.39	0.39	0.387424		-0.00257598	-0.00257598	2
																						#DIV/0!	#N/A	#N/A		#DIV/0!		2
																						#DIV/0!	#N/A	#N/A		#DIV/0!		2
																						#DIV/0!	#N/A	#N/A		#DIV/0!		2
																						#DIV/0!	#N/A	#N/A		#DIV/0!		2
																						#DIV/0!	#N/A	#N/A		#DIV/0!		2
																						#DIV/0!	#N/A	#N/A		#DIV/0!		2
																						#DIV/0!	#N/A	#N/A		#DIV/0!		2
																						#DIV/0!	#N/A	#N/A		#DIV/0!		2
																						#DIV/0!	#N/A	#N/A		#DIV/0!		2
																						#DIV/0!	#N/A	#N/A		#DIV/0!		2
																						#DIV/0!	#N/A	#N/A		#DIV/0!		2
																						0.22	0.22	0.219282		-0.000718416	-0.000718416	2
																						0.27	0.27	0.261193		-0.00880707	-0.00880707	2
																						0.33	0.33	0.322911		-0.00708902	-0.00708902	2
																						0.37	0.37	0.366173		-0.00382696	-0.00382696	2
																						#DIV/0!	#N/A	#N/A		#DIV/0!		2
																						#DIV/0!	#N/A	#N/A		#DIV/0!		2
																						#DIV/0!	#N/A	#N/A		#DIV/0!		2
																						#DIV/0!	#N/A	#N/A		#DIV/0!		2
																						#DIV/0!	#N/A	#N/A		#DIV/0!		2
																						#DIV/0!	#N/A	#N/A		#DIV/0!		2
																						#DIV/0!	#N/A	#N/A		#DIV/0!		2
																						#DIV/0!	#N/A	#N/A		#DIV/0!		2
																						#DIV/0!	#N/A	#N/A		#DIV/0!		2
																						#DIV/0!	#N/A	#N/A		#DIV/0!		2
																						#DIV/0!	#N/A	#N/A		#DIV/0!		2
																						#DIV/0!	#N/A	#N/A		#DIV/0!		2
																						#DIV/0!	#N/A	#N/A		#DIV/0!		2
																						#DIV/0!	#N/A	#N/A		#DIV/0!		2
																						#DIV/0!	#N/A	#N/A		#DIV/0!		2
																						#DIV/0!	#N/A	#N/A		#DIV/0!		2
																						#DIV/0!	#N/A	#N/A		#DIV/0!		2
																						#DIV/0!	#N/A	#N/A		#DIV/0!		2
																						#DIV/0!	#N/A	#N/A		#DIV/0!		2
																						#DIV/0!	#N/A	#N/A		#DIV/0!		2
																						#DIV/0!	#N/A	#N/A		#DIV/0!		2
																						#DIV/0!	#N/A	#N/A		#DIV/0!		2
																						#DIV/0!	#N/A	#N/A		#DIV/0!		2
																						#DIV/0!	#N/A	#N/A		#DIV/0!		2
																						#DIV/0!	#N/A	#N/A		#DIV/0!		2
																						#DIV/0!	#N/A	#N/A		#DIV/0!		2
																						#DIV/0!	#N/A	#N/A		#DIV/0!		2
																						#DIV/0!	#N/A	#N/A		#DIV/0!		2
																						#DIV/0!	#N/A	#N/A		#DIV/0!		2
																						#DIV/0!	#N/A	#N/A		#DIV/0!		2
																						#DIV/0!	#N/A	#N/A		#DIV/0!		2
																						#DIV/0!	#N/A	#N/A		#DIV/0!		2
																						#DIV/0!	#N/A	#N/A		#DIV/0!		2
																						#DIV/0!	#N/A	#N/A		#DIV/0!		2
																						#DIV/0!	#N/A	#N/A		#DIV/0!		2
																						#DIV/0!	#N/A	#N/A		#DIV/0!		2
																						#DIV/0!	#N/A	#N/A		#DIV/0!		2
																						#DIV/0!	#N/A	#N/A		#DIV/0!		2
																						#DIV/0!	#N/A	#N/A		#DIV/0!		2
																						#DIV/0!	#N/A	#N/A		#DIV/0!		2
																						#DIV/0!	#N/A	#N/A		#DIV/0!		2
																						#DIV/0!	#N/A	#N/A		#DIV/0!		2
																						#DIV/0!	#N/A	#N/A		#DIV/0!		2
																						#DIV/0!	#N/A	#N/A		#DIV/0!		2
																						#DIV/0!	#N/A	#N/A		#DIV/0!		2
																						#DIV/0!	#N/A	#N/A		#DIV/0!		2
																						#DIV/0!	#N/A	#N/A		#DIV/0!		2
																						#DIV/0!	#N/A	#N/A		#DIV/0!		2
																						#DIV/0!	#N/A	#N/A		#DIV/0!		2
																						#DIV/0!	#N/A	#N/A		#DIV/0!		2
																						#DIV/0!	#N/A	#N/A		#DIV/0!		2
																						#DIV/0!	#N/A	#N/A		#DIV/0!		2
																						#DIV/0!	#N/A	#N/A		#DIV/0!		2
																						#DIV/0!	#N/A	#N/A		#DIV/0!		2
																						#DIV/0!	#N/A	#N/A		#DIV/0!		2
																						#DIV/0!	#N/A	#N/A		#DIV/0!		2
																						#DIV/0!	#N/A	#N/A		#DIV/0!		2
																						#DIV/0!	#N/A	#N/A		#DIV/0!		2
																						#DIV/0!	#N/A	#N/A		#DIV/0!		2
																						#DIV/0!	#N/A	#N/A		#DIV/0!		2
																						#DIV/0!	#N/A	#N/A		#DIV/0!		2
																						#DIV/0!	#N/A	#N/A		#DIV/0!		2
																						#DIV/0!	#N/A	#N/A		#DIV/0!		2
																						#DIV/0!	#N/A	#N/A		#DIV/0!		2
																						#DIV/0!	#N/A	#N/A		#DIV/0!		2
																						#DIV/0!	#N/A	#N/A		#DIV/0!		2
																						#DIV/0!	#N/A	#N/A		#DIV/0!		2
																						#DIV/0!	#N/A	#N/A		#DIV/0!		2
																						#DIV/0!	#N/A	#N/A		#DIV/0!		2
																						#DIV/0!	#N/A	#N/A		#DIV/0!		2
																						#DIV/0!	#N/A	#N/A		#DIV/0!		2
																						#DIV/0!	#N/A	#N/A		#DIV/0!		2
																						#DIV/0!	#N/A	#N/A		#DIV/0!		2
																						#DIV/0!	#N/A	#N/A		#DIV/0!		2
																						#DIV/0!	#N/A	#N/A		#DIV/0!		2
																						#DIV/0!	#N/A	#N/A		#DIV/0!		2
																						#DIV/0!	#N/A	#N/A		#DIV/0!		2
																						#DIV/0!	#N/A	#N/A		#DIV/0!		2
																						#DIV/0!	#N/A	#N/A		#DIV/0!		2
																						#DIV/0!	#N/A	#N/A		#DIV/0!		2
																						#DIV/0!	#N/A	#N/A		#DIV/0!		2
																						#DIV/0!	#N/A	#N/A		#DIV/0!		2
																						#DIV/0!	#N/A	#N/A		#DIV/0!		2
																						#DIV/0!	#N/A	#N/A		#DIV/0!		2
																						#DIV/0!	#N/A	#N/A		#DIV/0!		2
																						#DIV/0!	#N/A	#N/A		#DIV/0!		2
																						#DIV/0!	#N/A	#N/A		#DIV/0!		2
																						#DIV/0!	#N/A	#N/A		#DIV/0!		2
																						#DIV/0!	#N/A	#N/A		#DIV/0!		2
																						#DIV/0!	#N/A	#N/A		#DIV/0!		2
																						#DIV/0!	#N/A	#N/A		#DIV/0!		2
																						#DIV/0!	#N/A	#N/A		#DIV/0!		2
																						#DIV/0!	#N/A	#N/A		#DIV/0!		2
																						#DIV/0!	#N/A	#N/A		#DIV/0!		2
																						#DIV/0!	#N/A	#N/A		#DIV/0!		2
																						#DIV/0!	#N/A	#N/A		#DIV/0!		2
																						#DIV/0!	#N/A	#N/A		#DIV/0!		2
																						#DIV/0!	#N/A	#N/A		#DIV/0!		2
																						#DIV/0!	#N/A	#N/A		#DIV/0!		2
																						#DIV/0!	#N/A	#N/A		#DIV/0!		2
																						#DIV/0!	#N/A	#N/A		#DIV/0!		2
																						#DIV/0!	#N/A	#N/A		#DIV/0!		2
																						#DIV/0!	#N/A	#N/A		#DIV/0!		2
																						#DIV/0!	#N/A	#N/A		#DIV/0!		2
																						#DIV/0!	#N/A	#N/A		#DIV/0!		2
																						#DIV/0!	#N/A	#N/A		#DIV/0!		2
																						#DIV/0!	#N/A	#N/A		#DIV/0!		2
																						#DIV/0!	#N/A	#N/A		#DIV/0!		2
																						#DIV/0!	#N/A	#N/A		#DIV/0!		2
																						#DIV/0!	#N/A	#N/A		#DIV/0!		2
																						#DIV/0!	#N/A	#N/A		#DIV/0!		2
																						#DIV/0!	#N/A	#N/A		#DIV/0!		2
																						#DIV/0!	#N/A	#N/A		#DIV/0!		2
																						#DIV/0!	#N/A	#N/A		#DIV/0!		2
																						#DIV/0!	#N/A	#N/A		#DIV/0!		2
																						#DIV/0!	#N/A	#N/A		#DIV/0!		2
																						#DIV/0!	#N/A	#N/A		#DIV/0!		2
																						#DIV/0!	#N/A	#N/A		#DIV/0!		2
																						#DIV/0!	#N/A	#N/A		#DIV/0!		2
																						#DIV/0!	#N/A	#N/A		#DIV/0!		2
																						#DIV/0!	#N/A	#N/A		#DIV/0!		2
																						#DIV/0!	#N/A	#N/A		#DIV/0!		2
																						#DIV/0!	#N/A	#N/A		#DIV/0!		2
																						#DIV/0!	#N/A	#N/A		#DIV/0!		2
																						#DIV/0!	#N/A	#N/A		#DIV/0!		2
																						#DIV/0!	#N/A	#N/A		#DIV/0!		2
																						#DIV/0!	#N/A	#N/A		#DIV/0!		2
																						#DIV/0!	#N/A	#N/A		#DIV/0!		2
																						#DIV/0!	#N/A	#N/A		#DIV/0!		2
																						#DIV/0!	#N/A	#N/A		#DIV/0!		2
																						#DIV/0!	#N/A	#N/A		#DIV/0!		2
																						#DIV/0!	#N/A	#N/A		#DIV/0!		2
																						#DIV/0!	#N/A	#N/A		#DIV/0!		2
																						#DIV/0!	#N/A	#N/A		#DIV/0!		2
																						#DIV/0!	#N/A	#N/A		#DIV/0!		2
																						#DIV/0!	#N/A	#N/A		#DIV/0!		2
																						#DIV/0!	#N/A	#N/A		#DIV/0!		2
																						#DIV/0!	#N/A	#N/A		#DIV/0!		2
																						#DIV/0!	#N/A	#N/A		#DIV/0!		2
																						#DIV/0!	#N/A	#N/A		#DIV/0!		2
																						#DIV/0!	#N/A	#N/A		#DIV/0!		2
																						#DIV/0!	#N/A	#N/A		#DIV/0!		2
																						#DIV/0!	#N/A	#N/A		#DIV/0!		2
																						#DIV/0!	#N/A	#N/A		#DIV/0!		2
																						#DIV/0!	#N/A	#N/A		#DIV/0!		2
																						#DIV/0!	#N/A	#N/A		#DIV/0!		2
																						#DIV/0!	#N/A	#N/A		#DIV/0!		2
																						#DIV/0!	#N/A	#N/A		#DIV/0!		2
																						#DIV/0!	#N/A	#N/A		#DIV/0!		2
																						#DIV/0!	#N/A	#N/A		#DIV/0!		2
																						#DIV/0!	#N/A	#N/A		#DIV/0!		2
																						#DIV/0!	#N/A	#N/A		#DIV/0!		2
																						#DIV/0!	#N/A	#N/A		#DIV/0!		2
																						#DIV/0!	#N/A	#N/A		#DIV/0!		2
																						#DIV/0!	#N/A	#N/A		#DIV/0!		2
																						#DIV/0!	#N/A	#N/A		#DIV/0!		2
																						#DIV/0!	#N/A	#N/A		#DIV/0!		2
																						#DIV/0!	#N/A	#N/A		#DIV/0!		2
																						#DIV/0!	#N/A	#N/A		#DIV/0!		2
																						#DIV/0!	#N/A	#N/A		#DIV/0!		2
																						#DIV/0!	#N/A	#N/A		#DIV/0!		2
[truncated: 54 more columns]

## Sheet: Partial Uncompetitive
																	((V_max+(V2*[I])/K_i )*[S])/(K_s+((1+[I])/K_i )*[S] )						Calculated values
		No Inhibitor	[I]1	[I]2	[I]3	[I]4	[I]5	[I]6	[I]7	[I]8	[I]9	[I]10	[I]11	[I]12	[I]13	[I]14	[I]15			7.89308	#DIV/0!	1	No Inhibitor	[I]1	[I]2	[I]3	[I]4	[I]5	[I]6	[I]7	[I]8	[I]9	[I]10	[I]11	[I]12	[I]13	[I]14	[I]15
		0	5	10	15	20	25	0	0	0	0	0	0	0	0	0	0	Km	Vmax	Ki	V2	0	0	5	10	15	20	25	0	0	0	0	0	0	0	0	0	0
[S]1	1.5	0.31	0.28	0.26	0.25	0.23	0.22	0	0	0	0	0	0	0	0	0	0	11.8396	1.95017	2.92885	0.271674		0.236828	0.242812	0.247042	0.25019	0.252625	0.254564	#DIV/0!	#DIV/0!	#DIV/0!	#DIV/0!	#DIV/0!	#DIV/0!	#DIV/0!	#DIV/0!	#DIV/0!	#DIV/0!		0.236828	0.242812	0.247042	0.25019	0.252625	0.254564	0	0	0	0
[S]2	2	0.37	0.33	0.31	0.29	0.28	0.27	0	0	0	0	0	0	0	0	0	0						0.311466	0.302941	0.297425	0.293563	0.290708	0.288512	#DIV/0!	#DIV/0!	#DIV/0!	#DIV/0!	#DIV/0!	#DIV/0!	#DIV/0!	#DIV/0!	#DIV/0!	#DIV/0!		0.311466	0.302941	0.297425	0.293563	0.290708	0.288512	0	0	0	0
[S]3	3	0.45	0.41	0.38	0.36	0.34	0.33	0	0	0	0	0	0	0	0	0	0						0.454799	0.402653	0.373623	0.355126	0.342311	0.332907	#DIV/0!	#DIV/0!	#DIV/0!	#DIV/0!	#DIV/0!	#DIV/0!	#DIV/0!	#DIV/0!	#DIV/0!	#DIV/0!		0.454799	0.402653	0.373623	0.355126	0.342311	0.332907	0	0	0	0
[S]4	4	0.51	0.47	0.43	0.41	0.39	0.37	0	0	0	0	0	0	0	0	0	0						0.59072	0.481973	0.428514	0.396725	0.375651	0.360655	#DIV/0!	#DIV/0!	#DIV/0!	#DIV/0!	#DIV/0!	#DIV/0!	#DIV/0!	#DIV/0!	#DIV/0!	#DIV/0!		0.59072	0.481973	0.428514	0.396725	0.375651	0.360655	0	0	0	0
[S]5	0	0	0	0	0	0	0	0	0	0	0	0	0	0	0	0	0						#DIV/0!	#DIV/0!	#DIV/0!	#DIV/0!	#DIV/0!	#DIV/0!	#DIV/0!	#DIV/0!	#DIV/0!	#DIV/0!	#DIV/0!	#DIV/0!	#DIV/0!	#DIV/0!	#DIV/0!	#DIV/0!		0	0	0	0	0	0	0	0	0	0
[S]6	0	0	0	0	0	0	0	0	0	0	0	0	0	0	0	0	0						#DIV/0!	#DIV/0!	#DIV/0!	#DIV/0!	#DIV/0!	#DIV/0!	#DIV/0!	#DIV/0!	#DIV/0!	#DIV/0!	#DIV/0!	#DIV/0!	#DIV/0!	#DIV/0!	#DIV/0!	#DIV/0!		0	0	0	0	0	0	0	0	0	0
[S]7	0	0	0	0	0	0	0	0	0	0	0	0	0	0	0	0	0						#DIV/0!	#DIV/0!	#DIV/0!	#DIV/0!	#DIV/0!	#DIV/0!	#DIV/0!	#DIV/0!	#DIV/0!	#DIV/0!	#DIV/0!	#DIV/0!	#DIV/0!	#DIV/0!	#DIV/0!	#DIV/0!		0	0	0	0	0	0	0	0	0	0
[S]8	0	0	0	0	0	0	0	0	0	0	0	0	0	0	0	0	0			Sum R2	0.0206841		#DIV/0!	#DIV/0!	#DIV/0!	#DIV/0!	#DIV/0!	#DIV/0!	#DIV/0!	#DIV/0!	#DIV/0!	#DIV/0!	#DIV/0!	#DIV/0!	#DIV/0!	#DIV/0!	#DIV/0!	#DIV/0!		0	0	0	0	0	0	0	0	0	0
[S]9	0	0	0	0	0	0	0	0	0	0	0	0	0	0	0	0	0			Sum residuals %	1.51094		#DIV/0!	#DIV/0!	#DIV/0!	#DIV/0!	#DIV/0!	#DIV/0!	#DIV/0!	#DIV/0!	#DIV/0!	#DIV/0!	#DIV/0!	#DIV/0!	#DIV/0!	#DIV/0!	#DIV/0!	#DIV/0!		0	0	0	0	0	0	0	0	0	0
[S]10	0	0	0	0	0	0	0	0	0	0	0	0	0	0	0	0	0						#DIV/0!	#DIV/0!	#DIV/0!	#DIV/0!	#DIV/0!	#DIV/0!	#DIV/0!	#DIV/0!	#DIV/0!	#DIV/0!	#DIV/0!	#DIV/0!	#DIV/0!	#DIV/0!	#DIV/0!	#DIV/0!		0	0	0	0	0	0	0	0	0	0
[S]11	0	0	0	0	0	0	0	0	0	0	0	0	0	0	0	0	0						#DIV/0!	#DIV/0!	#DIV/0!	#DIV/0!	#DIV/0!	#DIV/0!	#DIV/0!	#DIV/0!	#DIV/0!	#DIV/0!	#DIV/0!	#DIV/0!	#DIV/0!	#DIV/0!	#DIV/0!	#DIV/0!		0	0	0	0	0	0	0	0	0	0
[S]12	0	0	0	0	0	0	0	0	0	0	0	0	0	0	0	0	0						#DIV/0!	#DIV/0!	#DIV/0!	#DIV/0!	#DIV/0!	#DIV/0!	#DIV/0!	#DIV/0!	#DIV/0!	#DIV/0!	#DIV/0!	#DIV/0!	#DIV/0!	#DIV/0!	#DIV/0!	#DIV/0!		0	0	0	0	0	0	0	0	0	0
[S]13	0	0	0	0	0	0	0	0	0	0	0	0	0	0	0	0	0						#DIV/0!	#DIV/0!	#DIV/0!	#DIV/0!	#DIV/0!	#DIV/0!	#DIV/0!	#DIV/0!	#DIV/0!	#DIV/0!	#DIV/0!	#DIV/0!	#DIV/0!	#DIV/0!	#DIV/0!	#DIV/0!		0	0	0	0	0	0	0	0	0	0
[S]14	0	0	0	0	0	0	0	0	0	0	0	0	0	0	0	0	0						#DIV/0!	#DIV/0!	#DIV/0!	#DIV/0!	#DIV/0!	#DIV/0!	#DIV/0!	#DIV/0!	#DIV/0!	#DIV/0!	#DIV/0!	#DIV/0!	#DIV/0!	#DIV/0!	#DIV/0!	#DIV/0!		0	0	0	0	0	0	0	0	0	0
[S]15	0	0	0	0	0	0	0	0	0	0	0	0	0	0	0	0	0						#DIV/0!	#DIV/0!	#DIV/0!	#DIV/0!	#DIV/0!	#DIV/0!	#DIV/0!	#DIV/0!	#DIV/0!	#DIV/0!	#DIV/0!	#DIV/0!	#DIV/0!	#DIV/0!	#DIV/0!	#DIV/0!		0	0	0	0	0	0	0	0	0	0
	1	1	1	1	1	1	1	#DIV/0!	#DIV/0!	#DIV/0!	#DIV/0!	#DIV/0!	#DIV/0!	#DIV/0!	#DIV/0!	#DIV/0!	#DIV/0!																					1.5	1.5	0.236828	0.242812	0.247042	0.25019	0.252625	0.254564	#N/A	#N/A	#N/A	#N/A
	1	1	1	1	1	1	1	#DIV/0!	#DIV/0!	#DIV/0!	#DIV/0!	#DIV/0!	#DIV/0!	#DIV/0!	#DIV/0!	#DIV/0!	#DIV/0!					0.31	0.31	0.236828		-0.0731715	-0.0731715	3										2	2	0.311466	0.302941	0.297425	0.293563	0.290708	0.288512	#N/A	#N/A	#N/A	#N/A
	1	1	1	1	1	1	1	#DIV/0!	#DIV/0!	#DIV/0!	#DIV/0!	#DIV/0!	#DIV/0!	#DIV/0!	#DIV/0!	#DIV/0!	#DIV/0!					0.37	0.37	0.311466		-0.0585335	-0.0585335	3										3	3	0.454799	0.402653	0.373623	0.355126	0.342311	0.332907	#N/A	#N/A	#N/A	#N/A
	1	1	1	1	1	1	1	#DIV/0!	#DIV/0!	#DIV/0!	#DIV/0!	#DIV/0!	#DIV/0!	#DIV/0!	#DIV/0!	#DIV/0!	#DIV/0!					0.45	0.45	0.454799		0.00479939	0.00479939	3										4	4	0.59072	0.481973	0.428514	0.396725	0.375651	0.360655	#N/A	#N/A	#N/A	#N/A
	#DIV/0!	#DIV/0!	#DIV/0!	#DIV/0!	#DIV/0!	#DIV/0!	#DIV/0!	#DIV/0!	#DIV/0!	#DIV/0!	#DIV/0!	#DIV/0!	#DIV/0!	#DIV/0!	#DIV/0!	#DIV/0!	#DIV/0!					0.51	0.51	0.59072		0.0807204	0.0807204	3										#DIV/0!	#N/A	#N/A	#N/A	#N/A	#N/A	#N/A	#N/A	#N/A	#N/A	#N/A	#N/A
	#DIV/0!	#DIV/0!	#DIV/0!	#DIV/0!	#DIV/0!	#DIV/0!	#DIV/0!	#DIV/0!	#DIV/0!	#DIV/0!	#DIV/0!	#DIV/0!	#DIV/0!	#DIV/0!	#DIV/0!	#DIV/0!	#DIV/0!					#DIV/0!	#N/A	#N/A		#DIV/0!		3										#DIV/0!	#N/A	#N/A	#N/A	#N/A	#N/A	#N/A	#N/A	#N/A	#N/A	#N/A	#N/A
	#DIV/0!	#DIV/0!	#DIV/0!	#DIV/0!	#DIV/0!	#DIV/0!	#DIV/0!	#DIV/0!	#DIV/0!	#DIV/0!	#DIV/0!	#DIV/0!	#DIV/0!	#DIV/0!	#DIV/0!	#DIV/0!	#DIV/0!					#DIV/0!	#N/A	#N/A		#DIV/0!		3										#DIV/0!	#N/A	#N/A	#N/A	#N/A	#N/A	#N/A	#N/A	#N/A	#N/A	#N/A	#N/A
	#DIV/0!	#DIV/0!	#DIV/0!	#DIV/0!	#DIV/0!	#DIV/0!	#DIV/0!	#DIV/0!	#DIV/0!	#DIV/0!	#DIV/0!	#DIV/0!	#DIV/0!	#DIV/0!	#DIV/0!	#DIV/0!	#DIV/0!					#DIV/0!	#N/A	#N/A		#DIV/0!		3										#DIV/0!	#N/A	#N/A	#N/A	#N/A	#N/A	#N/A	#N/A	#N/A	#N/A	#N/A	#N/A
	#DIV/0!	#DIV/0!	#DIV/0!	#DIV/0!	#DIV/0!	#DIV/0!	#DIV/0!	#DIV/0!	#DIV/0!	#DIV/0!	#DIV/0!	#DIV/0!	#DIV/0!	#DIV/0!	#DIV/0!	#DIV/0!	#DIV/0!					#DIV/0!	#N/A	#N/A		#DIV/0!		3										#DIV/0!	#N/A	#N/A	#N/A	#N/A	#N/A	#N/A	#N/A	#N/A	#N/A	#N/A	#N/A
	#DIV/0!	#DIV/0!	#DIV/0!	#DIV/0!	#DIV/0!	#DIV/0!	#DIV/0!	#DIV/0!	#DIV/0!	#DIV/0!	#DIV/0!	#DIV/0!	#DIV/0!	#DIV/0!	#DIV/0!	#DIV/0!	#DIV/0!					#DIV/0!	#N/A	#N/A		#DIV/0!		3										#DIV/0!	#N/A	#N/A	#N/A	#N/A	#N/A	#N/A	#N/A	#N/A	#N/A	#N/A	#N/A
	#DIV/0!	#DIV/0!	#DIV/0!	#DIV/0!	#DIV/0!	#DIV/0!	#DIV/0!	#DIV/0!	#DIV/0!	#DIV/0!	#DIV/0!	#DIV/0!	#DIV/0!	#DIV/0!	#DIV/0!	#DIV/0!	#DIV/0!					#DIV/0!	#N/A	#N/A		#DIV/0!		3										#DIV/0!	#N/A	#N/A	#N/A	#N/A	#N/A	#N/A	#N/A	#N/A	#N/A	#N/A	#N/A
	#DIV/0!	#DIV/0!	#DIV/0!	#DIV/0!	#DIV/0!	#DIV/0!	#DIV/0!	#DIV/0!	#DIV/0!	#DIV/0!	#DIV/0!	#DIV/0!	#DIV/0!	#DIV/0!	#DIV/0!	#DIV/0!	#DIV/0!					#DIV/0!	#N/A	#N/A		#DIV/0!		3										#DIV/0!	#N/A	#N/A	#N/A	#N/A	#N/A	#N/A	#N/A	#N/A	#N/A	#N/A	#N/A
	#DIV/0!	#DIV/0!	#DIV/0!	#DIV/0!	#DIV/0!	#DIV/0!	#DIV/0!	#DIV/0!	#DIV/0!	#DIV/0!	#DIV/0!	#DIV/0!	#DIV/0!	#DIV/0!	#DIV/0!	#DIV/0!	#DIV/0!					#DIV/0!	#N/A	#N/A		#DIV/0!		3										#DIV/0!	#N/A	#N/A	#N/A	#N/A	#N/A	#N/A	#N/A	#N/A	#N/A	#N/A	#N/A
	#DIV/0!	#DIV/0!	#DIV/0!	#DIV/0!	#DIV/0!	#DIV/0!	#DIV/0!	#DIV/0!	#DIV/0!	#DIV/0!	#DIV/0!	#DIV/0!	#DIV/0!	#DIV/0!	#DIV/0!	#DIV/0!	#DIV/0!					#DIV/0!	#N/A	#N/A		#DIV/0!		3										#DIV/0!	#N/A	#N/A	#N/A	#N/A	#N/A	#N/A	#N/A	#N/A	#N/A	#N/A	#N/A
	#DIV/0!	#DIV/0!	#DIV/0!	#DIV/0!	#DIV/0!	#DIV/0!	#DIV/0!	#DIV/0!	#DIV/0!	#DIV/0!	#DIV/0!	#DIV/0!	#DIV/0!	#DIV/0!	#DIV/0!	#DIV/0!	#DIV/0!					#DIV/0!	#N/A	#N/A		#DIV/0!		3										#DIV/0!	#N/A	#N/A	#N/A	#N/A	#N/A	#N/A	#N/A	#N/A	#N/A	#N/A	#N/A
																						#DIV/0!	#N/A	#N/A		#DIV/0!		3
																						0.28	0.28	0.242812		-0.0371879	-0.0371879	3											0.666667	4.22247	4.11841	4.0479	3.99696	3.95843	3.92828	#N/A	#N/A	#N/A	#N/A
																						0.33	0.33	0.302941		-0.0270587	-0.0270587	3											0.5	3.21062	3.30097	3.3622	3.40643	3.43988	3.46606	#N/A	#N/A	#N/A	#N/A
																						0.41	0.41	0.402653		-0.0073468	-0.0073468	3											0.333333	2.19877	2.48353	2.6765	2.8159	2.92132	3.00384	#N/A	#N/A	#N/A	#N/A
																						0.47	0.47	0.481973		0.0119729	0.0119729	3											0.25	1.69285	2.07481	2.33365	2.52064	2.66205	2.77273	#N/A	#N/A	#N/A	#N/A
																						#DIV/0!	#N/A	#N/A		#DIV/0!		3											#N/A	#N/A	#N/A	#N/A	#N/A	#N/A	#N/A	#N/A	#N/A	#N/A	#N/A
																						#DIV/0!	#N/A	#N/A		#DIV/0!		3											#N/A	#N/A	#N/A	#N/A	#N/A	#N/A	#N/A	#N/A	#N/A	#N/A	#N/A
																						#DIV/0!	#N/A	#N/A		#DIV/0!		3											#N/A	#N/A	#N/A	#N/A	#N/A	#N/A	#N/A	#N/A	#N/A	#N/A	#N/A
																						#DIV/0!	#N/A	#N/A		#DIV/0!		3											#N/A	#N/A	#N/A	#N/A	#N/A	#N/A	#N/A	#N/A	#N/A	#N/A	#N/A
																						#DIV/0!	#N/A	#N/A		#DIV/0!		3											#N/A	#N/A	#N/A	#N/A	#N/A	#N/A	#N/A	#N/A	#N/A	#N/A	#N/A
																						#DIV/0!	#N/A	#N/A		#DIV/0!		3											#N/A	#N/A	#N/A	#N/A	#N/A	#N/A	#N/A	#N/A	#N/A	#N/A	#N/A
																						#DIV/0!	#N/A	#N/A		#DIV/0!		3											#N/A	#N/A	#N/A	#N/A	#N/A	#N/A	#N/A	#N/A	#N/A	#N/A	#N/A
																						#DIV/0!	#N/A	#N/A		#DIV/0!		3											#N/A	#N/A	#N/A	#N/A	#N/A	#N/A	#N/A	#N/A	#N/A	#N/A	#N/A
																						#DIV/0!	#N/A	#N/A		#DIV/0!		3											#N/A	#N/A	#N/A	#N/A	#N/A	#N/A	#N/A	#N/A	#N/A	#N/A	#N/A
																						#DIV/0!	#N/A	#N/A		#DIV/0!		3											#N/A	#N/A	#N/A	#N/A	#N/A	#N/A	#N/A	#N/A	#N/A	#N/A	#N/A
																						#DIV/0!	#N/A	#N/A		#DIV/0!		3											#N/A	#N/A	#N/A	#N/A	#N/A	#N/A	#N/A	#N/A	#N/A	#N/A	#N/A
																						0.26	0.26	0.247042		-0.0129581	-0.0129581	3
																						0.31	0.31	0.297425		-0.0125754	-0.0125754	3												0.31	0.28	0.26	0.25	0.23	0.22	#DIV/0!	#DIV/0!	#DIV/0!	#DIV/0!
																						0.38	0.38	0.373623		-0.00637735	-0.00637735	3												0.37	0.33	0.31	0.29	0.28	0.27	#DIV/0!	#DIV/0!	#DIV/0!	#DIV/0!
																						0.43	0.43	0.428514		-0.00148623	-0.00148623	3												0.45	0.41	0.38	0.36	0.34	0.33	#DIV/0!	#DIV/0!	#DIV/0!	#DIV/0!
																						#DIV/0!	#N/A	#N/A		#DIV/0!		3												0.51	0.47	0.43	0.41	0.39	0.37	#DIV/0!	#DIV/0!	#DIV/0!	#DIV/0!
																						#DIV/0!	#N/A	#N/A		#DIV/0!		3												#DIV/0!	#DIV/0!	#DIV/0!	#DIV/0!	#DIV/0!	#DIV/0!	#DIV/0!	#DIV/0!	#DIV/0!	#DIV/0!
																						#DIV/0!	#N/A	#N/A		#DIV/0!		3												#DIV/0!	#DIV/0!	#DIV/0!	#DIV/0!	#DIV/0!	#DIV/0!	#DIV/0!	#DIV/0!	#DIV/0!	#DIV/0!
																						#DIV/0!	#N/A	#N/A		#DIV/0!		3												#DIV/0!	#DIV/0!	#DIV/0!	#DIV/0!	#DIV/0!	#DIV/0!	#DIV/0!	#DIV/0!	#DIV/0!	#DIV/0!
																						#DIV/0!	#N/A	#N/A		#DIV/0!		3												#DIV/0!	#DIV/0!	#DIV/0!	#DIV/0!	#DIV/0!	#DIV/0!	#DIV/0!	#DIV/0!	#DIV/0!	#DIV/0!
																						#DIV/0!	#N/A	#N/A		#DIV/0!		3												#DIV/0!	#DIV/0!	#DIV/0!	#DIV/0!	#DIV/0!	#DIV/0!	#DIV/0!	#DIV/0!	#DIV/0!	#DIV/0!
																						#DIV/0!	#N/A	#N/A		#DIV/0!		3												#DIV/0!	#DIV/0!	#DIV/0!	#DIV/0!	#DIV/0!	#DIV/0!	#DIV/0!	#DIV/0!	#DIV/0!	#DIV/0!
																						#DIV/0!	#N/A	#N/A		#DIV/0!		3												#DIV/0!	#DIV/0!	#DIV/0!	#DIV/0!	#DIV/0!	#DIV/0!	#DIV/0!	#DIV/0!	#DIV/0!	#DIV/0!
																						#DIV/0!	#N/A	#N/A		#DIV/0!		3												#DIV/0!	#DIV/0!	#DIV/0!	#DIV/0!	#DIV/0!	#DIV/0!	#DIV/0!	#DIV/0!	#DIV/0!	#DIV/0!
																						#DIV/0!	#N/A	#N/A		#DIV/0!		3												#DIV/0!	#DIV/0!	#DIV/0!	#DIV/0!	#DIV/0!	#DIV/0!	#DIV/0!	#DIV/0!	#DIV/0!	#DIV/0!
																						#DIV/0!	#N/A	#N/A		#DIV/0!		3												#DIV/0!	#DIV/0!	#DIV/0!	#DIV/0!	#DIV/0!	#DIV/0!	#DIV/0!	#DIV/0!	#DIV/0!	#DIV/0!
																						0.25	0.25	0.25019		0.000190345	0.000190345	3												#DIV/0!	#DIV/0!	#DIV/0!	#DIV/0!	#DIV/0!	#DIV/0!	#DIV/0!	#DIV/0!	#DIV/0!	#DIV/0!
																						0.29	0.29	0.293563		0.00356257	0.00356257	3
																						0.36	0.36	0.355126		-0.00487386	-0.00487386	3												1/s	0	5	10	15	20	25	0	0	0
																						0.41	0.41	0.396725		-0.0132749	-0.0132749	3											1	0.666667	4.22247	4.11841	4.0479	3.99696	3.95843	3.92828	#N/A	#N/A	#N/A
																						#DIV/0!	#N/A	#N/A		#DIV/0!		3											2	0.5	3.21062	3.30097	3.3622	3.40643	3.43988	3.46606	#N/A	#N/A	#N/A
																						#DIV/0!	#N/A	#N/A		#DIV/0!		3											3	0.333333	2.19877	2.48353	2.6765	2.8159	2.92132	3.00384	#N/A	#N/A	#N/A
																						#DIV/0!	#N/A	#N/A		#DIV/0!		3											4	0.25	1.69285	2.07481	2.33365	2.52064	2.66205	2.77273	#N/A	#N/A	#N/A
																						#DIV/0!	#N/A	#N/A		#DIV/0!		3											5	#N/A	#N/A	#N/A	#N/A	#N/A	#N/A	#N/A	#N/A	#N/A	#N/A
																						#DIV/0!	#N/A	#N/A		#DIV/0!		3											6	#N/A	#N/A	#N/A	#N/A	#N/A	#N/A	#N/A	#N/A	#N/A	#N/A
																						#DIV/0!	#N/A	#N/A		#DIV/0!		3											7	#N/A	#N/A	#N/A	#N/A	#N/A	#N/A	#N/A	#N/A	#N/A	#N/A
																						#DIV/0!	#N/A	#N/A		#DIV/0!		3											8	#N/A	#N/A	#N/A	#N/A	#N/A	#N/A	#N/A	#N/A	#N/A	#N/A
																						#DIV/0!	#N/A	#N/A		#DIV/0!		3											9	#N/A	#N/A	#N/A	#N/A	#N/A	#N/A	#N/A	#N/A	#N/A	#N/A
																						#DIV/0!	#N/A	#N/A		#DIV/0!		3											10	#N/A	#N/A	#N/A	#N/A	#N/A	#N/A	#N/A	#N/A	#N/A	#N/A
																						#DIV/0!	#N/A	#N/A		#DIV/0!		3											11	#N/A	#N/A	#N/A	#N/A	#N/A	#N/A	#N/A	#N/A	#N/A	#N/A
																						#DIV/0!	#N/A	#N/A		#DIV/0!		3											12	#N/A	#N/A	#N/A	#N/A	#N/A	#N/A	#N/A	#N/A	#N/A	#N/A
																						0.23	0.23	0.252625		0.0226252	0.0226252	3											13	#N/A	#N/A	#N/A	#N/A	#N/A	#N/A	#N/A	#N/A	#N/A	#N/A
																						0.28	0.28	0.290708		0.0107079	0.0107079	3											14	#N/A	#N/A	#N/A	#N/A	#N/A	#N/A	#N/A	#N/A	#N/A	#N/A
																						0.34	0.34	0.342311		0.00231057	0.00231057	3											15	#N/A	#N/A	#N/A	#N/A	#N/A	#N/A	#N/A	#N/A	#N/A	#N/A
																						0.39	0.39	0.375651		-0.0143491	-0.0143491	3
																						#DIV/0!	#N/A	#N/A		#DIV/0!		3
																						#DIV/0!	#N/A	#N/A		#DIV/0!		3
																						#DIV/0!	#N/A	#N/A		#DIV/0!		3
																						#DIV/0!	#N/A	#N/A		#DIV/0!		3
																						#DIV/0!	#N/A	#N/A		#DIV/0!		3
																						#DIV/0!	#N/A	#N/A		#DIV/0!		3
																						#DIV/0!	#N/A	#N/A		#DIV/0!		3
																						#DIV/0!	#N/A	#N/A		#DIV/0!		3
																						#DIV/0!	#N/A	#N/A		#DIV/0!		3
																						#DIV/0!	#N/A	#N/A		#DIV/0!		3
																						#DIV/0!	#N/A	#N/A		#DIV/0!		3
																						0.22	0.22	0.254564		0.0345643	0.0345643	3
																						0.27	0.27	0.288512		0.018512	0.018512	3
																						0.33	0.33	0.332907		0.00290714	0.00290714	3
																						0.37	0.37	0.360655		-0.00934471	-0.00934471	3
																						#DIV/0!	#N/A	#N/A		#DIV/0!		3
																						#DIV/0!	#N/A	#N/A		#DIV/0!		3
																						#DIV/0!	#N/A	#N/A		#DIV/0!		3
																						#DIV/0!	#N/A	#N/A		#DIV/0!		3
																						#DIV/0!	#N/A	#N/A		#DIV/0!		3
																						#DIV/0!	#N/A	#N/A		#DIV/0!		3
																						#DIV/0!	#N/A	#N/A		#DIV/0!		3
																						#DIV/0!	#N/A	#N/A		#DIV/0!		3
																						#DIV/0!	#N/A	#N/A		#DIV/0!		3
																						#DIV/0!	#N/A	#N/A		#DIV/0!		3
																						#DIV/0!	#N/A	#N/A		#DIV/0!		3
																						#DIV/0!	#N/A	#N/A		#DIV/0!		3
																						#DIV/0!	#N/A	#N/A		#DIV/0!		3
																						#DIV/0!	#N/A	#N/A		#DIV/0!		3
																						#DIV/0!	#N/A	#N/A		#DIV/0!		3
																						#DIV/0!	#N/A	#N/A		#DIV/0!		3
																						#DIV/0!	#N/A	#N/A		#DIV/0!		3
																						#DIV/0!	#N/A	#N/A		#DIV/0!		3
																						#DIV/0!	#N/A	#N/A		#DIV/0!		3
																						#DIV/0!	#N/A	#N/A		#DIV/0!		3
																						#DIV/0!	#N/A	#N/A		#DIV/0!		3
																						#DIV/0!	#N/A	#N/A		#DIV/0!		3
																						#DIV/0!	#N/A	#N/A		#DIV/0!		3
																						#DIV/0!	#N/A	#N/A		#DIV/0!		3
																						#DIV/0!	#N/A	#N/A		#DIV/0!		3
																						#DIV/0!	#N/A	#N/A		#DIV/0!		3
																						#DIV/0!	#N/A	#N/A		#DIV/0!		3
																						#DIV/0!	#N/A	#N/A		#DIV/0!		3
																						#DIV/0!	#N/A	#N/A		#DIV/0!		3
																						#DIV/0!	#N/A	#N/A		#DIV/0!		3
																						#DIV/0!	#N/A	#N/A		#DIV/0!		3
																						#DIV/0!	#N/A	#N/A		#DIV/0!		3
																						#DIV/0!	#N/A	#N/A		#DIV/0!		3
																						#DIV/0!	#N/A	#N/A		#DIV/0!		3
																						#DIV/0!	#N/A	#N/A		#DIV/0!		3
																						#DIV/0!	#N/A	#N/A		#DIV/0!		3
																						#DIV/0!	#N/A	#N/A		#DIV/0!		3
																						#DIV/0!	#N/A	#N/A		#DIV/0!		3
																						#DIV/0!	#N/A	#N/A		#DIV/0!		3
																						#DIV/0!	#N/A	#N/A		#DIV/0!		3
																						#DIV/0!	#N/A	#N/A		#DIV/0!		3
																						#DIV/0!	#N/A	#N/A		#DIV/0!		3
																						#DIV/0!	#N/A	#N/A		#DIV/0!		3
																						#DIV/0!	#N/A	#N/A		#DIV/0!		3
																						#DIV/0!	#N/A	#N/A		#DIV/0!		3
																						#DIV/0!	#N/A	#N/A		#DIV/0!		3
																						#DIV/0!	#N/A	#N/A		#DIV/0!		3
																						#DIV/0!	#N/A	#N/A		#DIV/0!		3
																						#DIV/0!	#N/A	#N/A		#DIV/0!		3
																						#DIV/0!	#N/A	#N/A		#DIV/0!		3
																						#DIV/0!	#N/A	#N/A		#DIV/0!		3
																						#DIV/0!	#N/A	#N/A		#DIV/0!		3
																						#DIV/0!	#N/A	#N/A		#DIV/0!		3
																						#DIV/0!	#N/A	#N/A		#DIV/0!		3
																						#DIV/0!	#N/A	#N/A		#DIV/0!		3
																						#DIV/0!	#N/A	#N/A		#DIV/0!		3
																						#DIV/0!	#N/A	#N/A		#DIV/0!		3
																						#DIV/0!	#N/A	#N/A		#DIV/0!		3
																						#DIV/0!	#N/A	#N/A		#DIV/0!		3
																						#DIV/0!	#N/A	#N/A		#DIV/0!		3
																						#DIV/0!	#N/A	#N/A		#DIV/0!		3
																						#DIV/0!	#N/A	#N/A		#DIV/0!		3
																						#DIV/0!	#N/A	#N/A		#DIV/0!		3
																						#DIV/0!	#N/A	#N/A		#DIV/0!		3
																						#DIV/0!	#N/A	#N/A		#DIV/0!		3
																						#DIV/0!	#N/A	#N/A		#DIV/0!		3
																						#DIV/0!	#N/A	#N/A		#DIV/0!		3
																						#DIV/0!	#N/A	#N/A		#DIV/0!		3
																						#DIV/0!	#N/A	#N/A		#DIV/0!		3
																						#DIV/0!	#N/A	#N/A		#DIV/0!		3
																						#DIV/0!	#N/A	#N/A		#DIV/0!		3
																						#DIV/0!	#N/A	#N/A		#DIV/0!		3
																						#DIV/0!	#N/A	#N/A		#DIV/0!		3
																						#DIV/0!	#N/A	#N/A		#DIV/0!		3
																						#DIV/0!	#N/A	#N/A		#DIV/0!		3
																						#DIV/0!	#N/A	#N/A		#DIV/0!		3
																						#DIV/0!	#N/A	#N/A		#DIV/0!		3
																						#DIV/0!	#N/A	#N/A		#DIV/0!		3
																						#DIV/0!	#N/A	#N/A		#DIV/0!		3
																						#DIV/0!	#N/A	#N/A		#DIV/0!		3
																						#DIV/0!	#N/A	#N/A		#DIV/0!		3
																						#DIV/0!	#N/A	#N/A		#DIV/0!		3
																						#DIV/0!	#N/A	#N/A		#DIV/0!		3
																						#DIV/0!	#N/A	#N/A		#DIV/0!		3
																						#DIV/0!	#N/A	#N/A		#DIV/0!		3
																						#DIV/0!	#N/A	#N/A		#DIV/0!		3
																						#DIV/0!	#N/A	#N/A		#DIV/0!		3
																						#DIV/0!	#N/A	#N/A		#DIV/0!		3
																						#DIV/0!	#N/A	#N/A		#DIV/0!		3
																						#DIV/0!	#N/A	#N/A		#DIV/0!		3
																						#DIV/0!	#N/A	#N/A		#DIV/0!		3
																						#DIV/0!	#N/A	#N/A		#DIV/0!		3
																						#DIV/0!	#N/A	#N/A		#DIV/0!		3
																						#DIV/0!	#N/A	#N/A		#DIV/0!		3
																						#DIV/0!	#N/A	#N/A		#DIV/0!		3
																						#DIV/0!	#N/A	#N/A		#DIV/0!		3
																						#DIV/0!	#N/A	#N/A		#DIV/0!		3
																						#DIV/0!	#N/A	#N/A		#DIV/0!		3
																						#DIV/0!	#N/A	#N/A		#DIV/0!		3
																						#DIV/0!	#N/A	#N/A		#DIV/0!		3
																						#DIV/0!	#N/A	#N/A		#DIV/0!		3
																						#DIV/0!	#N/A	#N/A		#DIV/0!		3
																						#DIV/0!	#N/A	#N/A		#DIV/0!		3
																						#DIV/0!	#N/A	#N/A		#DIV/0!		3
																						#DIV/0!	#N/A	#N/A		#DIV/0!		3
																						#DIV/0!	#N/A	#N/A		#DIV/0!		3
																						#DIV/0!	#N/A	#N/A		#DIV/0!		3
																						#DIV/0!	#N/A	#N/A		#DIV/0!		3
																						#DIV/0!	#N/A	#N/A		#DIV/0!		3
																						#DIV/0!	#N/A	#N/A		#DIV/0!		3
																						#DIV/0!	#N/A	#N/A		#DIV/0!		3
																						#DIV/0!	#N/A	#N/A		#DIV/0!		3
																						#DIV/0!	#N/A	#N/A		#DIV/0!		3
																						#DIV/0!	#N/A	#N/A		#DIV/0!		3
																						#DIV/0!	#N/A	#N/A		#DIV/0!		3
																						#DIV/0!	#N/A	#N/A		#DIV/0!		3
																						#DIV/0!	#N/A	#N/A		#DIV/0!		3
																						#DIV/0!	#N/A	#N/A		#DIV/0!		3
																						#DIV/0!	#N/A	#N/A		#DIV/0!		3
																						#DIV/0!	#N/A	#N/A		#DIV/0!		3
																						#DIV/0!	#N/A	#N/A		#DIV/0!		3
																						#DIV/0!	#N/A	#N/A		#DIV/0!		3
																						#DIV/0!	#N/A	#N/A		#DIV/0!		3
																						#DIV/0!	#N/A	#N/A		#DIV/0!		3
																						#DIV/0!	#N/A	#N/A		#DIV/0!		3
																						#DIV/0!	#N/A	#N/A		#DIV/0!		3
																						#DIV/0!	#N/A	#N/A		#DIV/0!		3
																						#DIV/0!	#N/A	#N/A		#DIV/0!		3
																						#DIV/0!	#N/A	#N/A		#DIV/0!		3
																						#DIV/0!	#N/A	#N/A		#DIV/0!		3
																						#DIV/0!	#N/A	#N/A		#DIV/0!		3
																						#DIV/0!	#N/A	#N/A		#DIV/0!		3
																						#DIV/0!	#N/A	#N/A		#DIV/0!		3
																						#DIV/0!	#N/A	#N/A		#DIV/0!		3
																						#DIV/0!	#N/A	#N/A		#DIV/0!		3
																						#DIV/0!	#N/A	#N/A		#DIV/0!		3
																						#DIV/0!	#N/A	#N/A		#DIV/0!		3
																						#DIV/0!	#N/A	#N/A		#DIV/0!		3
																						#DIV/0!	#N/A	#N/A		#DIV/0!		3
																						#DIV/0!	#N/A	#N/A		#DIV/0!		3
																						#DIV/0!	#N/A	#N/A		#DIV/0!		3
																						#DIV/0!	#N/A	#N/A		#DIV/0!		3
																						#DIV/0!	#N/A	#N/A		#DIV/0!		3
																						#DIV/0!	#N/A	#N/A		#DIV/0!		3
																						#DIV/0!	#N/A	#N/A		#DIV/0!		3
																						#DIV/0!	#N/A	#N/A		#DIV/0!		3
																						#DIV/0!	#N/A	#N/A		#DIV/0!		3
																						#DIV/0!	#N/A	#N/A		#DIV/0!		3
																						#DIV/0!	#N/A	#N/A		#DIV/0!		3
																						#DIV/0!	#N/A	#N/A		#DIV/0!		3
																						#DIV/0!	#N/A	#N/A		#DIV/0!		3
																						#DIV/0!	#N/A	#N/A		#DIV/0!		3
																						#DIV/0!	#N/A	#N/A		#DIV/0!		3
																						#DIV/0!	#N/A	#N/A		#DIV/0!		3
																						#DIV/0!	#N/A	#N/A		#DIV/0!		3
																						#DIV/0!	#N/A	#N/A		#DIV/0!		3
																						#DIV/0!	#N/A	#N/A		#DIV/0!		3
																						#DIV/0!	#N/A	#N/A		#DIV/0!		3
																						#DIV/0!	#N/A	#N/A		#DIV/0!		3
																						#DIV/0!	#N/A	#N/A		#DIV/0!		3
																						#DIV/0!	#N/A	#N/A		#DIV/0!		3
[truncated: 54 more columns]

## Sheet: partial Mixed Non-competitive
																		(V_max*((1+([I]/(K_i^' ))*(β))*([S]/K_s )))/((1+([I]/(K_i^' )))*(([S]/K_s )+((1+([I]/(K_i^' ))*((K_s^')/K_s )))/((1+([I]/(K_i^' ))) )) )					Calculated values
		No Inhibitor	[I]1	[I]2	[I]3	[I]4	[I]5	[I]6	[I]7	[I]8	[I]9	[I]10	[I]11	[I]12	[I]13	[I]14	[I]15	Ks			Ks'		No Inhibitor	[I]1	[I]2	[I]3	[I]4	[I]5	[I]6	[I]7	[I]8	[I]9	[I]10	[I]11	[I]12	[I]13	[I]14	[I]15
		0	5	10	15	20	25	0	0	0	0	0	0	0	0	0	0	Km	Vmax	Ki'	Km'	b	0	5	10	15	20	25	0	0	0	0	0	0	0	0	0	0
[S]1	1.5	0.31	0.28	0.26	0.25	0.23	0.22	0	0	0	0	0	0	0	0	0	0	2.5007	0.826979	28.4975	2.94852	0.480399	0.310063	0.281314	0.260635	0.245046	0.232873	0.223104	#DIV/0!	#DIV/0!	#DIV/0!	#DIV/0!	#DIV/0!	#DIV/0!	#DIV/0!	#DIV/0!	#DIV/0!	#DIV/0!		0.310063	0.281314	0.260635	0.245046	0.232873	0.223104	0	0	0	0
[S]2	2	0.37	0.33	0.31	0.29	0.28	0.27	0	0	0	0	0	0	0	0	0	0						0.367489	0.334026	0.30988	0.291634	0.277362	0.265893	#DIV/0!	#DIV/0!	#DIV/0!	#DIV/0!	#DIV/0!	#DIV/0!	#DIV/0!	#DIV/0!	#DIV/0!	#DIV/0!		0.367489	0.334026	0.30988	0.291634	0.277362	0.265893	0	0	0	0
[S]3	3	0.45	0.41	0.38	0.36	0.34	0.33	0	0	0	0	0	0	0	0	0	0			Sum R2	0.000161857		0.451022	0.411046	0.382068	0.360097	0.342866	0.32899	#DIV/0!	#DIV/0!	#DIV/0!	#DIV/0!	#DIV/0!	#DIV/0!	#DIV/0!	#DIV/0!	#DIV/0!	#DIV/0!		0.451022	0.411046	0.382068	0.360097	0.342866	0.32899	0	0	0	0
[S]4	4	0.51	0.47	0.43	0.41	0.39	0.37	0	0	0	0	0	0	0	0	0	0			Sum residuals %	0.161897		0.508855	0.464612	0.432437	0.407985	0.388773	0.373281	#DIV/0!	#DIV/0!	#DIV/0!	#DIV/0!	#DIV/0!	#DIV/0!	#DIV/0!	#DIV/0!	#DIV/0!	#DIV/0!		0.508855	0.464612	0.432437	0.407985	0.388773	0.373281	0	0	0	0
[S]5	0	0	0	0	0	0	0	0	0	0	0	0	0	0	0	0	0						#DIV/0!	#DIV/0!	#DIV/0!	#DIV/0!	#DIV/0!	#DIV/0!	#DIV/0!	#DIV/0!	#DIV/0!	#DIV/0!	#DIV/0!	#DIV/0!	#DIV/0!	#DIV/0!	#DIV/0!	#DIV/0!		0	0	0	0	0	0	0	0	0	0
[S]6	0	0	0	0	0	0	0	0	0	0	0	0	0	0	0	0	0						#DIV/0!	#DIV/0!	#DIV/0!	#DIV/0!	#DIV/0!	#DIV/0!	#DIV/0!	#DIV/0!	#DIV/0!	#DIV/0!	#DIV/0!	#DIV/0!	#DIV/0!	#DIV/0!	#DIV/0!	#DIV/0!		0	0	0	0	0	0	0	0	0	0
[S]7	0	0	0	0	0	0	0	0	0	0	0	0	0	0	0	0	0						#DIV/0!	#DIV/0!	#DIV/0!	#DIV/0!	#DIV/0!	#DIV/0!	#DIV/0!	#DIV/0!	#DIV/0!	#DIV/0!	#DIV/0!	#DIV/0!	#DIV/0!	#DIV/0!	#DIV/0!	#DIV/0!		0	0	0	0	0	0	0	0	0	0
[S]8	0	0	0	0	0	0	0	0	0	0	0	0	0	0	0	0	0						#DIV/0!	#DIV/0!	#DIV/0!	#DIV/0!	#DIV/0!	#DIV/0!	#DIV/0!	#DIV/0!	#DIV/0!	#DIV/0!	#DIV/0!	#DIV/0!	#DIV/0!	#DIV/0!	#DIV/0!	#DIV/0!		0	0	0	0	0	0	0	0	0	0
[S]9	0	0	0	0	0	0	0	0	0	0	0	0	0	0	0	0	0						#DIV/0!	#DIV/0!	#DIV/0!	#DIV/0!	#DIV/0!	#DIV/0!	#DIV/0!	#DIV/0!	#DIV/0!	#DIV/0!	#DIV/0!	#DIV/0!	#DIV/0!	#DIV/0!	#DIV/0!	#DIV/0!		0	0	0	0	0	0	0	0	0	0
[S]10	0	0	0	0	0	0	0	0	0	0	0	0	0	0	0	0	0						#DIV/0!	#DIV/0!	#DIV/0!	#DIV/0!	#DIV/0!	#DIV/0!	#DIV/0!	#DIV/0!	#DIV/0!	#DIV/0!	#DIV/0!	#DIV/0!	#DIV/0!	#DIV/0!	#DIV/0!	#DIV/0!		0	0	0	0	0	0	0	0	0	0
[S]11	0	0	0	0	0	0	0	0	0	0	0	0	0	0	0	0	0						#DIV/0!	#DIV/0!	#DIV/0!	#DIV/0!	#DIV/0!	#DIV/0!	#DIV/0!	#DIV/0!	#DIV/0!	#DIV/0!	#DIV/0!	#DIV/0!	#DIV/0!	#DIV/0!	#DIV/0!	#DIV/0!		0	0	0	0	0	0	0	0	0	0
[S]12	0	0	0	0	0	0	0	0	0	0	0	0	0	0	0	0	0						#DIV/0!	#DIV/0!	#DIV/0!	#DIV/0!	#DIV/0!	#DIV/0!	#DIV/0!	#DIV/0!	#DIV/0!	#DIV/0!	#DIV/0!	#DIV/0!	#DIV/0!	#DIV/0!	#DIV/0!	#DIV/0!		0	0	0	0	0	0	0	0	0	0
[S]13	0	0	0	0	0	0	0	0	0	0	0	0	0	0	0	0	0						#DIV/0!	#DIV/0!	#DIV/0!	#DIV/0!	#DIV/0!	#DIV/0!	#DIV/0!	#DIV/0!	#DIV/0!	#DIV/0!	#DIV/0!	#DIV/0!	#DIV/0!	#DIV/0!	#DIV/0!	#DIV/0!		0	0	0	0	0	0	0	0	0	0
[S]14	0	0	0	0	0	0	0	0	0	0	0	0	0	0	0	0	0						#DIV/0!	#DIV/0!	#DIV/0!	#DIV/0!	#DIV/0!	#DIV/0!	#DIV/0!	#DIV/0!	#DIV/0!	#DIV/0!	#DIV/0!	#DIV/0!	#DIV/0!	#DIV/0!	#DIV/0!	#DIV/0!		0	0	0	0	0	0	0	0	0	0
[S]15	0	0	0	0	0	0	0	0	0	0	0	0	0	0	0	0	0						#DIV/0!	#DIV/0!	#DIV/0!	#DIV/0!	#DIV/0!	#DIV/0!	#DIV/0!	#DIV/0!	#DIV/0!	#DIV/0!	#DIV/0!	#DIV/0!	#DIV/0!	#DIV/0!	#DIV/0!	#DIV/0!		0	0	0	0	0	0	0	0	0	0
	1	1	1	1	1	1	1	#DIV/0!	#DIV/0!	#DIV/0!	#DIV/0!	#DIV/0!	#DIV/0!	#DIV/0!	#DIV/0!	#DIV/0!	#DIV/0!																					1.5	1.5	0.310063	0.281314	0.260635	0.245046	0.232873	0.223104	#N/A	#N/A	#N/A	#N/A
	1	1	1	1	1	1	1	#DIV/0!	#DIV/0!	#DIV/0!	#DIV/0!	#DIV/0!	#DIV/0!	#DIV/0!	#DIV/0!	#DIV/0!	#DIV/0!					0.31	0.31	0.310063		6.253e-05	6.253e-05	4										2	2	0.367489	0.334026	0.30988	0.291634	0.277362	0.265893	#N/A	#N/A	#N/A	#N/A
	1	1	1	1	1	1	1	#DIV/0!	#DIV/0!	#DIV/0!	#DIV/0!	#DIV/0!	#DIV/0!	#DIV/0!	#DIV/0!	#DIV/0!	#DIV/0!					0.37	0.37	0.367489		-0.0025113	-0.0025113	4										3	3	0.451022	0.411046	0.382068	0.360097	0.342866	0.32899	#N/A	#N/A	#N/A	#N/A
	1	1	1	1	1	1	1	#DIV/0!	#DIV/0!	#DIV/0!	#DIV/0!	#DIV/0!	#DIV/0!	#DIV/0!	#DIV/0!	#DIV/0!	#DIV/0!					0.45	0.45	0.451022		0.00102168	0.00102168	4										4	4	0.508855	0.464612	0.432437	0.407985	0.388773	0.373281	#N/A	#N/A	#N/A	#N/A
	#DIV/0!	#DIV/0!	#DIV/0!	#DIV/0!	#DIV/0!	#DIV/0!	#DIV/0!	#DIV/0!	#DIV/0!	#DIV/0!	#DIV/0!	#DIV/0!	#DIV/0!	#DIV/0!	#DIV/0!	#DIV/0!	#DIV/0!					0.51	0.51	0.508855		-0.00114502	-0.00114502	4										#DIV/0!	#N/A	#N/A	#N/A	#N/A	#N/A	#N/A	#N/A	#N/A	#N/A	#N/A	#N/A
	#DIV/0!	#DIV/0!	#DIV/0!	#DIV/0!	#DIV/0!	#DIV/0!	#DIV/0!	#DIV/0!	#DIV/0!	#DIV/0!	#DIV/0!	#DIV/0!	#DIV/0!	#DIV/0!	#DIV/0!	#DIV/0!	#DIV/0!					#DIV/0!	#N/A	#N/A		#DIV/0!		4										#DIV/0!	#N/A	#N/A	#N/A	#N/A	#N/A	#N/A	#N/A	#N/A	#N/A	#N/A	#N/A
	#DIV/0!	#DIV/0!	#DIV/0!	#DIV/0!	#DIV/0!	#DIV/0!	#DIV/0!	#DIV/0!	#DIV/0!	#DIV/0!	#DIV/0!	#DIV/0!	#DIV/0!	#DIV/0!	#DIV/0!	#DIV/0!	#DIV/0!					#DIV/0!	#N/A	#N/A		#DIV/0!		4										#DIV/0!	#N/A	#N/A	#N/A	#N/A	#N/A	#N/A	#N/A	#N/A	#N/A	#N/A	#N/A
	#DIV/0!	#DIV/0!	#DIV/0!	#DIV/0!	#DIV/0!	#DIV/0!	#DIV/0!	#DIV/0!	#DIV/0!	#DIV/0!	#DIV/0!	#DIV/0!	#DIV/0!	#DIV/0!	#DIV/0!	#DIV/0!	#DIV/0!					#DIV/0!	#N/A	#N/A		#DIV/0!		4										#DIV/0!	#N/A	#N/A	#N/A	#N/A	#N/A	#N/A	#N/A	#N/A	#N/A	#N/A	#N/A
	#DIV/0!	#DIV/0!	#DIV/0!	#DIV/0!	#DIV/0!	#DIV/0!	#DIV/0!	#DIV/0!	#DIV/0!	#DIV/0!	#DIV/0!	#DIV/0!	#DIV/0!	#DIV/0!	#DIV/0!	#DIV/0!	#DIV/0!					#DIV/0!	#N/A	#N/A		#DIV/0!		4										#DIV/0!	#N/A	#N/A	#N/A	#N/A	#N/A	#N/A	#N/A	#N/A	#N/A	#N/A	#N/A
	#DIV/0!	#DIV/0!	#DIV/0!	#DIV/0!	#DIV/0!	#DIV/0!	#DIV/0!	#DIV/0!	#DIV/0!	#DIV/0!	#DIV/0!	#DIV/0!	#DIV/0!	#DIV/0!	#DIV/0!	#DIV/0!	#DIV/0!					#DIV/0!	#N/A	#N/A		#DIV/0!		4										#DIV/0!	#N/A	#N/A	#N/A	#N/A	#N/A	#N/A	#N/A	#N/A	#N/A	#N/A	#N/A
	#DIV/0!	#DIV/0!	#DIV/0!	#DIV/0!	#DIV/0!	#DIV/0!	#DIV/0!	#DIV/0!	#DIV/0!	#DIV/0!	#DIV/0!	#DIV/0!	#DIV/0!	#DIV/0!	#DIV/0!	#DIV/0!	#DIV/0!					#DIV/0!	#N/A	#N/A		#DIV/0!		4										#DIV/0!	#N/A	#N/A	#N/A	#N/A	#N/A	#N/A	#N/A	#N/A	#N/A	#N/A	#N/A
	#DIV/0!	#DIV/0!	#DIV/0!	#DIV/0!	#DIV/0!	#DIV/0!	#DIV/0!	#DIV/0!	#DIV/0!	#DIV/0!	#DIV/0!	#DIV/0!	#DIV/0!	#DIV/0!	#DIV/0!	#DIV/0!	#DIV/0!					#DIV/0!	#N/A	#N/A		#DIV/0!		4										#DIV/0!	#N/A	#N/A	#N/A	#N/A	#N/A	#N/A	#N/A	#N/A	#N/A	#N/A	#N/A
	#DIV/0!	#DIV/0!	#DIV/0!	#DIV/0!	#DIV/0!	#DIV/0!	#DIV/0!	#DIV/0!	#DIV/0!	#DIV/0!	#DIV/0!	#DIV/0!	#DIV/0!	#DIV/0!	#DIV/0!	#DIV/0!	#DIV/0!					#DIV/0!	#N/A	#N/A		#DIV/0!		4										#DIV/0!	#N/A	#N/A	#N/A	#N/A	#N/A	#N/A	#N/A	#N/A	#N/A	#N/A	#N/A
	#DIV/0!	#DIV/0!	#DIV/0!	#DIV/0!	#DIV/0!	#DIV/0!	#DIV/0!	#DIV/0!	#DIV/0!	#DIV/0!	#DIV/0!	#DIV/0!	#DIV/0!	#DIV/0!	#DIV/0!	#DIV/0!	#DIV/0!					#DIV/0!	#N/A	#N/A		#DIV/0!		4										#DIV/0!	#N/A	#N/A	#N/A	#N/A	#N/A	#N/A	#N/A	#N/A	#N/A	#N/A	#N/A
	#DIV/0!	#DIV/0!	#DIV/0!	#DIV/0!	#DIV/0!	#DIV/0!	#DIV/0!	#DIV/0!	#DIV/0!	#DIV/0!	#DIV/0!	#DIV/0!	#DIV/0!	#DIV/0!	#DIV/0!	#DIV/0!	#DIV/0!					#DIV/0!	#N/A	#N/A		#DIV/0!		4										#DIV/0!	#N/A	#N/A	#N/A	#N/A	#N/A	#N/A	#N/A	#N/A	#N/A	#N/A	#N/A
																						#DIV/0!	#N/A	#N/A		#DIV/0!		4
																						0.28	0.28	0.281314		0.00131448	0.00131448	4											0.666667	3.22516	3.55474	3.83678	4.08087	4.29419	4.48221	#N/A	#N/A	#N/A	#N/A
																						0.33	0.33	0.334026		0.00402607	0.00402607	4											0.5	2.72117	2.99378	3.22706	3.42895	3.60539	3.7609	#N/A	#N/A	#N/A	#N/A
																						0.41	0.41	0.411046		0.00104631	0.00104631	4											0.333333	2.21719	2.43282	2.61734	2.77703	2.91659	3.0396	#N/A	#N/A	#N/A	#N/A
																						0.47	0.47	0.464612		-0.00538825	-0.00538825	4											0.25	1.9652	2.15233	2.31248	2.45107	2.57219	2.67895	#N/A	#N/A	#N/A	#N/A
																						#DIV/0!	#N/A	#N/A		#DIV/0!		4											#N/A	#N/A	#N/A	#N/A	#N/A	#N/A	#N/A	#N/A	#N/A	#N/A	#N/A
																						#DIV/0!	#N/A	#N/A		#DIV/0!		4											#N/A	#N/A	#N/A	#N/A	#N/A	#N/A	#N/A	#N/A	#N/A	#N/A	#N/A
																						#DIV/0!	#N/A	#N/A		#DIV/0!		4											#N/A	#N/A	#N/A	#N/A	#N/A	#N/A	#N/A	#N/A	#N/A	#N/A	#N/A
																						#DIV/0!	#N/A	#N/A		#DIV/0!		4											#N/A	#N/A	#N/A	#N/A	#N/A	#N/A	#N/A	#N/A	#N/A	#N/A	#N/A
																						#DIV/0!	#N/A	#N/A		#DIV/0!		4											#N/A	#N/A	#N/A	#N/A	#N/A	#N/A	#N/A	#N/A	#N/A	#N/A	#N/A
																						#DIV/0!	#N/A	#N/A		#DIV/0!		4											#N/A	#N/A	#N/A	#N/A	#N/A	#N/A	#N/A	#N/A	#N/A	#N/A	#N/A
																						#DIV/0!	#N/A	#N/A		#DIV/0!		4											#N/A	#N/A	#N/A	#N/A	#N/A	#N/A	#N/A	#N/A	#N/A	#N/A	#N/A
																						#DIV/0!	#N/A	#N/A		#DIV/0!		4											#N/A	#N/A	#N/A	#N/A	#N/A	#N/A	#N/A	#N/A	#N/A	#N/A	#N/A
																						#DIV/0!	#N/A	#N/A		#DIV/0!		4											#N/A	#N/A	#N/A	#N/A	#N/A	#N/A	#N/A	#N/A	#N/A	#N/A	#N/A
																						#DIV/0!	#N/A	#N/A		#DIV/0!		4											#N/A	#N/A	#N/A	#N/A	#N/A	#N/A	#N/A	#N/A	#N/A	#N/A	#N/A
																						#DIV/0!	#N/A	#N/A		#DIV/0!		4											#N/A	#N/A	#N/A	#N/A	#N/A	#N/A	#N/A	#N/A	#N/A	#N/A	#N/A
																						0.26	0.26	0.260635		0.000635206	0.000635206	4
																						0.31	0.31	0.30988		-0.000120309	-0.000120309	4												0.31	0.28	0.26	0.25	0.23	0.22	#DIV/0!	#DIV/0!	#DIV/0!	#DIV/0!
																						0.38	0.38	0.382068		0.00206765	0.00206765	4												0.37	0.33	0.31	0.29	0.28	0.27	#DIV/0!	#DIV/0!	#DIV/0!	#DIV/0!
																						0.43	0.43	0.432437		0.00243677	0.00243677	4												0.45	0.41	0.38	0.36	0.34	0.33	#DIV/0!	#DIV/0!	#DIV/0!	#DIV/0!
																						#DIV/0!	#N/A	#N/A		#DIV/0!		4												0.51	0.47	0.43	0.41	0.39	0.37	#DIV/0!	#DIV/0!	#DIV/0!	#DIV/0!
																						#DIV/0!	#N/A	#N/A		#DIV/0!		4												#DIV/0!	#DIV/0!	#DIV/0!	#DIV/0!	#DIV/0!	#DIV/0!	#DIV/0!	#DIV/0!	#DIV/0!	#DIV/0!
																						#DIV/0!	#N/A	#N/A		#DIV/0!		4												#DIV/0!	#DIV/0!	#DIV/0!	#DIV/0!	#DIV/0!	#DIV/0!	#DIV/0!	#DIV/0!	#DIV/0!	#DIV/0!
																						#DIV/0!	#N/A	#N/A		#DIV/0!		4												#DIV/0!	#DIV/0!	#DIV/0!	#DIV/0!	#DIV/0!	#DIV/0!	#DIV/0!	#DIV/0!	#DIV/0!	#DIV/0!
																						#DIV/0!	#N/A	#N/A		#DIV/0!		4												#DIV/0!	#DIV/0!	#DIV/0!	#DIV/0!	#DIV/0!	#DIV/0!	#DIV/0!	#DIV/0!	#DIV/0!	#DIV/0!
																						#DIV/0!	#N/A	#N/A		#DIV/0!		4												#DIV/0!	#DIV/0!	#DIV/0!	#DIV/0!	#DIV/0!	#DIV/0!	#DIV/0!	#DIV/0!	#DIV/0!	#DIV/0!
																						#DIV/0!	#N/A	#N/A		#DIV/0!		4												#DIV/0!	#DIV/0!	#DIV/0!	#DIV/0!	#DIV/0!	#DIV/0!	#DIV/0!	#DIV/0!	#DIV/0!	#DIV/0!
																						#DIV/0!	#N/A	#N/A		#DIV/0!		4												#DIV/0!	#DIV/0!	#DIV/0!	#DIV/0!	#DIV/0!	#DIV/0!	#DIV/0!	#DIV/0!	#DIV/0!	#DIV/0!
																						#DIV/0!	#N/A	#N/A		#DIV/0!		4												#DIV/0!	#DIV/0!	#DIV/0!	#DIV/0!	#DIV/0!	#DIV/0!	#DIV/0!	#DIV/0!	#DIV/0!	#DIV/0!
																						#DIV/0!	#N/A	#N/A		#DIV/0!		4												#DIV/0!	#DIV/0!	#DIV/0!	#DIV/0!	#DIV/0!	#DIV/0!	#DIV/0!	#DIV/0!	#DIV/0!	#DIV/0!
																						#DIV/0!	#N/A	#N/A		#DIV/0!		4												#DIV/0!	#DIV/0!	#DIV/0!	#DIV/0!	#DIV/0!	#DIV/0!	#DIV/0!	#DIV/0!	#DIV/0!	#DIV/0!
																						0.25	0.25	0.245046		-0.00495425	-0.00495425	4												#DIV/0!	#DIV/0!	#DIV/0!	#DIV/0!	#DIV/0!	#DIV/0!	#DIV/0!	#DIV/0!	#DIV/0!	#DIV/0!
																						0.29	0.29	0.291634		0.00163439	0.00163439	4
																						0.36	0.36	0.360097		9.67777e-05	9.67777e-05	4												1/s	0	5	10	15	20	25	0	0	0
																						0.41	0.41	0.407985		-0.00201515	-0.00201515	4											1	0.666667	3.22516	3.55474	3.83678	4.08087	4.29419	4.48221	#N/A	#N/A	#N/A
																						#DIV/0!	#N/A	#N/A		#DIV/0!		4											2	0.5	2.72117	2.99378	3.22706	3.42895	3.60539	3.7609	#N/A	#N/A	#N/A
																						#DIV/0!	#N/A	#N/A		#DIV/0!		4											3	0.333333	2.21719	2.43282	2.61734	2.77703	2.91659	3.0396	#N/A	#N/A	#N/A
																						#DIV/0!	#N/A	#N/A		#DIV/0!		4											4	0.25	1.9652	2.15233	2.31248	2.45107	2.57219	2.67895	#N/A	#N/A	#N/A
																						#DIV/0!	#N/A	#N/A		#DIV/0!		4											5	#N/A	#N/A	#N/A	#N/A	#N/A	#N/A	#N/A	#N/A	#N/A	#N/A
																						#DIV/0!	#N/A	#N/A		#DIV/0!		4											6	#N/A	#N/A	#N/A	#N/A	#N/A	#N/A	#N/A	#N/A	#N/A	#N/A
																						#DIV/0!	#N/A	#N/A		#DIV/0!		4											7	#N/A	#N/A	#N/A	#N/A	#N/A	#N/A	#N/A	#N/A	#N/A	#N/A
																						#DIV/0!	#N/A	#N/A		#DIV/0!		4											8	#N/A	#N/A	#N/A	#N/A	#N/A	#N/A	#N/A	#N/A	#N/A	#N/A
																						#DIV/0!	#N/A	#N/A		#DIV/0!		4											9	#N/A	#N/A	#N/A	#N/A	#N/A	#N/A	#N/A	#N/A	#N/A	#N/A
																						#DIV/0!	#N/A	#N/A		#DIV/0!		4											10	#N/A	#N/A	#N/A	#N/A	#N/A	#N/A	#N/A	#N/A	#N/A	#N/A
																						#DIV/0!	#N/A	#N/A		#DIV/0!		4											11	#N/A	#N/A	#N/A	#N/A	#N/A	#N/A	#N/A	#N/A	#N/A	#N/A
																						#DIV/0!	#N/A	#N/A		#DIV/0!		4											12	#N/A	#N/A	#N/A	#N/A	#N/A	#N/A	#N/A	#N/A	#N/A	#N/A
																						0.23	0.23	0.232873		0.00287288	0.00287288	4											13	#N/A	#N/A	#N/A	#N/A	#N/A	#N/A	#N/A	#N/A	#N/A	#N/A
																						0.28	0.28	0.277362		-0.00263751	-0.00263751	4											14	#N/A	#N/A	#N/A	#N/A	#N/A	#N/A	#N/A	#N/A	#N/A	#N/A
																						0.34	0.34	0.342866		0.0028659	0.0028659	4											15	#N/A	#N/A	#N/A	#N/A	#N/A	#N/A	#N/A	#N/A	#N/A	#N/A
																						0.39	0.39	0.388773		-0.00122671	-0.00122671	4
																						#DIV/0!	#N/A	#N/A		#DIV/0!		4
																						#DIV/0!	#N/A	#N/A		#DIV/0!		4
																						#DIV/0!	#N/A	#N/A		#DIV/0!		4
																						#DIV/0!	#N/A	#N/A		#DIV/0!		4
																						#DIV/0!	#N/A	#N/A		#DIV/0!		4
																						#DIV/0!	#N/A	#N/A		#DIV/0!		4
																						#DIV/0!	#N/A	#N/A		#DIV/0!		4
																						#DIV/0!	#N/A	#N/A		#DIV/0!		4
																						#DIV/0!	#N/A	#N/A		#DIV/0!		4
																						#DIV/0!	#N/A	#N/A		#DIV/0!		4
																						#DIV/0!	#N/A	#N/A		#DIV/0!		4
																						0.22	0.22	0.223104		0.00310435	0.00310435	4
																						0.27	0.27	0.265893		-0.00410653	-0.00410653	4
																						0.33	0.33	0.32899		-0.00100955	-0.00100955	4
																						0.37	0.37	0.373281		0.0032805	0.0032805	4
																						#DIV/0!	#N/A	#N/A		#DIV/0!		4
																						#DIV/0!	#N/A	#N/A		#DIV/0!		4
																						#DIV/0!	#N/A	#N/A		#DIV/0!		4
																						#DIV/0!	#N/A	#N/A		#DIV/0!		4
																						#DIV/0!	#N/A	#N/A		#DIV/0!		4
																						#DIV/0!	#N/A	#N/A		#DIV/0!		4
																						#DIV/0!	#N/A	#N/A		#DIV/0!		4
																						#DIV/0!	#N/A	#N/A		#DIV/0!		4
																						#DIV/0!	#N/A	#N/A		#DIV/0!		4
																						#DIV/0!	#N/A	#N/A		#DIV/0!		4
																						#DIV/0!	#N/A	#N/A		#DIV/0!		4
																						#DIV/0!	#N/A	#N/A		#DIV/0!		4
																						#DIV/0!	#N/A	#N/A		#DIV/0!		4
																						#DIV/0!	#N/A	#N/A		#DIV/0!		4
																						#DIV/0!	#N/A	#N/A		#DIV/0!		4
																						#DIV/0!	#N/A	#N/A		#DIV/0!		4
																						#DIV/0!	#N/A	#N/A		#DIV/0!		4
																						#DIV/0!	#N/A	#N/A		#DIV/0!		4
																						#DIV/0!	#N/A	#N/A		#DIV/0!		4
																						#DIV/0!	#N/A	#N/A		#DIV/0!		4
																						#DIV/0!	#N/A	#N/A		#DIV/0!		4
																						#DIV/0!	#N/A	#N/A		#DIV/0!		4
																						#DIV/0!	#N/A	#N/A		#DIV/0!		4
																						#DIV/0!	#N/A	#N/A		#DIV/0!		4
																						#DIV/0!	#N/A	#N/A		#DIV/0!		4
																						#DIV/0!	#N/A	#N/A		#DIV/0!		4
																						#DIV/0!	#N/A	#N/A		#DIV/0!		4
																						#DIV/0!	#N/A	#N/A		#DIV/0!		4
																						#DIV/0!	#N/A	#N/A		#DIV/0!		4
																						#DIV/0!	#N/A	#N/A		#DIV/0!		4
																						#DIV/0!	#N/A	#N/A		#DIV/0!		4
																						#DIV/0!	#N/A	#N/A		#DIV/0!		4
																						#DIV/0!	#N/A	#N/A		#DIV/0!		4
																						#DIV/0!	#N/A	#N/A		#DIV/0!		4
																						#DIV/0!	#N/A	#N/A		#DIV/0!		4
																						#DIV/0!	#N/A	#N/A		#DIV/0!		4
																						#DIV/0!	#N/A	#N/A		#DIV/0!		4
																						#DIV/0!	#N/A	#N/A		#DIV/0!		4
																						#DIV/0!	#N/A	#N/A		#DIV/0!		4
																						#DIV/0!	#N/A	#N/A		#DIV/0!		4
																						#DIV/0!	#N/A	#N/A		#DIV/0!		4
																						#DIV/0!	#N/A	#N/A		#DIV/0!		4
																						#DIV/0!	#N/A	#N/A		#DIV/0!		4
																						#DIV/0!	#N/A	#N/A		#DIV/0!		4
																						#DIV/0!	#N/A	#N/A		#DIV/0!		4
																						#DIV/0!	#N/A	#N/A		#DIV/0!		4
																						#DIV/0!	#N/A	#N/A		#DIV/0!		4
																						#DIV/0!	#N/A	#N/A		#DIV/0!		4
																						#DIV/0!	#N/A	#N/A		#DIV/0!		4
																						#DIV/0!	#N/A	#N/A		#DIV/0!		4
																						#DIV/0!	#N/A	#N/A		#DIV/0!		4
																						#DIV/0!	#N/A	#N/A		#DIV/0!		4
																						#DIV/0!	#N/A	#N/A		#DIV/0!		4
																						#DIV/0!	#N/A	#N/A		#DIV/0!		4
																						#DIV/0!	#N/A	#N/A		#DIV/0!		4
																						#DIV/0!	#N/A	#N/A		#DIV/0!		4
																						#DIV/0!	#N/A	#N/A		#DIV/0!		4
																						#DIV/0!	#N/A	#N/A		#DIV/0!		4
																						#DIV/0!	#N/A	#N/A		#DIV/0!		4
																						#DIV/0!	#N/A	#N/A		#DIV/0!		4
																						#DIV/0!	#N/A	#N/A		#DIV/0!		4
																						#DIV/0!	#N/A	#N/A		#DIV/0!		4
																						#DIV/0!	#N/A	#N/A		#DIV/0!		4
																						#DIV/0!	#N/A	#N/A		#DIV/0!		4
																						#DIV/0!	#N/A	#N/A		#DIV/0!		4
																						#DIV/0!	#N/A	#N/A		#DIV/0!		4
																						#DIV/0!	#N/A	#N/A		#DIV/0!		4
																						#DIV/0!	#N/A	#N/A		#DIV/0!		4
																						#DIV/0!	#N/A	#N/A		#DIV/0!		4
																						#DIV/0!	#N/A	#N/A		#DIV/0!		4
																						#DIV/0!	#N/A	#N/A		#DIV/0!		4
																						#DIV/0!	#N/A	#N/A		#DIV/0!		4
																						#DIV/0!	#N/A	#N/A		#DIV/0!		4
																						#DIV/0!	#N/A	#N/A		#DIV/0!		4
																						#DIV/0!	#N/A	#N/A		#DIV/0!		4
																						#DIV/0!	#N/A	#N/A		#DIV/0!		4
																						#DIV/0!	#N/A	#N/A		#DIV/0!		4
																						#DIV/0!	#N/A	#N/A		#DIV/0!		4
																						#DIV/0!	#N/A	#N/A		#DIV/0!		4
																						#DIV/0!	#N/A	#N/A		#DIV/0!		4
																						#DIV/0!	#N/A	#N/A		#DIV/0!		4
																						#DIV/0!	#N/A	#N/A		#DIV/0!		4
																						#DIV/0!	#N/A	#N/A		#DIV/0!		4
																						#DIV/0!	#N/A	#N/A		#DIV/0!		4
																						#DIV/0!	#N/A	#N/A		#DIV/0!		4
																						#DIV/0!	#N/A	#N/A		#DIV/0!		4
																						#DIV/0!	#N/A	#N/A		#DIV/0!		4
																						#DIV/0!	#N/A	#N/A		#DIV/0!		4
																						#DIV/0!	#N/A	#N/A		#DIV/0!		4
																						#DIV/0!	#N/A	#N/A		#DIV/0!		4
																						#DIV/0!	#N/A	#N/A		#DIV/0!		4
																						#DIV/0!	#N/A	#N/A		#DIV/0!		4
																						#DIV/0!	#N/A	#N/A		#DIV/0!		4
																						#DIV/0!	#N/A	#N/A		#DIV/0!		4
																						#DIV/0!	#N/A	#N/A		#DIV/0!		4
																						#DIV/0!	#N/A	#N/A		#DIV/0!		4
																						#DIV/0!	#N/A	#N/A		#DIV/0!		4
																						#DIV/0!	#N/A	#N/A		#DIV/0!		4
																						#DIV/0!	#N/A	#N/A		#DIV/0!		4
																						#DIV/0!	#N/A	#N/A		#DIV/0!		4
																						#DIV/0!	#N/A	#N/A		#DIV/0!		4
																						#DIV/0!	#N/A	#N/A		#DIV/0!		4
																						#DIV/0!	#N/A	#N/A		#DIV/0!		4
																						#DIV/0!	#N/A	#N/A		#DIV/0!		4
																						#DIV/0!	#N/A	#N/A		#DIV/0!		4
																						#DIV/0!	#N/A	#N/A		#DIV/0!		4
																						#DIV/0!	#N/A	#N/A		#DIV/0!		4
																						#DIV/0!	#N/A	#N/A		#DIV/0!		4
																						#DIV/0!	#N/A	#N/A		#DIV/0!		4
																						#DIV/0!	#N/A	#N/A		#DIV/0!		4
																						#DIV/0!	#N/A	#N/A		#DIV/0!		4
																						#DIV/0!	#N/A	#N/A		#DIV/0!		4
																						#DIV/0!	#N/A	#N/A		#DIV/0!		4
																						#DIV/0!	#N/A	#N/A		#DIV/0!		4
																						#DIV/0!	#N/A	#N/A		#DIV/0!		4
																						#DIV/0!	#N/A	#N/A		#DIV/0!		4
																						#DIV/0!	#N/A	#N/A		#DIV/0!		4
																						#DIV/0!	#N/A	#N/A		#DIV/0!		4
																						#DIV/0!	#N/A	#N/A		#DIV/0!		4
																						#DIV/0!	#N/A	#N/A		#DIV/0!		4
																						#DIV/0!	#N/A	#N/A		#DIV/0!		4
																						#DIV/0!	#N/A	#N/A		#DIV/0!		4
																						#DIV/0!	#N/A	#N/A		#DIV/0!		4
																						#DIV/0!	#N/A	#N/A		#DIV/0!		4
																						#DIV/0!	#N/A	#N/A		#DIV/0!		4
																						#DIV/0!	#N/A	#N/A		#DIV/0!		4
																						#DIV/0!	#N/A	#N/A		#DIV/0!		4
																						#DIV/0!	#N/A	#N/A		#DIV/0!		4
																						#DIV/0!	#N/A	#N/A		#DIV/0!		4
																						#DIV/0!	#N/A	#N/A		#DIV/0!		4
																						#DIV/0!	#N/A	#N/A		#DIV/0!		4
																						#DIV/0!	#N/A	#N/A		#DIV/0!		4
																						#DIV/0!	#N/A	#N/A		#DIV/0!		4
																						#DIV/0!	#N/A	#N/A		#DIV/0!		4
																						#DIV/0!	#N/A	#N/A		#DIV/0!		4
																						#DIV/0!	#N/A	#N/A		#DIV/0!		4
																						#DIV/0!	#N/A	#N/A		#DIV/0!		4
																						#DIV/0!	#N/A	#N/A		#DIV/0!		4
																						#DIV/0!	#N/A	#N/A		#DIV/0!		4
																						#DIV/0!	#N/A	#N/A		#DIV/0!		4
																						#DIV/0!	#N/A	#N/A		#DIV/0!		4
																						#DIV/0!	#N/A	#N/A		#DIV/0!		4
																						#DIV/0!	#N/A	#N/A		#DIV/0!		4
																						#DIV/0!	#N/A	#N/A		#DIV/0!		4
																						#DIV/0!	#N/A	#N/A		#DIV/0!		4
																						#DIV/0!	#N/A	#N/A		#DIV/0!		4
																						#DIV/0!	#N/A	#N/A		#DIV/0!		4
																						#DIV/0!	#N/A	#N/A		#DIV/0!		4
																						#DIV/0!	#N/A	#N/A		#DIV/0!		4
																						#DIV/0!	#N/A	#N/A		#DIV/0!		4
																						#DIV/0!	#N/A	#N/A		#DIV/0!		4
																						#DIV/0!	#N/A	#N/A		#DIV/0!		4
																						#DIV/0!	#N/A	#N/A		#DIV/0!		4
																						#DIV/0!	#N/A	#N/A		#DIV/0!		4
																						#DIV/0!	#N/A	#N/A		#DIV/0!		4
																						#DIV/0!	#N/A	#N/A		#DIV/0!		4
																						#DIV/0!	#N/A	#N/A		#DIV/0!		4
																						#DIV/0!	#N/A	#N/A		#DIV/0!		4
																						#DIV/0!	#N/A	#N/A		#DIV/0!		4
																						#DIV/0!	#N/A	#N/A		#DIV/0!		4
																						#DIV/0!	#N/A	#N/A		#DIV/0!		4
[truncated: 54 more columns]

## Sheet: Modifier equation
																							Calculated values
		No Inhibitor	[I]1	[I]2	[I]3	[I]4	[I]5	[I]6	[I]7	[I]8	[I]9	[I]10	[I]11	[I]12	[I]13	[I]14	[I]15					Ki	No Inhibitor	[I]1	[I]2	[I]3	[I]4	[I]5	[I]6	[I]7	[I]8	[I]9	[I]10	[I]11	[I]12	[I]13	[I]14	[I]15
		0	5	10	15	20	25	0	0	0	0	0	0	0	0	0	0	K1	2.56251	V1	0.837795	26.7503	0	5	10	15	20	25	0	0	0	0	0	0	0	0	0	0
[S]1	1.5	0.31	0.28	0.26	0.25	0.23	0.22	0	0	0	0	0	0	0	0	0	0	K2	2.8191	V2	0.39375		0.309339	0.280727	0.260253	0.244877	0.232905	0.22332	#DIV/0!	#DIV/0!	#DIV/0!	#DIV/0!	#DIV/0!	#DIV/0!	#DIV/0!	#DIV/0!	#DIV/0!	#DIV/0!		0.309339	0.280727	0.260253	0.244877	0.232905	0.22332	0	0	0	0
[S]2	2	0.37	0.33	0.31	0.29	0.28	0.27	0	0	0	0	0	0	0	0	0	0						0.367252	0.333644	0.309549	0.29143	0.277308	0.265992	#DIV/0!	#DIV/0!	#DIV/0!	#DIV/0!	#DIV/0!	#DIV/0!	#DIV/0!	#DIV/0!	#DIV/0!	#DIV/0!		0.367252	0.333644	0.309549	0.29143	0.277308	0.265992	0	0	0	0
[S]3	3	0.45	0.41	0.38	0.36	0.34	0.33	0	0	0	0	0	0	0	0	0	0						0.451844	0.411143	0.381885	0.359838	0.34263	0.328824	#DIV/0!	#DIV/0!	#DIV/0!	#DIV/0!	#DIV/0!	#DIV/0!	#DIV/0!	#DIV/0!	#DIV/0!	#DIV/0!		0.451844	0.411143	0.381885	0.359838	0.34263	0.328824	0	0	0	0
[S]4	4	0.51	0.47	0.43	0.41	0.39	0.37	0	0	0	0	0	0	0	0	0	0						0.510655	0.465169	0.432408	0.407687	0.388371	0.372862	#DIV/0!	#DIV/0!	#DIV/0!	#DIV/0!	#DIV/0!	#DIV/0!	#DIV/0!	#DIV/0!	#DIV/0!	#DIV/0!		0.510655	0.465169	0.432408	0.407687	0.388371	0.372862	0	0	0	0
[S]5	0	0	0	0	0	0	0	0	0	0	0	0	0	0	0	0	0						#DIV/0!	#DIV/0!	#DIV/0!	#DIV/0!	#DIV/0!	#DIV/0!	#DIV/0!	#DIV/0!	#DIV/0!	#DIV/0!	#DIV/0!	#DIV/0!	#DIV/0!	#DIV/0!	#DIV/0!	#DIV/0!		0	0	0	0	0	0	0	0	0	0
[S]6	0	0	0	0	0	0	0	0	0	0	0	0	0	0	0	0	0			Sum R2	0.000155472		#DIV/0!	#DIV/0!	#DIV/0!	#DIV/0!	#DIV/0!	#DIV/0!	#DIV/0!	#DIV/0!	#DIV/0!	#DIV/0!	#DIV/0!	#DIV/0!	#DIV/0!	#DIV/0!	#DIV/0!	#DIV/0!		0	0	0	0	0	0	0	0	0	0
[S]7	0	0	0	0	0	0	0	0	0	0	0	0	0	0	0	0	0			Sum residuals %	0.161782		#DIV/0!	#DIV/0!	#DIV/0!	#DIV/0!	#DIV/0!	#DIV/0!	#DIV/0!	#DIV/0!	#DIV/0!	#DIV/0!	#DIV/0!	#DIV/0!	#DIV/0!	#DIV/0!	#DIV/0!	#DIV/0!		0	0	0	0	0	0	0	0	0	0
[S]8	0	0	0	0	0	0	0	0	0	0	0	0	0	0	0	0	0						#DIV/0!	#DIV/0!	#DIV/0!	#DIV/0!	#DIV/0!	#DIV/0!	#DIV/0!	#DIV/0!	#DIV/0!	#DIV/0!	#DIV/0!	#DIV/0!	#DIV/0!	#DIV/0!	#DIV/0!	#DIV/0!		0	0	0	0	0	0	0	0	0	0
[S]9	0	0	0	0	0	0	0	0	0	0	0	0	0	0	0	0	0						#DIV/0!	#DIV/0!	#DIV/0!	#DIV/0!	#DIV/0!	#DIV/0!	#DIV/0!	#DIV/0!	#DIV/0!	#DIV/0!	#DIV/0!	#DIV/0!	#DIV/0!	#DIV/0!	#DIV/0!	#DIV/0!		0	0	0	0	0	0	0	0	0	0
[S]10	0	0	0	0	0	0	0	0	0	0	0	0	0	0	0	0	0						#DIV/0!	#DIV/0!	#DIV/0!	#DIV/0!	#DIV/0!	#DIV/0!	#DIV/0!	#DIV/0!	#DIV/0!	#DIV/0!	#DIV/0!	#DIV/0!	#DIV/0!	#DIV/0!	#DIV/0!	#DIV/0!		0	0	0	0	0	0	0	0	0	0
[S]11	0	0	0	0	0	0	0	0	0	0	0	0	0	0	0	0	0						#DIV/0!	#DIV/0!	#DIV/0!	#DIV/0!	#DIV/0!	#DIV/0!	#DIV/0!	#DIV/0!	#DIV/0!	#DIV/0!	#DIV/0!	#DIV/0!	#DIV/0!	#DIV/0!	#DIV/0!	#DIV/0!		0	0	0	0	0	0	0	0	0	0
[S]12	0	0	0	0	0	0	0	0	0	0	0	0	0	0	0	0	0						#DIV/0!	#DIV/0!	#DIV/0!	#DIV/0!	#DIV/0!	#DIV/0!	#DIV/0!	#DIV/0!	#DIV/0!	#DIV/0!	#DIV/0!	#DIV/0!	#DIV/0!	#DIV/0!	#DIV/0!	#DIV/0!		0	0	0	0	0	0	0	0	0	0
[S]13	0	0	0	0	0	0	0	0	0	0	0	0	0	0	0	0	0						#DIV/0!	#DIV/0!	#DIV/0!	#DIV/0!	#DIV/0!	#DIV/0!	#DIV/0!	#DIV/0!	#DIV/0!	#DIV/0!	#DIV/0!	#DIV/0!	#DIV/0!	#DIV/0!	#DIV/0!	#DIV/0!		0	0	0	0	0	0	0	0	0	0
[S]14	0	0	0	0	0	0	0	0	0	0	0	0	0	0	0	0	0						#DIV/0!	#DIV/0!	#DIV/0!	#DIV/0!	#DIV/0!	#DIV/0!	#DIV/0!	#DIV/0!	#DIV/0!	#DIV/0!	#DIV/0!	#DIV/0!	#DIV/0!	#DIV/0!	#DIV/0!	#DIV/0!		0	0	0	0	0	0	0	0	0	0
[S]15	0	0	0	0	0	0	0	0	0	0	0	0	0	0	0	0	0						#DIV/0!	#DIV/0!	#DIV/0!	#DIV/0!	#DIV/0!	#DIV/0!	#DIV/0!	#DIV/0!	#DIV/0!	#DIV/0!	#DIV/0!	#DIV/0!	#DIV/0!	#DIV/0!	#DIV/0!	#DIV/0!		0	0	0	0	0	0	0	0	0	0
	1	1	1	1	1	1	1	#DIV/0!	#DIV/0!	#DIV/0!	#DIV/0!	#DIV/0!	#DIV/0!	#DIV/0!	#DIV/0!	#DIV/0!	#DIV/0!																					1.5	1.5	0.309339	0.280727	0.260253	0.244877	0.232905	0.22332	#N/A	#N/A	#N/A	#N/A
	1	1	1	1	1	1	1	#DIV/0!	#DIV/0!	#DIV/0!	#DIV/0!	#DIV/0!	#DIV/0!	#DIV/0!	#DIV/0!	#DIV/0!	#DIV/0!					0.31	0.31	0.309339		-0.00066102	-0.00066102	5										2	2	0.367252	0.333644	0.309549	0.29143	0.277308	0.265992	#N/A	#N/A	#N/A	#N/A
	1	1	1	1	1	1	1	#DIV/0!	#DIV/0!	#DIV/0!	#DIV/0!	#DIV/0!	#DIV/0!	#DIV/0!	#DIV/0!	#DIV/0!	#DIV/0!					0.37	0.37	0.367252		-0.00274815	-0.00274815	5										3	3	0.451844	0.411143	0.381885	0.359838	0.34263	0.328824	#N/A	#N/A	#N/A	#N/A
	1	1	1	1	1	1	1	#DIV/0!	#DIV/0!	#DIV/0!	#DIV/0!	#DIV/0!	#DIV/0!	#DIV/0!	#DIV/0!	#DIV/0!	#DIV/0!					0.45	0.45	0.451844		0.00184372	0.00184372	5										4	4	0.510655	0.465169	0.432408	0.407687	0.388371	0.372862	#N/A	#N/A	#N/A	#N/A
	#DIV/0!	#DIV/0!	#DIV/0!	#DIV/0!	#DIV/0!	#DIV/0!	#DIV/0!	#DIV/0!	#DIV/0!	#DIV/0!	#DIV/0!	#DIV/0!	#DIV/0!	#DIV/0!	#DIV/0!	#DIV/0!	#DIV/0!					0.51	0.51	0.510655		0.000655256	0.000655256	5										#DIV/0!	#N/A	#N/A	#N/A	#N/A	#N/A	#N/A	#N/A	#N/A	#N/A	#N/A	#N/A
	#DIV/0!	#DIV/0!	#DIV/0!	#DIV/0!	#DIV/0!	#DIV/0!	#DIV/0!	#DIV/0!	#DIV/0!	#DIV/0!	#DIV/0!	#DIV/0!	#DIV/0!	#DIV/0!	#DIV/0!	#DIV/0!	#DIV/0!					#DIV/0!	#N/A	#N/A		#DIV/0!		5										#DIV/0!	#N/A	#N/A	#N/A	#N/A	#N/A	#N/A	#N/A	#N/A	#N/A	#N/A	#N/A
	#DIV/0!	#DIV/0!	#DIV/0!	#DIV/0!	#DIV/0!	#DIV/0!	#DIV/0!	#DIV/0!	#DIV/0!	#DIV/0!	#DIV/0!	#DIV/0!	#DIV/0!	#DIV/0!	#DIV/0!	#DIV/0!	#DIV/0!					#DIV/0!	#N/A	#N/A		#DIV/0!		5										#DIV/0!	#N/A	#N/A	#N/A	#N/A	#N/A	#N/A	#N/A	#N/A	#N/A	#N/A	#N/A
	#DIV/0!	#DIV/0!	#DIV/0!	#DIV/0!	#DIV/0!	#DIV/0!	#DIV/0!	#DIV/0!	#DIV/0!	#DIV/0!	#DIV/0!	#DIV/0!	#DIV/0!	#DIV/0!	#DIV/0!	#DIV/0!	#DIV/0!					#DIV/0!	#N/A	#N/A		#DIV/0!		5										#DIV/0!	#N/A	#N/A	#N/A	#N/A	#N/A	#N/A	#N/A	#N/A	#N/A	#N/A	#N/A
	#DIV/0!	#DIV/0!	#DIV/0!	#DIV/0!	#DIV/0!	#DIV/0!	#DIV/0!	#DIV/0!	#DIV/0!	#DIV/0!	#DIV/0!	#DIV/0!	#DIV/0!	#DIV/0!	#DIV/0!	#DIV/0!	#DIV/0!					#DIV/0!	#N/A	#N/A		#DIV/0!		5										#DIV/0!	#N/A	#N/A	#N/A	#N/A	#N/A	#N/A	#N/A	#N/A	#N/A	#N/A	#N/A
	#DIV/0!	#DIV/0!	#DIV/0!	#DIV/0!	#DIV/0!	#DIV/0!	#DIV/0!	#DIV/0!	#DIV/0!	#DIV/0!	#DIV/0!	#DIV/0!	#DIV/0!	#DIV/0!	#DIV/0!	#DIV/0!	#DIV/0!					#DIV/0!	#N/A	#N/A		#DIV/0!		5										#DIV/0!	#N/A	#N/A	#N/A	#N/A	#N/A	#N/A	#N/A	#N/A	#N/A	#N/A	#N/A
	#DIV/0!	#DIV/0!	#DIV/0!	#DIV/0!	#DIV/0!	#DIV/0!	#DIV/0!	#DIV/0!	#DIV/0!	#DIV/0!	#DIV/0!	#DIV/0!	#DIV/0!	#DIV/0!	#DIV/0!	#DIV/0!	#DIV/0!					#DIV/0!	#N/A	#N/A		#DIV/0!		5										#DIV/0!	#N/A	#N/A	#N/A	#N/A	#N/A	#N/A	#N/A	#N/A	#N/A	#N/A	#N/A
	#DIV/0!	#DIV/0!	#DIV/0!	#DIV/0!	#DIV/0!	#DIV/0!	#DIV/0!	#DIV/0!	#DIV/0!	#DIV/0!	#DIV/0!	#DIV/0!	#DIV/0!	#DIV/0!	#DIV/0!	#DIV/0!	#DIV/0!					#DIV/0!	#N/A	#N/A		#DIV/0!		5										#DIV/0!	#N/A	#N/A	#N/A	#N/A	#N/A	#N/A	#N/A	#N/A	#N/A	#N/A	#N/A
	#DIV/0!	#DIV/0!	#DIV/0!	#DIV/0!	#DIV/0!	#DIV/0!	#DIV/0!	#DIV/0!	#DIV/0!	#DIV/0!	#DIV/0!	#DIV/0!	#DIV/0!	#DIV/0!	#DIV/0!	#DIV/0!	#DIV/0!					#DIV/0!	#N/A	#N/A		#DIV/0!		5										#DIV/0!	#N/A	#N/A	#N/A	#N/A	#N/A	#N/A	#N/A	#N/A	#N/A	#N/A	#N/A
	#DIV/0!	#DIV/0!	#DIV/0!	#DIV/0!	#DIV/0!	#DIV/0!	#DIV/0!	#DIV/0!	#DIV/0!	#DIV/0!	#DIV/0!	#DIV/0!	#DIV/0!	#DIV/0!	#DIV/0!	#DIV/0!	#DIV/0!					#DIV/0!	#N/A	#N/A		#DIV/0!		5										#DIV/0!	#N/A	#N/A	#N/A	#N/A	#N/A	#N/A	#N/A	#N/A	#N/A	#N/A	#N/A
	#DIV/0!	#DIV/0!	#DIV/0!	#DIV/0!	#DIV/0!	#DIV/0!	#DIV/0!	#DIV/0!	#DIV/0!	#DIV/0!	#DIV/0!	#DIV/0!	#DIV/0!	#DIV/0!	#DIV/0!	#DIV/0!	#DIV/0!					#DIV/0!	#N/A	#N/A		#DIV/0!		5										#DIV/0!	#N/A	#N/A	#N/A	#N/A	#N/A	#N/A	#N/A	#N/A	#N/A	#N/A	#N/A
																						#DIV/0!	#N/A	#N/A		#DIV/0!		5
																						0.28	0.28	0.280727		0.000727351	0.000727351	5											0.666667	3.2327	3.56218	3.84241	4.08369	4.29359	4.47787	#N/A	#N/A	#N/A	#N/A
																						0.33	0.33	0.333644		0.00364379	0.00364379	5											0.5	2.72293	2.99721	3.2305	3.43136	3.6061	3.75951	#N/A	#N/A	#N/A	#N/A
																						0.41	0.41	0.411143		0.00114334	0.00114334	5											0.333333	2.21315	2.43224	2.61859	2.77903	2.9186	3.04114	#N/A	#N/A	#N/A	#N/A
																						0.47	0.47	0.465169		-0.00483145	-0.00483145	5											0.25	1.95827	2.14976	2.31263	2.45286	2.57486	2.68196	#N/A	#N/A	#N/A	#N/A
																						#DIV/0!	#N/A	#N/A		#DIV/0!		5											#N/A	#N/A	#N/A	#N/A	#N/A	#N/A	#N/A	#N/A	#N/A	#N/A	#N/A
																						#DIV/0!	#N/A	#N/A		#DIV/0!		5											#N/A	#N/A	#N/A	#N/A	#N/A	#N/A	#N/A	#N/A	#N/A	#N/A	#N/A
																						#DIV/0!	#N/A	#N/A		#DIV/0!		5											#N/A	#N/A	#N/A	#N/A	#N/A	#N/A	#N/A	#N/A	#N/A	#N/A	#N/A
																						#DIV/0!	#N/A	#N/A		#DIV/0!		5											#N/A	#N/A	#N/A	#N/A	#N/A	#N/A	#N/A	#N/A	#N/A	#N/A	#N/A
																						#DIV/0!	#N/A	#N/A		#DIV/0!		5											#N/A	#N/A	#N/A	#N/A	#N/A	#N/A	#N/A	#N/A	#N/A	#N/A	#N/A
																						#DIV/0!	#N/A	#N/A		#DIV/0!		5											#N/A	#N/A	#N/A	#N/A	#N/A	#N/A	#N/A	#N/A	#N/A	#N/A	#N/A
																						#DIV/0!	#N/A	#N/A		#DIV/0!		5											#N/A	#N/A	#N/A	#N/A	#N/A	#N/A	#N/A	#N/A	#N/A	#N/A	#N/A
																						#DIV/0!	#N/A	#N/A		#DIV/0!		5											#N/A	#N/A	#N/A	#N/A	#N/A	#N/A	#N/A	#N/A	#N/A	#N/A	#N/A
																						#DIV/0!	#N/A	#N/A		#DIV/0!		5											#N/A	#N/A	#N/A	#N/A	#N/A	#N/A	#N/A	#N/A	#N/A	#N/A	#N/A
																						#DIV/0!	#N/A	#N/A		#DIV/0!		5											#N/A	#N/A	#N/A	#N/A	#N/A	#N/A	#N/A	#N/A	#N/A	#N/A	#N/A
																						#DIV/0!	#N/A	#N/A		#DIV/0!		5											#N/A	#N/A	#N/A	#N/A	#N/A	#N/A	#N/A	#N/A	#N/A	#N/A	#N/A
																						0.26	0.26	0.260253		0.000253015	0.000253015	5
																						0.31	0.31	0.309549		-0.000450572	-0.000450572	5												0.31	0.28	0.26	0.25	0.23	0.22	#DIV/0!	#DIV/0!	#DIV/0!	#DIV/0!
																						0.38	0.38	0.381885		0.00188505	0.00188505	5												0.37	0.33	0.31	0.29	0.28	0.27	#DIV/0!	#DIV/0!	#DIV/0!	#DIV/0!
																						0.43	0.43	0.432408		0.00240763	0.00240763	5												0.45	0.41	0.38	0.36	0.34	0.33	#DIV/0!	#DIV/0!	#DIV/0!	#DIV/0!
																						#DIV/0!	#N/A	#N/A		#DIV/0!		5												0.51	0.47	0.43	0.41	0.39	0.37	#DIV/0!	#DIV/0!	#DIV/0!	#DIV/0!
																						#DIV/0!	#N/A	#N/A		#DIV/0!		5												#DIV/0!	#DIV/0!	#DIV/0!	#DIV/0!	#DIV/0!	#DIV/0!	#DIV/0!	#DIV/0!	#DIV/0!	#DIV/0!
																						#DIV/0!	#N/A	#N/A		#DIV/0!		5												#DIV/0!	#DIV/0!	#DIV/0!	#DIV/0!	#DIV/0!	#DIV/0!	#DIV/0!	#DIV/0!	#DIV/0!	#DIV/0!
																						#DIV/0!	#N/A	#N/A		#DIV/0!		5												#DIV/0!	#DIV/0!	#DIV/0!	#DIV/0!	#DIV/0!	#DIV/0!	#DIV/0!	#DIV/0!	#DIV/0!	#DIV/0!
																						#DIV/0!	#N/A	#N/A		#DIV/0!		5												#DIV/0!	#DIV/0!	#DIV/0!	#DIV/0!	#DIV/0!	#DIV/0!	#DIV/0!	#DIV/0!	#DIV/0!	#DIV/0!
																						#DIV/0!	#N/A	#N/A		#DIV/0!		5												#DIV/0!	#DIV/0!	#DIV/0!	#DIV/0!	#DIV/0!	#DIV/0!	#DIV/0!	#DIV/0!	#DIV/0!	#DIV/0!
																						#DIV/0!	#N/A	#N/A		#DIV/0!		5												#DIV/0!	#DIV/0!	#DIV/0!	#DIV/0!	#DIV/0!	#DIV/0!	#DIV/0!	#DIV/0!	#DIV/0!	#DIV/0!
																						#DIV/0!	#N/A	#N/A		#DIV/0!		5												#DIV/0!	#DIV/0!	#DIV/0!	#DIV/0!	#DIV/0!	#DIV/0!	#DIV/0!	#DIV/0!	#DIV/0!	#DIV/0!
																						#DIV/0!	#N/A	#N/A		#DIV/0!		5												#DIV/0!	#DIV/0!	#DIV/0!	#DIV/0!	#DIV/0!	#DIV/0!	#DIV/0!	#DIV/0!	#DIV/0!	#DIV/0!
																						#DIV/0!	#N/A	#N/A		#DIV/0!		5												#DIV/0!	#DIV/0!	#DIV/0!	#DIV/0!	#DIV/0!	#DIV/0!	#DIV/0!	#DIV/0!	#DIV/0!	#DIV/0!
																						#DIV/0!	#N/A	#N/A		#DIV/0!		5												#DIV/0!	#DIV/0!	#DIV/0!	#DIV/0!	#DIV/0!	#DIV/0!	#DIV/0!	#DIV/0!	#DIV/0!	#DIV/0!
																						0.25	0.25	0.244877		-0.00512327	-0.00512327	5												#DIV/0!	#DIV/0!	#DIV/0!	#DIV/0!	#DIV/0!	#DIV/0!	#DIV/0!	#DIV/0!	#DIV/0!	#DIV/0!
																						0.29	0.29	0.29143		0.00142996	0.00142996	5
																						0.36	0.36	0.359838		-0.00016158	-0.00016158	5												1/s	0	5	10	15	20	25	0	0	0
																						0.41	0.41	0.407687		-0.00231257	-0.00231257	5											1	0.666667	3.2327	3.56218	3.84241	4.08369	4.29359	4.47787	#N/A	#N/A	#N/A
																						#DIV/0!	#N/A	#N/A		#DIV/0!		5											2	0.5	2.72293	2.99721	3.2305	3.43136	3.6061	3.75951	#N/A	#N/A	#N/A
																						#DIV/0!	#N/A	#N/A		#DIV/0!		5											3	0.333333	2.21315	2.43224	2.61859	2.77903	2.9186	3.04114	#N/A	#N/A	#N/A
																						#DIV/0!	#N/A	#N/A		#DIV/0!		5											4	0.25	1.95827	2.14976	2.31263	2.45286	2.57486	2.68196	#N/A	#N/A	#N/A
																						#DIV/0!	#N/A	#N/A		#DIV/0!		5											5	#N/A	#N/A	#N/A	#N/A	#N/A	#N/A	#N/A	#N/A	#N/A	#N/A
																						#DIV/0!	#N/A	#N/A		#DIV/0!		5											6	#N/A	#N/A	#N/A	#N/A	#N/A	#N/A	#N/A	#N/A	#N/A	#N/A
																						#DIV/0!	#N/A	#N/A		#DIV/0!		5											7	#N/A	#N/A	#N/A	#N/A	#N/A	#N/A	#N/A	#N/A	#N/A	#N/A
																						#DIV/0!	#N/A	#N/A		#DIV/0!		5											8	#N/A	#N/A	#N/A	#N/A	#N/A	#N/A	#N/A	#N/A	#N/A	#N/A
																						#DIV/0!	#N/A	#N/A		#DIV/0!		5											9	#N/A	#N/A	#N/A	#N/A	#N/A	#N/A	#N/A	#N/A	#N/A	#N/A
																						#DIV/0!	#N/A	#N/A		#DIV/0!		5											10	#N/A	#N/A	#N/A	#N/A	#N/A	#N/A	#N/A	#N/A	#N/A	#N/A
																						#DIV/0!	#N/A	#N/A		#DIV/0!		5											11	#N/A	#N/A	#N/A	#N/A	#N/A	#N/A	#N/A	#N/A	#N/A	#N/A
																						#DIV/0!	#N/A	#N/A		#DIV/0!		5											12	#N/A	#N/A	#N/A	#N/A	#N/A	#N/A	#N/A	#N/A	#N/A	#N/A
																						0.23	0.23	0.232905		0.0029052	0.0029052	5											13	#N/A	#N/A	#N/A	#N/A	#N/A	#N/A	#N/A	#N/A	#N/A	#N/A
																						0.28	0.28	0.277308		-0.00269192	-0.00269192	5											14	#N/A	#N/A	#N/A	#N/A	#N/A	#N/A	#N/A	#N/A	#N/A	#N/A
																						0.34	0.34	0.34263		0.00262968	0.00262968	5											15	#N/A	#N/A	#N/A	#N/A	#N/A	#N/A	#N/A	#N/A	#N/A	#N/A
																						0.39	0.39	0.388371		-0.00162871	-0.00162871	5
																						#DIV/0!	#N/A	#N/A		#DIV/0!		5
																						#DIV/0!	#N/A	#N/A		#DIV/0!		5
																						#DIV/0!	#N/A	#N/A		#DIV/0!		5
																						#DIV/0!	#N/A	#N/A		#DIV/0!		5
																						#DIV/0!	#N/A	#N/A		#DIV/0!		5
																						#DIV/0!	#N/A	#N/A		#DIV/0!		5
																						#DIV/0!	#N/A	#N/A		#DIV/0!		5
																						#DIV/0!	#N/A	#N/A		#DIV/0!		5
																						#DIV/0!	#N/A	#N/A		#DIV/0!		5
																						#DIV/0!	#N/A	#N/A		#DIV/0!		5
																						#DIV/0!	#N/A	#N/A		#DIV/0!		5
																						0.22	0.22	0.22332		0.00332029	0.00332029	5
																						0.27	0.27	0.265992		-0.00400773	-0.00400773	5
																						0.33	0.33	0.328824		-0.00117616	-0.00117616	5
																						0.37	0.37	0.372862		0.00286176	0.00286176	5
																						#DIV/0!	#N/A	#N/A		#DIV/0!		5
																						#DIV/0!	#N/A	#N/A		#DIV/0!		5
																						#DIV/0!	#N/A	#N/A		#DIV/0!		5
																						#DIV/0!	#N/A	#N/A		#DIV/0!		5
																						#DIV/0!	#N/A	#N/A		#DIV/0!		5
																						#DIV/0!	#N/A	#N/A		#DIV/0!		5
																						#DIV/0!	#N/A	#N/A		#DIV/0!		5
																						#DIV/0!	#N/A	#N/A		#DIV/0!		5
																						#DIV/0!	#N/A	#N/A		#DIV/0!		5
																						#DIV/0!	#N/A	#N/A		#DIV/0!		5
																						#DIV/0!	#N/A	#N/A		#DIV/0!		5
																						#DIV/0!	#N/A	#N/A		#DIV/0!		5
																						#DIV/0!	#N/A	#N/A		#DIV/0!		5
																						#DIV/0!	#N/A	#N/A		#DIV/0!		5
																						#DIV/0!	#N/A	#N/A		#DIV/0!		5
																						#DIV/0!	#N/A	#N/A		#DIV/0!		5
																						#DIV/0!	#N/A	#N/A		#DIV/0!		5
																						#DIV/0!	#N/A	#N/A		#DIV/0!		5
																						#DIV/0!	#N/A	#N/A		#DIV/0!		5
																						#DIV/0!	#N/A	#N/A		#DIV/0!		5
																						#DIV/0!	#N/A	#N/A		#DIV/0!		5
																						#DIV/0!	#N/A	#N/A		#DIV/0!		5
																						#DIV/0!	#N/A	#N/A		#DIV/0!		5
																						#DIV/0!	#N/A	#N/A		#DIV/0!		5
																						#DIV/0!	#N/A	#N/A		#DIV/0!		5
																						#DIV/0!	#N/A	#N/A		#DIV/0!		5
																						#DIV/0!	#N/A	#N/A		#DIV/0!		5
																						#DIV/0!	#N/A	#N/A		#DIV/0!		5
																						#DIV/0!	#N/A	#N/A		#DIV/0!		5
																						#DIV/0!	#N/A	#N/A		#DIV/0!		5
																						#DIV/0!	#N/A	#N/A		#DIV/0!		5
																						#DIV/0!	#N/A	#N/A		#DIV/0!		5
																						#DIV/0!	#N/A	#N/A		#DIV/0!		5
																						#DIV/0!	#N/A	#N/A		#DIV/0!		5
																						#DIV/0!	#N/A	#N/A		#DIV/0!		5
																						#DIV/0!	#N/A	#N/A		#DIV/0!		5
																						#DIV/0!	#N/A	#N/A		#DIV/0!		5
																						#DIV/0!	#N/A	#N/A		#DIV/0!		5
																						#DIV/0!	#N/A	#N/A		#DIV/0!		5
																						#DIV/0!	#N/A	#N/A		#DIV/0!		5
																						#DIV/0!	#N/A	#N/A		#DIV/0!		5
																						#DIV/0!	#N/A	#N/A		#DIV/0!		5
																						#DIV/0!	#N/A	#N/A		#DIV/0!		5
																						#DIV/0!	#N/A	#N/A		#DIV/0!		5
																						#DIV/0!	#N/A	#N/A		#DIV/0!		5
																						#DIV/0!	#N/A	#N/A		#DIV/0!		5
																						#DIV/0!	#N/A	#N/A		#DIV/0!		5
																						#DIV/0!	#N/A	#N/A		#DIV/0!		5
																						#DIV/0!	#N/A	#N/A		#DIV/0!		5
																						#DIV/0!	#N/A	#N/A		#DIV/0!		5
																						#DIV/0!	#N/A	#N/A		#DIV/0!		5
																						#DIV/0!	#N/A	#N/A		#DIV/0!		5
																						#DIV/0!	#N/A	#N/A		#DIV/0!		5
																						#DIV/0!	#N/A	#N/A		#DIV/0!		5
																						#DIV/0!	#N/A	#N/A		#DIV/0!		5
																						#DIV/0!	#N/A	#N/A		#DIV/0!		5
																						#DIV/0!	#N/A	#N/A		#DIV/0!		5
																						#DIV/0!	#N/A	#N/A		#DIV/0!		5
																						#DIV/0!	#N/A	#N/A		#DIV/0!		5
																						#DIV/0!	#N/A	#N/A		#DIV/0!		5
																						#DIV/0!	#N/A	#N/A		#DIV/0!		5
																						#DIV/0!	#N/A	#N/A		#DIV/0!		5
																						#DIV/0!	#N/A	#N/A		#DIV/0!		5
																						#DIV/0!	#N/A	#N/A		#DIV/0!		5
																						#DIV/0!	#N/A	#N/A		#DIV/0!		5
																						#DIV/0!	#N/A	#N/A		#DIV/0!		5
																						#DIV/0!	#N/A	#N/A		#DIV/0!		5
																						#DIV/0!	#N/A	#N/A		#DIV/0!		5
																						#DIV/0!	#N/A	#N/A		#DIV/0!		5
																						#DIV/0!	#N/A	#N/A		#DIV/0!		5
																						#DIV/0!	#N/A	#N/A		#DIV/0!		5
																						#DIV/0!	#N/A	#N/A		#DIV/0!		5
																						#DIV/0!	#N/A	#N/A		#DIV/0!		5
																						#DIV/0!	#N/A	#N/A		#DIV/0!		5
																						#DIV/0!	#N/A	#N/A		#DIV/0!		5
																						#DIV/0!	#N/A	#N/A		#DIV/0!		5
																						#DIV/0!	#N/A	#N/A		#DIV/0!		5
																						#DIV/0!	#N/A	#N/A		#DIV/0!		5
																						#DIV/0!	#N/A	#N/A		#DIV/0!		5
																						#DIV/0!	#N/A	#N/A		#DIV/0!		5
																						#DIV/0!	#N/A	#N/A		#DIV/0!		5
																						#DIV/0!	#N/A	#N/A		#DIV/0!		5
																						#DIV/0!	#N/A	#N/A		#DIV/0!		5
																						#DIV/0!	#N/A	#N/A		#DIV/0!		5
																						#DIV/0!	#N/A	#N/A		#DIV/0!		5
																						#DIV/0!	#N/A	#N/A		#DIV/0!		5
																						#DIV/0!	#N/A	#N/A		#DIV/0!		5
																						#DIV/0!	#N/A	#N/A		#DIV/0!		5
																						#DIV/0!	#N/A	#N/A		#DIV/0!		5
																						#DIV/0!	#N/A	#N/A		#DIV/0!		5
																						#DIV/0!	#N/A	#N/A		#DIV/0!		5
																						#DIV/0!	#N/A	#N/A		#DIV/0!		5
																						#DIV/0!	#N/A	#N/A		#DIV/0!		5
																						#DIV/0!	#N/A	#N/A		#DIV/0!		5
																						#DIV/0!	#N/A	#N/A		#DIV/0!		5
																						#DIV/0!	#N/A	#N/A		#DIV/0!		5
																						#DIV/0!	#N/A	#N/A		#DIV/0!		5
																						#DIV/0!	#N/A	#N/A		#DIV/0!		5
																						#DIV/0!	#N/A	#N/A		#DIV/0!		5
																						#DIV/0!	#N/A	#N/A		#DIV/0!		5
																						#DIV/0!	#N/A	#N/A		#DIV/0!		5
																						#DIV/0!	#N/A	#N/A		#DIV/0!		5
																						#DIV/0!	#N/A	#N/A		#DIV/0!		5
																						#DIV/0!	#N/A	#N/A		#DIV/0!		5
																						#DIV/0!	#N/A	#N/A		#DIV/0!		5
																						#DIV/0!	#N/A	#N/A		#DIV/0!		5
																						#DIV/0!	#N/A	#N/A		#DIV/0!		5
																						#DIV/0!	#N/A	#N/A		#DIV/0!		5
																						#DIV/0!	#N/A	#N/A		#DIV/0!		5
																						#DIV/0!	#N/A	#N/A		#DIV/0!		5
																						#DIV/0!	#N/A	#N/A		#DIV/0!		5
																						#DIV/0!	#N/A	#N/A		#DIV/0!		5
																						#DIV/0!	#N/A	#N/A		#DIV/0!		5
																						#DIV/0!	#N/A	#N/A		#DIV/0!		5
																						#DIV/0!	#N/A	#N/A		#DIV/0!		5
																						#DIV/0!	#N/A	#N/A		#DIV/0!		5
																						#DIV/0!	#N/A	#N/A		#DIV/0!		5
																						#DIV/0!	#N/A	#N/A		#DIV/0!		5
																						#DIV/0!	#N/A	#N/A		#DIV/0!		5
																						#DIV/0!	#N/A	#N/A		#DIV/0!		5
																						#DIV/0!	#N/A	#N/A		#DIV/0!		5
																						#DIV/0!	#N/A	#N/A		#DIV/0!		5
																						#DIV/0!	#N/A	#N/A		#DIV/0!		5
																						#DIV/0!	#N/A	#N/A		#DIV/0!		5
																						#DIV/0!	#N/A	#N/A		#DIV/0!		5
																						#DIV/0!	#N/A	#N/A		#DIV/0!		5
																						#DIV/0!	#N/A	#N/A		#DIV/0!		5
																						#DIV/0!	#N/A	#N/A		#DIV/0!		5
																						#DIV/0!	#N/A	#N/A		#DIV/0!		5
																						#DIV/0!	#N/A	#N/A		#DIV/0!		5
																						#DIV/0!	#N/A	#N/A		#DIV/0!		5
																						#DIV/0!	#N/A	#N/A		#DIV/0!		5
																						#DIV/0!	#N/A	#N/A		#DIV/0!		5
																						#DIV/0!	#N/A	#N/A		#DIV/0!		5
																						#DIV/0!	#N/A	#N/A		#DIV/0!		5
																						#DIV/0!	#N/A	#N/A		#DIV/0!		5
																						#DIV/0!	#N/A	#N/A		#DIV/0!		5
																						#DIV/0!	#N/A	#N/A		#DIV/0!		5
																						#DIV/0!	#N/A	#N/A		#DIV/0!		5
																						#DIV/0!	#N/A	#N/A		#DIV/0!		5
																						#DIV/0!	#N/A	#N/A		#DIV/0!		5
																						#DIV/0!	#N/A	#N/A		#DIV/0!		5
																						#DIV/0!	#N/A	#N/A		#DIV/0!		5
																						#DIV/0!	#N/A	#N/A		#DIV/0!		5
																						#DIV/0!	#N/A	#N/A		#DIV/0!		5
																						#DIV/0!	#N/A	#N/A		#DIV/0!		5
																						#DIV/0!	#N/A	#N/A		#DIV/0!		5
																						#DIV/0!	#N/A	#N/A		#DIV/0!		5
																						#DIV/0!	#N/A	#N/A		#DIV/0!		5
																						#DIV/0!	#N/A	#N/A		#DIV/0!		5
																						#DIV/0!	#N/A	#N/A		#DIV/0!		5
																						#DIV/0!	#N/A	#N/A		#DIV/0!		5
																						#DIV/0!	#N/A	#N/A		#DIV/0!		5
																						#DIV/0!	#N/A	#N/A		#DIV/0!		5
																						#DIV/0!	#N/A	#N/A		#DIV/0!		5
																						#DIV/0!	#N/A	#N/A		#DIV/0!		5
																						#DIV/0!	#N/A	#N/A		#DIV/0!		5
																						#DIV/0!	#N/A	#N/A		#DIV/0!		5
																						#DIV/0!	#N/A	#N/A		#DIV/0!		5
																						#DIV/0!	#N/A	#N/A		#DIV/0!		5
																						#DIV/0!	#N/A	#N/A		#DIV/0!		5
[truncated: 54 more columns]
