# Supplementary material for: Comparing enzyme activity modifier equations through the development of global data fitting templates in Excel
Source: PeerJ. 2018 Dec 14;6:e6082. doi: 10.7717/peerj.6082 (PMC6296338; doi:10.7717/peerj.6082)
Supplement: Supplemental Information 12 [file peerj-06-6082-s012.xlsx]

## Sheet: Raw data and fitting summary
		No Inhibitor	[I]1	[I]2	[I]3	[I]4	[I]5	[I]6	[I]7	[I]8	[I]9	[I]10	[I]11	[I]12	[I]13	[I]14	[I]15
		0	1	2	3	4	5
[S]1	1	0.096	0.049	0.033	0.024	0.02	0.016
[S]2	1.5	0.128	0.065	0.043	0.033	0.026	0.022
[S]3	2.5	0.175	0.089	0.059	0.045	0.036	0.03
[S]4	5	0.238	0.122	0.082	0.061	0.049	0.041
[S]5
[S]6
[S]7
[S]8
[S]9
[S]10
[S]11
[S]12
[S]13
[S]14
[S]15
		Direct linear plot Km, Vmax estimates
							3.3871	1	0.0960017	1	1	1	0.0960017	1	0.0960017
		Km	2.96687				3.40944	1.5	0.127884	1	1	1.5	0.127884	1.5	0.127884
		Vmax	0.380826					2.5	0.174152	1	1	2.5	0.174152	2.5	0.174152
								5	0.239006	1	1	5	0.239006	5	0.239006
	Ki estimate based on linear decrease in activity							0	0	#DIV/0!	#DIV/0!	#DIV/0!	#DIV/0!	#N/A	#N/A
								0	0	#DIV/0!	#DIV/0!	#DIV/0!	#DIV/0!	#N/A	#N/A
		Ki	3.3871					0	0	#DIV/0!	#DIV/0!	#DIV/0!	#DIV/0!	#N/A	#N/A
								0	0	#DIV/0!	#DIV/0!	#DIV/0!	#DIV/0!	#N/A	#N/A
								0	0	#DIV/0!	#DIV/0!	#DIV/0!	#DIV/0!	#N/A	#N/A
								0	0	#DIV/0!	#DIV/0!	#DIV/0!	#DIV/0!	#N/A	#N/A
								0	0	#DIV/0!	#DIV/0!	#DIV/0!	#DIV/0!	#N/A	#N/A
								0	0	#DIV/0!	#DIV/0!	#DIV/0!	#DIV/0!	#N/A	#N/A
								0	0	#DIV/0!	#DIV/0!	#DIV/0!	#DIV/0!	#N/A	#N/A
								0	0	#DIV/0!	#DIV/0!	#DIV/0!	#DIV/0!	#N/A	#N/A
								0	0	#DIV/0!	#DIV/0!	#DIV/0!	#DIV/0!	#N/A	#N/A
			Km	Km2	Vmax	Vmax2	Ki	aKi	RSS	RSE	n	k	BIC
		Non-competitive	2.93993		0.378954		1.03737		3.74421e-06	0.000422251	24	3	-159.224
		Competitive	2.44894		0.345757		0.438199		0.00132524	0.00794398	24	3	-98.0493
		Uncompetitive	4.00097		0.440368		0.432575		0.00192254	0.00956814	24	3	-94.1715
		Mixed Non-competitive	2.911		0.377129		1.01228	1.06232	3.13138e-06	0.000395688	24	4	-159.707
		Modifier equation	2.91103	3.05498	0.377132	0	1.06232		3.13138e-06	0.000405967	24	5	-158.326
													Residual distribution
													Non-competitive	Competitive	Uncompetitive	Mixed Non-competitive	Modifier equation
												Minimum value	-0.000845984	-0.0107423	-0.0149048	-0.000758101	-0.000757648
												First quartile	-0.000160621	-0.00691451	-0.00792646	-0.000286519	-0.000286665
												Median value	1.20963e-06	-0.00529585	0.00157085	-4.1804e-05	-4.2102e-05
					Non-competitive	Competitive	Uncompetitive	Mixed Non-competitive	Modifier equation			Third quartile	0.000328616	0.00356424	0.00901773	0.000368035	0.000368703
				Q1	-0.000160621	-0.00691451	-0.00792646	-0.000286519	-0.000286665			Maximum value	0.000725933	0.0108147	0.0128936	0.000560634	0.000560283
				Min	-0.000845984	-0.0107423	-0.0149048	-0.000758101	-0.000757648
				Median	1.20963e-06	-0.00529585	0.00157085	-4.1804e-05	-4.2102e-05
				Max	0.000725933	0.0108147	0.0128936	0.000560634	0.000560283
				Q3	0.000328616	0.00356424	0.00901773	0.000368035	0.000368703
	Non-competitive
	Km	2.93993
	Vmax	0.378954
	Ki	1.03737
	RSS	3.74421e-06
	Competitive
	Km	2.44894
	Vmax	0.345757
	Ki	0.438199
	RSS	0.00132524
	Uncompetitive
	Km	4.00097
	Vmax	0.440368
	Ki	0.432575
	RSS	0.00192254
	Mixed Non-competitive
	Km	2.911
	Vmax	0.377129
	Ki	1.01228
	aKi	1.06232
	RSS	3.13138e-06
	Modifier equation
	Km	2.91103
	Km2	3.05498
	Vmax	0.377132
	Vmax2	0
	Ki	1.06232
	RSS	3.13138e-06

## Sheet: modified direct linear plot
Km/Vmax direct plot
									Intercept points x-axis																				Intercept points x-axis
										Line 1	Line 2	Line 3	Line 4	Line 5	Line 6	Line 7	Line 8	Line 9	Line 10	Line 11	Line 12	Line 13	Line 14	Line 15						Line 1	Line 2	Line 3	Line 4	Line 5	Line 6	Line 7	Line 8	Line 9	Line 10	Line 11	Line 12	Line 13	Line 14	Line 15
			x-intercept	y-interecept					Line 1																				Line 1
[Substrate]		v	[Substrate]/v	1/v					Line 2	7.8125																			Line 2	7.8125
1		0.096	10.4167	10.4167					Line 3	7.8373	7.8683																		Line 3	7.8373	7.8683
1.5		0.128	11.7188	7.8125					Line 4	7.76873	7.73747	7.56303																	Line 4	7.76873	7.73747	7.56303
2.5		0.175	14.2857	5.71429					Line 5	#DIV/0!	#DIV/0!	#DIV/0!	#DIV/0!																Line 5
5		0.238	21.0084	4.20168					Line 6	#DIV/0!	#DIV/0!	#DIV/0!	#DIV/0!	#DIV/0!															Line 6
0		0	#DIV/0!	#DIV/0!					Line 7	#DIV/0!	#DIV/0!	#DIV/0!	#DIV/0!	#DIV/0!	#DIV/0!														Line 7
0		0	#DIV/0!	#DIV/0!					Line 8	#DIV/0!	#DIV/0!	#DIV/0!	#DIV/0!	#DIV/0!	#DIV/0!	#DIV/0!													Line 8
0		0	#DIV/0!	#DIV/0!					Line 9	#DIV/0!	#DIV/0!	#DIV/0!	#DIV/0!	#DIV/0!	#DIV/0!	#DIV/0!	#DIV/0!												Line 9
0		0	#DIV/0!	#DIV/0!					Line 10	#DIV/0!	#DIV/0!	#DIV/0!	#DIV/0!	#DIV/0!	#DIV/0!	#DIV/0!	#DIV/0!	#DIV/0!											Line 10
0		0	#DIV/0!	#DIV/0!					Line 11	#DIV/0!	#DIV/0!	#DIV/0!	#DIV/0!	#DIV/0!	#DIV/0!	#DIV/0!	#DIV/0!	#DIV/0!	#DIV/0!										Line 11
0		0	#DIV/0!	#DIV/0!					Line 12	#DIV/0!	#DIV/0!	#DIV/0!	#DIV/0!	#DIV/0!	#DIV/0!	#DIV/0!	#DIV/0!	#DIV/0!	#DIV/0!	#DIV/0!									Line 12
0		0	#DIV/0!	#DIV/0!					Line 13	#DIV/0!	#DIV/0!	#DIV/0!	#DIV/0!	#DIV/0!	#DIV/0!	#DIV/0!	#DIV/0!	#DIV/0!	#DIV/0!	#DIV/0!	#DIV/0!								Line 13
0		0	#DIV/0!	#DIV/0!					Line 14	#DIV/0!	#DIV/0!	#DIV/0!	#DIV/0!	#DIV/0!	#DIV/0!	#DIV/0!	#DIV/0!	#DIV/0!	#DIV/0!	#DIV/0!	#DIV/0!	#DIV/0!							Line 14
0		0	#DIV/0!	#DIV/0!					Line 15	#DIV/0!	#DIV/0!	#DIV/0!	#DIV/0!	#DIV/0!	#DIV/0!	#DIV/0!	#DIV/0!	#DIV/0!	#DIV/0!	#DIV/0!	#DIV/0!	#DIV/0!	#DIV/0!						Line 15
0		0	#DIV/0!	#DIV/0!
0		0	#DIV/0!	#DIV/0!
																														Km/Vmax (x-axis):	7.79062		Km:	2.96687
																														Standard dev:	0.109288
Line 1	x	y
	0	10.4167		Slope:	-1
	10.4167	0		y-intercept:	10.4167				1/Intercept points y-axis																				1/Intercept points y-axis
										Line 1	Line 2	Line 3	Line 4	Line 5	Line 6	Line 7	Line 8	Line 9	Line 10	Line 11	Line 12	Line 13	Line 14	Line 15						Line 1	Line 2	Line 3	Line 4	Line 5	Line 6	Line 7	Line 8	Line 9	Line 10	Line 11	Line 12	Line 13	Line 14	Line 15
Line 2	x	y							Line 1																				Line 1
	0	7.8125		Slope:	-0.666667				Line 2	0.384																			Line 2	0.384
	11.7188	0		y-intercept:	7.8125				Line 3	0.387692	0.389565																		Line 3	0.387692	0.389565
									Line 4	0.377653	0.376763	0.371875																	Line 4	0.377653	0.376763	0.371875
Line 3	x	y							Line 5	#DIV/0!	#DIV/0!	#DIV/0!	#DIV/0!																Line 5
	0	5.71429		Slope:	-0.4				Line 6	#DIV/0!	#DIV/0!	#DIV/0!	#DIV/0!	#DIV/0!															Line 6
	14.2857	0		y-intercept:	5.71429				Line 7	#DIV/0!	#DIV/0!	#DIV/0!	#DIV/0!	#DIV/0!	#DIV/0!														Line 7
									Line 8	#DIV/0!	#DIV/0!	#DIV/0!	#DIV/0!	#DIV/0!	#DIV/0!	#DIV/0!													Line 8
Line 4	x	y							Line 9	#DIV/0!	#DIV/0!	#DIV/0!	#DIV/0!	#DIV/0!	#DIV/0!	#DIV/0!	#DIV/0!												Line 9
	0	4.20168		Slope:	-0.2				Line 10	#DIV/0!	#DIV/0!	#DIV/0!	#DIV/0!	#DIV/0!	#DIV/0!	#DIV/0!	#DIV/0!	#DIV/0!											Line 10
	21.0084	0		y-intercept:	4.20168				Line 11	#DIV/0!	#DIV/0!	#DIV/0!	#DIV/0!	#DIV/0!	#DIV/0!	#DIV/0!	#DIV/0!	#DIV/0!	#DIV/0!										Line 11
									Line 12	#DIV/0!	#DIV/0!	#DIV/0!	#DIV/0!	#DIV/0!	#DIV/0!	#DIV/0!	#DIV/0!	#DIV/0!	#DIV/0!	#DIV/0!									Line 12
Line 5	x	y							Line 13	#DIV/0!	#DIV/0!	#DIV/0!	#DIV/0!	#DIV/0!	#DIV/0!	#DIV/0!	#DIV/0!	#DIV/0!	#DIV/0!	#DIV/0!	#DIV/0!								Line 13
	0	#DIV/0!		Slope:	#VALUE!				Line 14	#DIV/0!	#DIV/0!	#DIV/0!	#DIV/0!	#DIV/0!	#DIV/0!	#DIV/0!	#DIV/0!	#DIV/0!	#DIV/0!	#DIV/0!	#DIV/0!	#DIV/0!							Line 14
	#DIV/0!	0		y-intercept:	#DIV/0!				Line 15	#DIV/0!	#DIV/0!	#DIV/0!	#DIV/0!	#DIV/0!	#DIV/0!	#DIV/0!	#DIV/0!	#DIV/0!	#DIV/0!	#DIV/0!	#DIV/0!	#DIV/0!	#DIV/0!						Line 15
Line 6	x	y
	0	#DIV/0!		Slope:	#VALUE!
	#DIV/0!	0		y-intercept:	#DIV/0!
Line 7	x	y																												Vmax:	0.380826
	0	#DIV/0!		Slope:	#VALUE!																									Standard dev:	0.0069162
	#DIV/0!	0		y-intercept:	#DIV/0!
Line 8	x	y
	0	#DIV/0!		Slope:	#VALUE!
	#DIV/0!	0		y-intercept:	#DIV/0!
Line 9	x	y
	0	#DIV/0!		Slope:	#VALUE!
	#DIV/0!	0		y-intercept:	#DIV/0!
Line 10	x	y
	0	#DIV/0!		Slope:	#VALUE!
	#DIV/0!	0		y-intercept:	#DIV/0!
Line 11	x	y										0	10.4167	7.8125	5.71429	4.20168	#DIV/0!	#DIV/0!	#DIV/0!	#DIV/0!	#DIV/0!	#DIV/0!	#DIV/0!	#DIV/0!	#DIV/0!	#DIV/0!	#DIV/0!	0	0	0	0
	0	#DIV/0!		Slope:	#VALUE!							10.4167	0
	#DIV/0!	0		y-intercept:	#DIV/0!							11.7188		0
												14.2857			0
Line 12	x	y										21.0084				0
	0	#DIV/0!		Slope:	#VALUE!							#DIV/0!					0
	#DIV/0!	0		y-intercept:	#DIV/0!							#DIV/0!						0
												#DIV/0!							0
Line 13	x	y										#DIV/0!								0
	0	#DIV/0!		Slope:	#VALUE!							#DIV/0!									0
	#DIV/0!	0		y-intercept:	#DIV/0!							#DIV/0!										0
												#DIV/0!											0
Line 14	x	y										#DIV/0!												0
	0	#DIV/0!		Slope:	#VALUE!							#DIV/0!													0
	#DIV/0!	0		y-intercept:	#DIV/0!							#DIV/0!														0
												#DIV/0!															0
Line 15	x	y										0																0
	0	#DIV/0!		Slope:	#VALUE!							0																	0
	#DIV/0!	0		y-intercept:	#DIV/0!							0																		0
												0																			0

## Sheet: Non-competitive
																							Calculated values
		No Inhibitor	[I]1	[I]2	[I]3	[I]4	[I]5	[I]6	[I]7	[I]8	[I]9	[I]10	[I]11	[I]12	[I]13	[I]14	[I]15						No Inhibitor	[I]1	[I]2	[I]3	[I]4	[I]5	[I]6	[I]7	[I]8	[I]9	[I]10	[I]11	[I]12	[I]13	[I]14	[I]15
		0	1	2	3	4	5	0	0	0	0	0	0	0	0	0	0		Km	Vmax	Ki		0	1	2	3	4	5	0	0	0	0	0	0	0	0	0	0
[S]1	1	0.096	0.049	0.033	0.024	0.02	0.016	0	0	0	0	0	0	0	0	0	0		2.93993	0.378954	1.03737		0.096183	0.0489737	0.03285	0.0247135	0.0198075	0.0165267	#DIV/0!	#DIV/0!	#DIV/0!	#DIV/0!	#DIV/0!	#DIV/0!	#DIV/0!	#DIV/0!	#DIV/0!	#DIV/0!		0.096183	0.0489737	0.03285	0.0247135	0.0198075	0.0165267	0	0	0	0
[S]2	1.5	0.128	0.065	0.043	0.033	0.026	0.022	0	0	0	0	0	0	0	0	0	0						0.128027	0.0651878	0.0437259	0.0328956	0.0263653	0.0219983	#DIV/0!	#DIV/0!	#DIV/0!	#DIV/0!	#DIV/0!	#DIV/0!	#DIV/0!	#DIV/0!	#DIV/0!	#DIV/0!		0.128027	0.0651878	0.0437259	0.0328956	0.0263653	0.0219983	0	0	0	0
[S]3	2.5	0.175	0.089	0.059	0.045	0.036	0.03	0	0	0	0	0	0	0	0	0	0						0.174154	0.0886744	0.05948	0.0447476	0.0358645	0.0299241	#DIV/0!	#DIV/0!	#DIV/0!	#DIV/0!	#DIV/0!	#DIV/0!	#DIV/0!	#DIV/0!	#DIV/0!	#DIV/0!		0.174154	0.0886744	0.05948	0.0447476	0.0358645	0.0299241	0	0	0	0
[S]4	5	0.238	0.122	0.082	0.061	0.049	0.041	0	0	0	0	0	0	0	0	0	0						0.238638	0.121508	0.0815037	0.0613164	0.0491441	0.0410041	#DIV/0!	#DIV/0!	#DIV/0!	#DIV/0!	#DIV/0!	#DIV/0!	#DIV/0!	#DIV/0!	#DIV/0!	#DIV/0!		0.238638	0.121508	0.0815037	0.0613164	0.0491441	0.0410041	0	0	0	0
[S]5	0	0	0	0	0	0	0	0	0	0	0	0	0	0	0	0	0						#DIV/0!	#DIV/0!	#DIV/0!	#DIV/0!	#DIV/0!	#DIV/0!	#DIV/0!	#DIV/0!	#DIV/0!	#DIV/0!	#DIV/0!	#DIV/0!	#DIV/0!	#DIV/0!	#DIV/0!	#DIV/0!		0	0	0	0	0	0	0	0	0	0
[S]6	0	0	0	0	0	0	0	0	0	0	0	0	0	0	0	0	0			Sum R2	3.74421e-06		#DIV/0!	#DIV/0!	#DIV/0!	#DIV/0!	#DIV/0!	#DIV/0!	#DIV/0!	#DIV/0!	#DIV/0!	#DIV/0!	#DIV/0!	#DIV/0!	#DIV/0!	#DIV/0!	#DIV/0!	#DIV/0!		0	0	0	0	0	0	0	0	0	0
[S]7	0	0	0	0	0	0	0	0	0	0	0	0	0	0	0	0	0			Sum residuals %	0.163826		#DIV/0!	#DIV/0!	#DIV/0!	#DIV/0!	#DIV/0!	#DIV/0!	#DIV/0!	#DIV/0!	#DIV/0!	#DIV/0!	#DIV/0!	#DIV/0!	#DIV/0!	#DIV/0!	#DIV/0!	#DIV/0!		0	0	0	0	0	0	0	0	0	0
[S]8	0	0	0	0	0	0	0	0	0	0	0	0	0	0	0	0	0						#DIV/0!	#DIV/0!	#DIV/0!	#DIV/0!	#DIV/0!	#DIV/0!	#DIV/0!	#DIV/0!	#DIV/0!	#DIV/0!	#DIV/0!	#DIV/0!	#DIV/0!	#DIV/0!	#DIV/0!	#DIV/0!		0	0	0	0	0	0	0	0	0	0
[S]9	0	0	0	0	0	0	0	0	0	0	0	0	0	0	0	0	0						#DIV/0!	#DIV/0!	#DIV/0!	#DIV/0!	#DIV/0!	#DIV/0!	#DIV/0!	#DIV/0!	#DIV/0!	#DIV/0!	#DIV/0!	#DIV/0!	#DIV/0!	#DIV/0!	#DIV/0!	#DIV/0!		0	0	0	0	0	0	0	0	0	0
[S]10	0	0	0	0	0	0	0	0	0	0	0	0	0	0	0	0	0						#DIV/0!	#DIV/0!	#DIV/0!	#DIV/0!	#DIV/0!	#DIV/0!	#DIV/0!	#DIV/0!	#DIV/0!	#DIV/0!	#DIV/0!	#DIV/0!	#DIV/0!	#DIV/0!	#DIV/0!	#DIV/0!		0	0	0	0	0	0	0	0	0	0
[S]11	0	0	0	0	0	0	0	0	0	0	0	0	0	0	0	0	0						#DIV/0!	#DIV/0!	#DIV/0!	#DIV/0!	#DIV/0!	#DIV/0!	#DIV/0!	#DIV/0!	#DIV/0!	#DIV/0!	#DIV/0!	#DIV/0!	#DIV/0!	#DIV/0!	#DIV/0!	#DIV/0!		0	0	0	0	0	0	0	0	0	0
[S]12	0	0	0	0	0	0	0	0	0	0	0	0	0	0	0	0	0						#DIV/0!	#DIV/0!	#DIV/0!	#DIV/0!	#DIV/0!	#DIV/0!	#DIV/0!	#DIV/0!	#DIV/0!	#DIV/0!	#DIV/0!	#DIV/0!	#DIV/0!	#DIV/0!	#DIV/0!	#DIV/0!		0	0	0	0	0	0	0	0	0	0
[S]13	0	0	0	0	0	0	0	0	0	0	0	0	0	0	0	0	0						#DIV/0!	#DIV/0!	#DIV/0!	#DIV/0!	#DIV/0!	#DIV/0!	#DIV/0!	#DIV/0!	#DIV/0!	#DIV/0!	#DIV/0!	#DIV/0!	#DIV/0!	#DIV/0!	#DIV/0!	#DIV/0!		0	0	0	0	0	0	0	0	0	0
[S]14	0	0	0	0	0	0	0	0	0	0	0	0	0	0	0	0	0						#DIV/0!	#DIV/0!	#DIV/0!	#DIV/0!	#DIV/0!	#DIV/0!	#DIV/0!	#DIV/0!	#DIV/0!	#DIV/0!	#DIV/0!	#DIV/0!	#DIV/0!	#DIV/0!	#DIV/0!	#DIV/0!		0	0	0	0	0	0	0	0	0	0
[S]15	0	0	0	0	0	0	0	0	0	0	0	0	0	0	0	0	0						#DIV/0!	#DIV/0!	#DIV/0!	#DIV/0!	#DIV/0!	#DIV/0!	#DIV/0!	#DIV/0!	#DIV/0!	#DIV/0!	#DIV/0!	#DIV/0!	#DIV/0!	#DIV/0!	#DIV/0!	#DIV/0!		0	0	0	0	0	0	0	0	0	0
	1	1	1	1	1	1	1	#DIV/0!	#DIV/0!	#DIV/0!	#DIV/0!	#DIV/0!	#DIV/0!	#DIV/0!	#DIV/0!	#DIV/0!	#DIV/0!																					1	1	0.096183	0.0489737	0.03285	0.0247135	0.0198075	0.0165267	#N/A	#N/A	#N/A	#N/A
	1	1	1	1	1	1	1	#DIV/0!	#DIV/0!	#DIV/0!	#DIV/0!	#DIV/0!	#DIV/0!	#DIV/0!	#DIV/0!	#DIV/0!	#DIV/0!					0.096	0.096	0.096183		0.000183006	0.000183006	1										1.5	1.5	0.128027	0.0651878	0.0437259	0.0328956	0.0263653	0.0219983	#N/A	#N/A	#N/A	#N/A
	1	1	1	1	1	1	1	#DIV/0!	#DIV/0!	#DIV/0!	#DIV/0!	#DIV/0!	#DIV/0!	#DIV/0!	#DIV/0!	#DIV/0!	#DIV/0!					0.128	0.128	0.128027		2.7117e-05	2.7117e-05	1										2.5	2.5	0.174154	0.0886744	0.05948	0.0447476	0.0358645	0.0299241	#N/A	#N/A	#N/A	#N/A
	1	1	1	1	1	1	1	#DIV/0!	#DIV/0!	#DIV/0!	#DIV/0!	#DIV/0!	#DIV/0!	#DIV/0!	#DIV/0!	#DIV/0!	#DIV/0!					0.175	0.175	0.174154		-0.000845984	-0.000845984	1										5	5	0.238638	0.121508	0.0815037	0.0613164	0.0491441	0.0410041	#N/A	#N/A	#N/A	#N/A
	#DIV/0!	#DIV/0!	#DIV/0!	#DIV/0!	#DIV/0!	#DIV/0!	#DIV/0!	#DIV/0!	#DIV/0!	#DIV/0!	#DIV/0!	#DIV/0!	#DIV/0!	#DIV/0!	#DIV/0!	#DIV/0!	#DIV/0!					0.238	0.238	0.238638		0.000638265	0.000638265	1										#DIV/0!	#N/A	#N/A	#N/A	#N/A	#N/A	#N/A	#N/A	#N/A	#N/A	#N/A	#N/A
	#DIV/0!	#DIV/0!	#DIV/0!	#DIV/0!	#DIV/0!	#DIV/0!	#DIV/0!	#DIV/0!	#DIV/0!	#DIV/0!	#DIV/0!	#DIV/0!	#DIV/0!	#DIV/0!	#DIV/0!	#DIV/0!	#DIV/0!					#DIV/0!	#N/A	#N/A		#DIV/0!		1										#DIV/0!	#N/A	#N/A	#N/A	#N/A	#N/A	#N/A	#N/A	#N/A	#N/A	#N/A	#N/A
	#DIV/0!	#DIV/0!	#DIV/0!	#DIV/0!	#DIV/0!	#DIV/0!	#DIV/0!	#DIV/0!	#DIV/0!	#DIV/0!	#DIV/0!	#DIV/0!	#DIV/0!	#DIV/0!	#DIV/0!	#DIV/0!	#DIV/0!					#DIV/0!	#N/A	#N/A		#DIV/0!		1										#DIV/0!	#N/A	#N/A	#N/A	#N/A	#N/A	#N/A	#N/A	#N/A	#N/A	#N/A	#N/A
	#DIV/0!	#DIV/0!	#DIV/0!	#DIV/0!	#DIV/0!	#DIV/0!	#DIV/0!	#DIV/0!	#DIV/0!	#DIV/0!	#DIV/0!	#DIV/0!	#DIV/0!	#DIV/0!	#DIV/0!	#DIV/0!	#DIV/0!					#DIV/0!	#N/A	#N/A		#DIV/0!		1										#DIV/0!	#N/A	#N/A	#N/A	#N/A	#N/A	#N/A	#N/A	#N/A	#N/A	#N/A	#N/A
	#DIV/0!	#DIV/0!	#DIV/0!	#DIV/0!	#DIV/0!	#DIV/0!	#DIV/0!	#DIV/0!	#DIV/0!	#DIV/0!	#DIV/0!	#DIV/0!	#DIV/0!	#DIV/0!	#DIV/0!	#DIV/0!	#DIV/0!					#DIV/0!	#N/A	#N/A		#DIV/0!		1										#DIV/0!	#N/A	#N/A	#N/A	#N/A	#N/A	#N/A	#N/A	#N/A	#N/A	#N/A	#N/A
	#DIV/0!	#DIV/0!	#DIV/0!	#DIV/0!	#DIV/0!	#DIV/0!	#DIV/0!	#DIV/0!	#DIV/0!	#DIV/0!	#DIV/0!	#DIV/0!	#DIV/0!	#DIV/0!	#DIV/0!	#DIV/0!	#DIV/0!					#DIV/0!	#N/A	#N/A		#DIV/0!		1										#DIV/0!	#N/A	#N/A	#N/A	#N/A	#N/A	#N/A	#N/A	#N/A	#N/A	#N/A	#N/A
	#DIV/0!	#DIV/0!	#DIV/0!	#DIV/0!	#DIV/0!	#DIV/0!	#DIV/0!	#DIV/0!	#DIV/0!	#DIV/0!	#DIV/0!	#DIV/0!	#DIV/0!	#DIV/0!	#DIV/0!	#DIV/0!	#DIV/0!					#DIV/0!	#N/A	#N/A		#DIV/0!		1										#DIV/0!	#N/A	#N/A	#N/A	#N/A	#N/A	#N/A	#N/A	#N/A	#N/A	#N/A	#N/A
	#DIV/0!	#DIV/0!	#DIV/0!	#DIV/0!	#DIV/0!	#DIV/0!	#DIV/0!	#DIV/0!	#DIV/0!	#DIV/0!	#DIV/0!	#DIV/0!	#DIV/0!	#DIV/0!	#DIV/0!	#DIV/0!	#DIV/0!					#DIV/0!	#N/A	#N/A		#DIV/0!		1										#DIV/0!	#N/A	#N/A	#N/A	#N/A	#N/A	#N/A	#N/A	#N/A	#N/A	#N/A	#N/A
	#DIV/0!	#DIV/0!	#DIV/0!	#DIV/0!	#DIV/0!	#DIV/0!	#DIV/0!	#DIV/0!	#DIV/0!	#DIV/0!	#DIV/0!	#DIV/0!	#DIV/0!	#DIV/0!	#DIV/0!	#DIV/0!	#DIV/0!					#DIV/0!	#N/A	#N/A		#DIV/0!		1										#DIV/0!	#N/A	#N/A	#N/A	#N/A	#N/A	#N/A	#N/A	#N/A	#N/A	#N/A	#N/A
	#DIV/0!	#DIV/0!	#DIV/0!	#DIV/0!	#DIV/0!	#DIV/0!	#DIV/0!	#DIV/0!	#DIV/0!	#DIV/0!	#DIV/0!	#DIV/0!	#DIV/0!	#DIV/0!	#DIV/0!	#DIV/0!	#DIV/0!					#DIV/0!	#N/A	#N/A		#DIV/0!		1										#DIV/0!	#N/A	#N/A	#N/A	#N/A	#N/A	#N/A	#N/A	#N/A	#N/A	#N/A	#N/A
	#DIV/0!	#DIV/0!	#DIV/0!	#DIV/0!	#DIV/0!	#DIV/0!	#DIV/0!	#DIV/0!	#DIV/0!	#DIV/0!	#DIV/0!	#DIV/0!	#DIV/0!	#DIV/0!	#DIV/0!	#DIV/0!	#DIV/0!					#DIV/0!	#N/A	#N/A		#DIV/0!		1										#DIV/0!	#N/A	#N/A	#N/A	#N/A	#N/A	#N/A	#N/A	#N/A	#N/A	#N/A	#N/A
																						#DIV/0!	#N/A	#N/A		#DIV/0!		1
		1	1	1	1	1	1	0	0	0	0	0	0	0	0	0	0					0.049	0.049	0.0489737		-2.62942e-05	-2.62942e-05	1											1	10.3968	20.4191	30.4414	40.4637	50.4859	60.5082	#N/A	#N/A	#N/A	#N/A
		1	1	1	1	1	1	0	0	0	0	0	0	0	0	0	0					0.065	0.065	0.0651878		0.00018784	0.00018784	1											0.666667	7.81085	15.3403	22.8697	30.3992	37.9286	45.458	#N/A	#N/A	#N/A	#N/A
		1	1	1	1	1	1	0	0	0	0	0	0	0	0	0	0					0.089	0.089	0.0886744		-0.000325629	-0.000325629	1											0.4	5.74204	11.2772	16.8124	22.3476	27.8827	33.4179	#N/A	#N/A	#N/A	#N/A
		1	1	1	1	1	1	0	0	0	0	0	0	0	0	0	0					0.122	0.122	0.121508		-0.000492047	-0.000492047	1											0.2	4.19044	8.22991	12.2694	16.3089	20.3483	24.3878	#N/A	#N/A	#N/A	#N/A
		0	0	0	0	0	0	0	0	0	0	0	0	0	0	0	0					#DIV/0!	#N/A	#N/A		#DIV/0!		1											#N/A	#N/A	#N/A	#N/A	#N/A	#N/A	#N/A	#N/A	#N/A	#N/A	#N/A
		0	0	0	0	0	0	0	0	0	0	0	0	0	0	0	0					#DIV/0!	#N/A	#N/A		#DIV/0!		1											#N/A	#N/A	#N/A	#N/A	#N/A	#N/A	#N/A	#N/A	#N/A	#N/A	#N/A
		0	0	0	0	0	0	0	0	0	0	0	0	0	0	0	0					#DIV/0!	#N/A	#N/A		#DIV/0!		1											#N/A	#N/A	#N/A	#N/A	#N/A	#N/A	#N/A	#N/A	#N/A	#N/A	#N/A
		0	0	0	0	0	0	0	0	0	0	0	0	0	0	0	0					#DIV/0!	#N/A	#N/A		#DIV/0!		1											#N/A	#N/A	#N/A	#N/A	#N/A	#N/A	#N/A	#N/A	#N/A	#N/A	#N/A
		0	0	0	0	0	0	0	0	0	0	0	0	0	0	0	0					#DIV/0!	#N/A	#N/A		#DIV/0!		1											#N/A	#N/A	#N/A	#N/A	#N/A	#N/A	#N/A	#N/A	#N/A	#N/A	#N/A
		0	0	0	0	0	0	0	0	0	0	0	0	0	0	0	0					#DIV/0!	#N/A	#N/A		#DIV/0!		1											#N/A	#N/A	#N/A	#N/A	#N/A	#N/A	#N/A	#N/A	#N/A	#N/A	#N/A
		0	0	0	0	0	0	0	0	0	0	0	0	0	0	0	0					#DIV/0!	#N/A	#N/A		#DIV/0!		1											#N/A	#N/A	#N/A	#N/A	#N/A	#N/A	#N/A	#N/A	#N/A	#N/A	#N/A
		0	0	0	0	0	0	0	0	0	0	0	0	0	0	0	0					#DIV/0!	#N/A	#N/A		#DIV/0!		1											#N/A	#N/A	#N/A	#N/A	#N/A	#N/A	#N/A	#N/A	#N/A	#N/A	#N/A
		0	0	0	0	0	0	0	0	0	0	0	0	0	0	0	0					#DIV/0!	#N/A	#N/A		#DIV/0!		1											#N/A	#N/A	#N/A	#N/A	#N/A	#N/A	#N/A	#N/A	#N/A	#N/A	#N/A
		0	0	0	0	0	0	0	0	0	0	0	0	0	0	0	0					#DIV/0!	#N/A	#N/A		#DIV/0!		1											#N/A	#N/A	#N/A	#N/A	#N/A	#N/A	#N/A	#N/A	#N/A	#N/A	#N/A
		0	0	0	0	0	0	0	0	0	0	0	0	0	0	0	0					#DIV/0!	#N/A	#N/A		#DIV/0!		1											#N/A	#N/A	#N/A	#N/A	#N/A	#N/A	#N/A	#N/A	#N/A	#N/A	#N/A
																						0.033	0.033	0.03285		-0.000149993	-0.000149993	1
n	24																					0.043	0.043	0.0437259		0.000725933	0.000725933	1												0.096	0.049	0.033	0.024	0.02	0.016	#DIV/0!	#DIV/0!	#DIV/0!	#DIV/0!
																						0.059	0.059	0.05948		0.000479953	0.000479953	1												0.128	0.065	0.043	0.033	0.026	0.022	#DIV/0!	#DIV/0!	#DIV/0!	#DIV/0!
																						0.082	0.082	0.0815037		-0.000496323	-0.000496323	1												0.175	0.089	0.059	0.045	0.036	0.03	#DIV/0!	#DIV/0!	#DIV/0!	#DIV/0!
																						#DIV/0!	#N/A	#N/A		#DIV/0!		1												0.238	0.122	0.082	0.061	0.049	0.041	#DIV/0!	#DIV/0!	#DIV/0!	#DIV/0!
																						#DIV/0!	#N/A	#N/A		#DIV/0!		1												#DIV/0!	#DIV/0!	#DIV/0!	#DIV/0!	#DIV/0!	#DIV/0!	#DIV/0!	#DIV/0!	#DIV/0!	#DIV/0!
																						#DIV/0!	#N/A	#N/A		#DIV/0!		1												#DIV/0!	#DIV/0!	#DIV/0!	#DIV/0!	#DIV/0!	#DIV/0!	#DIV/0!	#DIV/0!	#DIV/0!	#DIV/0!
																						#DIV/0!	#N/A	#N/A		#DIV/0!		1												#DIV/0!	#DIV/0!	#DIV/0!	#DIV/0!	#DIV/0!	#DIV/0!	#DIV/0!	#DIV/0!	#DIV/0!	#DIV/0!
																						#DIV/0!	#N/A	#N/A		#DIV/0!		1												#DIV/0!	#DIV/0!	#DIV/0!	#DIV/0!	#DIV/0!	#DIV/0!	#DIV/0!	#DIV/0!	#DIV/0!	#DIV/0!
																						#DIV/0!	#N/A	#N/A		#DIV/0!		1												#DIV/0!	#DIV/0!	#DIV/0!	#DIV/0!	#DIV/0!	#DIV/0!	#DIV/0!	#DIV/0!	#DIV/0!	#DIV/0!
																						#DIV/0!	#N/A	#N/A		#DIV/0!		1												#DIV/0!	#DIV/0!	#DIV/0!	#DIV/0!	#DIV/0!	#DIV/0!	#DIV/0!	#DIV/0!	#DIV/0!	#DIV/0!
																						#DIV/0!	#N/A	#N/A		#DIV/0!		1												#DIV/0!	#DIV/0!	#DIV/0!	#DIV/0!	#DIV/0!	#DIV/0!	#DIV/0!	#DIV/0!	#DIV/0!	#DIV/0!
																						#DIV/0!	#N/A	#N/A		#DIV/0!		1												#DIV/0!	#DIV/0!	#DIV/0!	#DIV/0!	#DIV/0!	#DIV/0!	#DIV/0!	#DIV/0!	#DIV/0!	#DIV/0!
																						#DIV/0!	#N/A	#N/A		#DIV/0!		1												#DIV/0!	#DIV/0!	#DIV/0!	#DIV/0!	#DIV/0!	#DIV/0!	#DIV/0!	#DIV/0!	#DIV/0!	#DIV/0!
																						#DIV/0!	#N/A	#N/A		#DIV/0!		1												#DIV/0!	#DIV/0!	#DIV/0!	#DIV/0!	#DIV/0!	#DIV/0!	#DIV/0!	#DIV/0!	#DIV/0!	#DIV/0!
																						0.024	0.024	0.0247135		0.000713529	0.000713529	1												#DIV/0!	#DIV/0!	#DIV/0!	#DIV/0!	#DIV/0!	#DIV/0!	#DIV/0!	#DIV/0!	#DIV/0!	#DIV/0!
																						0.033	0.033	0.0328956		-0.000104357	-0.000104357	1
																						0.045	0.045	0.0447476		-0.000252384	-0.000252384	1												1/s	0	1	2	3	4	5	0	0	0
																						0.061	0.061	0.0613164		0.000316378	0.000316378	1											1	1	10.3968	20.4191	30.4414	40.4637	50.4859	60.5082	#N/A	#N/A	#N/A
																						#DIV/0!	#N/A	#N/A		#DIV/0!		1											2	0.666667	7.81085	15.3403	22.8697	30.3992	37.9286	45.458	#N/A	#N/A	#N/A
																						#DIV/0!	#N/A	#N/A		#DIV/0!		1											3	0.4	5.74204	11.2772	16.8124	22.3476	27.8827	33.4179	#N/A	#N/A	#N/A
																						#DIV/0!	#N/A	#N/A		#DIV/0!		1											4	0.2	4.19044	8.22991	12.2694	16.3089	20.3483	24.3878	#N/A	#N/A	#N/A
																						#DIV/0!	#N/A	#N/A		#DIV/0!		1											5	#N/A	#N/A	#N/A	#N/A	#N/A	#N/A	#N/A	#N/A	#N/A	#N/A
																						#DIV/0!	#N/A	#N/A		#DIV/0!		1											6	#N/A	#N/A	#N/A	#N/A	#N/A	#N/A	#N/A	#N/A	#N/A	#N/A
																						#DIV/0!	#N/A	#N/A		#DIV/0!		1											7	#N/A	#N/A	#N/A	#N/A	#N/A	#N/A	#N/A	#N/A	#N/A	#N/A
																						#DIV/0!	#N/A	#N/A		#DIV/0!		1											8	#N/A	#N/A	#N/A	#N/A	#N/A	#N/A	#N/A	#N/A	#N/A	#N/A
																						#DIV/0!	#N/A	#N/A		#DIV/0!		1											9	#N/A	#N/A	#N/A	#N/A	#N/A	#N/A	#N/A	#N/A	#N/A	#N/A
																						#DIV/0!	#N/A	#N/A		#DIV/0!		1											10	#N/A	#N/A	#N/A	#N/A	#N/A	#N/A	#N/A	#N/A	#N/A	#N/A
																						#DIV/0!	#N/A	#N/A		#DIV/0!		1											11	#N/A	#N/A	#N/A	#N/A	#N/A	#N/A	#N/A	#N/A	#N/A	#N/A
																						#DIV/0!	#N/A	#N/A		#DIV/0!		1											12	#N/A	#N/A	#N/A	#N/A	#N/A	#N/A	#N/A	#N/A	#N/A	#N/A
																						0.02	0.02	0.0198075		-0.000192505	-0.000192505	1											13	#N/A	#N/A	#N/A	#N/A	#N/A	#N/A	#N/A	#N/A	#N/A	#N/A
																						0.026	0.026	0.0263653		0.000365327	0.000365327	1											14	#N/A	#N/A	#N/A	#N/A	#N/A	#N/A	#N/A	#N/A	#N/A	#N/A
																						0.036	0.036	0.0358645		-0.000135507	-0.000135507	1											15	#N/A	#N/A	#N/A	#N/A	#N/A	#N/A	#N/A	#N/A	#N/A	#N/A
																						0.049	0.049	0.0491441		0.000144088	0.000144088	1
																						#DIV/0!	#N/A	#N/A		#DIV/0!		1
																						#DIV/0!	#N/A	#N/A		#DIV/0!		1
																						#DIV/0!	#N/A	#N/A		#DIV/0!		1
																						#DIV/0!	#N/A	#N/A		#DIV/0!		1
																						#DIV/0!	#N/A	#N/A		#DIV/0!		1
																						#DIV/0!	#N/A	#N/A		#DIV/0!		1
																						#DIV/0!	#N/A	#N/A		#DIV/0!		1
																						#DIV/0!	#N/A	#N/A		#DIV/0!		1
																						#DIV/0!	#N/A	#N/A		#DIV/0!		1
																						#DIV/0!	#N/A	#N/A		#DIV/0!		1
																						#DIV/0!	#N/A	#N/A		#DIV/0!		1
																						0.016	0.016	0.0165267		0.000526682	0.000526682	1
																						0.022	0.022	0.0219983		-1.69176e-06	-1.69176e-06	1
																						0.03	0.03	0.0299241		-7.59196e-05	-7.59196e-05	1
																						0.041	0.041	0.0410041		4.11101e-06	4.11101e-06	1
																						#DIV/0!	#N/A	#N/A		#DIV/0!		1
																						#DIV/0!	#N/A	#N/A		#DIV/0!		1
																						#DIV/0!	#N/A	#N/A		#DIV/0!		1
																						#DIV/0!	#N/A	#N/A		#DIV/0!		1
																						#DIV/0!	#N/A	#N/A		#DIV/0!		1
																						#DIV/0!	#N/A	#N/A		#DIV/0!		1
																						#DIV/0!	#N/A	#N/A		#DIV/0!		1
																						#DIV/0!	#N/A	#N/A		#DIV/0!		1
																						#DIV/0!	#N/A	#N/A		#DIV/0!		1
																						#DIV/0!	#N/A	#N/A		#DIV/0!		1
																						#DIV/0!	#N/A	#N/A		#DIV/0!		1
																						#DIV/0!	#N/A	#N/A		#DIV/0!		1
																						#DIV/0!	#N/A	#N/A		#DIV/0!		1
																						#DIV/0!	#N/A	#N/A		#DIV/0!		1
																						#DIV/0!	#N/A	#N/A		#DIV/0!		1
																						#DIV/0!	#N/A	#N/A		#DIV/0!		1
																						#DIV/0!	#N/A	#N/A		#DIV/0!		1
																						#DIV/0!	#N/A	#N/A		#DIV/0!		1
																						#DIV/0!	#N/A	#N/A		#DIV/0!		1
																						#DIV/0!	#N/A	#N/A		#DIV/0!		1
																						#DIV/0!	#N/A	#N/A		#DIV/0!		1
																						#DIV/0!	#N/A	#N/A		#DIV/0!		1
																						#DIV/0!	#N/A	#N/A		#DIV/0!		1
																						#DIV/0!	#N/A	#N/A		#DIV/0!		1
																						#DIV/0!	#N/A	#N/A		#DIV/0!		1
																						#DIV/0!	#N/A	#N/A		#DIV/0!		1
																						#DIV/0!	#N/A	#N/A		#DIV/0!		1
																						#DIV/0!	#N/A	#N/A		#DIV/0!		1
																						#DIV/0!	#N/A	#N/A		#DIV/0!		1
																						#DIV/0!	#N/A	#N/A		#DIV/0!		1
																						#DIV/0!	#N/A	#N/A		#DIV/0!		1
																						#DIV/0!	#N/A	#N/A		#DIV/0!		1
																						#DIV/0!	#N/A	#N/A		#DIV/0!		1
																						#DIV/0!	#N/A	#N/A		#DIV/0!		1
																						#DIV/0!	#N/A	#N/A		#DIV/0!		1
																						#DIV/0!	#N/A	#N/A		#DIV/0!		1
																						#DIV/0!	#N/A	#N/A		#DIV/0!		1
																						#DIV/0!	#N/A	#N/A		#DIV/0!		1
																						#DIV/0!	#N/A	#N/A		#DIV/0!		1
																						#DIV/0!	#N/A	#N/A		#DIV/0!		1
																						#DIV/0!	#N/A	#N/A		#DIV/0!		1
																						#DIV/0!	#N/A	#N/A		#DIV/0!		1
																						#DIV/0!	#N/A	#N/A		#DIV/0!		1
																						#DIV/0!	#N/A	#N/A		#DIV/0!		1
																						#DIV/0!	#N/A	#N/A		#DIV/0!		1
																						#DIV/0!	#N/A	#N/A		#DIV/0!		1
																						#DIV/0!	#N/A	#N/A		#DIV/0!		1
																						#DIV/0!	#N/A	#N/A		#DIV/0!		1
																						#DIV/0!	#N/A	#N/A		#DIV/0!		1
																						#DIV/0!	#N/A	#N/A		#DIV/0!		1
																						#DIV/0!	#N/A	#N/A		#DIV/0!		1
																						#DIV/0!	#N/A	#N/A		#DIV/0!		1
																						#DIV/0!	#N/A	#N/A		#DIV/0!		1
																						#DIV/0!	#N/A	#N/A		#DIV/0!		1
																						#DIV/0!	#N/A	#N/A		#DIV/0!		1
																						#DIV/0!	#N/A	#N/A		#DIV/0!		1
																						#DIV/0!	#N/A	#N/A		#DIV/0!		1
																						#DIV/0!	#N/A	#N/A		#DIV/0!		1
																						#DIV/0!	#N/A	#N/A		#DIV/0!		1
																						#DIV/0!	#N/A	#N/A		#DIV/0!		1
																						#DIV/0!	#N/A	#N/A		#DIV/0!		1
																						#DIV/0!	#N/A	#N/A		#DIV/0!		1
																						#DIV/0!	#N/A	#N/A		#DIV/0!		1
																						#DIV/0!	#N/A	#N/A		#DIV/0!		1
																						#DIV/0!	#N/A	#N/A		#DIV/0!		1
																						#DIV/0!	#N/A	#N/A		#DIV/0!		1
																						#DIV/0!	#N/A	#N/A		#DIV/0!		1
																						#DIV/0!	#N/A	#N/A		#DIV/0!		1
																						#DIV/0!	#N/A	#N/A		#DIV/0!		1
																						#DIV/0!	#N/A	#N/A		#DIV/0!		1
																						#DIV/0!	#N/A	#N/A		#DIV/0!		1
																						#DIV/0!	#N/A	#N/A		#DIV/0!		1
																						#DIV/0!	#N/A	#N/A		#DIV/0!		1
																						#DIV/0!	#N/A	#N/A		#DIV/0!		1
																						#DIV/0!	#N/A	#N/A		#DIV/0!		1
																						#DIV/0!	#N/A	#N/A		#DIV/0!		1
																						#DIV/0!	#N/A	#N/A		#DIV/0!		1
																						#DIV/0!	#N/A	#N/A		#DIV/0!		1
																						#DIV/0!	#N/A	#N/A		#DIV/0!		1
																						#DIV/0!	#N/A	#N/A		#DIV/0!		1
																						#DIV/0!	#N/A	#N/A		#DIV/0!		1
																						#DIV/0!	#N/A	#N/A		#DIV/0!		1
																						#DIV/0!	#N/A	#N/A		#DIV/0!		1
																						#DIV/0!	#N/A	#N/A		#DIV/0!		1
																						#DIV/0!	#N/A	#N/A		#DIV/0!		1
																						#DIV/0!	#N/A	#N/A		#DIV/0!		1
																						#DIV/0!	#N/A	#N/A		#DIV/0!		1
																						#DIV/0!	#N/A	#N/A		#DIV/0!		1
																						#DIV/0!	#N/A	#N/A		#DIV/0!		1
																						#DIV/0!	#N/A	#N/A		#DIV/0!		1
																						#DIV/0!	#N/A	#N/A		#DIV/0!		1
																						#DIV/0!	#N/A	#N/A		#DIV/0!		1
																						#DIV/0!	#N/A	#N/A		#DIV/0!		1
																						#DIV/0!	#N/A	#N/A		#DIV/0!		1
																						#DIV/0!	#N/A	#N/A		#DIV/0!		1
																						#DIV/0!	#N/A	#N/A		#DIV/0!		1
																						#DIV/0!	#N/A	#N/A		#DIV/0!		1
																						#DIV/0!	#N/A	#N/A		#DIV/0!		1
																						#DIV/0!	#N/A	#N/A		#DIV/0!		1
																						#DIV/0!	#N/A	#N/A		#DIV/0!		1
																						#DIV/0!	#N/A	#N/A		#DIV/0!		1
																						#DIV/0!	#N/A	#N/A		#DIV/0!		1
																						#DIV/0!	#N/A	#N/A		#DIV/0!		1
																						#DIV/0!	#N/A	#N/A		#DIV/0!		1
																						#DIV/0!	#N/A	#N/A		#DIV/0!		1
																						#DIV/0!	#N/A	#N/A		#DIV/0!		1
																						#DIV/0!	#N/A	#N/A		#DIV/0!		1
																						#DIV/0!	#N/A	#N/A		#DIV/0!		1
																						#DIV/0!	#N/A	#N/A		#DIV/0!		1
																						#DIV/0!	#N/A	#N/A		#DIV/0!		1
																						#DIV/0!	#N/A	#N/A		#DIV/0!		1
																						#DIV/0!	#N/A	#N/A		#DIV/0!		1
																						#DIV/0!	#N/A	#N/A		#DIV/0!		1
																						#DIV/0!	#N/A	#N/A		#DIV/0!		1
																						#DIV/0!	#N/A	#N/A		#DIV/0!		1
																						#DIV/0!	#N/A	#N/A		#DIV/0!		1
																						#DIV/0!	#N/A	#N/A		#DIV/0!		1
																						#DIV/0!	#N/A	#N/A		#DIV/0!		1
																						#DIV/0!	#N/A	#N/A		#DIV/0!		1
																						#DIV/0!	#N/A	#N/A		#DIV/0!		1
																						#DIV/0!	#N/A	#N/A		#DIV/0!		1
																						#DIV/0!	#N/A	#N/A		#DIV/0!		1
																						#DIV/0!	#N/A	#N/A		#DIV/0!		1
																						#DIV/0!	#N/A	#N/A		#DIV/0!		1
																						#DIV/0!	#N/A	#N/A		#DIV/0!		1
																						#DIV/0!	#N/A	#N/A		#DIV/0!		1
																						#DIV/0!	#N/A	#N/A		#DIV/0!		1
																						#DIV/0!	#N/A	#N/A		#DIV/0!		1
																						#DIV/0!	#N/A	#N/A		#DIV/0!		1
																						#DIV/0!	#N/A	#N/A		#DIV/0!		1
																						#DIV/0!	#N/A	#N/A		#DIV/0!		1
																						#DIV/0!	#N/A	#N/A		#DIV/0!		1
																						#DIV/0!	#N/A	#N/A		#DIV/0!		1
																						#DIV/0!	#N/A	#N/A		#DIV/0!		1
																						#DIV/0!	#N/A	#N/A		#DIV/0!		1
																						#DIV/0!	#N/A	#N/A		#DIV/0!		1
																						#DIV/0!	#N/A	#N/A		#DIV/0!		1
																						#DIV/0!	#N/A	#N/A		#DIV/0!		1
																						#DIV/0!	#N/A	#N/A		#DIV/0!		1
																						#DIV/0!	#N/A	#N/A		#DIV/0!		1
																						#DIV/0!	#N/A	#N/A		#DIV/0!		1
																						#DIV/0!	#N/A	#N/A		#DIV/0!		1
																						#DIV/0!	#N/A	#N/A		#DIV/0!		1
																						#DIV/0!	#N/A	#N/A		#DIV/0!		1
																						#DIV/0!	#N/A	#N/A		#DIV/0!		1
																						#DIV/0!	#N/A	#N/A		#DIV/0!		1
																						#DIV/0!	#N/A	#N/A		#DIV/0!		1
																						#DIV/0!	#N/A	#N/A		#DIV/0!		1
																						#DIV/0!	#N/A	#N/A		#DIV/0!		1
																						#DIV/0!	#N/A	#N/A		#DIV/0!		1
																						#DIV/0!	#N/A	#N/A		#DIV/0!		1
																						#DIV/0!	#N/A	#N/A		#DIV/0!		1
																						#DIV/0!	#N/A	#N/A		#DIV/0!		1
																						#DIV/0!	#N/A	#N/A		#DIV/0!		1
																						#DIV/0!	#N/A	#N/A		#DIV/0!		1
																						#DIV/0!	#N/A	#N/A		#DIV/0!		1
																						#DIV/0!	#N/A	#N/A		#DIV/0!		1
																						#DIV/0!	#N/A	#N/A		#DIV/0!		1
																						#DIV/0!	#N/A	#N/A		#DIV/0!		1
																						#DIV/0!	#N/A	#N/A		#DIV/0!		1
																						#DIV/0!	#N/A	#N/A		#DIV/0!		1
[truncated: 54 more columns]

## Sheet: Competitive
																							Calculated values
		No Inhibitor	[I]1	[I]2	[I]3	[I]4	[I]5	[I]6	[I]7	[I]8	[I]9	[I]10	[I]11	[I]12	[I]13	[I]14	[I]15						No Inhibitor	[I]1	[I]2	[I]3	[I]4	[I]5	[I]6	[I]7	[I]8	[I]9	[I]10	[I]11	[I]12	[I]13	[I]14	[I]15
		0	1	2	3	4	5	0	0	0	0	0	0	0	0	0	0		Km	Vmax	Ki		0	1	2	3	4	5	0	0	0	0	0	0	0	0	0	0
[S]1	1	0.096	0.049	0.033	0.024	0.02	0.016	0	0	0	0	0	0	0	0	0	0		2.44894	0.345757	0.438199		0.10025	0.0382577	0.0236396	0.0171041	0.0133996	0.0110141	#DIV/0!	#DIV/0!	#DIV/0!	#DIV/0!	#DIV/0!	#DIV/0!	#DIV/0!	#DIV/0!	#DIV/0!	#DIV/0!		0.10025	0.0382577	0.0236396	0.0171041	0.0133996	0.0110141	0	0	0	0
[S]2	1.5	0.128	0.065	0.043	0.033	0.026	0.022	0	0	0	0	0	0	0	0	0	0						0.131336	0.0543782	0.0342872	0.0250369	0.0197174	0.0162622	#DIV/0!	#DIV/0!	#DIV/0!	#DIV/0!	#DIV/0!	#DIV/0!	#DIV/0!	#DIV/0!	#DIV/0!	#DIV/0!		0.131336	0.0543782	0.0342872	0.0250369	0.0197174	0.0162622	0	0	0	0
[S]3	2.5	0.175	0.089	0.059	0.045	0.036	0.03	0	0	0	0	0	0	0	0	0	0						0.174662	0.0820296	0.0536017	0.0398065	0.0316587	0.0262796	#DIV/0!	#DIV/0!	#DIV/0!	#DIV/0!	#DIV/0!	#DIV/0!	#DIV/0!	#DIV/0!	#DIV/0!	#DIV/0!		0.174662	0.0820296	0.0536017	0.0398065	0.0316587	0.0262796	0	0	0	0
[S]4	5	0.238	0.122	0.082	0.061	0.049	0.041	0	0	0	0	0	0	0	0	0	0						0.232085	0.1326	0.0928147	0.0713936	0.0580062	0.0488466	#DIV/0!	#DIV/0!	#DIV/0!	#DIV/0!	#DIV/0!	#DIV/0!	#DIV/0!	#DIV/0!	#DIV/0!	#DIV/0!		0.232085	0.1326	0.0928147	0.0713936	0.0580062	0.0488466	0	0	0	0
[S]5	0	0	0	0	0	0	0	0	0	0	0	0	0	0	0	0	0						#DIV/0!	#DIV/0!	#DIV/0!	#DIV/0!	#DIV/0!	#DIV/0!	#DIV/0!	#DIV/0!	#DIV/0!	#DIV/0!	#DIV/0!	#DIV/0!	#DIV/0!	#DIV/0!	#DIV/0!	#DIV/0!		0	0	0	0	0	0	0	0	0	0
[S]6	0	0	0	0	0	0	0	0	0	0	0	0	0	0	0	0	0			Sum R2	0.00132524		#DIV/0!	#DIV/0!	#DIV/0!	#DIV/0!	#DIV/0!	#DIV/0!	#DIV/0!	#DIV/0!	#DIV/0!	#DIV/0!	#DIV/0!	#DIV/0!	#DIV/0!	#DIV/0!	#DIV/0!	#DIV/0!		0	0	0	0	0	0	0	0	0	0
[S]7	0	0	0	0	0	0	0	0	0	0	0	0	0	0	0	0	0			Sum residuals %	4.81215		#DIV/0!	#DIV/0!	#DIV/0!	#DIV/0!	#DIV/0!	#DIV/0!	#DIV/0!	#DIV/0!	#DIV/0!	#DIV/0!	#DIV/0!	#DIV/0!	#DIV/0!	#DIV/0!	#DIV/0!	#DIV/0!		0	0	0	0	0	0	0	0	0	0
[S]8	0	0	0	0	0	0	0	0	0	0	0	0	0	0	0	0	0						#DIV/0!	#DIV/0!	#DIV/0!	#DIV/0!	#DIV/0!	#DIV/0!	#DIV/0!	#DIV/0!	#DIV/0!	#DIV/0!	#DIV/0!	#DIV/0!	#DIV/0!	#DIV/0!	#DIV/0!	#DIV/0!		0	0	0	0	0	0	0	0	0	0
[S]9	0	0	0	0	0	0	0	0	0	0	0	0	0	0	0	0	0						#DIV/0!	#DIV/0!	#DIV/0!	#DIV/0!	#DIV/0!	#DIV/0!	#DIV/0!	#DIV/0!	#DIV/0!	#DIV/0!	#DIV/0!	#DIV/0!	#DIV/0!	#DIV/0!	#DIV/0!	#DIV/0!		0	0	0	0	0	0	0	0	0	0
[S]10	0	0	0	0	0	0	0	0	0	0	0	0	0	0	0	0	0						#DIV/0!	#DIV/0!	#DIV/0!	#DIV/0!	#DIV/0!	#DIV/0!	#DIV/0!	#DIV/0!	#DIV/0!	#DIV/0!	#DIV/0!	#DIV/0!	#DIV/0!	#DIV/0!	#DIV/0!	#DIV/0!		0	0	0	0	0	0	0	0	0	0
[S]11	0	0	0	0	0	0	0	0	0	0	0	0	0	0	0	0	0						#DIV/0!	#DIV/0!	#DIV/0!	#DIV/0!	#DIV/0!	#DIV/0!	#DIV/0!	#DIV/0!	#DIV/0!	#DIV/0!	#DIV/0!	#DIV/0!	#DIV/0!	#DIV/0!	#DIV/0!	#DIV/0!		0	0	0	0	0	0	0	0	0	0
[S]12	0	0	0	0	0	0	0	0	0	0	0	0	0	0	0	0	0						#DIV/0!	#DIV/0!	#DIV/0!	#DIV/0!	#DIV/0!	#DIV/0!	#DIV/0!	#DIV/0!	#DIV/0!	#DIV/0!	#DIV/0!	#DIV/0!	#DIV/0!	#DIV/0!	#DIV/0!	#DIV/0!		0	0	0	0	0	0	0	0	0	0
[S]13	0	0	0	0	0	0	0	0	0	0	0	0	0	0	0	0	0						#DIV/0!	#DIV/0!	#DIV/0!	#DIV/0!	#DIV/0!	#DIV/0!	#DIV/0!	#DIV/0!	#DIV/0!	#DIV/0!	#DIV/0!	#DIV/0!	#DIV/0!	#DIV/0!	#DIV/0!	#DIV/0!		0	0	0	0	0	0	0	0	0	0
[S]14	0	0	0	0	0	0	0	0	0	0	0	0	0	0	0	0	0						#DIV/0!	#DIV/0!	#DIV/0!	#DIV/0!	#DIV/0!	#DIV/0!	#DIV/0!	#DIV/0!	#DIV/0!	#DIV/0!	#DIV/0!	#DIV/0!	#DIV/0!	#DIV/0!	#DIV/0!	#DIV/0!		0	0	0	0	0	0	0	0	0	0
[S]15	0	0	0	0	0	0	0	0	0	0	0	0	0	0	0	0	0						#DIV/0!	#DIV/0!	#DIV/0!	#DIV/0!	#DIV/0!	#DIV/0!	#DIV/0!	#DIV/0!	#DIV/0!	#DIV/0!	#DIV/0!	#DIV/0!	#DIV/0!	#DIV/0!	#DIV/0!	#DIV/0!		0	0	0	0	0	0	0	0	0	0
	1	1	1	1	1	1	1	#DIV/0!	#DIV/0!	#DIV/0!	#DIV/0!	#DIV/0!	#DIV/0!	#DIV/0!	#DIV/0!	#DIV/0!	#DIV/0!																					1	1	0.10025	0.0382577	0.0236396	0.0171041	0.0133996	0.0110141	#N/A	#N/A	#N/A	#N/A
	1	1	1	1	1	1	1	#DIV/0!	#DIV/0!	#DIV/0!	#DIV/0!	#DIV/0!	#DIV/0!	#DIV/0!	#DIV/0!	#DIV/0!	#DIV/0!					0.096	0.096	0.10025		0.00425035	0.00425035	2										1.5	1.5	0.131336	0.0543782	0.0342872	0.0250369	0.0197174	0.0162622	#N/A	#N/A	#N/A	#N/A
	1	1	1	1	1	1	1	#DIV/0!	#DIV/0!	#DIV/0!	#DIV/0!	#DIV/0!	#DIV/0!	#DIV/0!	#DIV/0!	#DIV/0!	#DIV/0!					0.128	0.128	0.131336		0.00333553	0.00333553	2										2.5	2.5	0.174662	0.0820296	0.0536017	0.0398065	0.0316587	0.0262796	#N/A	#N/A	#N/A	#N/A
	1	1	1	1	1	1	1	#DIV/0!	#DIV/0!	#DIV/0!	#DIV/0!	#DIV/0!	#DIV/0!	#DIV/0!	#DIV/0!	#DIV/0!	#DIV/0!					0.175	0.175	0.174662		-0.000337664	-0.000337664	2										5	5	0.232085	0.1326	0.0928147	0.0713936	0.0580062	0.0488466	#N/A	#N/A	#N/A	#N/A
	#DIV/0!	#DIV/0!	#DIV/0!	#DIV/0!	#DIV/0!	#DIV/0!	#DIV/0!	#DIV/0!	#DIV/0!	#DIV/0!	#DIV/0!	#DIV/0!	#DIV/0!	#DIV/0!	#DIV/0!	#DIV/0!	#DIV/0!					0.238	0.238	0.232085		-0.0059151	-0.0059151	2										#DIV/0!	#N/A	#N/A	#N/A	#N/A	#N/A	#N/A	#N/A	#N/A	#N/A	#N/A	#N/A
	#DIV/0!	#DIV/0!	#DIV/0!	#DIV/0!	#DIV/0!	#DIV/0!	#DIV/0!	#DIV/0!	#DIV/0!	#DIV/0!	#DIV/0!	#DIV/0!	#DIV/0!	#DIV/0!	#DIV/0!	#DIV/0!	#DIV/0!					#DIV/0!	#N/A	#N/A		#DIV/0!		2										#DIV/0!	#N/A	#N/A	#N/A	#N/A	#N/A	#N/A	#N/A	#N/A	#N/A	#N/A	#N/A
	#DIV/0!	#DIV/0!	#DIV/0!	#DIV/0!	#DIV/0!	#DIV/0!	#DIV/0!	#DIV/0!	#DIV/0!	#DIV/0!	#DIV/0!	#DIV/0!	#DIV/0!	#DIV/0!	#DIV/0!	#DIV/0!	#DIV/0!					#DIV/0!	#N/A	#N/A		#DIV/0!		2										#DIV/0!	#N/A	#N/A	#N/A	#N/A	#N/A	#N/A	#N/A	#N/A	#N/A	#N/A	#N/A
	#DIV/0!	#DIV/0!	#DIV/0!	#DIV/0!	#DIV/0!	#DIV/0!	#DIV/0!	#DIV/0!	#DIV/0!	#DIV/0!	#DIV/0!	#DIV/0!	#DIV/0!	#DIV/0!	#DIV/0!	#DIV/0!	#DIV/0!					#DIV/0!	#N/A	#N/A		#DIV/0!		2										#DIV/0!	#N/A	#N/A	#N/A	#N/A	#N/A	#N/A	#N/A	#N/A	#N/A	#N/A	#N/A
	#DIV/0!	#DIV/0!	#DIV/0!	#DIV/0!	#DIV/0!	#DIV/0!	#DIV/0!	#DIV/0!	#DIV/0!	#DIV/0!	#DIV/0!	#DIV/0!	#DIV/0!	#DIV/0!	#DIV/0!	#DIV/0!	#DIV/0!					#DIV/0!	#N/A	#N/A		#DIV/0!		2										#DIV/0!	#N/A	#N/A	#N/A	#N/A	#N/A	#N/A	#N/A	#N/A	#N/A	#N/A	#N/A
	#DIV/0!	#DIV/0!	#DIV/0!	#DIV/0!	#DIV/0!	#DIV/0!	#DIV/0!	#DIV/0!	#DIV/0!	#DIV/0!	#DIV/0!	#DIV/0!	#DIV/0!	#DIV/0!	#DIV/0!	#DIV/0!	#DIV/0!					#DIV/0!	#N/A	#N/A		#DIV/0!		2										#DIV/0!	#N/A	#N/A	#N/A	#N/A	#N/A	#N/A	#N/A	#N/A	#N/A	#N/A	#N/A
	#DIV/0!	#DIV/0!	#DIV/0!	#DIV/0!	#DIV/0!	#DIV/0!	#DIV/0!	#DIV/0!	#DIV/0!	#DIV/0!	#DIV/0!	#DIV/0!	#DIV/0!	#DIV/0!	#DIV/0!	#DIV/0!	#DIV/0!					#DIV/0!	#N/A	#N/A		#DIV/0!		2										#DIV/0!	#N/A	#N/A	#N/A	#N/A	#N/A	#N/A	#N/A	#N/A	#N/A	#N/A	#N/A
	#DIV/0!	#DIV/0!	#DIV/0!	#DIV/0!	#DIV/0!	#DIV/0!	#DIV/0!	#DIV/0!	#DIV/0!	#DIV/0!	#DIV/0!	#DIV/0!	#DIV/0!	#DIV/0!	#DIV/0!	#DIV/0!	#DIV/0!					#DIV/0!	#N/A	#N/A		#DIV/0!		2										#DIV/0!	#N/A	#N/A	#N/A	#N/A	#N/A	#N/A	#N/A	#N/A	#N/A	#N/A	#N/A
	#DIV/0!	#DIV/0!	#DIV/0!	#DIV/0!	#DIV/0!	#DIV/0!	#DIV/0!	#DIV/0!	#DIV/0!	#DIV/0!	#DIV/0!	#DIV/0!	#DIV/0!	#DIV/0!	#DIV/0!	#DIV/0!	#DIV/0!					#DIV/0!	#N/A	#N/A		#DIV/0!		2										#DIV/0!	#N/A	#N/A	#N/A	#N/A	#N/A	#N/A	#N/A	#N/A	#N/A	#N/A	#N/A
	#DIV/0!	#DIV/0!	#DIV/0!	#DIV/0!	#DIV/0!	#DIV/0!	#DIV/0!	#DIV/0!	#DIV/0!	#DIV/0!	#DIV/0!	#DIV/0!	#DIV/0!	#DIV/0!	#DIV/0!	#DIV/0!	#DIV/0!					#DIV/0!	#N/A	#N/A		#DIV/0!		2										#DIV/0!	#N/A	#N/A	#N/A	#N/A	#N/A	#N/A	#N/A	#N/A	#N/A	#N/A	#N/A
	#DIV/0!	#DIV/0!	#DIV/0!	#DIV/0!	#DIV/0!	#DIV/0!	#DIV/0!	#DIV/0!	#DIV/0!	#DIV/0!	#DIV/0!	#DIV/0!	#DIV/0!	#DIV/0!	#DIV/0!	#DIV/0!	#DIV/0!					#DIV/0!	#N/A	#N/A		#DIV/0!		2										#DIV/0!	#N/A	#N/A	#N/A	#N/A	#N/A	#N/A	#N/A	#N/A	#N/A	#N/A	#N/A
																						#DIV/0!	#N/A	#N/A		#DIV/0!		2
																						0.049	0.049	0.0382577		-0.0107423	-0.0107423	2											1	9.97503	26.1385	42.302	58.4654	74.6289	90.7924	#N/A	#N/A	#N/A	#N/A
																						0.065	0.065	0.0543782		-0.0106218	-0.0106218	2											0.666667	7.61409	18.3897	29.1654	39.941	50.7167	61.4923	#N/A	#N/A	#N/A	#N/A
																						0.089	0.089	0.0820296		-0.0069704	-0.0069704	2											0.4	5.72533	12.1907	18.6561	25.1215	31.5869	38.0523	#N/A	#N/A	#N/A	#N/A
																						0.122	0.122	0.1326		0.0106003	0.0106003	2											0.2	4.30877	7.54146	10.7742	14.0068	17.2395	20.4722	#N/A	#N/A	#N/A	#N/A
																						#DIV/0!	#N/A	#N/A		#DIV/0!		2											#N/A	#N/A	#N/A	#N/A	#N/A	#N/A	#N/A	#N/A	#N/A	#N/A	#N/A
																						#DIV/0!	#N/A	#N/A		#DIV/0!		2											#N/A	#N/A	#N/A	#N/A	#N/A	#N/A	#N/A	#N/A	#N/A	#N/A	#N/A
																						#DIV/0!	#N/A	#N/A		#DIV/0!		2											#N/A	#N/A	#N/A	#N/A	#N/A	#N/A	#N/A	#N/A	#N/A	#N/A	#N/A
																						#DIV/0!	#N/A	#N/A		#DIV/0!		2											#N/A	#N/A	#N/A	#N/A	#N/A	#N/A	#N/A	#N/A	#N/A	#N/A	#N/A
																						#DIV/0!	#N/A	#N/A		#DIV/0!		2											#N/A	#N/A	#N/A	#N/A	#N/A	#N/A	#N/A	#N/A	#N/A	#N/A	#N/A
																						#DIV/0!	#N/A	#N/A		#DIV/0!		2											#N/A	#N/A	#N/A	#N/A	#N/A	#N/A	#N/A	#N/A	#N/A	#N/A	#N/A
																						#DIV/0!	#N/A	#N/A		#DIV/0!		2											#N/A	#N/A	#N/A	#N/A	#N/A	#N/A	#N/A	#N/A	#N/A	#N/A	#N/A
																						#DIV/0!	#N/A	#N/A		#DIV/0!		2											#N/A	#N/A	#N/A	#N/A	#N/A	#N/A	#N/A	#N/A	#N/A	#N/A	#N/A
																						#DIV/0!	#N/A	#N/A		#DIV/0!		2											#N/A	#N/A	#N/A	#N/A	#N/A	#N/A	#N/A	#N/A	#N/A	#N/A	#N/A
																						#DIV/0!	#N/A	#N/A		#DIV/0!		2											#N/A	#N/A	#N/A	#N/A	#N/A	#N/A	#N/A	#N/A	#N/A	#N/A	#N/A
																						#DIV/0!	#N/A	#N/A		#DIV/0!		2											#N/A	#N/A	#N/A	#N/A	#N/A	#N/A	#N/A	#N/A	#N/A	#N/A	#N/A
																						0.033	0.033	0.0236396		-0.00936044	-0.00936044	2
																						0.043	0.043	0.0342872		-0.00871277	-0.00871277	2												0.096	0.049	0.033	0.024	0.02	0.016	#DIV/0!	#DIV/0!	#DIV/0!	#DIV/0!
																						0.059	0.059	0.0536017		-0.00539825	-0.00539825	2												0.128	0.065	0.043	0.033	0.026	0.022	#DIV/0!	#DIV/0!	#DIV/0!	#DIV/0!
																						0.082	0.082	0.0928147		0.0108147	0.0108147	2												0.175	0.089	0.059	0.045	0.036	0.03	#DIV/0!	#DIV/0!	#DIV/0!	#DIV/0!
																						#DIV/0!	#N/A	#N/A		#DIV/0!		2												0.238	0.122	0.082	0.061	0.049	0.041	#DIV/0!	#DIV/0!	#DIV/0!	#DIV/0!
																						#DIV/0!	#N/A	#N/A		#DIV/0!		2												#DIV/0!	#DIV/0!	#DIV/0!	#DIV/0!	#DIV/0!	#DIV/0!	#DIV/0!	#DIV/0!	#DIV/0!	#DIV/0!
																						#DIV/0!	#N/A	#N/A		#DIV/0!		2												#DIV/0!	#DIV/0!	#DIV/0!	#DIV/0!	#DIV/0!	#DIV/0!	#DIV/0!	#DIV/0!	#DIV/0!	#DIV/0!
																						#DIV/0!	#N/A	#N/A		#DIV/0!		2												#DIV/0!	#DIV/0!	#DIV/0!	#DIV/0!	#DIV/0!	#DIV/0!	#DIV/0!	#DIV/0!	#DIV/0!	#DIV/0!
																						#DIV/0!	#N/A	#N/A		#DIV/0!		2												#DIV/0!	#DIV/0!	#DIV/0!	#DIV/0!	#DIV/0!	#DIV/0!	#DIV/0!	#DIV/0!	#DIV/0!	#DIV/0!
																						#DIV/0!	#N/A	#N/A		#DIV/0!		2												#DIV/0!	#DIV/0!	#DIV/0!	#DIV/0!	#DIV/0!	#DIV/0!	#DIV/0!	#DIV/0!	#DIV/0!	#DIV/0!
																						#DIV/0!	#N/A	#N/A		#DIV/0!		2												#DIV/0!	#DIV/0!	#DIV/0!	#DIV/0!	#DIV/0!	#DIV/0!	#DIV/0!	#DIV/0!	#DIV/0!	#DIV/0!
																						#DIV/0!	#N/A	#N/A		#DIV/0!		2												#DIV/0!	#DIV/0!	#DIV/0!	#DIV/0!	#DIV/0!	#DIV/0!	#DIV/0!	#DIV/0!	#DIV/0!	#DIV/0!
																						#DIV/0!	#N/A	#N/A		#DIV/0!		2												#DIV/0!	#DIV/0!	#DIV/0!	#DIV/0!	#DIV/0!	#DIV/0!	#DIV/0!	#DIV/0!	#DIV/0!	#DIV/0!
																						#DIV/0!	#N/A	#N/A		#DIV/0!		2												#DIV/0!	#DIV/0!	#DIV/0!	#DIV/0!	#DIV/0!	#DIV/0!	#DIV/0!	#DIV/0!	#DIV/0!	#DIV/0!
																						#DIV/0!	#N/A	#N/A		#DIV/0!		2												#DIV/0!	#DIV/0!	#DIV/0!	#DIV/0!	#DIV/0!	#DIV/0!	#DIV/0!	#DIV/0!	#DIV/0!	#DIV/0!
																						0.024	0.024	0.0171041		-0.00689588	-0.00689588	2												#DIV/0!	#DIV/0!	#DIV/0!	#DIV/0!	#DIV/0!	#DIV/0!	#DIV/0!	#DIV/0!	#DIV/0!	#DIV/0!
																						0.033	0.033	0.0250369		-0.00796309	-0.00796309	2
																						0.045	0.045	0.0398065		-0.00519345	-0.00519345	2												1/s	0	1	2	3	4	5	0	0	0
																						0.061	0.061	0.0713936		0.0103936	0.0103936	2											1	1	9.97503	26.1385	42.302	58.4654	74.6289	90.7924	#N/A	#N/A	#N/A
																						#DIV/0!	#N/A	#N/A		#DIV/0!		2											2	0.666667	7.61409	18.3897	29.1654	39.941	50.7167	61.4923	#N/A	#N/A	#N/A
																						#DIV/0!	#N/A	#N/A		#DIV/0!		2											3	0.4	5.72533	12.1907	18.6561	25.1215	31.5869	38.0523	#N/A	#N/A	#N/A
																						#DIV/0!	#N/A	#N/A		#DIV/0!		2											4	0.2	4.30877	7.54146	10.7742	14.0068	17.2395	20.4722	#N/A	#N/A	#N/A
																						#DIV/0!	#N/A	#N/A		#DIV/0!		2											5	#N/A	#N/A	#N/A	#N/A	#N/A	#N/A	#N/A	#N/A	#N/A	#N/A
																						#DIV/0!	#N/A	#N/A		#DIV/0!		2											6	#N/A	#N/A	#N/A	#N/A	#N/A	#N/A	#N/A	#N/A	#N/A	#N/A
																						#DIV/0!	#N/A	#N/A		#DIV/0!		2											7	#N/A	#N/A	#N/A	#N/A	#N/A	#N/A	#N/A	#N/A	#N/A	#N/A
																						#DIV/0!	#N/A	#N/A		#DIV/0!		2											8	#N/A	#N/A	#N/A	#N/A	#N/A	#N/A	#N/A	#N/A	#N/A	#N/A
																						#DIV/0!	#N/A	#N/A		#DIV/0!		2											9	#N/A	#N/A	#N/A	#N/A	#N/A	#N/A	#N/A	#N/A	#N/A	#N/A
																						#DIV/0!	#N/A	#N/A		#DIV/0!		2											10	#N/A	#N/A	#N/A	#N/A	#N/A	#N/A	#N/A	#N/A	#N/A	#N/A
																						#DIV/0!	#N/A	#N/A		#DIV/0!		2											11	#N/A	#N/A	#N/A	#N/A	#N/A	#N/A	#N/A	#N/A	#N/A	#N/A
																						#DIV/0!	#N/A	#N/A		#DIV/0!		2											12	#N/A	#N/A	#N/A	#N/A	#N/A	#N/A	#N/A	#N/A	#N/A	#N/A
																						0.02	0.02	0.0133996		-0.00660037	-0.00660037	2											13	#N/A	#N/A	#N/A	#N/A	#N/A	#N/A	#N/A	#N/A	#N/A	#N/A
																						0.026	0.026	0.0197174		-0.00628262	-0.00628262	2											14	#N/A	#N/A	#N/A	#N/A	#N/A	#N/A	#N/A	#N/A	#N/A	#N/A
																						0.036	0.036	0.0316587		-0.00434129	-0.00434129	2											15	#N/A	#N/A	#N/A	#N/A	#N/A	#N/A	#N/A	#N/A	#N/A	#N/A
																						0.049	0.049	0.0580062		0.00900617	0.00900617	2
																						#DIV/0!	#N/A	#N/A		#DIV/0!		2
																						#DIV/0!	#N/A	#N/A		#DIV/0!		2
																						#DIV/0!	#N/A	#N/A		#DIV/0!		2
																						#DIV/0!	#N/A	#N/A		#DIV/0!		2
																						#DIV/0!	#N/A	#N/A		#DIV/0!		2
																						#DIV/0!	#N/A	#N/A		#DIV/0!		2
																						#DIV/0!	#N/A	#N/A		#DIV/0!		2
																						#DIV/0!	#N/A	#N/A		#DIV/0!		2
																						#DIV/0!	#N/A	#N/A		#DIV/0!		2
																						#DIV/0!	#N/A	#N/A		#DIV/0!		2
																						#DIV/0!	#N/A	#N/A		#DIV/0!		2
																						0.016	0.016	0.0110141		-0.00498586	-0.00498586	2
																						0.022	0.022	0.0162622		-0.00573781	-0.00573781	2
																						0.03	0.03	0.0262796		-0.00372036	-0.00372036	2
																						0.041	0.041	0.0488466		0.00784664	0.00784664	2
																						#DIV/0!	#N/A	#N/A		#DIV/0!		2
																						#DIV/0!	#N/A	#N/A		#DIV/0!		2
																						#DIV/0!	#N/A	#N/A		#DIV/0!		2
																						#DIV/0!	#N/A	#N/A		#DIV/0!		2
																						#DIV/0!	#N/A	#N/A		#DIV/0!		2
																						#DIV/0!	#N/A	#N/A		#DIV/0!		2
																						#DIV/0!	#N/A	#N/A		#DIV/0!		2
																						#DIV/0!	#N/A	#N/A		#DIV/0!		2
																						#DIV/0!	#N/A	#N/A		#DIV/0!		2
																						#DIV/0!	#N/A	#N/A		#DIV/0!		2
																						#DIV/0!	#N/A	#N/A		#DIV/0!		2
																						#DIV/0!	#N/A	#N/A		#DIV/0!		2
																						#DIV/0!	#N/A	#N/A		#DIV/0!		2
																						#DIV/0!	#N/A	#N/A		#DIV/0!		2
																						#DIV/0!	#N/A	#N/A		#DIV/0!		2
																						#DIV/0!	#N/A	#N/A		#DIV/0!		2
																						#DIV/0!	#N/A	#N/A		#DIV/0!		2
																						#DIV/0!	#N/A	#N/A		#DIV/0!		2
																						#DIV/0!	#N/A	#N/A		#DIV/0!		2
																						#DIV/0!	#N/A	#N/A		#DIV/0!		2
																						#DIV/0!	#N/A	#N/A		#DIV/0!		2
																						#DIV/0!	#N/A	#N/A		#DIV/0!		2
																						#DIV/0!	#N/A	#N/A		#DIV/0!		2
																						#DIV/0!	#N/A	#N/A		#DIV/0!		2
																						#DIV/0!	#N/A	#N/A		#DIV/0!		2
																						#DIV/0!	#N/A	#N/A		#DIV/0!		2
																						#DIV/0!	#N/A	#N/A		#DIV/0!		2
																						#DIV/0!	#N/A	#N/A		#DIV/0!		2
																						#DIV/0!	#N/A	#N/A		#DIV/0!		2
																						#DIV/0!	#N/A	#N/A		#DIV/0!		2
																						#DIV/0!	#N/A	#N/A		#DIV/0!		2
																						#DIV/0!	#N/A	#N/A		#DIV/0!		2
																						#DIV/0!	#N/A	#N/A		#DIV/0!		2
																						#DIV/0!	#N/A	#N/A		#DIV/0!		2
																						#DIV/0!	#N/A	#N/A		#DIV/0!		2
																						#DIV/0!	#N/A	#N/A		#DIV/0!		2
																						#DIV/0!	#N/A	#N/A		#DIV/0!		2
																						#DIV/0!	#N/A	#N/A		#DIV/0!		2
																						#DIV/0!	#N/A	#N/A		#DIV/0!		2
																						#DIV/0!	#N/A	#N/A		#DIV/0!		2
																						#DIV/0!	#N/A	#N/A		#DIV/0!		2
																						#DIV/0!	#N/A	#N/A		#DIV/0!		2
																						#DIV/0!	#N/A	#N/A		#DIV/0!		2
																						#DIV/0!	#N/A	#N/A		#DIV/0!		2
																						#DIV/0!	#N/A	#N/A		#DIV/0!		2
																						#DIV/0!	#N/A	#N/A		#DIV/0!		2
																						#DIV/0!	#N/A	#N/A		#DIV/0!		2
																						#DIV/0!	#N/A	#N/A		#DIV/0!		2
																						#DIV/0!	#N/A	#N/A		#DIV/0!		2
																						#DIV/0!	#N/A	#N/A		#DIV/0!		2
																						#DIV/0!	#N/A	#N/A		#DIV/0!		2
																						#DIV/0!	#N/A	#N/A		#DIV/0!		2
																						#DIV/0!	#N/A	#N/A		#DIV/0!		2
																						#DIV/0!	#N/A	#N/A		#DIV/0!		2
																						#DIV/0!	#N/A	#N/A		#DIV/0!		2
																						#DIV/0!	#N/A	#N/A		#DIV/0!		2
																						#DIV/0!	#N/A	#N/A		#DIV/0!		2
																						#DIV/0!	#N/A	#N/A		#DIV/0!		2
																						#DIV/0!	#N/A	#N/A		#DIV/0!		2
																						#DIV/0!	#N/A	#N/A		#DIV/0!		2
																						#DIV/0!	#N/A	#N/A		#DIV/0!		2
																						#DIV/0!	#N/A	#N/A		#DIV/0!		2
																						#DIV/0!	#N/A	#N/A		#DIV/0!		2
																						#DIV/0!	#N/A	#N/A		#DIV/0!		2
																						#DIV/0!	#N/A	#N/A		#DIV/0!		2
																						#DIV/0!	#N/A	#N/A		#DIV/0!		2
																						#DIV/0!	#N/A	#N/A		#DIV/0!		2
																						#DIV/0!	#N/A	#N/A		#DIV/0!		2
																						#DIV/0!	#N/A	#N/A		#DIV/0!		2
																						#DIV/0!	#N/A	#N/A		#DIV/0!		2
																						#DIV/0!	#N/A	#N/A		#DIV/0!		2
																						#DIV/0!	#N/A	#N/A		#DIV/0!		2
																						#DIV/0!	#N/A	#N/A		#DIV/0!		2
																						#DIV/0!	#N/A	#N/A		#DIV/0!		2
																						#DIV/0!	#N/A	#N/A		#DIV/0!		2
																						#DIV/0!	#N/A	#N/A		#DIV/0!		2
																						#DIV/0!	#N/A	#N/A		#DIV/0!		2
																						#DIV/0!	#N/A	#N/A		#DIV/0!		2
																						#DIV/0!	#N/A	#N/A		#DIV/0!		2
																						#DIV/0!	#N/A	#N/A		#DIV/0!		2
																						#DIV/0!	#N/A	#N/A		#DIV/0!		2
																						#DIV/0!	#N/A	#N/A		#DIV/0!		2
																						#DIV/0!	#N/A	#N/A		#DIV/0!		2
																						#DIV/0!	#N/A	#N/A		#DIV/0!		2
																						#DIV/0!	#N/A	#N/A		#DIV/0!		2
																						#DIV/0!	#N/A	#N/A		#DIV/0!		2
																						#DIV/0!	#N/A	#N/A		#DIV/0!		2
																						#DIV/0!	#N/A	#N/A		#DIV/0!		2
																						#DIV/0!	#N/A	#N/A		#DIV/0!		2
																						#DIV/0!	#N/A	#N/A		#DIV/0!		2
																						#DIV/0!	#N/A	#N/A		#DIV/0!		2
																						#DIV/0!	#N/A	#N/A		#DIV/0!		2
																						#DIV/0!	#N/A	#N/A		#DIV/0!		2
																						#DIV/0!	#N/A	#N/A		#DIV/0!		2
																						#DIV/0!	#N/A	#N/A		#DIV/0!		2
																						#DIV/0!	#N/A	#N/A		#DIV/0!		2
																						#DIV/0!	#N/A	#N/A		#DIV/0!		2
																						#DIV/0!	#N/A	#N/A		#DIV/0!		2
																						#DIV/0!	#N/A	#N/A		#DIV/0!		2
																						#DIV/0!	#N/A	#N/A		#DIV/0!		2
																						#DIV/0!	#N/A	#N/A		#DIV/0!		2
																						#DIV/0!	#N/A	#N/A		#DIV/0!		2
																						#DIV/0!	#N/A	#N/A		#DIV/0!		2
																						#DIV/0!	#N/A	#N/A		#DIV/0!		2
																						#DIV/0!	#N/A	#N/A		#DIV/0!		2
																						#DIV/0!	#N/A	#N/A		#DIV/0!		2
																						#DIV/0!	#N/A	#N/A		#DIV/0!		2
																						#DIV/0!	#N/A	#N/A		#DIV/0!		2
																						#DIV/0!	#N/A	#N/A		#DIV/0!		2
																						#DIV/0!	#N/A	#N/A		#DIV/0!		2
																						#DIV/0!	#N/A	#N/A		#DIV/0!		2
																						#DIV/0!	#N/A	#N/A		#DIV/0!		2
																						#DIV/0!	#N/A	#N/A		#DIV/0!		2
																						#DIV/0!	#N/A	#N/A		#DIV/0!		2
																						#DIV/0!	#N/A	#N/A		#DIV/0!		2
																						#DIV/0!	#N/A	#N/A		#DIV/0!		2
																						#DIV/0!	#N/A	#N/A		#DIV/0!		2
																						#DIV/0!	#N/A	#N/A		#DIV/0!		2
																						#DIV/0!	#N/A	#N/A		#DIV/0!		2
																						#DIV/0!	#N/A	#N/A		#DIV/0!		2
																						#DIV/0!	#N/A	#N/A		#DIV/0!		2
																						#DIV/0!	#N/A	#N/A		#DIV/0!		2
																						#DIV/0!	#N/A	#N/A		#DIV/0!		2
																						#DIV/0!	#N/A	#N/A		#DIV/0!		2
																						#DIV/0!	#N/A	#N/A		#DIV/0!		2
																						#DIV/0!	#N/A	#N/A		#DIV/0!		2
																						#DIV/0!	#N/A	#N/A		#DIV/0!		2
																						#DIV/0!	#N/A	#N/A		#DIV/0!		2
																						#DIV/0!	#N/A	#N/A		#DIV/0!		2
																						#DIV/0!	#N/A	#N/A		#DIV/0!		2
																						#DIV/0!	#N/A	#N/A		#DIV/0!		2
																						#DIV/0!	#N/A	#N/A		#DIV/0!		2
																						#DIV/0!	#N/A	#N/A		#DIV/0!		2
																						#DIV/0!	#N/A	#N/A		#DIV/0!		2
																						#DIV/0!	#N/A	#N/A		#DIV/0!		2
																						#DIV/0!	#N/A	#N/A		#DIV/0!		2
																						#DIV/0!	#N/A	#N/A		#DIV/0!		2
																						#DIV/0!	#N/A	#N/A		#DIV/0!		2
																						#DIV/0!	#N/A	#N/A		#DIV/0!		2
																						#DIV/0!	#N/A	#N/A		#DIV/0!		2
																						#DIV/0!	#N/A	#N/A		#DIV/0!		2
																						#DIV/0!	#N/A	#N/A		#DIV/0!		2
																						#DIV/0!	#N/A	#N/A		#DIV/0!		2
																						#DIV/0!	#N/A	#N/A		#DIV/0!		2
																						#DIV/0!	#N/A	#N/A		#DIV/0!		2
																						#DIV/0!	#N/A	#N/A		#DIV/0!		2
																						#DIV/0!	#N/A	#N/A		#DIV/0!		2
																						#DIV/0!	#N/A	#N/A		#DIV/0!		2
																						#DIV/0!	#N/A	#N/A		#DIV/0!		2
																						#DIV/0!	#N/A	#N/A		#DIV/0!		2
																						#DIV/0!	#N/A	#N/A		#DIV/0!		2
																						#DIV/0!	#N/A	#N/A		#DIV/0!		2
																						#DIV/0!	#N/A	#N/A		#DIV/0!		2
																						#DIV/0!	#N/A	#N/A		#DIV/0!		2
																						#DIV/0!	#N/A	#N/A		#DIV/0!		2
																						#DIV/0!	#N/A	#N/A		#DIV/0!		2
																						#DIV/0!	#N/A	#N/A		#DIV/0!		2
																						#DIV/0!	#N/A	#N/A		#DIV/0!		2
																						#DIV/0!	#N/A	#N/A		#DIV/0!		2
																						#DIV/0!	#N/A	#N/A		#DIV/0!		2
																						#DIV/0!	#N/A	#N/A		#DIV/0!		2
[truncated: 54 more columns]

## Sheet: Uncompetitive
																							Calculated values
		No Inhibitor	[I]1	[I]2	[I]3	[I]4	[I]5	[I]6	[I]7	[I]8	[I]9	[I]10	[I]11	[I]12	[I]13	[I]14	[I]15						No Inhibitor	[I]1	[I]2	[I]3	[I]4	[I]5	[I]6	[I]7	[I]8	[I]9	[I]10	[I]11	[I]12	[I]13	[I]14	[I]15
		0	1	2	3	4	5	0	0	0	0	0	0	0	0	0	0		Km	Vmax	Ki		0	1	2	3	4	5	0	0	0	0	0	0	0	0	0	0
[S]1	1	0.096	0.049	0.033	0.024	0.02	0.016	0	0	0	0	0	0	0	0	0	0		4.00097	0.440368	0.432575		0.0880565	0.0602196	0.0457552	0.0368936	0.0309075	0.0265928	#DIV/0!	#DIV/0!	#DIV/0!	#DIV/0!	#DIV/0!	#DIV/0!	#DIV/0!	#DIV/0!	#DIV/0!	#DIV/0!		0.0880565	0.0602196	0.0457552	0.0368936	0.0309075	0.0265928	0	0	0	0
[S]2	1.5	0.128	0.065	0.043	0.033	0.026	0.022	0	0	0	0	0	0	0	0	0	0						0.120079	0.0736518	0.0531154	0.0415343	0.0340994	0.0289221	#DIV/0!	#DIV/0!	#DIV/0!	#DIV/0!	#DIV/0!	#DIV/0!	#DIV/0!	#DIV/0!	#DIV/0!	#DIV/0!		0.120079	0.0736518	0.0531154	0.0415343	0.0340994	0.0289221	0	0	0	0
[S]3	2.5	0.175	0.089	0.059	0.045	0.036	0.03	0	0	0	0	0	0	0	0	0	0						0.169347	0.0896492	0.0609602	0.0461815	0.0371702	0.0311015	#DIV/0!	#DIV/0!	#DIV/0!	#DIV/0!	#DIV/0!	#DIV/0!	#DIV/0!	#DIV/0!	#DIV/0!	#DIV/0!		0.169347	0.0896492	0.0609602	0.0461815	0.0371702	0.0311015	0	0	0	0
[S]4	5	0.238	0.122	0.082	0.061	0.049	0.041	0	0	0	0	0	0	0	0	0	0						0.244623	0.107095	0.068554	0.0504119	0.0398626	0.0329645	#DIV/0!	#DIV/0!	#DIV/0!	#DIV/0!	#DIV/0!	#DIV/0!	#DIV/0!	#DIV/0!	#DIV/0!	#DIV/0!		0.244623	0.107095	0.068554	0.0504119	0.0398626	0.0329645	0	0	0	0
[S]5	0	0	0	0	0	0	0	0	0	0	0	0	0	0	0	0	0						#DIV/0!	#DIV/0!	#DIV/0!	#DIV/0!	#DIV/0!	#DIV/0!	#DIV/0!	#DIV/0!	#DIV/0!	#DIV/0!	#DIV/0!	#DIV/0!	#DIV/0!	#DIV/0!	#DIV/0!	#DIV/0!		0	0	0	0	0	0	0	0	0	0
[S]6	0	0	0	0	0	0	0	0	0	0	0	0	0	0	0	0	0			Sum R2	0.00192254		#DIV/0!	#DIV/0!	#DIV/0!	#DIV/0!	#DIV/0!	#DIV/0!	#DIV/0!	#DIV/0!	#DIV/0!	#DIV/0!	#DIV/0!	#DIV/0!	#DIV/0!	#DIV/0!	#DIV/0!	#DIV/0!		0	0	0	0	0	0	0	0	0	0
[S]7	0	0	0	0	0	0	0	0	0	0	0	0	0	0	0	0	0			Sum residuals %	3.92288		#DIV/0!	#DIV/0!	#DIV/0!	#DIV/0!	#DIV/0!	#DIV/0!	#DIV/0!	#DIV/0!	#DIV/0!	#DIV/0!	#DIV/0!	#DIV/0!	#DIV/0!	#DIV/0!	#DIV/0!	#DIV/0!		0	0	0	0	0	0	0	0	0	0
[S]8	0	0	0	0	0	0	0	0	0	0	0	0	0	0	0	0	0						#DIV/0!	#DIV/0!	#DIV/0!	#DIV/0!	#DIV/0!	#DIV/0!	#DIV/0!	#DIV/0!	#DIV/0!	#DIV/0!	#DIV/0!	#DIV/0!	#DIV/0!	#DIV/0!	#DIV/0!	#DIV/0!		0	0	0	0	0	0	0	0	0	0
[S]9	0	0	0	0	0	0	0	0	0	0	0	0	0	0	0	0	0						#DIV/0!	#DIV/0!	#DIV/0!	#DIV/0!	#DIV/0!	#DIV/0!	#DIV/0!	#DIV/0!	#DIV/0!	#DIV/0!	#DIV/0!	#DIV/0!	#DIV/0!	#DIV/0!	#DIV/0!	#DIV/0!		0	0	0	0	0	0	0	0	0	0
[S]10	0	0	0	0	0	0	0	0	0	0	0	0	0	0	0	0	0						#DIV/0!	#DIV/0!	#DIV/0!	#DIV/0!	#DIV/0!	#DIV/0!	#DIV/0!	#DIV/0!	#DIV/0!	#DIV/0!	#DIV/0!	#DIV/0!	#DIV/0!	#DIV/0!	#DIV/0!	#DIV/0!		0	0	0	0	0	0	0	0	0	0
[S]11	0	0	0	0	0	0	0	0	0	0	0	0	0	0	0	0	0						#DIV/0!	#DIV/0!	#DIV/0!	#DIV/0!	#DIV/0!	#DIV/0!	#DIV/0!	#DIV/0!	#DIV/0!	#DIV/0!	#DIV/0!	#DIV/0!	#DIV/0!	#DIV/0!	#DIV/0!	#DIV/0!		0	0	0	0	0	0	0	0	0	0
[S]12	0	0	0	0	0	0	0	0	0	0	0	0	0	0	0	0	0						#DIV/0!	#DIV/0!	#DIV/0!	#DIV/0!	#DIV/0!	#DIV/0!	#DIV/0!	#DIV/0!	#DIV/0!	#DIV/0!	#DIV/0!	#DIV/0!	#DIV/0!	#DIV/0!	#DIV/0!	#DIV/0!		0	0	0	0	0	0	0	0	0	0
[S]13	0	0	0	0	0	0	0	0	0	0	0	0	0	0	0	0	0						#DIV/0!	#DIV/0!	#DIV/0!	#DIV/0!	#DIV/0!	#DIV/0!	#DIV/0!	#DIV/0!	#DIV/0!	#DIV/0!	#DIV/0!	#DIV/0!	#DIV/0!	#DIV/0!	#DIV/0!	#DIV/0!		0	0	0	0	0	0	0	0	0	0
[S]14	0	0	0	0	0	0	0	0	0	0	0	0	0	0	0	0	0						#DIV/0!	#DIV/0!	#DIV/0!	#DIV/0!	#DIV/0!	#DIV/0!	#DIV/0!	#DIV/0!	#DIV/0!	#DIV/0!	#DIV/0!	#DIV/0!	#DIV/0!	#DIV/0!	#DIV/0!	#DIV/0!		0	0	0	0	0	0	0	0	0	0
[S]15	0	0	0	0	0	0	0	0	0	0	0	0	0	0	0	0	0						#DIV/0!	#DIV/0!	#DIV/0!	#DIV/0!	#DIV/0!	#DIV/0!	#DIV/0!	#DIV/0!	#DIV/0!	#DIV/0!	#DIV/0!	#DIV/0!	#DIV/0!	#DIV/0!	#DIV/0!	#DIV/0!		0	0	0	0	0	0	0	0	0	0
	1	1	1	1	1	1	1	#DIV/0!	#DIV/0!	#DIV/0!	#DIV/0!	#DIV/0!	#DIV/0!	#DIV/0!	#DIV/0!	#DIV/0!	#DIV/0!																					1	1	0.0880565	0.0602196	0.0457552	0.0368936	0.0309075	0.0265928	#N/A	#N/A	#N/A	#N/A
	1	1	1	1	1	1	1	#DIV/0!	#DIV/0!	#DIV/0!	#DIV/0!	#DIV/0!	#DIV/0!	#DIV/0!	#DIV/0!	#DIV/0!	#DIV/0!					0.096	0.096	0.0880565		-0.00794347	-0.00794347	3										1.5	1.5	0.120079	0.0736518	0.0531154	0.0415343	0.0340994	0.0289221	#N/A	#N/A	#N/A	#N/A
	1	1	1	1	1	1	1	#DIV/0!	#DIV/0!	#DIV/0!	#DIV/0!	#DIV/0!	#DIV/0!	#DIV/0!	#DIV/0!	#DIV/0!	#DIV/0!					0.128	0.128	0.120079		-0.00792079	-0.00792079	3										2.5	2.5	0.169347	0.0896492	0.0609602	0.0461815	0.0371702	0.0311015	#N/A	#N/A	#N/A	#N/A
	1	1	1	1	1	1	1	#DIV/0!	#DIV/0!	#DIV/0!	#DIV/0!	#DIV/0!	#DIV/0!	#DIV/0!	#DIV/0!	#DIV/0!	#DIV/0!					0.175	0.175	0.169347		-0.00565292	-0.00565292	3										5	5	0.244623	0.107095	0.068554	0.0504119	0.0398626	0.0329645	#N/A	#N/A	#N/A	#N/A
	#DIV/0!	#DIV/0!	#DIV/0!	#DIV/0!	#DIV/0!	#DIV/0!	#DIV/0!	#DIV/0!	#DIV/0!	#DIV/0!	#DIV/0!	#DIV/0!	#DIV/0!	#DIV/0!	#DIV/0!	#DIV/0!	#DIV/0!					0.238	0.238	0.244623		0.00662262	0.00662262	3										#DIV/0!	#N/A	#N/A	#N/A	#N/A	#N/A	#N/A	#N/A	#N/A	#N/A	#N/A	#N/A
	#DIV/0!	#DIV/0!	#DIV/0!	#DIV/0!	#DIV/0!	#DIV/0!	#DIV/0!	#DIV/0!	#DIV/0!	#DIV/0!	#DIV/0!	#DIV/0!	#DIV/0!	#DIV/0!	#DIV/0!	#DIV/0!	#DIV/0!					#DIV/0!	#N/A	#N/A		#DIV/0!		3										#DIV/0!	#N/A	#N/A	#N/A	#N/A	#N/A	#N/A	#N/A	#N/A	#N/A	#N/A	#N/A
	#DIV/0!	#DIV/0!	#DIV/0!	#DIV/0!	#DIV/0!	#DIV/0!	#DIV/0!	#DIV/0!	#DIV/0!	#DIV/0!	#DIV/0!	#DIV/0!	#DIV/0!	#DIV/0!	#DIV/0!	#DIV/0!	#DIV/0!					#DIV/0!	#N/A	#N/A		#DIV/0!		3										#DIV/0!	#N/A	#N/A	#N/A	#N/A	#N/A	#N/A	#N/A	#N/A	#N/A	#N/A	#N/A
	#DIV/0!	#DIV/0!	#DIV/0!	#DIV/0!	#DIV/0!	#DIV/0!	#DIV/0!	#DIV/0!	#DIV/0!	#DIV/0!	#DIV/0!	#DIV/0!	#DIV/0!	#DIV/0!	#DIV/0!	#DIV/0!	#DIV/0!					#DIV/0!	#N/A	#N/A		#DIV/0!		3										#DIV/0!	#N/A	#N/A	#N/A	#N/A	#N/A	#N/A	#N/A	#N/A	#N/A	#N/A	#N/A
	#DIV/0!	#DIV/0!	#DIV/0!	#DIV/0!	#DIV/0!	#DIV/0!	#DIV/0!	#DIV/0!	#DIV/0!	#DIV/0!	#DIV/0!	#DIV/0!	#DIV/0!	#DIV/0!	#DIV/0!	#DIV/0!	#DIV/0!					#DIV/0!	#N/A	#N/A		#DIV/0!		3										#DIV/0!	#N/A	#N/A	#N/A	#N/A	#N/A	#N/A	#N/A	#N/A	#N/A	#N/A	#N/A
	#DIV/0!	#DIV/0!	#DIV/0!	#DIV/0!	#DIV/0!	#DIV/0!	#DIV/0!	#DIV/0!	#DIV/0!	#DIV/0!	#DIV/0!	#DIV/0!	#DIV/0!	#DIV/0!	#DIV/0!	#DIV/0!	#DIV/0!					#DIV/0!	#N/A	#N/A		#DIV/0!		3										#DIV/0!	#N/A	#N/A	#N/A	#N/A	#N/A	#N/A	#N/A	#N/A	#N/A	#N/A	#N/A
	#DIV/0!	#DIV/0!	#DIV/0!	#DIV/0!	#DIV/0!	#DIV/0!	#DIV/0!	#DIV/0!	#DIV/0!	#DIV/0!	#DIV/0!	#DIV/0!	#DIV/0!	#DIV/0!	#DIV/0!	#DIV/0!	#DIV/0!					#DIV/0!	#N/A	#N/A		#DIV/0!		3										#DIV/0!	#N/A	#N/A	#N/A	#N/A	#N/A	#N/A	#N/A	#N/A	#N/A	#N/A	#N/A
	#DIV/0!	#DIV/0!	#DIV/0!	#DIV/0!	#DIV/0!	#DIV/0!	#DIV/0!	#DIV/0!	#DIV/0!	#DIV/0!	#DIV/0!	#DIV/0!	#DIV/0!	#DIV/0!	#DIV/0!	#DIV/0!	#DIV/0!					#DIV/0!	#N/A	#N/A		#DIV/0!		3										#DIV/0!	#N/A	#N/A	#N/A	#N/A	#N/A	#N/A	#N/A	#N/A	#N/A	#N/A	#N/A
	#DIV/0!	#DIV/0!	#DIV/0!	#DIV/0!	#DIV/0!	#DIV/0!	#DIV/0!	#DIV/0!	#DIV/0!	#DIV/0!	#DIV/0!	#DIV/0!	#DIV/0!	#DIV/0!	#DIV/0!	#DIV/0!	#DIV/0!					#DIV/0!	#N/A	#N/A		#DIV/0!		3										#DIV/0!	#N/A	#N/A	#N/A	#N/A	#N/A	#N/A	#N/A	#N/A	#N/A	#N/A	#N/A
	#DIV/0!	#DIV/0!	#DIV/0!	#DIV/0!	#DIV/0!	#DIV/0!	#DIV/0!	#DIV/0!	#DIV/0!	#DIV/0!	#DIV/0!	#DIV/0!	#DIV/0!	#DIV/0!	#DIV/0!	#DIV/0!	#DIV/0!					#DIV/0!	#N/A	#N/A		#DIV/0!		3										#DIV/0!	#N/A	#N/A	#N/A	#N/A	#N/A	#N/A	#N/A	#N/A	#N/A	#N/A	#N/A
	#DIV/0!	#DIV/0!	#DIV/0!	#DIV/0!	#DIV/0!	#DIV/0!	#DIV/0!	#DIV/0!	#DIV/0!	#DIV/0!	#DIV/0!	#DIV/0!	#DIV/0!	#DIV/0!	#DIV/0!	#DIV/0!	#DIV/0!					#DIV/0!	#N/A	#N/A		#DIV/0!		3										#DIV/0!	#N/A	#N/A	#N/A	#N/A	#N/A	#N/A	#N/A	#N/A	#N/A	#N/A	#N/A
																						#DIV/0!	#N/A	#N/A		#DIV/0!		3
																						0.049	0.049	0.0602196		0.0112196	0.0112196	3											1	11.3563	16.6059	21.8555	27.105	32.3546	37.6041	#N/A	#N/A	#N/A	#N/A
																						0.065	0.065	0.0736518		0.00865185	0.00865185	3											0.666667	8.32784	13.5774	18.8269	24.0765	29.3261	34.5756	#N/A	#N/A	#N/A	#N/A
																						0.089	0.089	0.0896492		0.000649211	0.000649211	3											0.4	5.90503	11.1546	16.4041	21.6537	26.9033	32.1528	#N/A	#N/A	#N/A	#N/A
																						0.122	0.122	0.107095		-0.0149048	-0.0149048	3											0.2	4.08793	9.33748	14.587	19.8366	25.0862	30.3357	#N/A	#N/A	#N/A	#N/A
																						#DIV/0!	#N/A	#N/A		#DIV/0!		3											#N/A	#N/A	#N/A	#N/A	#N/A	#N/A	#N/A	#N/A	#N/A	#N/A	#N/A
																						#DIV/0!	#N/A	#N/A		#DIV/0!		3											#N/A	#N/A	#N/A	#N/A	#N/A	#N/A	#N/A	#N/A	#N/A	#N/A	#N/A
																						#DIV/0!	#N/A	#N/A		#DIV/0!		3											#N/A	#N/A	#N/A	#N/A	#N/A	#N/A	#N/A	#N/A	#N/A	#N/A	#N/A
																						#DIV/0!	#N/A	#N/A		#DIV/0!		3											#N/A	#N/A	#N/A	#N/A	#N/A	#N/A	#N/A	#N/A	#N/A	#N/A	#N/A
																						#DIV/0!	#N/A	#N/A		#DIV/0!		3											#N/A	#N/A	#N/A	#N/A	#N/A	#N/A	#N/A	#N/A	#N/A	#N/A	#N/A
																						#DIV/0!	#N/A	#N/A		#DIV/0!		3											#N/A	#N/A	#N/A	#N/A	#N/A	#N/A	#N/A	#N/A	#N/A	#N/A	#N/A
																						#DIV/0!	#N/A	#N/A		#DIV/0!		3											#N/A	#N/A	#N/A	#N/A	#N/A	#N/A	#N/A	#N/A	#N/A	#N/A	#N/A
																						#DIV/0!	#N/A	#N/A		#DIV/0!		3											#N/A	#N/A	#N/A	#N/A	#N/A	#N/A	#N/A	#N/A	#N/A	#N/A	#N/A
																						#DIV/0!	#N/A	#N/A		#DIV/0!		3											#N/A	#N/A	#N/A	#N/A	#N/A	#N/A	#N/A	#N/A	#N/A	#N/A	#N/A
																						#DIV/0!	#N/A	#N/A		#DIV/0!		3											#N/A	#N/A	#N/A	#N/A	#N/A	#N/A	#N/A	#N/A	#N/A	#N/A	#N/A
																						#DIV/0!	#N/A	#N/A		#DIV/0!		3											#N/A	#N/A	#N/A	#N/A	#N/A	#N/A	#N/A	#N/A	#N/A	#N/A	#N/A
																						0.033	0.033	0.0457552		0.0127552	0.0127552	3
																						0.043	0.043	0.0531154		0.0101154	0.0101154	3												0.096	0.049	0.033	0.024	0.02	0.016	#DIV/0!	#DIV/0!	#DIV/0!	#DIV/0!
																						0.059	0.059	0.0609602		0.00196021	0.00196021	3												0.128	0.065	0.043	0.033	0.026	0.022	#DIV/0!	#DIV/0!	#DIV/0!	#DIV/0!
																						0.082	0.082	0.068554		-0.013446	-0.013446	3												0.175	0.089	0.059	0.045	0.036	0.03	#DIV/0!	#DIV/0!	#DIV/0!	#DIV/0!
																						#DIV/0!	#N/A	#N/A		#DIV/0!		3												0.238	0.122	0.082	0.061	0.049	0.041	#DIV/0!	#DIV/0!	#DIV/0!	#DIV/0!
																						#DIV/0!	#N/A	#N/A		#DIV/0!		3												#DIV/0!	#DIV/0!	#DIV/0!	#DIV/0!	#DIV/0!	#DIV/0!	#DIV/0!	#DIV/0!	#DIV/0!	#DIV/0!
																						#DIV/0!	#N/A	#N/A		#DIV/0!		3												#DIV/0!	#DIV/0!	#DIV/0!	#DIV/0!	#DIV/0!	#DIV/0!	#DIV/0!	#DIV/0!	#DIV/0!	#DIV/0!
																						#DIV/0!	#N/A	#N/A		#DIV/0!		3												#DIV/0!	#DIV/0!	#DIV/0!	#DIV/0!	#DIV/0!	#DIV/0!	#DIV/0!	#DIV/0!	#DIV/0!	#DIV/0!
																						#DIV/0!	#N/A	#N/A		#DIV/0!		3												#DIV/0!	#DIV/0!	#DIV/0!	#DIV/0!	#DIV/0!	#DIV/0!	#DIV/0!	#DIV/0!	#DIV/0!	#DIV/0!
																						#DIV/0!	#N/A	#N/A		#DIV/0!		3												#DIV/0!	#DIV/0!	#DIV/0!	#DIV/0!	#DIV/0!	#DIV/0!	#DIV/0!	#DIV/0!	#DIV/0!	#DIV/0!
																						#DIV/0!	#N/A	#N/A		#DIV/0!		3												#DIV/0!	#DIV/0!	#DIV/0!	#DIV/0!	#DIV/0!	#DIV/0!	#DIV/0!	#DIV/0!	#DIV/0!	#DIV/0!
																						#DIV/0!	#N/A	#N/A		#DIV/0!		3												#DIV/0!	#DIV/0!	#DIV/0!	#DIV/0!	#DIV/0!	#DIV/0!	#DIV/0!	#DIV/0!	#DIV/0!	#DIV/0!
																						#DIV/0!	#N/A	#N/A		#DIV/0!		3												#DIV/0!	#DIV/0!	#DIV/0!	#DIV/0!	#DIV/0!	#DIV/0!	#DIV/0!	#DIV/0!	#DIV/0!	#DIV/0!
																						#DIV/0!	#N/A	#N/A		#DIV/0!		3												#DIV/0!	#DIV/0!	#DIV/0!	#DIV/0!	#DIV/0!	#DIV/0!	#DIV/0!	#DIV/0!	#DIV/0!	#DIV/0!
																						#DIV/0!	#N/A	#N/A		#DIV/0!		3												#DIV/0!	#DIV/0!	#DIV/0!	#DIV/0!	#DIV/0!	#DIV/0!	#DIV/0!	#DIV/0!	#DIV/0!	#DIV/0!
																						0.024	0.024	0.0368936		0.0128936	0.0128936	3												#DIV/0!	#DIV/0!	#DIV/0!	#DIV/0!	#DIV/0!	#DIV/0!	#DIV/0!	#DIV/0!	#DIV/0!	#DIV/0!
																						0.033	0.033	0.0415343		0.00853427	0.00853427	3
																						0.045	0.045	0.0461815		0.00118149	0.00118149	3												1/s	0	1	2	3	4	5	0	0	0
																						0.061	0.061	0.0504119		-0.0105881	-0.0105881	3											1	1	11.3563	16.6059	21.8555	27.105	32.3546	37.6041	#N/A	#N/A	#N/A
																						#DIV/0!	#N/A	#N/A		#DIV/0!		3											2	0.666667	8.32784	13.5774	18.8269	24.0765	29.3261	34.5756	#N/A	#N/A	#N/A
																						#DIV/0!	#N/A	#N/A		#DIV/0!		3											3	0.4	5.90503	11.1546	16.4041	21.6537	26.9033	32.1528	#N/A	#N/A	#N/A
																						#DIV/0!	#N/A	#N/A		#DIV/0!		3											4	0.2	4.08793	9.33748	14.587	19.8366	25.0862	30.3357	#N/A	#N/A	#N/A
																						#DIV/0!	#N/A	#N/A		#DIV/0!		3											5	#N/A	#N/A	#N/A	#N/A	#N/A	#N/A	#N/A	#N/A	#N/A	#N/A
																						#DIV/0!	#N/A	#N/A		#DIV/0!		3											6	#N/A	#N/A	#N/A	#N/A	#N/A	#N/A	#N/A	#N/A	#N/A	#N/A
																						#DIV/0!	#N/A	#N/A		#DIV/0!		3											7	#N/A	#N/A	#N/A	#N/A	#N/A	#N/A	#N/A	#N/A	#N/A	#N/A
																						#DIV/0!	#N/A	#N/A		#DIV/0!		3											8	#N/A	#N/A	#N/A	#N/A	#N/A	#N/A	#N/A	#N/A	#N/A	#N/A
																						#DIV/0!	#N/A	#N/A		#DIV/0!		3											9	#N/A	#N/A	#N/A	#N/A	#N/A	#N/A	#N/A	#N/A	#N/A	#N/A
																						#DIV/0!	#N/A	#N/A		#DIV/0!		3											10	#N/A	#N/A	#N/A	#N/A	#N/A	#N/A	#N/A	#N/A	#N/A	#N/A
																						#DIV/0!	#N/A	#N/A		#DIV/0!		3											11	#N/A	#N/A	#N/A	#N/A	#N/A	#N/A	#N/A	#N/A	#N/A	#N/A
																						#DIV/0!	#N/A	#N/A		#DIV/0!		3											12	#N/A	#N/A	#N/A	#N/A	#N/A	#N/A	#N/A	#N/A	#N/A	#N/A
																						0.02	0.02	0.0309075		0.0109075	0.0109075	3											13	#N/A	#N/A	#N/A	#N/A	#N/A	#N/A	#N/A	#N/A	#N/A	#N/A
																						0.026	0.026	0.0340994		0.00809937	0.00809937	3											14	#N/A	#N/A	#N/A	#N/A	#N/A	#N/A	#N/A	#N/A	#N/A	#N/A
																						0.036	0.036	0.0371702		0.00117022	0.00117022	3											15	#N/A	#N/A	#N/A	#N/A	#N/A	#N/A	#N/A	#N/A	#N/A	#N/A
																						0.049	0.049	0.0398626		-0.00913737	-0.00913737	3
																						#DIV/0!	#N/A	#N/A		#DIV/0!		3
																						#DIV/0!	#N/A	#N/A		#DIV/0!		3
																						#DIV/0!	#N/A	#N/A		#DIV/0!		3
																						#DIV/0!	#N/A	#N/A		#DIV/0!		3
																						#DIV/0!	#N/A	#N/A		#DIV/0!		3
																						#DIV/0!	#N/A	#N/A		#DIV/0!		3
																						#DIV/0!	#N/A	#N/A		#DIV/0!		3
																						#DIV/0!	#N/A	#N/A		#DIV/0!		3
																						#DIV/0!	#N/A	#N/A		#DIV/0!		3
																						#DIV/0!	#N/A	#N/A		#DIV/0!		3
																						#DIV/0!	#N/A	#N/A		#DIV/0!		3
																						0.016	0.016	0.0265928		0.0105928	0.0105928	3
																						0.022	0.022	0.0289221		0.00692212	0.00692212	3
																						0.03	0.03	0.0311015		0.00110148	0.00110148	3
																						0.041	0.041	0.0329645		-0.00803555	-0.00803555	3
																						#DIV/0!	#N/A	#N/A		#DIV/0!		3
																						#DIV/0!	#N/A	#N/A		#DIV/0!		3
																						#DIV/0!	#N/A	#N/A		#DIV/0!		3
																						#DIV/0!	#N/A	#N/A		#DIV/0!		3
																						#DIV/0!	#N/A	#N/A		#DIV/0!		3
																						#DIV/0!	#N/A	#N/A		#DIV/0!		3
																						#DIV/0!	#N/A	#N/A		#DIV/0!		3
																						#DIV/0!	#N/A	#N/A		#DIV/0!		3
																						#DIV/0!	#N/A	#N/A		#DIV/0!		3
																						#DIV/0!	#N/A	#N/A		#DIV/0!		3
																						#DIV/0!	#N/A	#N/A		#DIV/0!		3
																						#DIV/0!	#N/A	#N/A		#DIV/0!		3
																						#DIV/0!	#N/A	#N/A		#DIV/0!		3
																						#DIV/0!	#N/A	#N/A		#DIV/0!		3
																						#DIV/0!	#N/A	#N/A		#DIV/0!		3
																						#DIV/0!	#N/A	#N/A		#DIV/0!		3
																						#DIV/0!	#N/A	#N/A		#DIV/0!		3
																						#DIV/0!	#N/A	#N/A		#DIV/0!		3
																						#DIV/0!	#N/A	#N/A		#DIV/0!		3
																						#DIV/0!	#N/A	#N/A		#DIV/0!		3
																						#DIV/0!	#N/A	#N/A		#DIV/0!		3
																						#DIV/0!	#N/A	#N/A		#DIV/0!		3
																						#DIV/0!	#N/A	#N/A		#DIV/0!		3
																						#DIV/0!	#N/A	#N/A		#DIV/0!		3
																						#DIV/0!	#N/A	#N/A		#DIV/0!		3
																						#DIV/0!	#N/A	#N/A		#DIV/0!		3
																						#DIV/0!	#N/A	#N/A		#DIV/0!		3
																						#DIV/0!	#N/A	#N/A		#DIV/0!		3
																						#DIV/0!	#N/A	#N/A		#DIV/0!		3
																						#DIV/0!	#N/A	#N/A		#DIV/0!		3
																						#DIV/0!	#N/A	#N/A		#DIV/0!		3
																						#DIV/0!	#N/A	#N/A		#DIV/0!		3
																						#DIV/0!	#N/A	#N/A		#DIV/0!		3
																						#DIV/0!	#N/A	#N/A		#DIV/0!		3
																						#DIV/0!	#N/A	#N/A		#DIV/0!		3
																						#DIV/0!	#N/A	#N/A		#DIV/0!		3
																						#DIV/0!	#N/A	#N/A		#DIV/0!		3
																						#DIV/0!	#N/A	#N/A		#DIV/0!		3
																						#DIV/0!	#N/A	#N/A		#DIV/0!		3
																						#DIV/0!	#N/A	#N/A		#DIV/0!		3
																						#DIV/0!	#N/A	#N/A		#DIV/0!		3
																						#DIV/0!	#N/A	#N/A		#DIV/0!		3
																						#DIV/0!	#N/A	#N/A		#DIV/0!		3
																						#DIV/0!	#N/A	#N/A		#DIV/0!		3
																						#DIV/0!	#N/A	#N/A		#DIV/0!		3
																						#DIV/0!	#N/A	#N/A		#DIV/0!		3
																						#DIV/0!	#N/A	#N/A		#DIV/0!		3
																						#DIV/0!	#N/A	#N/A		#DIV/0!		3
																						#DIV/0!	#N/A	#N/A		#DIV/0!		3
																						#DIV/0!	#N/A	#N/A		#DIV/0!		3
																						#DIV/0!	#N/A	#N/A		#DIV/0!		3
																						#DIV/0!	#N/A	#N/A		#DIV/0!		3
																						#DIV/0!	#N/A	#N/A		#DIV/0!		3
																						#DIV/0!	#N/A	#N/A		#DIV/0!		3
																						#DIV/0!	#N/A	#N/A		#DIV/0!		3
																						#DIV/0!	#N/A	#N/A		#DIV/0!		3
																						#DIV/0!	#N/A	#N/A		#DIV/0!		3
																						#DIV/0!	#N/A	#N/A		#DIV/0!		3
																						#DIV/0!	#N/A	#N/A		#DIV/0!		3
																						#DIV/0!	#N/A	#N/A		#DIV/0!		3
																						#DIV/0!	#N/A	#N/A		#DIV/0!		3
																						#DIV/0!	#N/A	#N/A		#DIV/0!		3
																						#DIV/0!	#N/A	#N/A		#DIV/0!		3
																						#DIV/0!	#N/A	#N/A		#DIV/0!		3
																						#DIV/0!	#N/A	#N/A		#DIV/0!		3
																						#DIV/0!	#N/A	#N/A		#DIV/0!		3
																						#DIV/0!	#N/A	#N/A		#DIV/0!		3
																						#DIV/0!	#N/A	#N/A		#DIV/0!		3
																						#DIV/0!	#N/A	#N/A		#DIV/0!		3
																						#DIV/0!	#N/A	#N/A		#DIV/0!		3
																						#DIV/0!	#N/A	#N/A		#DIV/0!		3
																						#DIV/0!	#N/A	#N/A		#DIV/0!		3
																						#DIV/0!	#N/A	#N/A		#DIV/0!		3
																						#DIV/0!	#N/A	#N/A		#DIV/0!		3
																						#DIV/0!	#N/A	#N/A		#DIV/0!		3
																						#DIV/0!	#N/A	#N/A		#DIV/0!		3
																						#DIV/0!	#N/A	#N/A		#DIV/0!		3
																						#DIV/0!	#N/A	#N/A		#DIV/0!		3
																						#DIV/0!	#N/A	#N/A		#DIV/0!		3
																						#DIV/0!	#N/A	#N/A		#DIV/0!		3
																						#DIV/0!	#N/A	#N/A		#DIV/0!		3
																						#DIV/0!	#N/A	#N/A		#DIV/0!		3
																						#DIV/0!	#N/A	#N/A		#DIV/0!		3
																						#DIV/0!	#N/A	#N/A		#DIV/0!		3
																						#DIV/0!	#N/A	#N/A		#DIV/0!		3
																						#DIV/0!	#N/A	#N/A		#DIV/0!		3
																						#DIV/0!	#N/A	#N/A		#DIV/0!		3
																						#DIV/0!	#N/A	#N/A		#DIV/0!		3
																						#DIV/0!	#N/A	#N/A		#DIV/0!		3
																						#DIV/0!	#N/A	#N/A		#DIV/0!		3
																						#DIV/0!	#N/A	#N/A		#DIV/0!		3
																						#DIV/0!	#N/A	#N/A		#DIV/0!		3
																						#DIV/0!	#N/A	#N/A		#DIV/0!		3
																						#DIV/0!	#N/A	#N/A		#DIV/0!		3
																						#DIV/0!	#N/A	#N/A		#DIV/0!		3
																						#DIV/0!	#N/A	#N/A		#DIV/0!		3
																						#DIV/0!	#N/A	#N/A		#DIV/0!		3
																						#DIV/0!	#N/A	#N/A		#DIV/0!		3
																						#DIV/0!	#N/A	#N/A		#DIV/0!		3
																						#DIV/0!	#N/A	#N/A		#DIV/0!		3
																						#DIV/0!	#N/A	#N/A		#DIV/0!		3
																						#DIV/0!	#N/A	#N/A		#DIV/0!		3
																						#DIV/0!	#N/A	#N/A		#DIV/0!		3
																						#DIV/0!	#N/A	#N/A		#DIV/0!		3
																						#DIV/0!	#N/A	#N/A		#DIV/0!		3
																						#DIV/0!	#N/A	#N/A		#DIV/0!		3
																						#DIV/0!	#N/A	#N/A		#DIV/0!		3
																						#DIV/0!	#N/A	#N/A		#DIV/0!		3
																						#DIV/0!	#N/A	#N/A		#DIV/0!		3
																						#DIV/0!	#N/A	#N/A		#DIV/0!		3
																						#DIV/0!	#N/A	#N/A		#DIV/0!		3
																						#DIV/0!	#N/A	#N/A		#DIV/0!		3
																						#DIV/0!	#N/A	#N/A		#DIV/0!		3
																						#DIV/0!	#N/A	#N/A		#DIV/0!		3
																						#DIV/0!	#N/A	#N/A		#DIV/0!		3
																						#DIV/0!	#N/A	#N/A		#DIV/0!		3
																						#DIV/0!	#N/A	#N/A		#DIV/0!		3
																						#DIV/0!	#N/A	#N/A		#DIV/0!		3
																						#DIV/0!	#N/A	#N/A		#DIV/0!		3
																						#DIV/0!	#N/A	#N/A		#DIV/0!		3
																						#DIV/0!	#N/A	#N/A		#DIV/0!		3
																						#DIV/0!	#N/A	#N/A		#DIV/0!		3
																						#DIV/0!	#N/A	#N/A		#DIV/0!		3
																						#DIV/0!	#N/A	#N/A		#DIV/0!		3
																						#DIV/0!	#N/A	#N/A		#DIV/0!		3
																						#DIV/0!	#N/A	#N/A		#DIV/0!		3
																						#DIV/0!	#N/A	#N/A		#DIV/0!		3
																						#DIV/0!	#N/A	#N/A		#DIV/0!		3
																						#DIV/0!	#N/A	#N/A		#DIV/0!		3
																						#DIV/0!	#N/A	#N/A		#DIV/0!		3
																						#DIV/0!	#N/A	#N/A		#DIV/0!		3
																						#DIV/0!	#N/A	#N/A		#DIV/0!		3
																						#DIV/0!	#N/A	#N/A		#DIV/0!		3
																						#DIV/0!	#N/A	#N/A		#DIV/0!		3
																						#DIV/0!	#N/A	#N/A		#DIV/0!		3
																						#DIV/0!	#N/A	#N/A		#DIV/0!		3
																						#DIV/0!	#N/A	#N/A		#DIV/0!		3
																						#DIV/0!	#N/A	#N/A		#DIV/0!		3
																						#DIV/0!	#N/A	#N/A		#DIV/0!		3
																						#DIV/0!	#N/A	#N/A		#DIV/0!		3
																						#DIV/0!	#N/A	#N/A		#DIV/0!		3
																						#DIV/0!	#N/A	#N/A		#DIV/0!		3
																						#DIV/0!	#N/A	#N/A		#DIV/0!		3
																						#DIV/0!	#N/A	#N/A		#DIV/0!		3
																						#DIV/0!	#N/A	#N/A		#DIV/0!		3
																						#DIV/0!	#N/A	#N/A		#DIV/0!		3
																						#DIV/0!	#N/A	#N/A		#DIV/0!		3
																						#DIV/0!	#N/A	#N/A		#DIV/0!		3
																						#DIV/0!	#N/A	#N/A		#DIV/0!		3
																						#DIV/0!	#N/A	#N/A		#DIV/0!		3
																						#DIV/0!	#N/A	#N/A		#DIV/0!		3
																						#DIV/0!	#N/A	#N/A		#DIV/0!		3
																						#DIV/0!	#N/A	#N/A		#DIV/0!		3
																						#DIV/0!	#N/A	#N/A		#DIV/0!		3
																						#DIV/0!	#N/A	#N/A		#DIV/0!		3
																						#DIV/0!	#N/A	#N/A		#DIV/0!		3
																						#DIV/0!	#N/A	#N/A		#DIV/0!		3
																						#DIV/0!	#N/A	#N/A		#DIV/0!		3
																						#DIV/0!	#N/A	#N/A		#DIV/0!		3
																						#DIV/0!	#N/A	#N/A		#DIV/0!		3
																						#DIV/0!	#N/A	#N/A		#DIV/0!		3
[truncated: 54 more columns]

## Sheet: Mixed Non-competitive
																							Calculated values
		No Inhibitor	[I]1	[I]2	[I]3	[I]4	[I]5	[I]6	[I]7	[I]8	[I]9	[I]10	[I]11	[I]12	[I]13	[I]14	[I]15						No Inhibitor	[I]1	[I]2	[I]3	[I]4	[I]5	[I]6	[I]7	[I]8	[I]9	[I]10	[I]11	[I]12	[I]13	[I]14	[I]15
		0	1	2	3	4	5	0	0	0	0	0	0	0	0	0	0	Km	Vmax	Ki	aKi		0	1	2	3	4	5	0	0	0	0	0	0	0	0	0	0
[S]1	1	0.096	0.049	0.033	0.024	0.02	0.016	0	0	0	0	0	0	0	0	0	0	2.911	0.377129	1.01228	1.06232		0.0964278	0.0488003	0.032666	0.0245494	0.0196636	0.0163997	#DIV/0!	#DIV/0!	#DIV/0!	#DIV/0!	#DIV/0!	#DIV/0!	#DIV/0!	#DIV/0!	#DIV/0!	#DIV/0!		0.0964278	0.0488003	0.032666	0.0245494	0.0196636	0.0163997	0	0	0	0
[S]2	1.5	0.128	0.065	0.043	0.033	0.026	0.022	0	0	0	0	0	0	0	0	0	0						0.128246	0.0650322	0.0435606	0.0327482	0.026236	0.0218842	#DIV/0!	#DIV/0!	#DIV/0!	#DIV/0!	#DIV/0!	#DIV/0!	#DIV/0!	#DIV/0!	#DIV/0!	#DIV/0!		0.128246	0.0650322	0.0435606	0.0327482	0.026236	0.0218842	0	0	0	0
[S]3	2.5	0.175	0.089	0.059	0.045	0.036	0.03	0	0	0	0	0	0	0	0	0	0						0.174242	0.0886111	0.0594128	0.0446877	0.035812	0.0298777	#DIV/0!	#DIV/0!	#DIV/0!	#DIV/0!	#DIV/0!	#DIV/0!	#DIV/0!	#DIV/0!	#DIV/0!	#DIV/0!		0.174242	0.0886111	0.0594128	0.0446877	0.035812	0.0298777	0	0	0	0
[S]4	5	0.238	0.122	0.082	0.061	0.049	0.041	0	0	0	0	0	0	0	0	0	0						0.238357	0.121707	0.0817157	0.0615058	0.0493103	0.0411509	#DIV/0!	#DIV/0!	#DIV/0!	#DIV/0!	#DIV/0!	#DIV/0!	#DIV/0!	#DIV/0!	#DIV/0!	#DIV/0!		0.238357	0.121707	0.0817157	0.0615058	0.0493103	0.0411509	0	0	0	0
[S]5	0	0	0	0	0	0	0	0	0	0	0	0	0	0	0	0	0						#DIV/0!	#DIV/0!	#DIV/0!	#DIV/0!	#DIV/0!	#DIV/0!	#DIV/0!	#DIV/0!	#DIV/0!	#DIV/0!	#DIV/0!	#DIV/0!	#DIV/0!	#DIV/0!	#DIV/0!	#DIV/0!		0	0	0	0	0	0	0	0	0	0
[S]6	0	0	0	0	0	0	0	0	0	0	0	0	0	0	0	0	0			Sum R2	3.13138e-06		#DIV/0!	#DIV/0!	#DIV/0!	#DIV/0!	#DIV/0!	#DIV/0!	#DIV/0!	#DIV/0!	#DIV/0!	#DIV/0!	#DIV/0!	#DIV/0!	#DIV/0!	#DIV/0!	#DIV/0!	#DIV/0!		0	0	0	0	0	0	0	0	0	0
[S]7	0	0	0	0	0	0	0	0	0	0	0	0	0	0	0	0	0			Sum residuals %	0.177467		#DIV/0!	#DIV/0!	#DIV/0!	#DIV/0!	#DIV/0!	#DIV/0!	#DIV/0!	#DIV/0!	#DIV/0!	#DIV/0!	#DIV/0!	#DIV/0!	#DIV/0!	#DIV/0!	#DIV/0!	#DIV/0!		0	0	0	0	0	0	0	0	0	0
[S]8	0	0	0	0	0	0	0	0	0	0	0	0	0	0	0	0	0						#DIV/0!	#DIV/0!	#DIV/0!	#DIV/0!	#DIV/0!	#DIV/0!	#DIV/0!	#DIV/0!	#DIV/0!	#DIV/0!	#DIV/0!	#DIV/0!	#DIV/0!	#DIV/0!	#DIV/0!	#DIV/0!		0	0	0	0	0	0	0	0	0	0
[S]9	0	0	0	0	0	0	0	0	0	0	0	0	0	0	0	0	0						#DIV/0!	#DIV/0!	#DIV/0!	#DIV/0!	#DIV/0!	#DIV/0!	#DIV/0!	#DIV/0!	#DIV/0!	#DIV/0!	#DIV/0!	#DIV/0!	#DIV/0!	#DIV/0!	#DIV/0!	#DIV/0!		0	0	0	0	0	0	0	0	0	0
[S]10	0	0	0	0	0	0	0	0	0	0	0	0	0	0	0	0	0						#DIV/0!	#DIV/0!	#DIV/0!	#DIV/0!	#DIV/0!	#DIV/0!	#DIV/0!	#DIV/0!	#DIV/0!	#DIV/0!	#DIV/0!	#DIV/0!	#DIV/0!	#DIV/0!	#DIV/0!	#DIV/0!		0	0	0	0	0	0	0	0	0	0
[S]11	0	0	0	0	0	0	0	0	0	0	0	0	0	0	0	0	0						#DIV/0!	#DIV/0!	#DIV/0!	#DIV/0!	#DIV/0!	#DIV/0!	#DIV/0!	#DIV/0!	#DIV/0!	#DIV/0!	#DIV/0!	#DIV/0!	#DIV/0!	#DIV/0!	#DIV/0!	#DIV/0!		0	0	0	0	0	0	0	0	0	0
[S]12	0	0	0	0	0	0	0	0	0	0	0	0	0	0	0	0	0						#DIV/0!	#DIV/0!	#DIV/0!	#DIV/0!	#DIV/0!	#DIV/0!	#DIV/0!	#DIV/0!	#DIV/0!	#DIV/0!	#DIV/0!	#DIV/0!	#DIV/0!	#DIV/0!	#DIV/0!	#DIV/0!		0	0	0	0	0	0	0	0	0	0
[S]13	0	0	0	0	0	0	0	0	0	0	0	0	0	0	0	0	0						#DIV/0!	#DIV/0!	#DIV/0!	#DIV/0!	#DIV/0!	#DIV/0!	#DIV/0!	#DIV/0!	#DIV/0!	#DIV/0!	#DIV/0!	#DIV/0!	#DIV/0!	#DIV/0!	#DIV/0!	#DIV/0!		0	0	0	0	0	0	0	0	0	0
[S]14	0	0	0	0	0	0	0	0	0	0	0	0	0	0	0	0	0						#DIV/0!	#DIV/0!	#DIV/0!	#DIV/0!	#DIV/0!	#DIV/0!	#DIV/0!	#DIV/0!	#DIV/0!	#DIV/0!	#DIV/0!	#DIV/0!	#DIV/0!	#DIV/0!	#DIV/0!	#DIV/0!		0	0	0	0	0	0	0	0	0	0
[S]15	0	0	0	0	0	0	0	0	0	0	0	0	0	0	0	0	0						#DIV/0!	#DIV/0!	#DIV/0!	#DIV/0!	#DIV/0!	#DIV/0!	#DIV/0!	#DIV/0!	#DIV/0!	#DIV/0!	#DIV/0!	#DIV/0!	#DIV/0!	#DIV/0!	#DIV/0!	#DIV/0!		0	0	0	0	0	0	0	0	0	0
	1	1	1	1	1	1	1	#DIV/0!	#DIV/0!	#DIV/0!	#DIV/0!	#DIV/0!	#DIV/0!	#DIV/0!	#DIV/0!	#DIV/0!	#DIV/0!																					1	1	0.0964278	0.0488003	0.032666	0.0245494	0.0196636	0.0163997	#N/A	#N/A	#N/A	#N/A
	1	1	1	1	1	1	1	#DIV/0!	#DIV/0!	#DIV/0!	#DIV/0!	#DIV/0!	#DIV/0!	#DIV/0!	#DIV/0!	#DIV/0!	#DIV/0!					0.096	0.096	0.0964278		0.000427804	0.000427804	4										1.5	1.5	0.128246	0.0650322	0.0435606	0.0327482	0.026236	0.0218842	#N/A	#N/A	#N/A	#N/A
	1	1	1	1	1	1	1	#DIV/0!	#DIV/0!	#DIV/0!	#DIV/0!	#DIV/0!	#DIV/0!	#DIV/0!	#DIV/0!	#DIV/0!	#DIV/0!					0.128	0.128	0.128246		0.000246141	0.000246141	4										2.5	2.5	0.174242	0.0886111	0.0594128	0.0446877	0.035812	0.0298777	#N/A	#N/A	#N/A	#N/A
	1	1	1	1	1	1	1	#DIV/0!	#DIV/0!	#DIV/0!	#DIV/0!	#DIV/0!	#DIV/0!	#DIV/0!	#DIV/0!	#DIV/0!	#DIV/0!					0.175	0.175	0.174242		-0.000758101	-0.000758101	4										5	5	0.238357	0.121707	0.0817157	0.0615058	0.0493103	0.0411509	#N/A	#N/A	#N/A	#N/A
	#DIV/0!	#DIV/0!	#DIV/0!	#DIV/0!	#DIV/0!	#DIV/0!	#DIV/0!	#DIV/0!	#DIV/0!	#DIV/0!	#DIV/0!	#DIV/0!	#DIV/0!	#DIV/0!	#DIV/0!	#DIV/0!	#DIV/0!					0.238	0.238	0.238357		0.000357467	0.000357467	4										#DIV/0!	#N/A	#N/A	#N/A	#N/A	#N/A	#N/A	#N/A	#N/A	#N/A	#N/A	#N/A
	#DIV/0!	#DIV/0!	#DIV/0!	#DIV/0!	#DIV/0!	#DIV/0!	#DIV/0!	#DIV/0!	#DIV/0!	#DIV/0!	#DIV/0!	#DIV/0!	#DIV/0!	#DIV/0!	#DIV/0!	#DIV/0!	#DIV/0!					#DIV/0!	#N/A	#N/A		#DIV/0!		4										#DIV/0!	#N/A	#N/A	#N/A	#N/A	#N/A	#N/A	#N/A	#N/A	#N/A	#N/A	#N/A
	#DIV/0!	#DIV/0!	#DIV/0!	#DIV/0!	#DIV/0!	#DIV/0!	#DIV/0!	#DIV/0!	#DIV/0!	#DIV/0!	#DIV/0!	#DIV/0!	#DIV/0!	#DIV/0!	#DIV/0!	#DIV/0!	#DIV/0!					#DIV/0!	#N/A	#N/A		#DIV/0!		4										#DIV/0!	#N/A	#N/A	#N/A	#N/A	#N/A	#N/A	#N/A	#N/A	#N/A	#N/A	#N/A
	#DIV/0!	#DIV/0!	#DIV/0!	#DIV/0!	#DIV/0!	#DIV/0!	#DIV/0!	#DIV/0!	#DIV/0!	#DIV/0!	#DIV/0!	#DIV/0!	#DIV/0!	#DIV/0!	#DIV/0!	#DIV/0!	#DIV/0!					#DIV/0!	#N/A	#N/A		#DIV/0!		4										#DIV/0!	#N/A	#N/A	#N/A	#N/A	#N/A	#N/A	#N/A	#N/A	#N/A	#N/A	#N/A
	#DIV/0!	#DIV/0!	#DIV/0!	#DIV/0!	#DIV/0!	#DIV/0!	#DIV/0!	#DIV/0!	#DIV/0!	#DIV/0!	#DIV/0!	#DIV/0!	#DIV/0!	#DIV/0!	#DIV/0!	#DIV/0!	#DIV/0!					#DIV/0!	#N/A	#N/A		#DIV/0!		4										#DIV/0!	#N/A	#N/A	#N/A	#N/A	#N/A	#N/A	#N/A	#N/A	#N/A	#N/A	#N/A
	#DIV/0!	#DIV/0!	#DIV/0!	#DIV/0!	#DIV/0!	#DIV/0!	#DIV/0!	#DIV/0!	#DIV/0!	#DIV/0!	#DIV/0!	#DIV/0!	#DIV/0!	#DIV/0!	#DIV/0!	#DIV/0!	#DIV/0!					#DIV/0!	#N/A	#N/A		#DIV/0!		4										#DIV/0!	#N/A	#N/A	#N/A	#N/A	#N/A	#N/A	#N/A	#N/A	#N/A	#N/A	#N/A
	#DIV/0!	#DIV/0!	#DIV/0!	#DIV/0!	#DIV/0!	#DIV/0!	#DIV/0!	#DIV/0!	#DIV/0!	#DIV/0!	#DIV/0!	#DIV/0!	#DIV/0!	#DIV/0!	#DIV/0!	#DIV/0!	#DIV/0!					#DIV/0!	#N/A	#N/A		#DIV/0!		4										#DIV/0!	#N/A	#N/A	#N/A	#N/A	#N/A	#N/A	#N/A	#N/A	#N/A	#N/A	#N/A
	#DIV/0!	#DIV/0!	#DIV/0!	#DIV/0!	#DIV/0!	#DIV/0!	#DIV/0!	#DIV/0!	#DIV/0!	#DIV/0!	#DIV/0!	#DIV/0!	#DIV/0!	#DIV/0!	#DIV/0!	#DIV/0!	#DIV/0!					#DIV/0!	#N/A	#N/A		#DIV/0!		4										#DIV/0!	#N/A	#N/A	#N/A	#N/A	#N/A	#N/A	#N/A	#N/A	#N/A	#N/A	#N/A
	#DIV/0!	#DIV/0!	#DIV/0!	#DIV/0!	#DIV/0!	#DIV/0!	#DIV/0!	#DIV/0!	#DIV/0!	#DIV/0!	#DIV/0!	#DIV/0!	#DIV/0!	#DIV/0!	#DIV/0!	#DIV/0!	#DIV/0!					#DIV/0!	#N/A	#N/A		#DIV/0!		4										#DIV/0!	#N/A	#N/A	#N/A	#N/A	#N/A	#N/A	#N/A	#N/A	#N/A	#N/A	#N/A
	#DIV/0!	#DIV/0!	#DIV/0!	#DIV/0!	#DIV/0!	#DIV/0!	#DIV/0!	#DIV/0!	#DIV/0!	#DIV/0!	#DIV/0!	#DIV/0!	#DIV/0!	#DIV/0!	#DIV/0!	#DIV/0!	#DIV/0!					#DIV/0!	#N/A	#N/A		#DIV/0!		4										#DIV/0!	#N/A	#N/A	#N/A	#N/A	#N/A	#N/A	#N/A	#N/A	#N/A	#N/A	#N/A
	#DIV/0!	#DIV/0!	#DIV/0!	#DIV/0!	#DIV/0!	#DIV/0!	#DIV/0!	#DIV/0!	#DIV/0!	#DIV/0!	#DIV/0!	#DIV/0!	#DIV/0!	#DIV/0!	#DIV/0!	#DIV/0!	#DIV/0!					#DIV/0!	#N/A	#N/A		#DIV/0!		4										#DIV/0!	#N/A	#N/A	#N/A	#N/A	#N/A	#N/A	#N/A	#N/A	#N/A	#N/A	#N/A
																						#DIV/0!	#N/A	#N/A		#DIV/0!		4
																						0.049	0.049	0.0488003		-0.000199703	-0.000199703	4											1	10.3705	20.4917	30.6129	40.7341	50.8554	60.9766	#N/A	#N/A	#N/A	#N/A
																						0.065	0.065	0.0650322		3.21642e-05	3.21642e-05	4											0.666667	7.79751	15.377	22.9565	30.536	38.1155	45.695	#N/A	#N/A	#N/A	#N/A
																						0.089	0.089	0.0886111		-0.000388906	-0.000388906	4											0.4	5.73915	11.2853	16.8314	22.3775	27.9236	33.4698	#N/A	#N/A	#N/A	#N/A
																						0.122	0.122	0.121707		-0.000293163	-0.000293163	4											0.2	4.19538	8.21647	12.2376	16.2586	20.2797	24.3008	#N/A	#N/A	#N/A	#N/A
																						#DIV/0!	#N/A	#N/A		#DIV/0!		4											#N/A	#N/A	#N/A	#N/A	#N/A	#N/A	#N/A	#N/A	#N/A	#N/A	#N/A
																						#DIV/0!	#N/A	#N/A		#DIV/0!		4											#N/A	#N/A	#N/A	#N/A	#N/A	#N/A	#N/A	#N/A	#N/A	#N/A	#N/A
																						#DIV/0!	#N/A	#N/A		#DIV/0!		4											#N/A	#N/A	#N/A	#N/A	#N/A	#N/A	#N/A	#N/A	#N/A	#N/A	#N/A
																						#DIV/0!	#N/A	#N/A		#DIV/0!		4											#N/A	#N/A	#N/A	#N/A	#N/A	#N/A	#N/A	#N/A	#N/A	#N/A	#N/A
																						#DIV/0!	#N/A	#N/A		#DIV/0!		4											#N/A	#N/A	#N/A	#N/A	#N/A	#N/A	#N/A	#N/A	#N/A	#N/A	#N/A
																						#DIV/0!	#N/A	#N/A		#DIV/0!		4											#N/A	#N/A	#N/A	#N/A	#N/A	#N/A	#N/A	#N/A	#N/A	#N/A	#N/A
																						#DIV/0!	#N/A	#N/A		#DIV/0!		4											#N/A	#N/A	#N/A	#N/A	#N/A	#N/A	#N/A	#N/A	#N/A	#N/A	#N/A
																						#DIV/0!	#N/A	#N/A		#DIV/0!		4											#N/A	#N/A	#N/A	#N/A	#N/A	#N/A	#N/A	#N/A	#N/A	#N/A	#N/A
																						#DIV/0!	#N/A	#N/A		#DIV/0!		4											#N/A	#N/A	#N/A	#N/A	#N/A	#N/A	#N/A	#N/A	#N/A	#N/A	#N/A
																						#DIV/0!	#N/A	#N/A		#DIV/0!		4											#N/A	#N/A	#N/A	#N/A	#N/A	#N/A	#N/A	#N/A	#N/A	#N/A	#N/A
																						#DIV/0!	#N/A	#N/A		#DIV/0!		4											#N/A	#N/A	#N/A	#N/A	#N/A	#N/A	#N/A	#N/A	#N/A	#N/A	#N/A
																						0.033	0.033	0.032666		-0.000334037	-0.000334037	4
																						0.043	0.043	0.0435606		0.000560634	0.000560634	4												0.096	0.049	0.033	0.024	0.02	0.016	#DIV/0!	#DIV/0!	#DIV/0!	#DIV/0!
																						0.059	0.059	0.0594128		0.000412802	0.000412802	4												0.128	0.065	0.043	0.033	0.026	0.022	#DIV/0!	#DIV/0!	#DIV/0!	#DIV/0!
																						0.082	0.082	0.0817157		-0.000284305	-0.000284305	4												0.175	0.089	0.059	0.045	0.036	0.03	#DIV/0!	#DIV/0!	#DIV/0!	#DIV/0!
																						#DIV/0!	#N/A	#N/A		#DIV/0!		4												0.238	0.122	0.082	0.061	0.049	0.041	#DIV/0!	#DIV/0!	#DIV/0!	#DIV/0!
																						#DIV/0!	#N/A	#N/A		#DIV/0!		4												#DIV/0!	#DIV/0!	#DIV/0!	#DIV/0!	#DIV/0!	#DIV/0!	#DIV/0!	#DIV/0!	#DIV/0!	#DIV/0!
																						#DIV/0!	#N/A	#N/A		#DIV/0!		4												#DIV/0!	#DIV/0!	#DIV/0!	#DIV/0!	#DIV/0!	#DIV/0!	#DIV/0!	#DIV/0!	#DIV/0!	#DIV/0!
																						#DIV/0!	#N/A	#N/A		#DIV/0!		4												#DIV/0!	#DIV/0!	#DIV/0!	#DIV/0!	#DIV/0!	#DIV/0!	#DIV/0!	#DIV/0!	#DIV/0!	#DIV/0!
																						#DIV/0!	#N/A	#N/A		#DIV/0!		4												#DIV/0!	#DIV/0!	#DIV/0!	#DIV/0!	#DIV/0!	#DIV/0!	#DIV/0!	#DIV/0!	#DIV/0!	#DIV/0!
																						#DIV/0!	#N/A	#N/A		#DIV/0!		4												#DIV/0!	#DIV/0!	#DIV/0!	#DIV/0!	#DIV/0!	#DIV/0!	#DIV/0!	#DIV/0!	#DIV/0!	#DIV/0!
																						#DIV/0!	#N/A	#N/A		#DIV/0!		4												#DIV/0!	#DIV/0!	#DIV/0!	#DIV/0!	#DIV/0!	#DIV/0!	#DIV/0!	#DIV/0!	#DIV/0!	#DIV/0!
																						#DIV/0!	#N/A	#N/A		#DIV/0!		4												#DIV/0!	#DIV/0!	#DIV/0!	#DIV/0!	#DIV/0!	#DIV/0!	#DIV/0!	#DIV/0!	#DIV/0!	#DIV/0!
																						#DIV/0!	#N/A	#N/A		#DIV/0!		4												#DIV/0!	#DIV/0!	#DIV/0!	#DIV/0!	#DIV/0!	#DIV/0!	#DIV/0!	#DIV/0!	#DIV/0!	#DIV/0!
																						#DIV/0!	#N/A	#N/A		#DIV/0!		4												#DIV/0!	#DIV/0!	#DIV/0!	#DIV/0!	#DIV/0!	#DIV/0!	#DIV/0!	#DIV/0!	#DIV/0!	#DIV/0!
																						#DIV/0!	#N/A	#N/A		#DIV/0!		4												#DIV/0!	#DIV/0!	#DIV/0!	#DIV/0!	#DIV/0!	#DIV/0!	#DIV/0!	#DIV/0!	#DIV/0!	#DIV/0!
																						0.024	0.024	0.0245494		0.000549438	0.000549438	4												#DIV/0!	#DIV/0!	#DIV/0!	#DIV/0!	#DIV/0!	#DIV/0!	#DIV/0!	#DIV/0!	#DIV/0!	#DIV/0!
																						0.033	0.033	0.0327482		-0.000251777	-0.000251777	4
																						0.045	0.045	0.0446877		-0.000312276	-0.000312276	4												1/s	0	1	2	3	4	5	0	0	0
																						0.061	0.061	0.0615058		0.000505771	0.000505771	4											1	1	10.3705	20.4917	30.6129	40.7341	50.8554	60.9766	#N/A	#N/A	#N/A
																						#DIV/0!	#N/A	#N/A		#DIV/0!		4											2	0.666667	7.79751	15.377	22.9565	30.536	38.1155	45.695	#N/A	#N/A	#N/A
																						#DIV/0!	#N/A	#N/A		#DIV/0!		4											3	0.4	5.73915	11.2853	16.8314	22.3775	27.9236	33.4698	#N/A	#N/A	#N/A
																						#DIV/0!	#N/A	#N/A		#DIV/0!		4											4	0.2	4.19538	8.21647	12.2376	16.2586	20.2797	24.3008	#N/A	#N/A	#N/A
																						#DIV/0!	#N/A	#N/A		#DIV/0!		4											5	#N/A	#N/A	#N/A	#N/A	#N/A	#N/A	#N/A	#N/A	#N/A	#N/A
																						#DIV/0!	#N/A	#N/A		#DIV/0!		4											6	#N/A	#N/A	#N/A	#N/A	#N/A	#N/A	#N/A	#N/A	#N/A	#N/A
																						#DIV/0!	#N/A	#N/A		#DIV/0!		4											7	#N/A	#N/A	#N/A	#N/A	#N/A	#N/A	#N/A	#N/A	#N/A	#N/A
																						#DIV/0!	#N/A	#N/A		#DIV/0!		4											8	#N/A	#N/A	#N/A	#N/A	#N/A	#N/A	#N/A	#N/A	#N/A	#N/A
																						#DIV/0!	#N/A	#N/A		#DIV/0!		4											9	#N/A	#N/A	#N/A	#N/A	#N/A	#N/A	#N/A	#N/A	#N/A	#N/A
																						#DIV/0!	#N/A	#N/A		#DIV/0!		4											10	#N/A	#N/A	#N/A	#N/A	#N/A	#N/A	#N/A	#N/A	#N/A	#N/A
																						#DIV/0!	#N/A	#N/A		#DIV/0!		4											11	#N/A	#N/A	#N/A	#N/A	#N/A	#N/A	#N/A	#N/A	#N/A	#N/A
																						#DIV/0!	#N/A	#N/A		#DIV/0!		4											12	#N/A	#N/A	#N/A	#N/A	#N/A	#N/A	#N/A	#N/A	#N/A	#N/A
																						0.02	0.02	0.0196636		-0.000336388	-0.000336388	4											13	#N/A	#N/A	#N/A	#N/A	#N/A	#N/A	#N/A	#N/A	#N/A	#N/A
																						0.026	0.026	0.026236		0.00023604	0.00023604	4											14	#N/A	#N/A	#N/A	#N/A	#N/A	#N/A	#N/A	#N/A	#N/A	#N/A
																						0.036	0.036	0.035812		-0.000188039	-0.000188039	4											15	#N/A	#N/A	#N/A	#N/A	#N/A	#N/A	#N/A	#N/A	#N/A	#N/A
																						0.049	0.049	0.0493103		0.000310338	0.000310338	4
																						#DIV/0!	#N/A	#N/A		#DIV/0!		4
																						#DIV/0!	#N/A	#N/A		#DIV/0!		4
																						#DIV/0!	#N/A	#N/A		#DIV/0!		4
																						#DIV/0!	#N/A	#N/A		#DIV/0!		4
																						#DIV/0!	#N/A	#N/A		#DIV/0!		4
																						#DIV/0!	#N/A	#N/A		#DIV/0!		4
																						#DIV/0!	#N/A	#N/A		#DIV/0!		4
																						#DIV/0!	#N/A	#N/A		#DIV/0!		4
																						#DIV/0!	#N/A	#N/A		#DIV/0!		4
																						#DIV/0!	#N/A	#N/A		#DIV/0!		4
																						#DIV/0!	#N/A	#N/A		#DIV/0!		4
																						0.016	0.016	0.0163997		0.000399739	0.000399739	4
																						0.022	0.022	0.0218842		-0.000115772	-0.000115772	4
																						0.03	0.03	0.0298777		-0.000122276	-0.000122276	4
																						0.041	0.041	0.0411509		0.000150894	0.000150894	4
																						#DIV/0!	#N/A	#N/A		#DIV/0!		4
																						#DIV/0!	#N/A	#N/A		#DIV/0!		4
																						#DIV/0!	#N/A	#N/A		#DIV/0!		4
																						#DIV/0!	#N/A	#N/A		#DIV/0!		4
																						#DIV/0!	#N/A	#N/A		#DIV/0!		4
																						#DIV/0!	#N/A	#N/A		#DIV/0!		4
																						#DIV/0!	#N/A	#N/A		#DIV/0!		4
																						#DIV/0!	#N/A	#N/A		#DIV/0!		4
																						#DIV/0!	#N/A	#N/A		#DIV/0!		4
																						#DIV/0!	#N/A	#N/A		#DIV/0!		4
																						#DIV/0!	#N/A	#N/A		#DIV/0!		4
																						#DIV/0!	#N/A	#N/A		#DIV/0!		4
																						#DIV/0!	#N/A	#N/A		#DIV/0!		4
																						#DIV/0!	#N/A	#N/A		#DIV/0!		4
																						#DIV/0!	#N/A	#N/A		#DIV/0!		4
																						#DIV/0!	#N/A	#N/A		#DIV/0!		4
																						#DIV/0!	#N/A	#N/A		#DIV/0!		4
																						#DIV/0!	#N/A	#N/A		#DIV/0!		4
																						#DIV/0!	#N/A	#N/A		#DIV/0!		4
																						#DIV/0!	#N/A	#N/A		#DIV/0!		4
																						#DIV/0!	#N/A	#N/A		#DIV/0!		4
																						#DIV/0!	#N/A	#N/A		#DIV/0!		4
																						#DIV/0!	#N/A	#N/A		#DIV/0!		4
																						#DIV/0!	#N/A	#N/A		#DIV/0!		4
																						#DIV/0!	#N/A	#N/A		#DIV/0!		4
																						#DIV/0!	#N/A	#N/A		#DIV/0!		4
																						#DIV/0!	#N/A	#N/A		#DIV/0!		4
																						#DIV/0!	#N/A	#N/A		#DIV/0!		4
																						#DIV/0!	#N/A	#N/A		#DIV/0!		4
																						#DIV/0!	#N/A	#N/A		#DIV/0!		4
																						#DIV/0!	#N/A	#N/A		#DIV/0!		4
																						#DIV/0!	#N/A	#N/A		#DIV/0!		4
																						#DIV/0!	#N/A	#N/A		#DIV/0!		4
																						#DIV/0!	#N/A	#N/A		#DIV/0!		4
																						#DIV/0!	#N/A	#N/A		#DIV/0!		4
																						#DIV/0!	#N/A	#N/A		#DIV/0!		4
																						#DIV/0!	#N/A	#N/A		#DIV/0!		4
																						#DIV/0!	#N/A	#N/A		#DIV/0!		4
																						#DIV/0!	#N/A	#N/A		#DIV/0!		4
																						#DIV/0!	#N/A	#N/A		#DIV/0!		4
																						#DIV/0!	#N/A	#N/A		#DIV/0!		4
																						#DIV/0!	#N/A	#N/A		#DIV/0!		4
																						#DIV/0!	#N/A	#N/A		#DIV/0!		4
																						#DIV/0!	#N/A	#N/A		#DIV/0!		4
																						#DIV/0!	#N/A	#N/A		#DIV/0!		4
																						#DIV/0!	#N/A	#N/A		#DIV/0!		4
																						#DIV/0!	#N/A	#N/A		#DIV/0!		4
																						#DIV/0!	#N/A	#N/A		#DIV/0!		4
																						#DIV/0!	#N/A	#N/A		#DIV/0!		4
																						#DIV/0!	#N/A	#N/A		#DIV/0!		4
																						#DIV/0!	#N/A	#N/A		#DIV/0!		4
																						#DIV/0!	#N/A	#N/A		#DIV/0!		4
																						#DIV/0!	#N/A	#N/A		#DIV/0!		4
																						#DIV/0!	#N/A	#N/A		#DIV/0!		4
																						#DIV/0!	#N/A	#N/A		#DIV/0!		4
																						#DIV/0!	#N/A	#N/A		#DIV/0!		4
																						#DIV/0!	#N/A	#N/A		#DIV/0!		4
																						#DIV/0!	#N/A	#N/A		#DIV/0!		4
																						#DIV/0!	#N/A	#N/A		#DIV/0!		4
																						#DIV/0!	#N/A	#N/A		#DIV/0!		4
																						#DIV/0!	#N/A	#N/A		#DIV/0!		4
																						#DIV/0!	#N/A	#N/A		#DIV/0!		4
																						#DIV/0!	#N/A	#N/A		#DIV/0!		4
																						#DIV/0!	#N/A	#N/A		#DIV/0!		4
																						#DIV/0!	#N/A	#N/A		#DIV/0!		4
																						#DIV/0!	#N/A	#N/A		#DIV/0!		4
																						#DIV/0!	#N/A	#N/A		#DIV/0!		4
																						#DIV/0!	#N/A	#N/A		#DIV/0!		4
																						#DIV/0!	#N/A	#N/A		#DIV/0!		4
																						#DIV/0!	#N/A	#N/A		#DIV/0!		4
																						#DIV/0!	#N/A	#N/A		#DIV/0!		4
																						#DIV/0!	#N/A	#N/A		#DIV/0!		4
																						#DIV/0!	#N/A	#N/A		#DIV/0!		4
																						#DIV/0!	#N/A	#N/A		#DIV/0!		4
																						#DIV/0!	#N/A	#N/A		#DIV/0!		4
																						#DIV/0!	#N/A	#N/A		#DIV/0!		4
																						#DIV/0!	#N/A	#N/A		#DIV/0!		4
																						#DIV/0!	#N/A	#N/A		#DIV/0!		4
																						#DIV/0!	#N/A	#N/A		#DIV/0!		4
																						#DIV/0!	#N/A	#N/A		#DIV/0!		4
																						#DIV/0!	#N/A	#N/A		#DIV/0!		4
																						#DIV/0!	#N/A	#N/A		#DIV/0!		4
																						#DIV/0!	#N/A	#N/A		#DIV/0!		4
																						#DIV/0!	#N/A	#N/A		#DIV/0!		4
																						#DIV/0!	#N/A	#N/A		#DIV/0!		4
																						#DIV/0!	#N/A	#N/A		#DIV/0!		4
																						#DIV/0!	#N/A	#N/A		#DIV/0!		4
																						#DIV/0!	#N/A	#N/A		#DIV/0!		4
																						#DIV/0!	#N/A	#N/A		#DIV/0!		4
																						#DIV/0!	#N/A	#N/A		#DIV/0!		4
																						#DIV/0!	#N/A	#N/A		#DIV/0!		4
																						#DIV/0!	#N/A	#N/A		#DIV/0!		4
																						#DIV/0!	#N/A	#N/A		#DIV/0!		4
																						#DIV/0!	#N/A	#N/A		#DIV/0!		4
																						#DIV/0!	#N/A	#N/A		#DIV/0!		4
																						#DIV/0!	#N/A	#N/A		#DIV/0!		4
																						#DIV/0!	#N/A	#N/A		#DIV/0!		4
																						#DIV/0!	#N/A	#N/A		#DIV/0!		4
																						#DIV/0!	#N/A	#N/A		#DIV/0!		4
																						#DIV/0!	#N/A	#N/A		#DIV/0!		4
																						#DIV/0!	#N/A	#N/A		#DIV/0!		4
																						#DIV/0!	#N/A	#N/A		#DIV/0!		4
																						#DIV/0!	#N/A	#N/A		#DIV/0!		4
																						#DIV/0!	#N/A	#N/A		#DIV/0!		4
																						#DIV/0!	#N/A	#N/A		#DIV/0!		4
																						#DIV/0!	#N/A	#N/A		#DIV/0!		4
																						#DIV/0!	#N/A	#N/A		#DIV/0!		4
																						#DIV/0!	#N/A	#N/A		#DIV/0!		4
																						#DIV/0!	#N/A	#N/A		#DIV/0!		4
																						#DIV/0!	#N/A	#N/A		#DIV/0!		4
																						#DIV/0!	#N/A	#N/A		#DIV/0!		4
																						#DIV/0!	#N/A	#N/A		#DIV/0!		4
																						#DIV/0!	#N/A	#N/A		#DIV/0!		4
																						#DIV/0!	#N/A	#N/A		#DIV/0!		4
																						#DIV/0!	#N/A	#N/A		#DIV/0!		4
																						#DIV/0!	#N/A	#N/A		#DIV/0!		4
																						#DIV/0!	#N/A	#N/A		#DIV/0!		4
																						#DIV/0!	#N/A	#N/A		#DIV/0!		4
																						#DIV/0!	#N/A	#N/A		#DIV/0!		4
																						#DIV/0!	#N/A	#N/A		#DIV/0!		4
																						#DIV/0!	#N/A	#N/A		#DIV/0!		4
																						#DIV/0!	#N/A	#N/A		#DIV/0!		4
																						#DIV/0!	#N/A	#N/A		#DIV/0!		4
																						#DIV/0!	#N/A	#N/A		#DIV/0!		4
																						#DIV/0!	#N/A	#N/A		#DIV/0!		4
																						#DIV/0!	#N/A	#N/A		#DIV/0!		4
																						#DIV/0!	#N/A	#N/A		#DIV/0!		4
																						#DIV/0!	#N/A	#N/A		#DIV/0!		4
																						#DIV/0!	#N/A	#N/A		#DIV/0!		4
																						#DIV/0!	#N/A	#N/A		#DIV/0!		4
																						#DIV/0!	#N/A	#N/A		#DIV/0!		4
																						#DIV/0!	#N/A	#N/A		#DIV/0!		4
																						#DIV/0!	#N/A	#N/A		#DIV/0!		4
																						#DIV/0!	#N/A	#N/A		#DIV/0!		4
																						#DIV/0!	#N/A	#N/A		#DIV/0!		4
																						#DIV/0!	#N/A	#N/A		#DIV/0!		4
																						#DIV/0!	#N/A	#N/A		#DIV/0!		4
																						#DIV/0!	#N/A	#N/A		#DIV/0!		4
																						#DIV/0!	#N/A	#N/A		#DIV/0!		4
																						#DIV/0!	#N/A	#N/A		#DIV/0!		4
																						#DIV/0!	#N/A	#N/A		#DIV/0!		4
																						#DIV/0!	#N/A	#N/A		#DIV/0!		4
																						#DIV/0!	#N/A	#N/A		#DIV/0!		4
																						#DIV/0!	#N/A	#N/A		#DIV/0!		4
																						#DIV/0!	#N/A	#N/A		#DIV/0!		4
																						#DIV/0!	#N/A	#N/A		#DIV/0!		4
																						#DIV/0!	#N/A	#N/A		#DIV/0!		4
																						#DIV/0!	#N/A	#N/A		#DIV/0!		4
																						#DIV/0!	#N/A	#N/A		#DIV/0!		4
																						#DIV/0!	#N/A	#N/A		#DIV/0!		4
																						#DIV/0!	#N/A	#N/A		#DIV/0!		4
																						#DIV/0!	#N/A	#N/A		#DIV/0!		4
																						#DIV/0!	#N/A	#N/A		#DIV/0!		4
																						#DIV/0!	#N/A	#N/A		#DIV/0!		4
																						#DIV/0!	#N/A	#N/A		#DIV/0!		4
																						#DIV/0!	#N/A	#N/A		#DIV/0!		4
																						#DIV/0!	#N/A	#N/A		#DIV/0!		4
																						#DIV/0!	#N/A	#N/A		#DIV/0!		4
																						#DIV/0!	#N/A	#N/A		#DIV/0!		4
																						#DIV/0!	#N/A	#N/A		#DIV/0!		4
																						#DIV/0!	#N/A	#N/A		#DIV/0!		4
[truncated: 54 more columns]

## Sheet: Modifier equation
																							Calculated values
		No Inhibitor	[I]1	[I]2	[I]3	[I]4	[I]5	[I]6	[I]7	[I]8	[I]9	[I]10	[I]11	[I]12	[I]13	[I]14	[I]15					Ki	No Inhibitor	[I]1	[I]2	[I]3	[I]4	[I]5	[I]6	[I]7	[I]8	[I]9	[I]10	[I]11	[I]12	[I]13	[I]14	[I]15
		0	1	2	3	4	5	0	0	0	0	0	0	0	0	0	0	K1	2.91103	V1	0.377132	1.06232	0	1	2	3	4	5	0	0	0	0	0	0	0	0	0	0
[S]1	1	0.096	0.049	0.033	0.024	0.02	0.016	0	0	0	0	0	0	0	0	0	0	K2	3.05498	V2	0		0.0964279	0.0488	0.0326656	0.0245492	0.0196634	0.0163995	#DIV/0!	#DIV/0!	#DIV/0!	#DIV/0!	#DIV/0!	#DIV/0!	#DIV/0!	#DIV/0!	#DIV/0!	#DIV/0!		0.0964279	0.0488	0.0326656	0.0245492	0.0196634	0.0163995	0	0	0	0
[S]2	1.5	0.128	0.065	0.043	0.033	0.026	0.022	0	0	0	0	0	0	0	0	0	0						0.128246	0.0650318	0.0435603	0.0327479	0.0262358	0.021884	#DIV/0!	#DIV/0!	#DIV/0!	#DIV/0!	#DIV/0!	#DIV/0!	#DIV/0!	#DIV/0!	#DIV/0!	#DIV/0!		0.128246	0.0650318	0.0435603	0.0327479	0.0262358	0.021884	0	0	0	0
[S]3	2.5	0.175	0.089	0.059	0.045	0.036	0.03	0	0	0	0	0	0	0	0	0	0						0.174242	0.0886108	0.0594125	0.0446874	0.0358117	0.0298775	#DIV/0!	#DIV/0!	#DIV/0!	#DIV/0!	#DIV/0!	#DIV/0!	#DIV/0!	#DIV/0!	#DIV/0!	#DIV/0!		0.174242	0.0886108	0.0594125	0.0446874	0.0358117	0.0298775	0	0	0	0
[S]4	5	0.238	0.122	0.082	0.061	0.049	0.041	0	0	0	0	0	0	0	0	0	0						0.238358	0.121707	0.0817155	0.0615056	0.0493102	0.0411507	#DIV/0!	#DIV/0!	#DIV/0!	#DIV/0!	#DIV/0!	#DIV/0!	#DIV/0!	#DIV/0!	#DIV/0!	#DIV/0!		0.238358	0.121707	0.0817155	0.0615056	0.0493102	0.0411507	0	0	0	0
[S]5	0	0	0	0	0	0	0	0	0	0	0	0	0	0	0	0	0						#DIV/0!	#DIV/0!	#DIV/0!	#DIV/0!	#DIV/0!	#DIV/0!	#DIV/0!	#DIV/0!	#DIV/0!	#DIV/0!	#DIV/0!	#DIV/0!	#DIV/0!	#DIV/0!	#DIV/0!	#DIV/0!		0	0	0	0	0	0	0	0	0	0
[S]6	0	0	0	0	0	0	0	0	0	0	0	0	0	0	0	0	0			Sum R2	3.13138e-06		#DIV/0!	#DIV/0!	#DIV/0!	#DIV/0!	#DIV/0!	#DIV/0!	#DIV/0!	#DIV/0!	#DIV/0!	#DIV/0!	#DIV/0!	#DIV/0!	#DIV/0!	#DIV/0!	#DIV/0!	#DIV/0!		0	0	0	0	0	0	0	0	0	0
[S]7	0	0	0	0	0	0	0	0	0	0	0	0	0	0	0	0	0			Sum residuals %	0.177486		#DIV/0!	#DIV/0!	#DIV/0!	#DIV/0!	#DIV/0!	#DIV/0!	#DIV/0!	#DIV/0!	#DIV/0!	#DIV/0!	#DIV/0!	#DIV/0!	#DIV/0!	#DIV/0!	#DIV/0!	#DIV/0!		0	0	0	0	0	0	0	0	0	0
[S]8	0	0	0	0	0	0	0	0	0	0	0	0	0	0	0	0	0						#DIV/0!	#DIV/0!	#DIV/0!	#DIV/0!	#DIV/0!	#DIV/0!	#DIV/0!	#DIV/0!	#DIV/0!	#DIV/0!	#DIV/0!	#DIV/0!	#DIV/0!	#DIV/0!	#DIV/0!	#DIV/0!		0	0	0	0	0	0	0	0	0	0
[S]9	0	0	0	0	0	0	0	0	0	0	0	0	0	0	0	0	0						#DIV/0!	#DIV/0!	#DIV/0!	#DIV/0!	#DIV/0!	#DIV/0!	#DIV/0!	#DIV/0!	#DIV/0!	#DIV/0!	#DIV/0!	#DIV/0!	#DIV/0!	#DIV/0!	#DIV/0!	#DIV/0!		0	0	0	0	0	0	0	0	0	0
[S]10	0	0	0	0	0	0	0	0	0	0	0	0	0	0	0	0	0						#DIV/0!	#DIV/0!	#DIV/0!	#DIV/0!	#DIV/0!	#DIV/0!	#DIV/0!	#DIV/0!	#DIV/0!	#DIV/0!	#DIV/0!	#DIV/0!	#DIV/0!	#DIV/0!	#DIV/0!	#DIV/0!		0	0	0	0	0	0	0	0	0	0
[S]11	0	0	0	0	0	0	0	0	0	0	0	0	0	0	0	0	0						#DIV/0!	#DIV/0!	#DIV/0!	#DIV/0!	#DIV/0!	#DIV/0!	#DIV/0!	#DIV/0!	#DIV/0!	#DIV/0!	#DIV/0!	#DIV/0!	#DIV/0!	#DIV/0!	#DIV/0!	#DIV/0!		0	0	0	0	0	0	0	0	0	0
[S]12	0	0	0	0	0	0	0	0	0	0	0	0	0	0	0	0	0						#DIV/0!	#DIV/0!	#DIV/0!	#DIV/0!	#DIV/0!	#DIV/0!	#DIV/0!	#DIV/0!	#DIV/0!	#DIV/0!	#DIV/0!	#DIV/0!	#DIV/0!	#DIV/0!	#DIV/0!	#DIV/0!		0	0	0	0	0	0	0	0	0	0
[S]13	0	0	0	0	0	0	0	0	0	0	0	0	0	0	0	0	0						#DIV/0!	#DIV/0!	#DIV/0!	#DIV/0!	#DIV/0!	#DIV/0!	#DIV/0!	#DIV/0!	#DIV/0!	#DIV/0!	#DIV/0!	#DIV/0!	#DIV/0!	#DIV/0!	#DIV/0!	#DIV/0!		0	0	0	0	0	0	0	0	0	0
[S]14	0	0	0	0	0	0	0	0	0	0	0	0	0	0	0	0	0						#DIV/0!	#DIV/0!	#DIV/0!	#DIV/0!	#DIV/0!	#DIV/0!	#DIV/0!	#DIV/0!	#DIV/0!	#DIV/0!	#DIV/0!	#DIV/0!	#DIV/0!	#DIV/0!	#DIV/0!	#DIV/0!		0	0	0	0	0	0	0	0	0	0
[S]15	0	0	0	0	0	0	0	0	0	0	0	0	0	0	0	0	0						#DIV/0!	#DIV/0!	#DIV/0!	#DIV/0!	#DIV/0!	#DIV/0!	#DIV/0!	#DIV/0!	#DIV/0!	#DIV/0!	#DIV/0!	#DIV/0!	#DIV/0!	#DIV/0!	#DIV/0!	#DIV/0!		0	0	0	0	0	0	0	0	0	0
	1	1	1	1	1	1	1	#DIV/0!	#DIV/0!	#DIV/0!	#DIV/0!	#DIV/0!	#DIV/0!	#DIV/0!	#DIV/0!	#DIV/0!	#DIV/0!																					1	1	0.0964279	0.0488	0.0326656	0.0245492	0.0196634	0.0163995	#N/A	#N/A	#N/A	#N/A
	1	1	1	1	1	1	1	#DIV/0!	#DIV/0!	#DIV/0!	#DIV/0!	#DIV/0!	#DIV/0!	#DIV/0!	#DIV/0!	#DIV/0!	#DIV/0!					0.096	0.096	0.0964279		0.000427889	0.000427889	5										1.5	1.5	0.128246	0.0650318	0.0435603	0.0327479	0.0262358	0.021884	#N/A	#N/A	#N/A	#N/A
	1	1	1	1	1	1	1	#DIV/0!	#DIV/0!	#DIV/0!	#DIV/0!	#DIV/0!	#DIV/0!	#DIV/0!	#DIV/0!	#DIV/0!	#DIV/0!					0.128	0.128	0.128246		0.000246344	0.000246344	5										2.5	2.5	0.174242	0.0886108	0.0594125	0.0446874	0.0358117	0.0298775	#N/A	#N/A	#N/A	#N/A
	1	1	1	1	1	1	1	#DIV/0!	#DIV/0!	#DIV/0!	#DIV/0!	#DIV/0!	#DIV/0!	#DIV/0!	#DIV/0!	#DIV/0!	#DIV/0!					0.175	0.175	0.174242		-0.000757648	-0.000757648	5										5	5	0.238358	0.121707	0.0817155	0.0615056	0.0493102	0.0411507	#N/A	#N/A	#N/A	#N/A
	#DIV/0!	#DIV/0!	#DIV/0!	#DIV/0!	#DIV/0!	#DIV/0!	#DIV/0!	#DIV/0!	#DIV/0!	#DIV/0!	#DIV/0!	#DIV/0!	#DIV/0!	#DIV/0!	#DIV/0!	#DIV/0!	#DIV/0!					0.238	0.238	0.238358		0.000358427	0.000358427	5										#DIV/0!	#N/A	#N/A	#N/A	#N/A	#N/A	#N/A	#N/A	#N/A	#N/A	#N/A	#N/A
	#DIV/0!	#DIV/0!	#DIV/0!	#DIV/0!	#DIV/0!	#DIV/0!	#DIV/0!	#DIV/0!	#DIV/0!	#DIV/0!	#DIV/0!	#DIV/0!	#DIV/0!	#DIV/0!	#DIV/0!	#DIV/0!	#DIV/0!					#DIV/0!	#N/A	#N/A		#DIV/0!		5										#DIV/0!	#N/A	#N/A	#N/A	#N/A	#N/A	#N/A	#N/A	#N/A	#N/A	#N/A	#N/A
	#DIV/0!	#DIV/0!	#DIV/0!	#DIV/0!	#DIV/0!	#DIV/0!	#DIV/0!	#DIV/0!	#DIV/0!	#DIV/0!	#DIV/0!	#DIV/0!	#DIV/0!	#DIV/0!	#DIV/0!	#DIV/0!	#DIV/0!					#DIV/0!	#N/A	#N/A		#DIV/0!		5										#DIV/0!	#N/A	#N/A	#N/A	#N/A	#N/A	#N/A	#N/A	#N/A	#N/A	#N/A	#N/A
	#DIV/0!	#DIV/0!	#DIV/0!	#DIV/0!	#DIV/0!	#DIV/0!	#DIV/0!	#DIV/0!	#DIV/0!	#DIV/0!	#DIV/0!	#DIV/0!	#DIV/0!	#DIV/0!	#DIV/0!	#DIV/0!	#DIV/0!					#DIV/0!	#N/A	#N/A		#DIV/0!		5										#DIV/0!	#N/A	#N/A	#N/A	#N/A	#N/A	#N/A	#N/A	#N/A	#N/A	#N/A	#N/A
	#DIV/0!	#DIV/0!	#DIV/0!	#DIV/0!	#DIV/0!	#DIV/0!	#DIV/0!	#DIV/0!	#DIV/0!	#DIV/0!	#DIV/0!	#DIV/0!	#DIV/0!	#DIV/0!	#DIV/0!	#DIV/0!	#DIV/0!					#DIV/0!	#N/A	#N/A		#DIV/0!		5										#DIV/0!	#N/A	#N/A	#N/A	#N/A	#N/A	#N/A	#N/A	#N/A	#N/A	#N/A	#N/A
	#DIV/0!	#DIV/0!	#DIV/0!	#DIV/0!	#DIV/0!	#DIV/0!	#DIV/0!	#DIV/0!	#DIV/0!	#DIV/0!	#DIV/0!	#DIV/0!	#DIV/0!	#DIV/0!	#DIV/0!	#DIV/0!	#DIV/0!					#DIV/0!	#N/A	#N/A		#DIV/0!		5										#DIV/0!	#N/A	#N/A	#N/A	#N/A	#N/A	#N/A	#N/A	#N/A	#N/A	#N/A	#N/A
	#DIV/0!	#DIV/0!	#DIV/0!	#DIV/0!	#DIV/0!	#DIV/0!	#DIV/0!	#DIV/0!	#DIV/0!	#DIV/0!	#DIV/0!	#DIV/0!	#DIV/0!	#DIV/0!	#DIV/0!	#DIV/0!	#DIV/0!					#DIV/0!	#N/A	#N/A		#DIV/0!		5										#DIV/0!	#N/A	#N/A	#N/A	#N/A	#N/A	#N/A	#N/A	#N/A	#N/A	#N/A	#N/A
	#DIV/0!	#DIV/0!	#DIV/0!	#DIV/0!	#DIV/0!	#DIV/0!	#DIV/0!	#DIV/0!	#DIV/0!	#DIV/0!	#DIV/0!	#DIV/0!	#DIV/0!	#DIV/0!	#DIV/0!	#DIV/0!	#DIV/0!					#DIV/0!	#N/A	#N/A		#DIV/0!		5										#DIV/0!	#N/A	#N/A	#N/A	#N/A	#N/A	#N/A	#N/A	#N/A	#N/A	#N/A	#N/A
	#DIV/0!	#DIV/0!	#DIV/0!	#DIV/0!	#DIV/0!	#DIV/0!	#DIV/0!	#DIV/0!	#DIV/0!	#DIV/0!	#DIV/0!	#DIV/0!	#DIV/0!	#DIV/0!	#DIV/0!	#DIV/0!	#DIV/0!					#DIV/0!	#N/A	#N/A		#DIV/0!		5										#DIV/0!	#N/A	#N/A	#N/A	#N/A	#N/A	#N/A	#N/A	#N/A	#N/A	#N/A	#N/A
	#DIV/0!	#DIV/0!	#DIV/0!	#DIV/0!	#DIV/0!	#DIV/0!	#DIV/0!	#DIV/0!	#DIV/0!	#DIV/0!	#DIV/0!	#DIV/0!	#DIV/0!	#DIV/0!	#DIV/0!	#DIV/0!	#DIV/0!					#DIV/0!	#N/A	#N/A		#DIV/0!		5										#DIV/0!	#N/A	#N/A	#N/A	#N/A	#N/A	#N/A	#N/A	#N/A	#N/A	#N/A	#N/A
	#DIV/0!	#DIV/0!	#DIV/0!	#DIV/0!	#DIV/0!	#DIV/0!	#DIV/0!	#DIV/0!	#DIV/0!	#DIV/0!	#DIV/0!	#DIV/0!	#DIV/0!	#DIV/0!	#DIV/0!	#DIV/0!	#DIV/0!					#DIV/0!	#N/A	#N/A		#DIV/0!		5										#DIV/0!	#N/A	#N/A	#N/A	#N/A	#N/A	#N/A	#N/A	#N/A	#N/A	#N/A	#N/A
																						#DIV/0!	#N/A	#N/A		#DIV/0!		5
																						0.049	0.049	0.0488		-0.000200048	-0.000200048	5											1	10.3704	20.4918	30.6132	40.7346	50.856	60.9773	#N/A	#N/A	#N/A	#N/A
																						0.065	0.065	0.0650318		3.17987e-05	3.17987e-05	5											0.666667	7.79749	15.3771	22.9567	30.5363	38.1159	45.6955	#N/A	#N/A	#N/A	#N/A
																						0.089	0.089	0.0886108		-0.000389216	-0.000389216	5											0.4	5.73913	11.2853	16.8315	22.3777	27.9238	33.47	#N/A	#N/A	#N/A	#N/A
																						0.122	0.122	0.121707		-0.000293229	-0.000293229	5											0.2	4.19536	8.21647	12.2376	16.2587	20.2798	24.3009	#N/A	#N/A	#N/A	#N/A
																						#DIV/0!	#N/A	#N/A		#DIV/0!		5											#N/A	#N/A	#N/A	#N/A	#N/A	#N/A	#N/A	#N/A	#N/A	#N/A	#N/A
																						#DIV/0!	#N/A	#N/A		#DIV/0!		5											#N/A	#N/A	#N/A	#N/A	#N/A	#N/A	#N/A	#N/A	#N/A	#N/A	#N/A
																						#DIV/0!	#N/A	#N/A		#DIV/0!		5											#N/A	#N/A	#N/A	#N/A	#N/A	#N/A	#N/A	#N/A	#N/A	#N/A	#N/A
																						#DIV/0!	#N/A	#N/A		#DIV/0!		5											#N/A	#N/A	#N/A	#N/A	#N/A	#N/A	#N/A	#N/A	#N/A	#N/A	#N/A
																						#DIV/0!	#N/A	#N/A		#DIV/0!		5											#N/A	#N/A	#N/A	#N/A	#N/A	#N/A	#N/A	#N/A	#N/A	#N/A	#N/A
																						#DIV/0!	#N/A	#N/A		#DIV/0!		5											#N/A	#N/A	#N/A	#N/A	#N/A	#N/A	#N/A	#N/A	#N/A	#N/A	#N/A
																						#DIV/0!	#N/A	#N/A		#DIV/0!		5											#N/A	#N/A	#N/A	#N/A	#N/A	#N/A	#N/A	#N/A	#N/A	#N/A	#N/A
																						#DIV/0!	#N/A	#N/A		#DIV/0!		5											#N/A	#N/A	#N/A	#N/A	#N/A	#N/A	#N/A	#N/A	#N/A	#N/A	#N/A
																						#DIV/0!	#N/A	#N/A		#DIV/0!		5											#N/A	#N/A	#N/A	#N/A	#N/A	#N/A	#N/A	#N/A	#N/A	#N/A	#N/A
																						#DIV/0!	#N/A	#N/A		#DIV/0!		5											#N/A	#N/A	#N/A	#N/A	#N/A	#N/A	#N/A	#N/A	#N/A	#N/A	#N/A
																						#DIV/0!	#N/A	#N/A		#DIV/0!		5											#N/A	#N/A	#N/A	#N/A	#N/A	#N/A	#N/A	#N/A	#N/A	#N/A	#N/A
																						0.033	0.033	0.0326656		-0.000334356	-0.000334356	5
																						0.043	0.043	0.0435603		0.000560283	0.000560283	5												0.096	0.049	0.033	0.024	0.02	0.016	#DIV/0!	#DIV/0!	#DIV/0!	#DIV/0!
																						0.059	0.059	0.0594125		0.000412469	0.000412469	5												0.128	0.065	0.043	0.033	0.026	0.022	#DIV/0!	#DIV/0!	#DIV/0!	#DIV/0!
																						0.082	0.082	0.0817155		-0.000284477	-0.000284477	5												0.175	0.089	0.059	0.045	0.036	0.03	#DIV/0!	#DIV/0!	#DIV/0!	#DIV/0!
																						#DIV/0!	#N/A	#N/A		#DIV/0!		5												0.238	0.122	0.082	0.061	0.049	0.041	#DIV/0!	#DIV/0!	#DIV/0!	#DIV/0!
																						#DIV/0!	#N/A	#N/A		#DIV/0!		5												#DIV/0!	#DIV/0!	#DIV/0!	#DIV/0!	#DIV/0!	#DIV/0!	#DIV/0!	#DIV/0!	#DIV/0!	#DIV/0!
																						#DIV/0!	#N/A	#N/A		#DIV/0!		5												#DIV/0!	#DIV/0!	#DIV/0!	#DIV/0!	#DIV/0!	#DIV/0!	#DIV/0!	#DIV/0!	#DIV/0!	#DIV/0!
																						#DIV/0!	#N/A	#N/A		#DIV/0!		5												#DIV/0!	#DIV/0!	#DIV/0!	#DIV/0!	#DIV/0!	#DIV/0!	#DIV/0!	#DIV/0!	#DIV/0!	#DIV/0!
																						#DIV/0!	#N/A	#N/A		#DIV/0!		5												#DIV/0!	#DIV/0!	#DIV/0!	#DIV/0!	#DIV/0!	#DIV/0!	#DIV/0!	#DIV/0!	#DIV/0!	#DIV/0!
																						#DIV/0!	#N/A	#N/A		#DIV/0!		5												#DIV/0!	#DIV/0!	#DIV/0!	#DIV/0!	#DIV/0!	#DIV/0!	#DIV/0!	#DIV/0!	#DIV/0!	#DIV/0!
																						#DIV/0!	#N/A	#N/A		#DIV/0!		5												#DIV/0!	#DIV/0!	#DIV/0!	#DIV/0!	#DIV/0!	#DIV/0!	#DIV/0!	#DIV/0!	#DIV/0!	#DIV/0!
																						#DIV/0!	#N/A	#N/A		#DIV/0!		5												#DIV/0!	#DIV/0!	#DIV/0!	#DIV/0!	#DIV/0!	#DIV/0!	#DIV/0!	#DIV/0!	#DIV/0!	#DIV/0!
																						#DIV/0!	#N/A	#N/A		#DIV/0!		5												#DIV/0!	#DIV/0!	#DIV/0!	#DIV/0!	#DIV/0!	#DIV/0!	#DIV/0!	#DIV/0!	#DIV/0!	#DIV/0!
																						#DIV/0!	#N/A	#N/A		#DIV/0!		5												#DIV/0!	#DIV/0!	#DIV/0!	#DIV/0!	#DIV/0!	#DIV/0!	#DIV/0!	#DIV/0!	#DIV/0!	#DIV/0!
																						#DIV/0!	#N/A	#N/A		#DIV/0!		5												#DIV/0!	#DIV/0!	#DIV/0!	#DIV/0!	#DIV/0!	#DIV/0!	#DIV/0!	#DIV/0!	#DIV/0!	#DIV/0!
																						0.024	0.024	0.0245492		0.000549165	0.000549165	5												#DIV/0!	#DIV/0!	#DIV/0!	#DIV/0!	#DIV/0!	#DIV/0!	#DIV/0!	#DIV/0!	#DIV/0!	#DIV/0!
																						0.033	0.033	0.0327479		-0.000252081	-0.000252081	5
																						0.045	0.045	0.0446874		-0.000312573	-0.000312573	5												1/s	0	1	2	3	4	5	0	0	0
																						0.061	0.061	0.0615056		0.000505592	0.000505592	5											1	1	10.3704	20.4918	30.6132	40.7346	50.856	60.9773	#N/A	#N/A	#N/A
																						#DIV/0!	#N/A	#N/A		#DIV/0!		5											2	0.666667	7.79749	15.3771	22.9567	30.5363	38.1159	45.6955	#N/A	#N/A	#N/A
																						#DIV/0!	#N/A	#N/A		#DIV/0!		5											3	0.4	5.73913	11.2853	16.8315	22.3777	27.9238	33.47	#N/A	#N/A	#N/A
																						#DIV/0!	#N/A	#N/A		#DIV/0!		5											4	0.2	4.19536	8.21647	12.2376	16.2587	20.2798	24.3009	#N/A	#N/A	#N/A
																						#DIV/0!	#N/A	#N/A		#DIV/0!		5											5	#N/A	#N/A	#N/A	#N/A	#N/A	#N/A	#N/A	#N/A	#N/A	#N/A
																						#DIV/0!	#N/A	#N/A		#DIV/0!		5											6	#N/A	#N/A	#N/A	#N/A	#N/A	#N/A	#N/A	#N/A	#N/A	#N/A
																						#DIV/0!	#N/A	#N/A		#DIV/0!		5											7	#N/A	#N/A	#N/A	#N/A	#N/A	#N/A	#N/A	#N/A	#N/A	#N/A
																						#DIV/0!	#N/A	#N/A		#DIV/0!		5											8	#N/A	#N/A	#N/A	#N/A	#N/A	#N/A	#N/A	#N/A	#N/A	#N/A
																						#DIV/0!	#N/A	#N/A		#DIV/0!		5											9	#N/A	#N/A	#N/A	#N/A	#N/A	#N/A	#N/A	#N/A	#N/A	#N/A
																						#DIV/0!	#N/A	#N/A		#DIV/0!		5											10	#N/A	#N/A	#N/A	#N/A	#N/A	#N/A	#N/A	#N/A	#N/A	#N/A
																						#DIV/0!	#N/A	#N/A		#DIV/0!		5											11	#N/A	#N/A	#N/A	#N/A	#N/A	#N/A	#N/A	#N/A	#N/A	#N/A
																						#DIV/0!	#N/A	#N/A		#DIV/0!		5											12	#N/A	#N/A	#N/A	#N/A	#N/A	#N/A	#N/A	#N/A	#N/A	#N/A
																						0.02	0.02	0.0196634		-0.000336622	-0.000336622	5											13	#N/A	#N/A	#N/A	#N/A	#N/A	#N/A	#N/A	#N/A	#N/A	#N/A
																						0.026	0.026	0.0262358		0.000235776	0.000235776	5											14	#N/A	#N/A	#N/A	#N/A	#N/A	#N/A	#N/A	#N/A	#N/A	#N/A
																						0.036	0.036	0.0358117		-0.000188299	-0.000188299	5											15	#N/A	#N/A	#N/A	#N/A	#N/A	#N/A	#N/A	#N/A	#N/A	#N/A
																						0.049	0.049	0.0493102		0.000310172	0.000310172	5
																						#DIV/0!	#N/A	#N/A		#DIV/0!		5
																						#DIV/0!	#N/A	#N/A		#DIV/0!		5
																						#DIV/0!	#N/A	#N/A		#DIV/0!		5
																						#DIV/0!	#N/A	#N/A		#DIV/0!		5
																						#DIV/0!	#N/A	#N/A		#DIV/0!		5
																						#DIV/0!	#N/A	#N/A		#DIV/0!		5
																						#DIV/0!	#N/A	#N/A		#DIV/0!		5
																						#DIV/0!	#N/A	#N/A		#DIV/0!		5
																						#DIV/0!	#N/A	#N/A		#DIV/0!		5
																						#DIV/0!	#N/A	#N/A		#DIV/0!		5
																						#DIV/0!	#N/A	#N/A		#DIV/0!		5
																						0.016	0.016	0.0163995		0.000399534	0.000399534	5
																						0.022	0.022	0.021884		-0.000116003	-0.000116003	5
																						0.03	0.03	0.0298775		-0.000122506	-0.000122506	5
																						0.041	0.041	0.0411507		0.000150742	0.000150742	5
																						#DIV/0!	#N/A	#N/A		#DIV/0!		5
																						#DIV/0!	#N/A	#N/A		#DIV/0!		5
																						#DIV/0!	#N/A	#N/A		#DIV/0!		5
																						#DIV/0!	#N/A	#N/A		#DIV/0!		5
																						#DIV/0!	#N/A	#N/A		#DIV/0!		5
																						#DIV/0!	#N/A	#N/A		#DIV/0!		5
																						#DIV/0!	#N/A	#N/A		#DIV/0!		5
																						#DIV/0!	#N/A	#N/A		#DIV/0!		5
																						#DIV/0!	#N/A	#N/A		#DIV/0!		5
																						#DIV/0!	#N/A	#N/A		#DIV/0!		5
																						#DIV/0!	#N/A	#N/A		#DIV/0!		5
																						#DIV/0!	#N/A	#N/A		#DIV/0!		5
																						#DIV/0!	#N/A	#N/A		#DIV/0!		5
																						#DIV/0!	#N/A	#N/A		#DIV/0!		5
																						#DIV/0!	#N/A	#N/A		#DIV/0!		5
																						#DIV/0!	#N/A	#N/A		#DIV/0!		5
																						#DIV/0!	#N/A	#N/A		#DIV/0!		5
																						#DIV/0!	#N/A	#N/A		#DIV/0!		5
																						#DIV/0!	#N/A	#N/A		#DIV/0!		5
																						#DIV/0!	#N/A	#N/A		#DIV/0!		5
																						#DIV/0!	#N/A	#N/A		#DIV/0!		5
																						#DIV/0!	#N/A	#N/A		#DIV/0!		5
																						#DIV/0!	#N/A	#N/A		#DIV/0!		5
																						#DIV/0!	#N/A	#N/A		#DIV/0!		5
																						#DIV/0!	#N/A	#N/A		#DIV/0!		5
																						#DIV/0!	#N/A	#N/A		#DIV/0!		5
																						#DIV/0!	#N/A	#N/A		#DIV/0!		5
																						#DIV/0!	#N/A	#N/A		#DIV/0!		5
																						#DIV/0!	#N/A	#N/A		#DIV/0!		5
																						#DIV/0!	#N/A	#N/A		#DIV/0!		5
																						#DIV/0!	#N/A	#N/A		#DIV/0!		5
																						#DIV/0!	#N/A	#N/A		#DIV/0!		5
																						#DIV/0!	#N/A	#N/A		#DIV/0!		5
																						#DIV/0!	#N/A	#N/A		#DIV/0!		5
																						#DIV/0!	#N/A	#N/A		#DIV/0!		5
																						#DIV/0!	#N/A	#N/A		#DIV/0!		5
																						#DIV/0!	#N/A	#N/A		#DIV/0!		5
																						#DIV/0!	#N/A	#N/A		#DIV/0!		5
																						#DIV/0!	#N/A	#N/A		#DIV/0!		5
																						#DIV/0!	#N/A	#N/A		#DIV/0!		5
																						#DIV/0!	#N/A	#N/A		#DIV/0!		5
																						#DIV/0!	#N/A	#N/A		#DIV/0!		5
																						#DIV/0!	#N/A	#N/A		#DIV/0!		5
																						#DIV/0!	#N/A	#N/A		#DIV/0!		5
																						#DIV/0!	#N/A	#N/A		#DIV/0!		5
																						#DIV/0!	#N/A	#N/A		#DIV/0!		5
																						#DIV/0!	#N/A	#N/A		#DIV/0!		5
																						#DIV/0!	#N/A	#N/A		#DIV/0!		5
																						#DIV/0!	#N/A	#N/A		#DIV/0!		5
																						#DIV/0!	#N/A	#N/A		#DIV/0!		5
																						#DIV/0!	#N/A	#N/A		#DIV/0!		5
																						#DIV/0!	#N/A	#N/A		#DIV/0!		5
																						#DIV/0!	#N/A	#N/A		#DIV/0!		5
																						#DIV/0!	#N/A	#N/A		#DIV/0!		5
																						#DIV/0!	#N/A	#N/A		#DIV/0!		5
																						#DIV/0!	#N/A	#N/A		#DIV/0!		5
																						#DIV/0!	#N/A	#N/A		#DIV/0!		5
																						#DIV/0!	#N/A	#N/A		#DIV/0!		5
																						#DIV/0!	#N/A	#N/A		#DIV/0!		5
																						#DIV/0!	#N/A	#N/A		#DIV/0!		5
																						#DIV/0!	#N/A	#N/A		#DIV/0!		5
																						#DIV/0!	#N/A	#N/A		#DIV/0!		5
																						#DIV/0!	#N/A	#N/A		#DIV/0!		5
																						#DIV/0!	#N/A	#N/A		#DIV/0!		5
																						#DIV/0!	#N/A	#N/A		#DIV/0!		5
																						#DIV/0!	#N/A	#N/A		#DIV/0!		5
																						#DIV/0!	#N/A	#N/A		#DIV/0!		5
																						#DIV/0!	#N/A	#N/A		#DIV/0!		5
																						#DIV/0!	#N/A	#N/A		#DIV/0!		5
																						#DIV/0!	#N/A	#N/A		#DIV/0!		5
																						#DIV/0!	#N/A	#N/A		#DIV/0!		5
																						#DIV/0!	#N/A	#N/A		#DIV/0!		5
																						#DIV/0!	#N/A	#N/A		#DIV/0!		5
																						#DIV/0!	#N/A	#N/A		#DIV/0!		5
																						#DIV/0!	#N/A	#N/A		#DIV/0!		5
																						#DIV/0!	#N/A	#N/A		#DIV/0!		5
																						#DIV/0!	#N/A	#N/A		#DIV/0!		5
																						#DIV/0!	#N/A	#N/A		#DIV/0!		5
																						#DIV/0!	#N/A	#N/A		#DIV/0!		5
																						#DIV/0!	#N/A	#N/A		#DIV/0!		5
																						#DIV/0!	#N/A	#N/A		#DIV/0!		5
																						#DIV/0!	#N/A	#N/A		#DIV/0!		5
																						#DIV/0!	#N/A	#N/A		#DIV/0!		5
																						#DIV/0!	#N/A	#N/A		#DIV/0!		5
																						#DIV/0!	#N/A	#N/A		#DIV/0!		5
																						#DIV/0!	#N/A	#N/A		#DIV/0!		5
																						#DIV/0!	#N/A	#N/A		#DIV/0!		5
																						#DIV/0!	#N/A	#N/A		#DIV/0!		5
																						#DIV/0!	#N/A	#N/A		#DIV/0!		5
																						#DIV/0!	#N/A	#N/A		#DIV/0!		5
																						#DIV/0!	#N/A	#N/A		#DIV/0!		5
																						#DIV/0!	#N/A	#N/A		#DIV/0!		5
																						#DIV/0!	#N/A	#N/A		#DIV/0!		5
																						#DIV/0!	#N/A	#N/A		#DIV/0!		5
																						#DIV/0!	#N/A	#N/A		#DIV/0!		5
																						#DIV/0!	#N/A	#N/A		#DIV/0!		5
																						#DIV/0!	#N/A	#N/A		#DIV/0!		5
																						#DIV/0!	#N/A	#N/A		#DIV/0!		5
																						#DIV/0!	#N/A	#N/A		#DIV/0!		5
																						#DIV/0!	#N/A	#N/A		#DIV/0!		5
																						#DIV/0!	#N/A	#N/A		#DIV/0!		5
																						#DIV/0!	#N/A	#N/A		#DIV/0!		5
																						#DIV/0!	#N/A	#N/A		#DIV/0!		5
																						#DIV/0!	#N/A	#N/A		#DIV/0!		5
																						#DIV/0!	#N/A	#N/A		#DIV/0!		5
																						#DIV/0!	#N/A	#N/A		#DIV/0!		5
																						#DIV/0!	#N/A	#N/A		#DIV/0!		5
																						#DIV/0!	#N/A	#N/A		#DIV/0!		5
																						#DIV/0!	#N/A	#N/A		#DIV/0!		5
																						#DIV/0!	#N/A	#N/A		#DIV/0!		5
																						#DIV/0!	#N/A	#N/A		#DIV/0!		5
																						#DIV/0!	#N/A	#N/A		#DIV/0!		5
																						#DIV/0!	#N/A	#N/A		#DIV/0!		5
																						#DIV/0!	#N/A	#N/A		#DIV/0!		5
																						#DIV/0!	#N/A	#N/A		#DIV/0!		5
																						#DIV/0!	#N/A	#N/A		#DIV/0!		5
																						#DIV/0!	#N/A	#N/A		#DIV/0!		5
																						#DIV/0!	#N/A	#N/A		#DIV/0!		5
																						#DIV/0!	#N/A	#N/A		#DIV/0!		5
																						#DIV/0!	#N/A	#N/A		#DIV/0!		5
																						#DIV/0!	#N/A	#N/A		#DIV/0!		5
																						#DIV/0!	#N/A	#N/A		#DIV/0!		5
																						#DIV/0!	#N/A	#N/A		#DIV/0!		5
																						#DIV/0!	#N/A	#N/A		#DIV/0!		5
																						#DIV/0!	#N/A	#N/A		#DIV/0!		5
																						#DIV/0!	#N/A	#N/A		#DIV/0!		5
																						#DIV/0!	#N/A	#N/A		#DIV/0!		5
																						#DIV/0!	#N/A	#N/A		#DIV/0!		5
																						#DIV/0!	#N/A	#N/A		#DIV/0!		5
																						#DIV/0!	#N/A	#N/A		#DIV/0!		5
																						#DIV/0!	#N/A	#N/A		#DIV/0!		5
																						#DIV/0!	#N/A	#N/A		#DIV/0!		5
																						#DIV/0!	#N/A	#N/A		#DIV/0!		5
																						#DIV/0!	#N/A	#N/A		#DIV/0!		5
																						#DIV/0!	#N/A	#N/A		#DIV/0!		5
																						#DIV/0!	#N/A	#N/A		#DIV/0!		5
																						#DIV/0!	#N/A	#N/A		#DIV/0!		5
																						#DIV/0!	#N/A	#N/A		#DIV/0!		5
																						#DIV/0!	#N/A	#N/A		#DIV/0!		5
																						#DIV/0!	#N/A	#N/A		#DIV/0!		5
																						#DIV/0!	#N/A	#N/A		#DIV/0!		5
																						#DIV/0!	#N/A	#N/A		#DIV/0!		5
																						#DIV/0!	#N/A	#N/A		#DIV/0!		5
																						#DIV/0!	#N/A	#N/A		#DIV/0!		5
																						#DIV/0!	#N/A	#N/A		#DIV/0!		5
																						#DIV/0!	#N/A	#N/A		#DIV/0!		5
																						#DIV/0!	#N/A	#N/A		#DIV/0!		5
																						#DIV/0!	#N/A	#N/A		#DIV/0!		5
																						#DIV/0!	#N/A	#N/A		#DIV/0!		5
																						#DIV/0!	#N/A	#N/A		#DIV/0!		5
																						#DIV/0!	#N/A	#N/A		#DIV/0!		5
																						#DIV/0!	#N/A	#N/A		#DIV/0!		5
																						#DIV/0!	#N/A	#N/A		#DIV/0!		5
																						#DIV/0!	#N/A	#N/A		#DIV/0!		5
																						#DIV/0!	#N/A	#N/A		#DIV/0!		5
																						#DIV/0!	#N/A	#N/A		#DIV/0!		5
																						#DIV/0!	#N/A	#N/A		#DIV/0!		5
																						#DIV/0!	#N/A	#N/A		#DIV/0!		5
																						#DIV/0!	#N/A	#N/A		#DIV/0!		5
																						#DIV/0!	#N/A	#N/A		#DIV/0!		5
																						#DIV/0!	#N/A	#N/A		#DIV/0!		5
[truncated: 54 more columns]
