# Supplementary material for: Comparing enzyme activity modifier equations through the development of global data fitting templates in Excel
Source: PeerJ. 2018 Dec 14;6:e6082. doi: 10.7717/peerj.6082 (PMC6296338; doi:10.7717/peerj.6082)
Supplement: Supplemental Information 14 [file peerj-06-6082-s014.xlsx]

## Sheet: Raw data and fitting summary
		No Inhibitor	[I]1	[I]2	[I]3	[I]4	[I]5	[I]6	[I]7	[I]8	[I]9	[I]10	[I]11	[I]12	[I]13	[I]14	[I]15
		0	1	2	3	4	5
[S]1	2	0.51	0.505	0.502	0.499	0.496	0.493
[S]2	2.5	0.593	0.588	0.583	0.579	0.575	0.571
[S]3	3.33	0.71	0.702	0.695	0.689	0.683	0.679
[S]4	5	0.885	0.873	0.862	0.853	0.844	0.837
[S]5
[S]6
[S]7
[S]8
[S]9
[S]10
[S]11
[S]12
[S]13
[S]14
[S]15
		Direct linear plot Km, Vmax estimates
							77.6087	2	0.509717	1	1	2	0.509717	2	0.509717
		Km	4.82008				67.8268	2.5	0.593626	1	1	2.5	0.593626	2.5	0.593626
		Vmax	1.73816					3.33	0.710184	1	1	3.33	0.710184	3.33	0.710184
								5	0.885001	1	1	5	0.885001	5	0.885001
	Ki estimate based on linear decrease in activity							0	0	#DIV/0!	#DIV/0!	#DIV/0!	#DIV/0!	#N/A	#N/A
								0	0	#DIV/0!	#DIV/0!	#DIV/0!	#DIV/0!	#N/A	#N/A
		Ki	77.6087					0	0	#DIV/0!	#DIV/0!	#DIV/0!	#DIV/0!	#N/A	#N/A
								0	0	#DIV/0!	#DIV/0!	#DIV/0!	#DIV/0!	#N/A	#N/A
								0	0	#DIV/0!	#DIV/0!	#DIV/0!	#DIV/0!	#N/A	#N/A
								0	0	#DIV/0!	#DIV/0!	#DIV/0!	#DIV/0!	#N/A	#N/A
								0	0	#DIV/0!	#DIV/0!	#DIV/0!	#DIV/0!	#N/A	#N/A
								0	0	#DIV/0!	#DIV/0!	#DIV/0!	#DIV/0!	#N/A	#N/A
								0	0	#DIV/0!	#DIV/0!	#DIV/0!	#DIV/0!	#N/A	#N/A
								0	0	#DIV/0!	#DIV/0!	#DIV/0!	#DIV/0!	#N/A	#N/A
								0	0	#DIV/0!	#DIV/0!	#DIV/0!	#DIV/0!	#N/A	#N/A
			Km	Km2	Vmax	Vmax2	Ki	aKi	RSS	RSE	n	k	BIC
		Non-competitive	4.56181		1.68127		105.185		0.000115633	0.00234656	24	3	-123.47
		Competitive	4.39366		1.64438		61.5439		0.00031765	0.00388924	24	3	-112.938
		Uncompetitive	4.81105		1.73324		44.2955		1.69369e-05	0.000898064	24	3	-143.492
		Mixed Non-competitive	4.81071		1.73316		102888	44.3345	1.69381e-05	0.000920274	24	4	-142.111
		Modifier equation	4.8281	3.18478	1.73945	1.14695	11.7737		1.96754e-06	0.000321799	24	5	-163.17
													Residual distribution
													Non-competitive	Competitive	Uncompetitive	Mixed Non-competitive	Modifier equation
												Minimum value	-0.00583978	-0.00973989	-0.00173875	-0.00172903	-0.000501861
												First quartile	-0.00164684	-0.00161229	-0.000355597	-0.000355908	-0.000240482
												Median value	0.000747006	0.000576937	0.000200661	0.000197827	-2.31721e-05
					Non-competitive	Competitive	Uncompetitive	Mixed Non-competitive	Modifier equation			Third quartile	0.00164038	0.00235621	0.000615154	0.000615967	0.000173964
				Q1	-0.00164684	-0.00161229	-0.000355597	-0.000355908	-0.000240482			Maximum value	0.00295222	0.00621833	0.00144235	0.00144056	0.000604462
				Min	-0.00583978	-0.00973989	-0.00173875	-0.00172903	-0.000501861
				Median	0.000747006	0.000576937	0.000200661	0.000197827	-2.31721e-05
				Max	0.00295222	0.00621833	0.00144235	0.00144056	0.000604462
				Q3	0.00164038	0.00235621	0.000615154	0.000615967	0.000173964
	Non-competitive
	Km	4.56181
	Vmax	1.68127
	Ki	105.185
	RSS	0.000115633
	Competitive
	Km	4.39366
	Vmax	1.64438
	Ki	61.5439
	RSS	0.00031765
	Uncompetitive
	Km	4.81105
	Vmax	1.73324
	Ki	44.2955
	RSS	1.69369e-05
	Mixed Non-competitive
	Km	4.81071
	Vmax	1.73316
	Ki	102888
	aKi	44.3345
	RSS	1.69381e-05
	Modifier equation
	Km	4.8281
	Km2	3.18478
	Vmax	1.73945
	Vmax2	1.14695
	Ki	11.7737
	RSS	1.96754e-06

## Sheet: modified direct linear plot
Km/Vmax direct plot
									Intercept points x-axis																				Intercept points x-axis
										Line 1	Line 2	Line 3	Line 4	Line 5	Line 6	Line 7	Line 8	Line 9	Line 10	Line 11	Line 12	Line 13	Line 14	Line 15						Line 1	Line 2	Line 3	Line 4	Line 5	Line 6	Line 7	Line 8	Line 9	Line 10	Line 11	Line 12	Line 13	Line 14	Line 15
			x-intercept	y-interecept					Line 1																				Line 1
[Substrate]		v	[Substrate]/v	1/v					Line 2	2.74444																			Line 2	2.74444
2		0.51	3.92157	1.96078					Line 3	2.76582	2.78727																		Line 3	2.76582	2.78727
2.5		0.593	4.21585	1.68634					Line 4	2.76947	2.78199	2.77673																	Line 4	2.76947	2.78199	2.77673
3.33		0.71	4.69014	1.40845					Line 5	#DIV/0!	#DIV/0!	#DIV/0!	#DIV/0!																Line 5
5		0.885	5.64972	1.12994					Line 6	#DIV/0!	#DIV/0!	#DIV/0!	#DIV/0!	#DIV/0!															Line 6
0		0	#DIV/0!	#DIV/0!					Line 7	#DIV/0!	#DIV/0!	#DIV/0!	#DIV/0!	#DIV/0!	#DIV/0!														Line 7
0		0	#DIV/0!	#DIV/0!					Line 8	#DIV/0!	#DIV/0!	#DIV/0!	#DIV/0!	#DIV/0!	#DIV/0!	#DIV/0!													Line 8
0		0	#DIV/0!	#DIV/0!					Line 9	#DIV/0!	#DIV/0!	#DIV/0!	#DIV/0!	#DIV/0!	#DIV/0!	#DIV/0!	#DIV/0!												Line 9
0		0	#DIV/0!	#DIV/0!					Line 10	#DIV/0!	#DIV/0!	#DIV/0!	#DIV/0!	#DIV/0!	#DIV/0!	#DIV/0!	#DIV/0!	#DIV/0!											Line 10
0		0	#DIV/0!	#DIV/0!					Line 11	#DIV/0!	#DIV/0!	#DIV/0!	#DIV/0!	#DIV/0!	#DIV/0!	#DIV/0!	#DIV/0!	#DIV/0!	#DIV/0!										Line 11
0		0	#DIV/0!	#DIV/0!					Line 12	#DIV/0!	#DIV/0!	#DIV/0!	#DIV/0!	#DIV/0!	#DIV/0!	#DIV/0!	#DIV/0!	#DIV/0!	#DIV/0!	#DIV/0!									Line 12
0		0	#DIV/0!	#DIV/0!					Line 13	#DIV/0!	#DIV/0!	#DIV/0!	#DIV/0!	#DIV/0!	#DIV/0!	#DIV/0!	#DIV/0!	#DIV/0!	#DIV/0!	#DIV/0!	#DIV/0!								Line 13
0		0	#DIV/0!	#DIV/0!					Line 14	#DIV/0!	#DIV/0!	#DIV/0!	#DIV/0!	#DIV/0!	#DIV/0!	#DIV/0!	#DIV/0!	#DIV/0!	#DIV/0!	#DIV/0!	#DIV/0!	#DIV/0!							Line 14
0		0	#DIV/0!	#DIV/0!					Line 15	#DIV/0!	#DIV/0!	#DIV/0!	#DIV/0!	#DIV/0!	#DIV/0!	#DIV/0!	#DIV/0!	#DIV/0!	#DIV/0!	#DIV/0!	#DIV/0!	#DIV/0!	#DIV/0!						Line 15
0		0	#DIV/0!	#DIV/0!
0		0	#DIV/0!	#DIV/0!
																														Km/Vmax (x-axis):	2.7731		Km:	4.82008
																														Standard dev:	0.0151856
Line 1	x	y
	0	1.96078		Slope:	-0.5
	3.92157	0		y-intercept:	1.96078				1/Intercept points y-axis																				1/Intercept points y-axis
										Line 1	Line 2	Line 3	Line 4	Line 5	Line 6	Line 7	Line 8	Line 9	Line 10	Line 11	Line 12	Line 13	Line 14	Line 15						Line 1	Line 2	Line 3	Line 4	Line 5	Line 6	Line 7	Line 8	Line 9	Line 10	Line 11	Line 12	Line 13	Line 14	Line 15
Line 2	x	y							Line 1																				Line 1
	0	1.68634		Slope:	-0.4				Line 2	1.69904																			Line 2	1.69904
	4.21585	0		y-intercept:	1.68634				Line 3	1.73048	1.74999																		Line 3	1.73048	1.74999
									Line 4	1.73596	1.74354	1.74035																	Line 4	1.73596	1.74354	1.74035
Line 3	x	y							Line 5	#DIV/0!	#DIV/0!	#DIV/0!	#DIV/0!																Line 5
	0	1.40845		Slope:	-0.3003				Line 6	#DIV/0!	#DIV/0!	#DIV/0!	#DIV/0!	#DIV/0!															Line 6
	4.69014	0		y-intercept:	1.40845				Line 7	#DIV/0!	#DIV/0!	#DIV/0!	#DIV/0!	#DIV/0!	#DIV/0!														Line 7
									Line 8	#DIV/0!	#DIV/0!	#DIV/0!	#DIV/0!	#DIV/0!	#DIV/0!	#DIV/0!													Line 8
Line 4	x	y							Line 9	#DIV/0!	#DIV/0!	#DIV/0!	#DIV/0!	#DIV/0!	#DIV/0!	#DIV/0!	#DIV/0!												Line 9
	0	1.12994		Slope:	-0.2				Line 10	#DIV/0!	#DIV/0!	#DIV/0!	#DIV/0!	#DIV/0!	#DIV/0!	#DIV/0!	#DIV/0!	#DIV/0!											Line 10
	5.64972	0		y-intercept:	1.12994				Line 11	#DIV/0!	#DIV/0!	#DIV/0!	#DIV/0!	#DIV/0!	#DIV/0!	#DIV/0!	#DIV/0!	#DIV/0!	#DIV/0!										Line 11
									Line 12	#DIV/0!	#DIV/0!	#DIV/0!	#DIV/0!	#DIV/0!	#DIV/0!	#DIV/0!	#DIV/0!	#DIV/0!	#DIV/0!	#DIV/0!									Line 12
Line 5	x	y							Line 13	#DIV/0!	#DIV/0!	#DIV/0!	#DIV/0!	#DIV/0!	#DIV/0!	#DIV/0!	#DIV/0!	#DIV/0!	#DIV/0!	#DIV/0!	#DIV/0!								Line 13
	0	#DIV/0!		Slope:	#VALUE!				Line 14	#DIV/0!	#DIV/0!	#DIV/0!	#DIV/0!	#DIV/0!	#DIV/0!	#DIV/0!	#DIV/0!	#DIV/0!	#DIV/0!	#DIV/0!	#DIV/0!	#DIV/0!							Line 14
	#DIV/0!	0		y-intercept:	#DIV/0!				Line 15	#DIV/0!	#DIV/0!	#DIV/0!	#DIV/0!	#DIV/0!	#DIV/0!	#DIV/0!	#DIV/0!	#DIV/0!	#DIV/0!	#DIV/0!	#DIV/0!	#DIV/0!	#DIV/0!						Line 15
Line 6	x	y
	0	#DIV/0!		Slope:	#VALUE!
	#DIV/0!	0		y-intercept:	#DIV/0!
Line 7	x	y																												Vmax:	1.73816
	0	#DIV/0!		Slope:	#VALUE!																									Standard dev:	0.0180077
	#DIV/0!	0		y-intercept:	#DIV/0!
Line 8	x	y
	0	#DIV/0!		Slope:	#VALUE!
	#DIV/0!	0		y-intercept:	#DIV/0!
Line 9	x	y
	0	#DIV/0!		Slope:	#VALUE!
	#DIV/0!	0		y-intercept:	#DIV/0!
Line 10	x	y
	0	#DIV/0!		Slope:	#VALUE!
	#DIV/0!	0		y-intercept:	#DIV/0!
Line 11	x	y										0	1.96078	1.68634	1.40845	1.12994	#DIV/0!	#DIV/0!	#DIV/0!	#DIV/0!	#DIV/0!	#DIV/0!	#DIV/0!	#DIV/0!	#DIV/0!	#DIV/0!	#DIV/0!	0	0	0	0
	0	#DIV/0!		Slope:	#VALUE!							3.92157	0
	#DIV/0!	0		y-intercept:	#DIV/0!							4.21585		0
												4.69014			0
Line 12	x	y										5.64972				0
	0	#DIV/0!		Slope:	#VALUE!							#DIV/0!					0
	#DIV/0!	0		y-intercept:	#DIV/0!							#DIV/0!						0
												#DIV/0!							0
Line 13	x	y										#DIV/0!								0
	0	#DIV/0!		Slope:	#VALUE!							#DIV/0!									0
	#DIV/0!	0		y-intercept:	#DIV/0!							#DIV/0!										0
												#DIV/0!											0
Line 14	x	y										#DIV/0!												0
	0	#DIV/0!		Slope:	#VALUE!							#DIV/0!													0
	#DIV/0!	0		y-intercept:	#DIV/0!							#DIV/0!														0
												#DIV/0!															0
Line 15	x	y										0																0
	0	#DIV/0!		Slope:	#VALUE!							0																	0
	#DIV/0!	0		y-intercept:	#DIV/0!							0																		0
												0																			0

## Sheet: Non-competitive
																							Calculated values
		No Inhibitor	[I]1	[I]2	[I]3	[I]4	[I]5	[I]6	[I]7	[I]8	[I]9	[I]10	[I]11	[I]12	[I]13	[I]14	[I]15						No Inhibitor	[I]1	[I]2	[I]3	[I]4	[I]5	[I]6	[I]7	[I]8	[I]9	[I]10	[I]11	[I]12	[I]13	[I]14	[I]15
		0	1	2	3	4	5	0	0	0	0	0	0	0	0	0	0		Km	Vmax	Ki		0	1	2	3	4	5	0	0	0	0	0	0	0	0	0	0
[S]1	2	0.51	0.505	0.502	0.499	0.496	0.493	0	0	0	0	0	0	0	0	0	0		4.56181	1.68127	105.185		0.512442	0.507616	0.50288	0.498232	0.493668	0.489188	#DIV/0!	#DIV/0!	#DIV/0!	#DIV/0!	#DIV/0!	#DIV/0!	#DIV/0!	#DIV/0!	#DIV/0!	#DIV/0!		0.512442	0.507616	0.50288	0.498232	0.493668	0.489188	0	0	0	0
[S]2	2.5	0.593	0.588	0.583	0.579	0.575	0.571	0	0	0	0	0	0	0	0	0	0						0.595199	0.589594	0.584093	0.578694	0.573394	0.56819	#DIV/0!	#DIV/0!	#DIV/0!	#DIV/0!	#DIV/0!	#DIV/0!	#DIV/0!	#DIV/0!	#DIV/0!	#DIV/0!		0.595199	0.589594	0.584093	0.578694	0.573394	0.56819	0	0	0	0
[S]3	3.33	0.71	0.702	0.695	0.689	0.683	0.679	0	0	0	0	0	0	0	0	0	0						0.709424	0.702743	0.696186	0.689751	0.683434	0.677231	#DIV/0!	#DIV/0!	#DIV/0!	#DIV/0!	#DIV/0!	#DIV/0!	#DIV/0!	#DIV/0!	#DIV/0!	#DIV/0!		0.709424	0.702743	0.696186	0.689751	0.683434	0.677231	0	0	0	0
[S]4	5	0.885	0.873	0.862	0.853	0.844	0.837	0	0	0	0	0	0	0	0	0	0						0.87916	0.870881	0.862756	0.854781	0.846952	0.839266	#DIV/0!	#DIV/0!	#DIV/0!	#DIV/0!	#DIV/0!	#DIV/0!	#DIV/0!	#DIV/0!	#DIV/0!	#DIV/0!		0.87916	0.870881	0.862756	0.854781	0.846952	0.839266	0	0	0	0
[S]5	0	0	0	0	0	0	0	0	0	0	0	0	0	0	0	0	0						#DIV/0!	#DIV/0!	#DIV/0!	#DIV/0!	#DIV/0!	#DIV/0!	#DIV/0!	#DIV/0!	#DIV/0!	#DIV/0!	#DIV/0!	#DIV/0!	#DIV/0!	#DIV/0!	#DIV/0!	#DIV/0!		0	0	0	0	0	0	0	0	0	0
[S]6	0	0	0	0	0	0	0	0	0	0	0	0	0	0	0	0	0			Sum R2	0.000115633		#DIV/0!	#DIV/0!	#DIV/0!	#DIV/0!	#DIV/0!	#DIV/0!	#DIV/0!	#DIV/0!	#DIV/0!	#DIV/0!	#DIV/0!	#DIV/0!	#DIV/0!	#DIV/0!	#DIV/0!	#DIV/0!		0	0	0	0	0	0	0	0	0	0
[S]7	0	0	0	0	0	0	0	0	0	0	0	0	0	0	0	0	0			Sum residuals %	0.0683992		#DIV/0!	#DIV/0!	#DIV/0!	#DIV/0!	#DIV/0!	#DIV/0!	#DIV/0!	#DIV/0!	#DIV/0!	#DIV/0!	#DIV/0!	#DIV/0!	#DIV/0!	#DIV/0!	#DIV/0!	#DIV/0!		0	0	0	0	0	0	0	0	0	0
[S]8	0	0	0	0	0	0	0	0	0	0	0	0	0	0	0	0	0						#DIV/0!	#DIV/0!	#DIV/0!	#DIV/0!	#DIV/0!	#DIV/0!	#DIV/0!	#DIV/0!	#DIV/0!	#DIV/0!	#DIV/0!	#DIV/0!	#DIV/0!	#DIV/0!	#DIV/0!	#DIV/0!		0	0	0	0	0	0	0	0	0	0
[S]9	0	0	0	0	0	0	0	0	0	0	0	0	0	0	0	0	0						#DIV/0!	#DIV/0!	#DIV/0!	#DIV/0!	#DIV/0!	#DIV/0!	#DIV/0!	#DIV/0!	#DIV/0!	#DIV/0!	#DIV/0!	#DIV/0!	#DIV/0!	#DIV/0!	#DIV/0!	#DIV/0!		0	0	0	0	0	0	0	0	0	0
[S]10	0	0	0	0	0	0	0	0	0	0	0	0	0	0	0	0	0						#DIV/0!	#DIV/0!	#DIV/0!	#DIV/0!	#DIV/0!	#DIV/0!	#DIV/0!	#DIV/0!	#DIV/0!	#DIV/0!	#DIV/0!	#DIV/0!	#DIV/0!	#DIV/0!	#DIV/0!	#DIV/0!		0	0	0	0	0	0	0	0	0	0
[S]11	0	0	0	0	0	0	0	0	0	0	0	0	0	0	0	0	0						#DIV/0!	#DIV/0!	#DIV/0!	#DIV/0!	#DIV/0!	#DIV/0!	#DIV/0!	#DIV/0!	#DIV/0!	#DIV/0!	#DIV/0!	#DIV/0!	#DIV/0!	#DIV/0!	#DIV/0!	#DIV/0!		0	0	0	0	0	0	0	0	0	0
[S]12	0	0	0	0	0	0	0	0	0	0	0	0	0	0	0	0	0						#DIV/0!	#DIV/0!	#DIV/0!	#DIV/0!	#DIV/0!	#DIV/0!	#DIV/0!	#DIV/0!	#DIV/0!	#DIV/0!	#DIV/0!	#DIV/0!	#DIV/0!	#DIV/0!	#DIV/0!	#DIV/0!		0	0	0	0	0	0	0	0	0	0
[S]13	0	0	0	0	0	0	0	0	0	0	0	0	0	0	0	0	0						#DIV/0!	#DIV/0!	#DIV/0!	#DIV/0!	#DIV/0!	#DIV/0!	#DIV/0!	#DIV/0!	#DIV/0!	#DIV/0!	#DIV/0!	#DIV/0!	#DIV/0!	#DIV/0!	#DIV/0!	#DIV/0!		0	0	0	0	0	0	0	0	0	0
[S]14	0	0	0	0	0	0	0	0	0	0	0	0	0	0	0	0	0						#DIV/0!	#DIV/0!	#DIV/0!	#DIV/0!	#DIV/0!	#DIV/0!	#DIV/0!	#DIV/0!	#DIV/0!	#DIV/0!	#DIV/0!	#DIV/0!	#DIV/0!	#DIV/0!	#DIV/0!	#DIV/0!		0	0	0	0	0	0	0	0	0	0
[S]15	0	0	0	0	0	0	0	0	0	0	0	0	0	0	0	0	0						#DIV/0!	#DIV/0!	#DIV/0!	#DIV/0!	#DIV/0!	#DIV/0!	#DIV/0!	#DIV/0!	#DIV/0!	#DIV/0!	#DIV/0!	#DIV/0!	#DIV/0!	#DIV/0!	#DIV/0!	#DIV/0!		0	0	0	0	0	0	0	0	0	0
	1	1	1	1	1	1	1	#DIV/0!	#DIV/0!	#DIV/0!	#DIV/0!	#DIV/0!	#DIV/0!	#DIV/0!	#DIV/0!	#DIV/0!	#DIV/0!																					2	2	0.512442	0.507616	0.50288	0.498232	0.493668	0.489188	#N/A	#N/A	#N/A	#N/A
	1	1	1	1	1	1	1	#DIV/0!	#DIV/0!	#DIV/0!	#DIV/0!	#DIV/0!	#DIV/0!	#DIV/0!	#DIV/0!	#DIV/0!	#DIV/0!					0.51	0.51	0.512442		0.00244163	0.00244163	1										2.5	2.5	0.595199	0.589594	0.584093	0.578694	0.573394	0.56819	#N/A	#N/A	#N/A	#N/A
	1	1	1	1	1	1	1	#DIV/0!	#DIV/0!	#DIV/0!	#DIV/0!	#DIV/0!	#DIV/0!	#DIV/0!	#DIV/0!	#DIV/0!	#DIV/0!					0.593	0.593	0.595199		0.00219882	0.00219882	1										3.33	3.33	0.709424	0.702743	0.696186	0.689751	0.683434	0.677231	#N/A	#N/A	#N/A	#N/A
	1	1	1	1	1	1	1	#DIV/0!	#DIV/0!	#DIV/0!	#DIV/0!	#DIV/0!	#DIV/0!	#DIV/0!	#DIV/0!	#DIV/0!	#DIV/0!					0.71	0.71	0.709424		-0.000576267	-0.000576267	1										5	5	0.87916	0.870881	0.862756	0.854781	0.846952	0.839266	#N/A	#N/A	#N/A	#N/A
	#DIV/0!	#DIV/0!	#DIV/0!	#DIV/0!	#DIV/0!	#DIV/0!	#DIV/0!	#DIV/0!	#DIV/0!	#DIV/0!	#DIV/0!	#DIV/0!	#DIV/0!	#DIV/0!	#DIV/0!	#DIV/0!	#DIV/0!					0.885	0.885	0.87916		-0.00583978	-0.00583978	1										#DIV/0!	#N/A	#N/A	#N/A	#N/A	#N/A	#N/A	#N/A	#N/A	#N/A	#N/A	#N/A
	#DIV/0!	#DIV/0!	#DIV/0!	#DIV/0!	#DIV/0!	#DIV/0!	#DIV/0!	#DIV/0!	#DIV/0!	#DIV/0!	#DIV/0!	#DIV/0!	#DIV/0!	#DIV/0!	#DIV/0!	#DIV/0!	#DIV/0!					#DIV/0!	#N/A	#N/A		#DIV/0!		1										#DIV/0!	#N/A	#N/A	#N/A	#N/A	#N/A	#N/A	#N/A	#N/A	#N/A	#N/A	#N/A
	#DIV/0!	#DIV/0!	#DIV/0!	#DIV/0!	#DIV/0!	#DIV/0!	#DIV/0!	#DIV/0!	#DIV/0!	#DIV/0!	#DIV/0!	#DIV/0!	#DIV/0!	#DIV/0!	#DIV/0!	#DIV/0!	#DIV/0!					#DIV/0!	#N/A	#N/A		#DIV/0!		1										#DIV/0!	#N/A	#N/A	#N/A	#N/A	#N/A	#N/A	#N/A	#N/A	#N/A	#N/A	#N/A
	#DIV/0!	#DIV/0!	#DIV/0!	#DIV/0!	#DIV/0!	#DIV/0!	#DIV/0!	#DIV/0!	#DIV/0!	#DIV/0!	#DIV/0!	#DIV/0!	#DIV/0!	#DIV/0!	#DIV/0!	#DIV/0!	#DIV/0!					#DIV/0!	#N/A	#N/A		#DIV/0!		1										#DIV/0!	#N/A	#N/A	#N/A	#N/A	#N/A	#N/A	#N/A	#N/A	#N/A	#N/A	#N/A
	#DIV/0!	#DIV/0!	#DIV/0!	#DIV/0!	#DIV/0!	#DIV/0!	#DIV/0!	#DIV/0!	#DIV/0!	#DIV/0!	#DIV/0!	#DIV/0!	#DIV/0!	#DIV/0!	#DIV/0!	#DIV/0!	#DIV/0!					#DIV/0!	#N/A	#N/A		#DIV/0!		1										#DIV/0!	#N/A	#N/A	#N/A	#N/A	#N/A	#N/A	#N/A	#N/A	#N/A	#N/A	#N/A
	#DIV/0!	#DIV/0!	#DIV/0!	#DIV/0!	#DIV/0!	#DIV/0!	#DIV/0!	#DIV/0!	#DIV/0!	#DIV/0!	#DIV/0!	#DIV/0!	#DIV/0!	#DIV/0!	#DIV/0!	#DIV/0!	#DIV/0!					#DIV/0!	#N/A	#N/A		#DIV/0!		1										#DIV/0!	#N/A	#N/A	#N/A	#N/A	#N/A	#N/A	#N/A	#N/A	#N/A	#N/A	#N/A
	#DIV/0!	#DIV/0!	#DIV/0!	#DIV/0!	#DIV/0!	#DIV/0!	#DIV/0!	#DIV/0!	#DIV/0!	#DIV/0!	#DIV/0!	#DIV/0!	#DIV/0!	#DIV/0!	#DIV/0!	#DIV/0!	#DIV/0!					#DIV/0!	#N/A	#N/A		#DIV/0!		1										#DIV/0!	#N/A	#N/A	#N/A	#N/A	#N/A	#N/A	#N/A	#N/A	#N/A	#N/A	#N/A
	#DIV/0!	#DIV/0!	#DIV/0!	#DIV/0!	#DIV/0!	#DIV/0!	#DIV/0!	#DIV/0!	#DIV/0!	#DIV/0!	#DIV/0!	#DIV/0!	#DIV/0!	#DIV/0!	#DIV/0!	#DIV/0!	#DIV/0!					#DIV/0!	#N/A	#N/A		#DIV/0!		1										#DIV/0!	#N/A	#N/A	#N/A	#N/A	#N/A	#N/A	#N/A	#N/A	#N/A	#N/A	#N/A
	#DIV/0!	#DIV/0!	#DIV/0!	#DIV/0!	#DIV/0!	#DIV/0!	#DIV/0!	#DIV/0!	#DIV/0!	#DIV/0!	#DIV/0!	#DIV/0!	#DIV/0!	#DIV/0!	#DIV/0!	#DIV/0!	#DIV/0!					#DIV/0!	#N/A	#N/A		#DIV/0!		1										#DIV/0!	#N/A	#N/A	#N/A	#N/A	#N/A	#N/A	#N/A	#N/A	#N/A	#N/A	#N/A
	#DIV/0!	#DIV/0!	#DIV/0!	#DIV/0!	#DIV/0!	#DIV/0!	#DIV/0!	#DIV/0!	#DIV/0!	#DIV/0!	#DIV/0!	#DIV/0!	#DIV/0!	#DIV/0!	#DIV/0!	#DIV/0!	#DIV/0!					#DIV/0!	#N/A	#N/A		#DIV/0!		1										#DIV/0!	#N/A	#N/A	#N/A	#N/A	#N/A	#N/A	#N/A	#N/A	#N/A	#N/A	#N/A
	#DIV/0!	#DIV/0!	#DIV/0!	#DIV/0!	#DIV/0!	#DIV/0!	#DIV/0!	#DIV/0!	#DIV/0!	#DIV/0!	#DIV/0!	#DIV/0!	#DIV/0!	#DIV/0!	#DIV/0!	#DIV/0!	#DIV/0!					#DIV/0!	#N/A	#N/A		#DIV/0!		1										#DIV/0!	#N/A	#N/A	#N/A	#N/A	#N/A	#N/A	#N/A	#N/A	#N/A	#N/A	#N/A
																						#DIV/0!	#N/A	#N/A		#DIV/0!		1
		1	1	1	1	1	1	0	0	0	0	0	0	0	0	0	0					0.505	0.505	0.507616		0.00261572	0.00261572	1											0.5	1.95144	1.96999	1.98855	2.0071	2.02565	2.0442	#N/A	#N/A	#N/A	#N/A
		1	1	1	1	1	1	0	0	0	0	0	0	0	0	0	0					0.588	0.588	0.589594		0.00159353	0.00159353	1											0.4	1.68011	1.69608	1.71206	1.72803	1.744	1.75998	#N/A	#N/A	#N/A	#N/A
		1	1	1	1	1	1	0	0	0	0	0	0	0	0	0	0					0.702	0.702	0.702743		0.000742737	0.000742737	1											0.3003	1.40959	1.423	1.4364	1.4498	1.4632	1.4766	#N/A	#N/A	#N/A	#N/A
		1	1	1	1	1	1	0	0	0	0	0	0	0	0	0	0					0.873	0.873	0.870881		-0.00211927	-0.00211927	1											0.2	1.13745	1.14826	1.15908	1.16989	1.1807	1.19152	#N/A	#N/A	#N/A	#N/A
		0	0	0	0	0	0	0	0	0	0	0	0	0	0	0	0					#DIV/0!	#N/A	#N/A		#DIV/0!		1											#N/A	#N/A	#N/A	#N/A	#N/A	#N/A	#N/A	#N/A	#N/A	#N/A	#N/A
		0	0	0	0	0	0	0	0	0	0	0	0	0	0	0	0					#DIV/0!	#N/A	#N/A		#DIV/0!		1											#N/A	#N/A	#N/A	#N/A	#N/A	#N/A	#N/A	#N/A	#N/A	#N/A	#N/A
		0	0	0	0	0	0	0	0	0	0	0	0	0	0	0	0					#DIV/0!	#N/A	#N/A		#DIV/0!		1											#N/A	#N/A	#N/A	#N/A	#N/A	#N/A	#N/A	#N/A	#N/A	#N/A	#N/A
		0	0	0	0	0	0	0	0	0	0	0	0	0	0	0	0					#DIV/0!	#N/A	#N/A		#DIV/0!		1											#N/A	#N/A	#N/A	#N/A	#N/A	#N/A	#N/A	#N/A	#N/A	#N/A	#N/A
		0	0	0	0	0	0	0	0	0	0	0	0	0	0	0	0					#DIV/0!	#N/A	#N/A		#DIV/0!		1											#N/A	#N/A	#N/A	#N/A	#N/A	#N/A	#N/A	#N/A	#N/A	#N/A	#N/A
		0	0	0	0	0	0	0	0	0	0	0	0	0	0	0	0					#DIV/0!	#N/A	#N/A		#DIV/0!		1											#N/A	#N/A	#N/A	#N/A	#N/A	#N/A	#N/A	#N/A	#N/A	#N/A	#N/A
		0	0	0	0	0	0	0	0	0	0	0	0	0	0	0	0					#DIV/0!	#N/A	#N/A		#DIV/0!		1											#N/A	#N/A	#N/A	#N/A	#N/A	#N/A	#N/A	#N/A	#N/A	#N/A	#N/A
		0	0	0	0	0	0	0	0	0	0	0	0	0	0	0	0					#DIV/0!	#N/A	#N/A		#DIV/0!		1											#N/A	#N/A	#N/A	#N/A	#N/A	#N/A	#N/A	#N/A	#N/A	#N/A	#N/A
		0	0	0	0	0	0	0	0	0	0	0	0	0	0	0	0					#DIV/0!	#N/A	#N/A		#DIV/0!		1											#N/A	#N/A	#N/A	#N/A	#N/A	#N/A	#N/A	#N/A	#N/A	#N/A	#N/A
		0	0	0	0	0	0	0	0	0	0	0	0	0	0	0	0					#DIV/0!	#N/A	#N/A		#DIV/0!		1											#N/A	#N/A	#N/A	#N/A	#N/A	#N/A	#N/A	#N/A	#N/A	#N/A	#N/A
		0	0	0	0	0	0	0	0	0	0	0	0	0	0	0	0					#DIV/0!	#N/A	#N/A		#DIV/0!		1											#N/A	#N/A	#N/A	#N/A	#N/A	#N/A	#N/A	#N/A	#N/A	#N/A	#N/A
																						0.502	0.502	0.50288		0.000879846	0.000879846	1
n	24																					0.583	0.583	0.584093		0.00109284	0.00109284	1												0.51	0.505	0.502	0.499	0.496	0.493	#DIV/0!	#DIV/0!	#DIV/0!	#DIV/0!
																						0.695	0.695	0.696186		0.0011864	0.0011864	1												0.593	0.588	0.583	0.579	0.575	0.571	#DIV/0!	#DIV/0!	#DIV/0!	#DIV/0!
																						0.862	0.862	0.862756		0.000755728	0.000755728	1												0.71	0.702	0.695	0.689	0.683	0.679	#DIV/0!	#DIV/0!	#DIV/0!	#DIV/0!
																						#DIV/0!	#N/A	#N/A		#DIV/0!		1												0.885	0.873	0.862	0.853	0.844	0.837	#DIV/0!	#DIV/0!	#DIV/0!	#DIV/0!
																						#DIV/0!	#N/A	#N/A		#DIV/0!		1												#DIV/0!	#DIV/0!	#DIV/0!	#DIV/0!	#DIV/0!	#DIV/0!	#DIV/0!	#DIV/0!	#DIV/0!	#DIV/0!
																						#DIV/0!	#N/A	#N/A		#DIV/0!		1												#DIV/0!	#DIV/0!	#DIV/0!	#DIV/0!	#DIV/0!	#DIV/0!	#DIV/0!	#DIV/0!	#DIV/0!	#DIV/0!
																						#DIV/0!	#N/A	#N/A		#DIV/0!		1												#DIV/0!	#DIV/0!	#DIV/0!	#DIV/0!	#DIV/0!	#DIV/0!	#DIV/0!	#DIV/0!	#DIV/0!	#DIV/0!
																						#DIV/0!	#N/A	#N/A		#DIV/0!		1												#DIV/0!	#DIV/0!	#DIV/0!	#DIV/0!	#DIV/0!	#DIV/0!	#DIV/0!	#DIV/0!	#DIV/0!	#DIV/0!
																						#DIV/0!	#N/A	#N/A		#DIV/0!		1												#DIV/0!	#DIV/0!	#DIV/0!	#DIV/0!	#DIV/0!	#DIV/0!	#DIV/0!	#DIV/0!	#DIV/0!	#DIV/0!
																						#DIV/0!	#N/A	#N/A		#DIV/0!		1												#DIV/0!	#DIV/0!	#DIV/0!	#DIV/0!	#DIV/0!	#DIV/0!	#DIV/0!	#DIV/0!	#DIV/0!	#DIV/0!
																						#DIV/0!	#N/A	#N/A		#DIV/0!		1												#DIV/0!	#DIV/0!	#DIV/0!	#DIV/0!	#DIV/0!	#DIV/0!	#DIV/0!	#DIV/0!	#DIV/0!	#DIV/0!
																						#DIV/0!	#N/A	#N/A		#DIV/0!		1												#DIV/0!	#DIV/0!	#DIV/0!	#DIV/0!	#DIV/0!	#DIV/0!	#DIV/0!	#DIV/0!	#DIV/0!	#DIV/0!
																						#DIV/0!	#N/A	#N/A		#DIV/0!		1												#DIV/0!	#DIV/0!	#DIV/0!	#DIV/0!	#DIV/0!	#DIV/0!	#DIV/0!	#DIV/0!	#DIV/0!	#DIV/0!
																						#DIV/0!	#N/A	#N/A		#DIV/0!		1												#DIV/0!	#DIV/0!	#DIV/0!	#DIV/0!	#DIV/0!	#DIV/0!	#DIV/0!	#DIV/0!	#DIV/0!	#DIV/0!
																						0.499	0.499	0.498232		-0.000768472	-0.000768472	1												#DIV/0!	#DIV/0!	#DIV/0!	#DIV/0!	#DIV/0!	#DIV/0!	#DIV/0!	#DIV/0!	#DIV/0!	#DIV/0!
																						0.579	0.579	0.578694		-0.000306163	-0.000306163	1
																						0.689	0.689	0.689751		0.000751275	0.000751275	1												1/s	0	1	2	3	4	5	0	0	0
																						0.853	0.853	0.854781		0.00178093	0.00178093	1											1	0.5	1.95144	1.96999	1.98855	2.0071	2.02565	2.0442	#N/A	#N/A	#N/A
																						#DIV/0!	#N/A	#N/A		#DIV/0!		1											2	0.4	1.68011	1.69608	1.71206	1.72803	1.744	1.75998	#N/A	#N/A	#N/A
																						#DIV/0!	#N/A	#N/A		#DIV/0!		1											3	0.3003	1.40959	1.423	1.4364	1.4498	1.4632	1.4766	#N/A	#N/A	#N/A
																						#DIV/0!	#N/A	#N/A		#DIV/0!		1											4	0.2	1.13745	1.14826	1.15908	1.16989	1.1807	1.19152	#N/A	#N/A	#N/A
																						#DIV/0!	#N/A	#N/A		#DIV/0!		1											5	#N/A	#N/A	#N/A	#N/A	#N/A	#N/A	#N/A	#N/A	#N/A	#N/A
																						#DIV/0!	#N/A	#N/A		#DIV/0!		1											6	#N/A	#N/A	#N/A	#N/A	#N/A	#N/A	#N/A	#N/A	#N/A	#N/A
																						#DIV/0!	#N/A	#N/A		#DIV/0!		1											7	#N/A	#N/A	#N/A	#N/A	#N/A	#N/A	#N/A	#N/A	#N/A	#N/A
																						#DIV/0!	#N/A	#N/A		#DIV/0!		1											8	#N/A	#N/A	#N/A	#N/A	#N/A	#N/A	#N/A	#N/A	#N/A	#N/A
																						#DIV/0!	#N/A	#N/A		#DIV/0!		1											9	#N/A	#N/A	#N/A	#N/A	#N/A	#N/A	#N/A	#N/A	#N/A	#N/A
																						#DIV/0!	#N/A	#N/A		#DIV/0!		1											10	#N/A	#N/A	#N/A	#N/A	#N/A	#N/A	#N/A	#N/A	#N/A	#N/A
																						#DIV/0!	#N/A	#N/A		#DIV/0!		1											11	#N/A	#N/A	#N/A	#N/A	#N/A	#N/A	#N/A	#N/A	#N/A	#N/A
																						#DIV/0!	#N/A	#N/A		#DIV/0!		1											12	#N/A	#N/A	#N/A	#N/A	#N/A	#N/A	#N/A	#N/A	#N/A	#N/A
																						0.496	0.496	0.493668		-0.00233165	-0.00233165	1											13	#N/A	#N/A	#N/A	#N/A	#N/A	#N/A	#N/A	#N/A	#N/A	#N/A
																						0.575	0.575	0.573394		-0.00160627	-0.00160627	1											14	#N/A	#N/A	#N/A	#N/A	#N/A	#N/A	#N/A	#N/A	#N/A	#N/A
																						0.683	0.683	0.683434		0.000434022	0.000434022	1											15	#N/A	#N/A	#N/A	#N/A	#N/A	#N/A	#N/A	#N/A	#N/A	#N/A
																						0.844	0.844	0.846952		0.00295222	0.00295222	1
																						#DIV/0!	#N/A	#N/A		#DIV/0!		1
																						#DIV/0!	#N/A	#N/A		#DIV/0!		1
																						#DIV/0!	#N/A	#N/A		#DIV/0!		1
																						#DIV/0!	#N/A	#N/A		#DIV/0!		1
																						#DIV/0!	#N/A	#N/A		#DIV/0!		1
																						#DIV/0!	#N/A	#N/A		#DIV/0!		1
																						#DIV/0!	#N/A	#N/A		#DIV/0!		1
																						#DIV/0!	#N/A	#N/A		#DIV/0!		1
																						#DIV/0!	#N/A	#N/A		#DIV/0!		1
																						#DIV/0!	#N/A	#N/A		#DIV/0!		1
																						#DIV/0!	#N/A	#N/A		#DIV/0!		1
																						0.493	0.493	0.489188		-0.00381199	-0.00381199	1
																						0.571	0.571	0.56819		-0.00281017	-0.00281017	1
																						0.679	0.679	0.677231		-0.00176857	-0.00176857	1
																						0.837	0.837	0.839266		0.0022656	0.0022656	1
																						#DIV/0!	#N/A	#N/A		#DIV/0!		1
																						#DIV/0!	#N/A	#N/A		#DIV/0!		1
																						#DIV/0!	#N/A	#N/A		#DIV/0!		1
																						#DIV/0!	#N/A	#N/A		#DIV/0!		1
																						#DIV/0!	#N/A	#N/A		#DIV/0!		1
																						#DIV/0!	#N/A	#N/A		#DIV/0!		1
																						#DIV/0!	#N/A	#N/A		#DIV/0!		1
																						#DIV/0!	#N/A	#N/A		#DIV/0!		1
																						#DIV/0!	#N/A	#N/A		#DIV/0!		1
																						#DIV/0!	#N/A	#N/A		#DIV/0!		1
																						#DIV/0!	#N/A	#N/A		#DIV/0!		1
																						#DIV/0!	#N/A	#N/A		#DIV/0!		1
																						#DIV/0!	#N/A	#N/A		#DIV/0!		1
																						#DIV/0!	#N/A	#N/A		#DIV/0!		1
																						#DIV/0!	#N/A	#N/A		#DIV/0!		1
																						#DIV/0!	#N/A	#N/A		#DIV/0!		1
																						#DIV/0!	#N/A	#N/A		#DIV/0!		1
																						#DIV/0!	#N/A	#N/A		#DIV/0!		1
																						#DIV/0!	#N/A	#N/A		#DIV/0!		1
																						#DIV/0!	#N/A	#N/A		#DIV/0!		1
																						#DIV/0!	#N/A	#N/A		#DIV/0!		1
																						#DIV/0!	#N/A	#N/A		#DIV/0!		1
																						#DIV/0!	#N/A	#N/A		#DIV/0!		1
																						#DIV/0!	#N/A	#N/A		#DIV/0!		1
																						#DIV/0!	#N/A	#N/A		#DIV/0!		1
																						#DIV/0!	#N/A	#N/A		#DIV/0!		1
																						#DIV/0!	#N/A	#N/A		#DIV/0!		1
																						#DIV/0!	#N/A	#N/A		#DIV/0!		1
																						#DIV/0!	#N/A	#N/A		#DIV/0!		1
																						#DIV/0!	#N/A	#N/A		#DIV/0!		1
																						#DIV/0!	#N/A	#N/A		#DIV/0!		1
																						#DIV/0!	#N/A	#N/A		#DIV/0!		1
																						#DIV/0!	#N/A	#N/A		#DIV/0!		1
																						#DIV/0!	#N/A	#N/A		#DIV/0!		1
																						#DIV/0!	#N/A	#N/A		#DIV/0!		1
																						#DIV/0!	#N/A	#N/A		#DIV/0!		1
																						#DIV/0!	#N/A	#N/A		#DIV/0!		1
																						#DIV/0!	#N/A	#N/A		#DIV/0!		1
																						#DIV/0!	#N/A	#N/A		#DIV/0!		1
																						#DIV/0!	#N/A	#N/A		#DIV/0!		1
																						#DIV/0!	#N/A	#N/A		#DIV/0!		1
																						#DIV/0!	#N/A	#N/A		#DIV/0!		1
																						#DIV/0!	#N/A	#N/A		#DIV/0!		1
																						#DIV/0!	#N/A	#N/A		#DIV/0!		1
																						#DIV/0!	#N/A	#N/A		#DIV/0!		1
																						#DIV/0!	#N/A	#N/A		#DIV/0!		1
																						#DIV/0!	#N/A	#N/A		#DIV/0!		1
																						#DIV/0!	#N/A	#N/A		#DIV/0!		1
																						#DIV/0!	#N/A	#N/A		#DIV/0!		1
																						#DIV/0!	#N/A	#N/A		#DIV/0!		1
																						#DIV/0!	#N/A	#N/A		#DIV/0!		1
																						#DIV/0!	#N/A	#N/A		#DIV/0!		1
																						#DIV/0!	#N/A	#N/A		#DIV/0!		1
																						#DIV/0!	#N/A	#N/A		#DIV/0!		1
																						#DIV/0!	#N/A	#N/A		#DIV/0!		1
																						#DIV/0!	#N/A	#N/A		#DIV/0!		1
																						#DIV/0!	#N/A	#N/A		#DIV/0!		1
																						#DIV/0!	#N/A	#N/A		#DIV/0!		1
																						#DIV/0!	#N/A	#N/A		#DIV/0!		1
																						#DIV/0!	#N/A	#N/A		#DIV/0!		1
																						#DIV/0!	#N/A	#N/A		#DIV/0!		1
																						#DIV/0!	#N/A	#N/A		#DIV/0!		1
																						#DIV/0!	#N/A	#N/A		#DIV/0!		1
																						#DIV/0!	#N/A	#N/A		#DIV/0!		1
																						#DIV/0!	#N/A	#N/A		#DIV/0!		1
																						#DIV/0!	#N/A	#N/A		#DIV/0!		1
																						#DIV/0!	#N/A	#N/A		#DIV/0!		1
																						#DIV/0!	#N/A	#N/A		#DIV/0!		1
																						#DIV/0!	#N/A	#N/A		#DIV/0!		1
																						#DIV/0!	#N/A	#N/A		#DIV/0!		1
																						#DIV/0!	#N/A	#N/A		#DIV/0!		1
																						#DIV/0!	#N/A	#N/A		#DIV/0!		1
																						#DIV/0!	#N/A	#N/A		#DIV/0!		1
																						#DIV/0!	#N/A	#N/A		#DIV/0!		1
																						#DIV/0!	#N/A	#N/A		#DIV/0!		1
																						#DIV/0!	#N/A	#N/A		#DIV/0!		1
																						#DIV/0!	#N/A	#N/A		#DIV/0!		1
																						#DIV/0!	#N/A	#N/A		#DIV/0!		1
																						#DIV/0!	#N/A	#N/A		#DIV/0!		1
																						#DIV/0!	#N/A	#N/A		#DIV/0!		1
																						#DIV/0!	#N/A	#N/A		#DIV/0!		1
																						#DIV/0!	#N/A	#N/A		#DIV/0!		1
																						#DIV/0!	#N/A	#N/A		#DIV/0!		1
																						#DIV/0!	#N/A	#N/A		#DIV/0!		1
																						#DIV/0!	#N/A	#N/A		#DIV/0!		1
																						#DIV/0!	#N/A	#N/A		#DIV/0!		1
																						#DIV/0!	#N/A	#N/A		#DIV/0!		1
																						#DIV/0!	#N/A	#N/A		#DIV/0!		1
																						#DIV/0!	#N/A	#N/A		#DIV/0!		1
																						#DIV/0!	#N/A	#N/A		#DIV/0!		1
																						#DIV/0!	#N/A	#N/A		#DIV/0!		1
																						#DIV/0!	#N/A	#N/A		#DIV/0!		1
																						#DIV/0!	#N/A	#N/A		#DIV/0!		1
																						#DIV/0!	#N/A	#N/A		#DIV/0!		1
																						#DIV/0!	#N/A	#N/A		#DIV/0!		1
																						#DIV/0!	#N/A	#N/A		#DIV/0!		1
																						#DIV/0!	#N/A	#N/A		#DIV/0!		1
																						#DIV/0!	#N/A	#N/A		#DIV/0!		1
																						#DIV/0!	#N/A	#N/A		#DIV/0!		1
																						#DIV/0!	#N/A	#N/A		#DIV/0!		1
																						#DIV/0!	#N/A	#N/A		#DIV/0!		1
																						#DIV/0!	#N/A	#N/A		#DIV/0!		1
																						#DIV/0!	#N/A	#N/A		#DIV/0!		1
																						#DIV/0!	#N/A	#N/A		#DIV/0!		1
																						#DIV/0!	#N/A	#N/A		#DIV/0!		1
																						#DIV/0!	#N/A	#N/A		#DIV/0!		1
																						#DIV/0!	#N/A	#N/A		#DIV/0!		1
																						#DIV/0!	#N/A	#N/A		#DIV/0!		1
																						#DIV/0!	#N/A	#N/A		#DIV/0!		1
																						#DIV/0!	#N/A	#N/A		#DIV/0!		1
																						#DIV/0!	#N/A	#N/A		#DIV/0!		1
																						#DIV/0!	#N/A	#N/A		#DIV/0!		1
																						#DIV/0!	#N/A	#N/A		#DIV/0!		1
																						#DIV/0!	#N/A	#N/A		#DIV/0!		1
																						#DIV/0!	#N/A	#N/A		#DIV/0!		1
																						#DIV/0!	#N/A	#N/A		#DIV/0!		1
																						#DIV/0!	#N/A	#N/A		#DIV/0!		1
																						#DIV/0!	#N/A	#N/A		#DIV/0!		1
																						#DIV/0!	#N/A	#N/A		#DIV/0!		1
																						#DIV/0!	#N/A	#N/A		#DIV/0!		1
																						#DIV/0!	#N/A	#N/A		#DIV/0!		1
																						#DIV/0!	#N/A	#N/A		#DIV/0!		1
																						#DIV/0!	#N/A	#N/A		#DIV/0!		1
																						#DIV/0!	#N/A	#N/A		#DIV/0!		1
																						#DIV/0!	#N/A	#N/A		#DIV/0!		1
																						#DIV/0!	#N/A	#N/A		#DIV/0!		1
																						#DIV/0!	#N/A	#N/A		#DIV/0!		1
																						#DIV/0!	#N/A	#N/A		#DIV/0!		1
																						#DIV/0!	#N/A	#N/A		#DIV/0!		1
																						#DIV/0!	#N/A	#N/A		#DIV/0!		1
																						#DIV/0!	#N/A	#N/A		#DIV/0!		1
																						#DIV/0!	#N/A	#N/A		#DIV/0!		1
																						#DIV/0!	#N/A	#N/A		#DIV/0!		1
																						#DIV/0!	#N/A	#N/A		#DIV/0!		1
																						#DIV/0!	#N/A	#N/A		#DIV/0!		1
																						#DIV/0!	#N/A	#N/A		#DIV/0!		1
																						#DIV/0!	#N/A	#N/A		#DIV/0!		1
																						#DIV/0!	#N/A	#N/A		#DIV/0!		1
																						#DIV/0!	#N/A	#N/A		#DIV/0!		1
																						#DIV/0!	#N/A	#N/A		#DIV/0!		1
																						#DIV/0!	#N/A	#N/A		#DIV/0!		1
																						#DIV/0!	#N/A	#N/A		#DIV/0!		1
																						#DIV/0!	#N/A	#N/A		#DIV/0!		1
																						#DIV/0!	#N/A	#N/A		#DIV/0!		1
																						#DIV/0!	#N/A	#N/A		#DIV/0!		1
																						#DIV/0!	#N/A	#N/A		#DIV/0!		1
																						#DIV/0!	#N/A	#N/A		#DIV/0!		1
																						#DIV/0!	#N/A	#N/A		#DIV/0!		1
																						#DIV/0!	#N/A	#N/A		#DIV/0!		1
																						#DIV/0!	#N/A	#N/A		#DIV/0!		1
																						#DIV/0!	#N/A	#N/A		#DIV/0!		1
																						#DIV/0!	#N/A	#N/A		#DIV/0!		1
																						#DIV/0!	#N/A	#N/A		#DIV/0!		1
																						#DIV/0!	#N/A	#N/A		#DIV/0!		1
																						#DIV/0!	#N/A	#N/A		#DIV/0!		1
																						#DIV/0!	#N/A	#N/A		#DIV/0!		1
																						#DIV/0!	#N/A	#N/A		#DIV/0!		1
																						#DIV/0!	#N/A	#N/A		#DIV/0!		1
																						#DIV/0!	#N/A	#N/A		#DIV/0!		1
																						#DIV/0!	#N/A	#N/A		#DIV/0!		1
																						#DIV/0!	#N/A	#N/A		#DIV/0!		1
[truncated: 54 more columns]

## Sheet: Competitive
																							Calculated values
		No Inhibitor	[I]1	[I]2	[I]3	[I]4	[I]5	[I]6	[I]7	[I]8	[I]9	[I]10	[I]11	[I]12	[I]13	[I]14	[I]15						No Inhibitor	[I]1	[I]2	[I]3	[I]4	[I]5	[I]6	[I]7	[I]8	[I]9	[I]10	[I]11	[I]12	[I]13	[I]14	[I]15
		0	1	2	3	4	5	0	0	0	0	0	0	0	0	0	0		Km	Vmax	Ki		0	1	2	3	4	5	0	0	0	0	0	0	0	0	0	0
[S]1	2	0.51	0.505	0.502	0.499	0.496	0.493	0	0	0	0	0	0	0	0	0	0		4.39366	1.64438	61.5439		0.514378	0.508698	0.503142	0.497706	0.492386	0.487179	#DIV/0!	#DIV/0!	#DIV/0!	#DIV/0!	#DIV/0!	#DIV/0!	#DIV/0!	#DIV/0!	#DIV/0!	#DIV/0!		0.514378	0.508698	0.503142	0.497706	0.492386	0.487179	0	0	0	0
[S]2	2.5	0.593	0.588	0.583	0.579	0.575	0.571	0	0	0	0	0	0	0	0	0	0						0.596338	0.590225	0.584237	0.578369	0.572617	0.566979	#DIV/0!	#DIV/0!	#DIV/0!	#DIV/0!	#DIV/0!	#DIV/0!	#DIV/0!	#DIV/0!	#DIV/0!	#DIV/0!		0.596338	0.590225	0.584237	0.578369	0.572617	0.566979	0	0	0	0
[S]3	3.33	0.71	0.702	0.695	0.689	0.683	0.679	0	0	0	0	0	0	0	0	0	0						0.708962	0.702469	0.696094	0.689834	0.683685	0.677644	#DIV/0!	#DIV/0!	#DIV/0!	#DIV/0!	#DIV/0!	#DIV/0!	#DIV/0!	#DIV/0!	#DIV/0!	#DIV/0!		0.708962	0.702469	0.696094	0.689834	0.683685	0.677644	0	0	0	0
[S]4	5	0.885	0.873	0.862	0.853	0.844	0.837	0	0	0	0	0	0	0	0	0	0						0.87526	0.868658	0.862156	0.855749	0.849438	0.843218	#DIV/0!	#DIV/0!	#DIV/0!	#DIV/0!	#DIV/0!	#DIV/0!	#DIV/0!	#DIV/0!	#DIV/0!	#DIV/0!		0.87526	0.868658	0.862156	0.855749	0.849438	0.843218	0	0	0	0
[S]5	0	0	0	0	0	0	0	0	0	0	0	0	0	0	0	0	0						#DIV/0!	#DIV/0!	#DIV/0!	#DIV/0!	#DIV/0!	#DIV/0!	#DIV/0!	#DIV/0!	#DIV/0!	#DIV/0!	#DIV/0!	#DIV/0!	#DIV/0!	#DIV/0!	#DIV/0!	#DIV/0!		0	0	0	0	0	0	0	0	0	0
[S]6	0	0	0	0	0	0	0	0	0	0	0	0	0	0	0	0	0			Sum R2	0.00031765		#DIV/0!	#DIV/0!	#DIV/0!	#DIV/0!	#DIV/0!	#DIV/0!	#DIV/0!	#DIV/0!	#DIV/0!	#DIV/0!	#DIV/0!	#DIV/0!	#DIV/0!	#DIV/0!	#DIV/0!	#DIV/0!		0	0	0	0	0	0	0	0	0	0
[S]7	0	0	0	0	0	0	0	0	0	0	0	0	0	0	0	0	0			Sum residuals %	0.104973		#DIV/0!	#DIV/0!	#DIV/0!	#DIV/0!	#DIV/0!	#DIV/0!	#DIV/0!	#DIV/0!	#DIV/0!	#DIV/0!	#DIV/0!	#DIV/0!	#DIV/0!	#DIV/0!	#DIV/0!	#DIV/0!		0	0	0	0	0	0	0	0	0	0
[S]8	0	0	0	0	0	0	0	0	0	0	0	0	0	0	0	0	0						#DIV/0!	#DIV/0!	#DIV/0!	#DIV/0!	#DIV/0!	#DIV/0!	#DIV/0!	#DIV/0!	#DIV/0!	#DIV/0!	#DIV/0!	#DIV/0!	#DIV/0!	#DIV/0!	#DIV/0!	#DIV/0!		0	0	0	0	0	0	0	0	0	0
[S]9	0	0	0	0	0	0	0	0	0	0	0	0	0	0	0	0	0						#DIV/0!	#DIV/0!	#DIV/0!	#DIV/0!	#DIV/0!	#DIV/0!	#DIV/0!	#DIV/0!	#DIV/0!	#DIV/0!	#DIV/0!	#DIV/0!	#DIV/0!	#DIV/0!	#DIV/0!	#DIV/0!		0	0	0	0	0	0	0	0	0	0
[S]10	0	0	0	0	0	0	0	0	0	0	0	0	0	0	0	0	0						#DIV/0!	#DIV/0!	#DIV/0!	#DIV/0!	#DIV/0!	#DIV/0!	#DIV/0!	#DIV/0!	#DIV/0!	#DIV/0!	#DIV/0!	#DIV/0!	#DIV/0!	#DIV/0!	#DIV/0!	#DIV/0!		0	0	0	0	0	0	0	0	0	0
[S]11	0	0	0	0	0	0	0	0	0	0	0	0	0	0	0	0	0						#DIV/0!	#DIV/0!	#DIV/0!	#DIV/0!	#DIV/0!	#DIV/0!	#DIV/0!	#DIV/0!	#DIV/0!	#DIV/0!	#DIV/0!	#DIV/0!	#DIV/0!	#DIV/0!	#DIV/0!	#DIV/0!		0	0	0	0	0	0	0	0	0	0
[S]12	0	0	0	0	0	0	0	0	0	0	0	0	0	0	0	0	0						#DIV/0!	#DIV/0!	#DIV/0!	#DIV/0!	#DIV/0!	#DIV/0!	#DIV/0!	#DIV/0!	#DIV/0!	#DIV/0!	#DIV/0!	#DIV/0!	#DIV/0!	#DIV/0!	#DIV/0!	#DIV/0!		0	0	0	0	0	0	0	0	0	0
[S]13	0	0	0	0	0	0	0	0	0	0	0	0	0	0	0	0	0						#DIV/0!	#DIV/0!	#DIV/0!	#DIV/0!	#DIV/0!	#DIV/0!	#DIV/0!	#DIV/0!	#DIV/0!	#DIV/0!	#DIV/0!	#DIV/0!	#DIV/0!	#DIV/0!	#DIV/0!	#DIV/0!		0	0	0	0	0	0	0	0	0	0
[S]14	0	0	0	0	0	0	0	0	0	0	0	0	0	0	0	0	0						#DIV/0!	#DIV/0!	#DIV/0!	#DIV/0!	#DIV/0!	#DIV/0!	#DIV/0!	#DIV/0!	#DIV/0!	#DIV/0!	#DIV/0!	#DIV/0!	#DIV/0!	#DIV/0!	#DIV/0!	#DIV/0!		0	0	0	0	0	0	0	0	0	0
[S]15	0	0	0	0	0	0	0	0	0	0	0	0	0	0	0	0	0						#DIV/0!	#DIV/0!	#DIV/0!	#DIV/0!	#DIV/0!	#DIV/0!	#DIV/0!	#DIV/0!	#DIV/0!	#DIV/0!	#DIV/0!	#DIV/0!	#DIV/0!	#DIV/0!	#DIV/0!	#DIV/0!		0	0	0	0	0	0	0	0	0	0
	1	1	1	1	1	1	1	#DIV/0!	#DIV/0!	#DIV/0!	#DIV/0!	#DIV/0!	#DIV/0!	#DIV/0!	#DIV/0!	#DIV/0!	#DIV/0!																					2	2	0.514378	0.508698	0.503142	0.497706	0.492386	0.487179	#N/A	#N/A	#N/A	#N/A
	1	1	1	1	1	1	1	#DIV/0!	#DIV/0!	#DIV/0!	#DIV/0!	#DIV/0!	#DIV/0!	#DIV/0!	#DIV/0!	#DIV/0!	#DIV/0!					0.51	0.51	0.514378		0.0043781	0.0043781	2										2.5	2.5	0.596338	0.590225	0.584237	0.578369	0.572617	0.566979	#N/A	#N/A	#N/A	#N/A
	1	1	1	1	1	1	1	#DIV/0!	#DIV/0!	#DIV/0!	#DIV/0!	#DIV/0!	#DIV/0!	#DIV/0!	#DIV/0!	#DIV/0!	#DIV/0!					0.593	0.593	0.596338		0.00333754	0.00333754	2										3.33	3.33	0.708962	0.702469	0.696094	0.689834	0.683685	0.677644	#N/A	#N/A	#N/A	#N/A
	1	1	1	1	1	1	1	#DIV/0!	#DIV/0!	#DIV/0!	#DIV/0!	#DIV/0!	#DIV/0!	#DIV/0!	#DIV/0!	#DIV/0!	#DIV/0!					0.71	0.71	0.708962		-0.00103781	-0.00103781	2										5	5	0.87526	0.868658	0.862156	0.855749	0.849438	0.843218	#N/A	#N/A	#N/A	#N/A
	#DIV/0!	#DIV/0!	#DIV/0!	#DIV/0!	#DIV/0!	#DIV/0!	#DIV/0!	#DIV/0!	#DIV/0!	#DIV/0!	#DIV/0!	#DIV/0!	#DIV/0!	#DIV/0!	#DIV/0!	#DIV/0!	#DIV/0!					0.885	0.885	0.87526		-0.00973989	-0.00973989	2										#DIV/0!	#N/A	#N/A	#N/A	#N/A	#N/A	#N/A	#N/A	#N/A	#N/A	#N/A	#N/A
	#DIV/0!	#DIV/0!	#DIV/0!	#DIV/0!	#DIV/0!	#DIV/0!	#DIV/0!	#DIV/0!	#DIV/0!	#DIV/0!	#DIV/0!	#DIV/0!	#DIV/0!	#DIV/0!	#DIV/0!	#DIV/0!	#DIV/0!					#DIV/0!	#N/A	#N/A		#DIV/0!		2										#DIV/0!	#N/A	#N/A	#N/A	#N/A	#N/A	#N/A	#N/A	#N/A	#N/A	#N/A	#N/A
	#DIV/0!	#DIV/0!	#DIV/0!	#DIV/0!	#DIV/0!	#DIV/0!	#DIV/0!	#DIV/0!	#DIV/0!	#DIV/0!	#DIV/0!	#DIV/0!	#DIV/0!	#DIV/0!	#DIV/0!	#DIV/0!	#DIV/0!					#DIV/0!	#N/A	#N/A		#DIV/0!		2										#DIV/0!	#N/A	#N/A	#N/A	#N/A	#N/A	#N/A	#N/A	#N/A	#N/A	#N/A	#N/A
	#DIV/0!	#DIV/0!	#DIV/0!	#DIV/0!	#DIV/0!	#DIV/0!	#DIV/0!	#DIV/0!	#DIV/0!	#DIV/0!	#DIV/0!	#DIV/0!	#DIV/0!	#DIV/0!	#DIV/0!	#DIV/0!	#DIV/0!					#DIV/0!	#N/A	#N/A		#DIV/0!		2										#DIV/0!	#N/A	#N/A	#N/A	#N/A	#N/A	#N/A	#N/A	#N/A	#N/A	#N/A	#N/A
	#DIV/0!	#DIV/0!	#DIV/0!	#DIV/0!	#DIV/0!	#DIV/0!	#DIV/0!	#DIV/0!	#DIV/0!	#DIV/0!	#DIV/0!	#DIV/0!	#DIV/0!	#DIV/0!	#DIV/0!	#DIV/0!	#DIV/0!					#DIV/0!	#N/A	#N/A		#DIV/0!		2										#DIV/0!	#N/A	#N/A	#N/A	#N/A	#N/A	#N/A	#N/A	#N/A	#N/A	#N/A	#N/A
	#DIV/0!	#DIV/0!	#DIV/0!	#DIV/0!	#DIV/0!	#DIV/0!	#DIV/0!	#DIV/0!	#DIV/0!	#DIV/0!	#DIV/0!	#DIV/0!	#DIV/0!	#DIV/0!	#DIV/0!	#DIV/0!	#DIV/0!					#DIV/0!	#N/A	#N/A		#DIV/0!		2										#DIV/0!	#N/A	#N/A	#N/A	#N/A	#N/A	#N/A	#N/A	#N/A	#N/A	#N/A	#N/A
	#DIV/0!	#DIV/0!	#DIV/0!	#DIV/0!	#DIV/0!	#DIV/0!	#DIV/0!	#DIV/0!	#DIV/0!	#DIV/0!	#DIV/0!	#DIV/0!	#DIV/0!	#DIV/0!	#DIV/0!	#DIV/0!	#DIV/0!					#DIV/0!	#N/A	#N/A		#DIV/0!		2										#DIV/0!	#N/A	#N/A	#N/A	#N/A	#N/A	#N/A	#N/A	#N/A	#N/A	#N/A	#N/A
	#DIV/0!	#DIV/0!	#DIV/0!	#DIV/0!	#DIV/0!	#DIV/0!	#DIV/0!	#DIV/0!	#DIV/0!	#DIV/0!	#DIV/0!	#DIV/0!	#DIV/0!	#DIV/0!	#DIV/0!	#DIV/0!	#DIV/0!					#DIV/0!	#N/A	#N/A		#DIV/0!		2										#DIV/0!	#N/A	#N/A	#N/A	#N/A	#N/A	#N/A	#N/A	#N/A	#N/A	#N/A	#N/A
	#DIV/0!	#DIV/0!	#DIV/0!	#DIV/0!	#DIV/0!	#DIV/0!	#DIV/0!	#DIV/0!	#DIV/0!	#DIV/0!	#DIV/0!	#DIV/0!	#DIV/0!	#DIV/0!	#DIV/0!	#DIV/0!	#DIV/0!					#DIV/0!	#N/A	#N/A		#DIV/0!		2										#DIV/0!	#N/A	#N/A	#N/A	#N/A	#N/A	#N/A	#N/A	#N/A	#N/A	#N/A	#N/A
	#DIV/0!	#DIV/0!	#DIV/0!	#DIV/0!	#DIV/0!	#DIV/0!	#DIV/0!	#DIV/0!	#DIV/0!	#DIV/0!	#DIV/0!	#DIV/0!	#DIV/0!	#DIV/0!	#DIV/0!	#DIV/0!	#DIV/0!					#DIV/0!	#N/A	#N/A		#DIV/0!		2										#DIV/0!	#N/A	#N/A	#N/A	#N/A	#N/A	#N/A	#N/A	#N/A	#N/A	#N/A	#N/A
	#DIV/0!	#DIV/0!	#DIV/0!	#DIV/0!	#DIV/0!	#DIV/0!	#DIV/0!	#DIV/0!	#DIV/0!	#DIV/0!	#DIV/0!	#DIV/0!	#DIV/0!	#DIV/0!	#DIV/0!	#DIV/0!	#DIV/0!					#DIV/0!	#N/A	#N/A		#DIV/0!		2										#DIV/0!	#N/A	#N/A	#N/A	#N/A	#N/A	#N/A	#N/A	#N/A	#N/A	#N/A	#N/A
																						#DIV/0!	#N/A	#N/A		#DIV/0!		2
																						0.505	0.505	0.508698		0.00369805	0.00369805	2											0.5	1.9441	1.9658	1.98751	2.00922	2.03093	2.05263	#N/A	#N/A	#N/A	#N/A
																						0.588	0.588	0.590225		0.00222517	0.00222517	2											0.4	1.6769	1.69427	1.71163	1.729	1.74637	1.76373	#N/A	#N/A	#N/A	#N/A
																						0.702	0.702	0.702469		0.000469185	0.000469185	2											0.3003	1.41051	1.42355	1.43659	1.44963	1.46266	1.4757	#N/A	#N/A	#N/A	#N/A
																						0.873	0.873	0.868658		-0.00434159	-0.00434159	2											0.2	1.14252	1.1512	1.15988	1.16857	1.17725	1.18593	#N/A	#N/A	#N/A	#N/A
																						#DIV/0!	#N/A	#N/A		#DIV/0!		2											#N/A	#N/A	#N/A	#N/A	#N/A	#N/A	#N/A	#N/A	#N/A	#N/A	#N/A
																						#DIV/0!	#N/A	#N/A		#DIV/0!		2											#N/A	#N/A	#N/A	#N/A	#N/A	#N/A	#N/A	#N/A	#N/A	#N/A	#N/A
																						#DIV/0!	#N/A	#N/A		#DIV/0!		2											#N/A	#N/A	#N/A	#N/A	#N/A	#N/A	#N/A	#N/A	#N/A	#N/A	#N/A
																						#DIV/0!	#N/A	#N/A		#DIV/0!		2											#N/A	#N/A	#N/A	#N/A	#N/A	#N/A	#N/A	#N/A	#N/A	#N/A	#N/A
																						#DIV/0!	#N/A	#N/A		#DIV/0!		2											#N/A	#N/A	#N/A	#N/A	#N/A	#N/A	#N/A	#N/A	#N/A	#N/A	#N/A
																						#DIV/0!	#N/A	#N/A		#DIV/0!		2											#N/A	#N/A	#N/A	#N/A	#N/A	#N/A	#N/A	#N/A	#N/A	#N/A	#N/A
																						#DIV/0!	#N/A	#N/A		#DIV/0!		2											#N/A	#N/A	#N/A	#N/A	#N/A	#N/A	#N/A	#N/A	#N/A	#N/A	#N/A
																						#DIV/0!	#N/A	#N/A		#DIV/0!		2											#N/A	#N/A	#N/A	#N/A	#N/A	#N/A	#N/A	#N/A	#N/A	#N/A	#N/A
																						#DIV/0!	#N/A	#N/A		#DIV/0!		2											#N/A	#N/A	#N/A	#N/A	#N/A	#N/A	#N/A	#N/A	#N/A	#N/A	#N/A
																						#DIV/0!	#N/A	#N/A		#DIV/0!		2											#N/A	#N/A	#N/A	#N/A	#N/A	#N/A	#N/A	#N/A	#N/A	#N/A	#N/A
																						#DIV/0!	#N/A	#N/A		#DIV/0!		2											#N/A	#N/A	#N/A	#N/A	#N/A	#N/A	#N/A	#N/A	#N/A	#N/A	#N/A
																						0.502	0.502	0.503142		0.00114208	0.00114208	2
																						0.583	0.583	0.584237		0.00123684	0.00123684	2												0.51	0.505	0.502	0.499	0.496	0.493	#DIV/0!	#DIV/0!	#DIV/0!	#DIV/0!
																						0.695	0.695	0.696094		0.00109404	0.00109404	2												0.593	0.588	0.583	0.579	0.575	0.571	#DIV/0!	#DIV/0!	#DIV/0!	#DIV/0!
																						0.862	0.862	0.862156		0.000155556	0.000155556	2												0.71	0.702	0.695	0.689	0.683	0.679	#DIV/0!	#DIV/0!	#DIV/0!	#DIV/0!
																						#DIV/0!	#N/A	#N/A		#DIV/0!		2												0.885	0.873	0.862	0.853	0.844	0.837	#DIV/0!	#DIV/0!	#DIV/0!	#DIV/0!
																						#DIV/0!	#N/A	#N/A		#DIV/0!		2												#DIV/0!	#DIV/0!	#DIV/0!	#DIV/0!	#DIV/0!	#DIV/0!	#DIV/0!	#DIV/0!	#DIV/0!	#DIV/0!
																						#DIV/0!	#N/A	#N/A		#DIV/0!		2												#DIV/0!	#DIV/0!	#DIV/0!	#DIV/0!	#DIV/0!	#DIV/0!	#DIV/0!	#DIV/0!	#DIV/0!	#DIV/0!
																						#DIV/0!	#N/A	#N/A		#DIV/0!		2												#DIV/0!	#DIV/0!	#DIV/0!	#DIV/0!	#DIV/0!	#DIV/0!	#DIV/0!	#DIV/0!	#DIV/0!	#DIV/0!
																						#DIV/0!	#N/A	#N/A		#DIV/0!		2												#DIV/0!	#DIV/0!	#DIV/0!	#DIV/0!	#DIV/0!	#DIV/0!	#DIV/0!	#DIV/0!	#DIV/0!	#DIV/0!
																						#DIV/0!	#N/A	#N/A		#DIV/0!		2												#DIV/0!	#DIV/0!	#DIV/0!	#DIV/0!	#DIV/0!	#DIV/0!	#DIV/0!	#DIV/0!	#DIV/0!	#DIV/0!
																						#DIV/0!	#N/A	#N/A		#DIV/0!		2												#DIV/0!	#DIV/0!	#DIV/0!	#DIV/0!	#DIV/0!	#DIV/0!	#DIV/0!	#DIV/0!	#DIV/0!	#DIV/0!
																						#DIV/0!	#N/A	#N/A		#DIV/0!		2												#DIV/0!	#DIV/0!	#DIV/0!	#DIV/0!	#DIV/0!	#DIV/0!	#DIV/0!	#DIV/0!	#DIV/0!	#DIV/0!
																						#DIV/0!	#N/A	#N/A		#DIV/0!		2												#DIV/0!	#DIV/0!	#DIV/0!	#DIV/0!	#DIV/0!	#DIV/0!	#DIV/0!	#DIV/0!	#DIV/0!	#DIV/0!
																						#DIV/0!	#N/A	#N/A		#DIV/0!		2												#DIV/0!	#DIV/0!	#DIV/0!	#DIV/0!	#DIV/0!	#DIV/0!	#DIV/0!	#DIV/0!	#DIV/0!	#DIV/0!
																						#DIV/0!	#N/A	#N/A		#DIV/0!		2												#DIV/0!	#DIV/0!	#DIV/0!	#DIV/0!	#DIV/0!	#DIV/0!	#DIV/0!	#DIV/0!	#DIV/0!	#DIV/0!
																						0.499	0.499	0.497706		-0.00129384	-0.00129384	2												#DIV/0!	#DIV/0!	#DIV/0!	#DIV/0!	#DIV/0!	#DIV/0!	#DIV/0!	#DIV/0!	#DIV/0!	#DIV/0!
																						0.579	0.579	0.578369		-0.000631203	-0.000631203	2
																						0.689	0.689	0.689834		0.000833559	0.000833559	2												1/s	0	1	2	3	4	5	0	0	0
																						0.853	0.853	0.855749		0.00274934	0.00274934	2											1	0.5	1.9441	1.9658	1.98751	2.00922	2.03093	2.05263	#N/A	#N/A	#N/A
																						#DIV/0!	#N/A	#N/A		#DIV/0!		2											2	0.4	1.6769	1.69427	1.71163	1.729	1.74637	1.76373	#N/A	#N/A	#N/A
																						#DIV/0!	#N/A	#N/A		#DIV/0!		2											3	0.3003	1.41051	1.42355	1.43659	1.44963	1.46266	1.4757	#N/A	#N/A	#N/A
																						#DIV/0!	#N/A	#N/A		#DIV/0!		2											4	0.2	1.14252	1.1512	1.15988	1.16857	1.17725	1.18593	#N/A	#N/A	#N/A
																						#DIV/0!	#N/A	#N/A		#DIV/0!		2											5	#N/A	#N/A	#N/A	#N/A	#N/A	#N/A	#N/A	#N/A	#N/A	#N/A
																						#DIV/0!	#N/A	#N/A		#DIV/0!		2											6	#N/A	#N/A	#N/A	#N/A	#N/A	#N/A	#N/A	#N/A	#N/A	#N/A
																						#DIV/0!	#N/A	#N/A		#DIV/0!		2											7	#N/A	#N/A	#N/A	#N/A	#N/A	#N/A	#N/A	#N/A	#N/A	#N/A
																						#DIV/0!	#N/A	#N/A		#DIV/0!		2											8	#N/A	#N/A	#N/A	#N/A	#N/A	#N/A	#N/A	#N/A	#N/A	#N/A
																						#DIV/0!	#N/A	#N/A		#DIV/0!		2											9	#N/A	#N/A	#N/A	#N/A	#N/A	#N/A	#N/A	#N/A	#N/A	#N/A
																						#DIV/0!	#N/A	#N/A		#DIV/0!		2											10	#N/A	#N/A	#N/A	#N/A	#N/A	#N/A	#N/A	#N/A	#N/A	#N/A
																						#DIV/0!	#N/A	#N/A		#DIV/0!		2											11	#N/A	#N/A	#N/A	#N/A	#N/A	#N/A	#N/A	#N/A	#N/A	#N/A
																						#DIV/0!	#N/A	#N/A		#DIV/0!		2											12	#N/A	#N/A	#N/A	#N/A	#N/A	#N/A	#N/A	#N/A	#N/A	#N/A
																						0.496	0.496	0.492386		-0.00361356	-0.00361356	2											13	#N/A	#N/A	#N/A	#N/A	#N/A	#N/A	#N/A	#N/A	#N/A	#N/A
																						0.575	0.575	0.572617		-0.00238254	-0.00238254	2											14	#N/A	#N/A	#N/A	#N/A	#N/A	#N/A	#N/A	#N/A	#N/A	#N/A
																						0.683	0.683	0.683685		0.000684689	0.000684689	2											15	#N/A	#N/A	#N/A	#N/A	#N/A	#N/A	#N/A	#N/A	#N/A	#N/A
																						0.844	0.844	0.849438		0.00543762	0.00543762	2
																						#DIV/0!	#N/A	#N/A		#DIV/0!		2
																						#DIV/0!	#N/A	#N/A		#DIV/0!		2
																						#DIV/0!	#N/A	#N/A		#DIV/0!		2
																						#DIV/0!	#N/A	#N/A		#DIV/0!		2
																						#DIV/0!	#N/A	#N/A		#DIV/0!		2
																						#DIV/0!	#N/A	#N/A		#DIV/0!		2
																						#DIV/0!	#N/A	#N/A		#DIV/0!		2
																						#DIV/0!	#N/A	#N/A		#DIV/0!		2
																						#DIV/0!	#N/A	#N/A		#DIV/0!		2
																						#DIV/0!	#N/A	#N/A		#DIV/0!		2
																						#DIV/0!	#N/A	#N/A		#DIV/0!		2
																						0.493	0.493	0.487179		-0.00582076	-0.00582076	2
																						0.571	0.571	0.566979		-0.00402062	-0.00402062	2
																						0.679	0.679	0.677644		-0.00135553	-0.00135553	2
																						0.837	0.837	0.843218		0.00621833	0.00621833	2
																						#DIV/0!	#N/A	#N/A		#DIV/0!		2
																						#DIV/0!	#N/A	#N/A		#DIV/0!		2
																						#DIV/0!	#N/A	#N/A		#DIV/0!		2
																						#DIV/0!	#N/A	#N/A		#DIV/0!		2
																						#DIV/0!	#N/A	#N/A		#DIV/0!		2
																						#DIV/0!	#N/A	#N/A		#DIV/0!		2
																						#DIV/0!	#N/A	#N/A		#DIV/0!		2
																						#DIV/0!	#N/A	#N/A		#DIV/0!		2
																						#DIV/0!	#N/A	#N/A		#DIV/0!		2
																						#DIV/0!	#N/A	#N/A		#DIV/0!		2
																						#DIV/0!	#N/A	#N/A		#DIV/0!		2
																						#DIV/0!	#N/A	#N/A		#DIV/0!		2
																						#DIV/0!	#N/A	#N/A		#DIV/0!		2
																						#DIV/0!	#N/A	#N/A		#DIV/0!		2
																						#DIV/0!	#N/A	#N/A		#DIV/0!		2
																						#DIV/0!	#N/A	#N/A		#DIV/0!		2
																						#DIV/0!	#N/A	#N/A		#DIV/0!		2
																						#DIV/0!	#N/A	#N/A		#DIV/0!		2
																						#DIV/0!	#N/A	#N/A		#DIV/0!		2
																						#DIV/0!	#N/A	#N/A		#DIV/0!		2
																						#DIV/0!	#N/A	#N/A		#DIV/0!		2
																						#DIV/0!	#N/A	#N/A		#DIV/0!		2
																						#DIV/0!	#N/A	#N/A		#DIV/0!		2
																						#DIV/0!	#N/A	#N/A		#DIV/0!		2
																						#DIV/0!	#N/A	#N/A		#DIV/0!		2
																						#DIV/0!	#N/A	#N/A		#DIV/0!		2
																						#DIV/0!	#N/A	#N/A		#DIV/0!		2
																						#DIV/0!	#N/A	#N/A		#DIV/0!		2
																						#DIV/0!	#N/A	#N/A		#DIV/0!		2
																						#DIV/0!	#N/A	#N/A		#DIV/0!		2
																						#DIV/0!	#N/A	#N/A		#DIV/0!		2
																						#DIV/0!	#N/A	#N/A		#DIV/0!		2
																						#DIV/0!	#N/A	#N/A		#DIV/0!		2
																						#DIV/0!	#N/A	#N/A		#DIV/0!		2
																						#DIV/0!	#N/A	#N/A		#DIV/0!		2
																						#DIV/0!	#N/A	#N/A		#DIV/0!		2
																						#DIV/0!	#N/A	#N/A		#DIV/0!		2
																						#DIV/0!	#N/A	#N/A		#DIV/0!		2
																						#DIV/0!	#N/A	#N/A		#DIV/0!		2
																						#DIV/0!	#N/A	#N/A		#DIV/0!		2
																						#DIV/0!	#N/A	#N/A		#DIV/0!		2
																						#DIV/0!	#N/A	#N/A		#DIV/0!		2
																						#DIV/0!	#N/A	#N/A		#DIV/0!		2
																						#DIV/0!	#N/A	#N/A		#DIV/0!		2
																						#DIV/0!	#N/A	#N/A		#DIV/0!		2
																						#DIV/0!	#N/A	#N/A		#DIV/0!		2
																						#DIV/0!	#N/A	#N/A		#DIV/0!		2
																						#DIV/0!	#N/A	#N/A		#DIV/0!		2
																						#DIV/0!	#N/A	#N/A		#DIV/0!		2
																						#DIV/0!	#N/A	#N/A		#DIV/0!		2
																						#DIV/0!	#N/A	#N/A		#DIV/0!		2
																						#DIV/0!	#N/A	#N/A		#DIV/0!		2
																						#DIV/0!	#N/A	#N/A		#DIV/0!		2
																						#DIV/0!	#N/A	#N/A		#DIV/0!		2
																						#DIV/0!	#N/A	#N/A		#DIV/0!		2
																						#DIV/0!	#N/A	#N/A		#DIV/0!		2
																						#DIV/0!	#N/A	#N/A		#DIV/0!		2
																						#DIV/0!	#N/A	#N/A		#DIV/0!		2
																						#DIV/0!	#N/A	#N/A		#DIV/0!		2
																						#DIV/0!	#N/A	#N/A		#DIV/0!		2
																						#DIV/0!	#N/A	#N/A		#DIV/0!		2
																						#DIV/0!	#N/A	#N/A		#DIV/0!		2
																						#DIV/0!	#N/A	#N/A		#DIV/0!		2
																						#DIV/0!	#N/A	#N/A		#DIV/0!		2
																						#DIV/0!	#N/A	#N/A		#DIV/0!		2
																						#DIV/0!	#N/A	#N/A		#DIV/0!		2
																						#DIV/0!	#N/A	#N/A		#DIV/0!		2
																						#DIV/0!	#N/A	#N/A		#DIV/0!		2
																						#DIV/0!	#N/A	#N/A		#DIV/0!		2
																						#DIV/0!	#N/A	#N/A		#DIV/0!		2
																						#DIV/0!	#N/A	#N/A		#DIV/0!		2
																						#DIV/0!	#N/A	#N/A		#DIV/0!		2
																						#DIV/0!	#N/A	#N/A		#DIV/0!		2
																						#DIV/0!	#N/A	#N/A		#DIV/0!		2
																						#DIV/0!	#N/A	#N/A		#DIV/0!		2
																						#DIV/0!	#N/A	#N/A		#DIV/0!		2
																						#DIV/0!	#N/A	#N/A		#DIV/0!		2
																						#DIV/0!	#N/A	#N/A		#DIV/0!		2
																						#DIV/0!	#N/A	#N/A		#DIV/0!		2
																						#DIV/0!	#N/A	#N/A		#DIV/0!		2
																						#DIV/0!	#N/A	#N/A		#DIV/0!		2
																						#DIV/0!	#N/A	#N/A		#DIV/0!		2
																						#DIV/0!	#N/A	#N/A		#DIV/0!		2
																						#DIV/0!	#N/A	#N/A		#DIV/0!		2
																						#DIV/0!	#N/A	#N/A		#DIV/0!		2
																						#DIV/0!	#N/A	#N/A		#DIV/0!		2
																						#DIV/0!	#N/A	#N/A		#DIV/0!		2
																						#DIV/0!	#N/A	#N/A		#DIV/0!		2
																						#DIV/0!	#N/A	#N/A		#DIV/0!		2
																						#DIV/0!	#N/A	#N/A		#DIV/0!		2
																						#DIV/0!	#N/A	#N/A		#DIV/0!		2
																						#DIV/0!	#N/A	#N/A		#DIV/0!		2
																						#DIV/0!	#N/A	#N/A		#DIV/0!		2
																						#DIV/0!	#N/A	#N/A		#DIV/0!		2
																						#DIV/0!	#N/A	#N/A		#DIV/0!		2
																						#DIV/0!	#N/A	#N/A		#DIV/0!		2
																						#DIV/0!	#N/A	#N/A		#DIV/0!		2
																						#DIV/0!	#N/A	#N/A		#DIV/0!		2
																						#DIV/0!	#N/A	#N/A		#DIV/0!		2
																						#DIV/0!	#N/A	#N/A		#DIV/0!		2
																						#DIV/0!	#N/A	#N/A		#DIV/0!		2
																						#DIV/0!	#N/A	#N/A		#DIV/0!		2
																						#DIV/0!	#N/A	#N/A		#DIV/0!		2
																						#DIV/0!	#N/A	#N/A		#DIV/0!		2
																						#DIV/0!	#N/A	#N/A		#DIV/0!		2
																						#DIV/0!	#N/A	#N/A		#DIV/0!		2
																						#DIV/0!	#N/A	#N/A		#DIV/0!		2
																						#DIV/0!	#N/A	#N/A		#DIV/0!		2
																						#DIV/0!	#N/A	#N/A		#DIV/0!		2
																						#DIV/0!	#N/A	#N/A		#DIV/0!		2
																						#DIV/0!	#N/A	#N/A		#DIV/0!		2
																						#DIV/0!	#N/A	#N/A		#DIV/0!		2
																						#DIV/0!	#N/A	#N/A		#DIV/0!		2
																						#DIV/0!	#N/A	#N/A		#DIV/0!		2
																						#DIV/0!	#N/A	#N/A		#DIV/0!		2
																						#DIV/0!	#N/A	#N/A		#DIV/0!		2
																						#DIV/0!	#N/A	#N/A		#DIV/0!		2
																						#DIV/0!	#N/A	#N/A		#DIV/0!		2
																						#DIV/0!	#N/A	#N/A		#DIV/0!		2
																						#DIV/0!	#N/A	#N/A		#DIV/0!		2
																						#DIV/0!	#N/A	#N/A		#DIV/0!		2
																						#DIV/0!	#N/A	#N/A		#DIV/0!		2
																						#DIV/0!	#N/A	#N/A		#DIV/0!		2
																						#DIV/0!	#N/A	#N/A		#DIV/0!		2
																						#DIV/0!	#N/A	#N/A		#DIV/0!		2
																						#DIV/0!	#N/A	#N/A		#DIV/0!		2
																						#DIV/0!	#N/A	#N/A		#DIV/0!		2
																						#DIV/0!	#N/A	#N/A		#DIV/0!		2
																						#DIV/0!	#N/A	#N/A		#DIV/0!		2
																						#DIV/0!	#N/A	#N/A		#DIV/0!		2
																						#DIV/0!	#N/A	#N/A		#DIV/0!		2
																						#DIV/0!	#N/A	#N/A		#DIV/0!		2
																						#DIV/0!	#N/A	#N/A		#DIV/0!		2
																						#DIV/0!	#N/A	#N/A		#DIV/0!		2
																						#DIV/0!	#N/A	#N/A		#DIV/0!		2
																						#DIV/0!	#N/A	#N/A		#DIV/0!		2
																						#DIV/0!	#N/A	#N/A		#DIV/0!		2
																						#DIV/0!	#N/A	#N/A		#DIV/0!		2
																						#DIV/0!	#N/A	#N/A		#DIV/0!		2
																						#DIV/0!	#N/A	#N/A		#DIV/0!		2
																						#DIV/0!	#N/A	#N/A		#DIV/0!		2
																						#DIV/0!	#N/A	#N/A		#DIV/0!		2
																						#DIV/0!	#N/A	#N/A		#DIV/0!		2
																						#DIV/0!	#N/A	#N/A		#DIV/0!		2
																						#DIV/0!	#N/A	#N/A		#DIV/0!		2
																						#DIV/0!	#N/A	#N/A		#DIV/0!		2
																						#DIV/0!	#N/A	#N/A		#DIV/0!		2
																						#DIV/0!	#N/A	#N/A		#DIV/0!		2
																						#DIV/0!	#N/A	#N/A		#DIV/0!		2
																						#DIV/0!	#N/A	#N/A		#DIV/0!		2
																						#DIV/0!	#N/A	#N/A		#DIV/0!		2
																						#DIV/0!	#N/A	#N/A		#DIV/0!		2
																						#DIV/0!	#N/A	#N/A		#DIV/0!		2
																						#DIV/0!	#N/A	#N/A		#DIV/0!		2
																						#DIV/0!	#N/A	#N/A		#DIV/0!		2
																						#DIV/0!	#N/A	#N/A		#DIV/0!		2
																						#DIV/0!	#N/A	#N/A		#DIV/0!		2
																						#DIV/0!	#N/A	#N/A		#DIV/0!		2
																						#DIV/0!	#N/A	#N/A		#DIV/0!		2
																						#DIV/0!	#N/A	#N/A		#DIV/0!		2
																						#DIV/0!	#N/A	#N/A		#DIV/0!		2
[truncated: 54 more columns]

## Sheet: Uncompetitive
																							Calculated values
		No Inhibitor	[I]1	[I]2	[I]3	[I]4	[I]5	[I]6	[I]7	[I]8	[I]9	[I]10	[I]11	[I]12	[I]13	[I]14	[I]15						No Inhibitor	[I]1	[I]2	[I]3	[I]4	[I]5	[I]6	[I]7	[I]8	[I]9	[I]10	[I]11	[I]12	[I]13	[I]14	[I]15
		0	1	2	3	4	5	0	0	0	0	0	0	0	0	0	0		Km	Vmax	Ki		0	1	2	3	4	5	0	0	0	0	0	0	0	0	0	0
[S]1	2	0.51	0.505	0.502	0.499	0.496	0.493	0	0	0	0	0	0	0	0	0	0		4.81105	1.73324	44.2955		0.50895	0.505598	0.50229	0.499025	0.495803	0.492621	#DIV/0!	#DIV/0!	#DIV/0!	#DIV/0!	#DIV/0!	#DIV/0!	#DIV/0!	#DIV/0!	#DIV/0!	#DIV/0!		0.50895	0.505598	0.50229	0.499025	0.495803	0.492621	0	0	0	0
[S]2	2.5	0.593	0.588	0.583	0.579	0.575	0.571	0	0	0	0	0	0	0	0	0	0						0.592678	0.588138	0.583667	0.579263	0.574925	0.570652	#DIV/0!	#DIV/0!	#DIV/0!	#DIV/0!	#DIV/0!	#DIV/0!	#DIV/0!	#DIV/0!	#DIV/0!	#DIV/0!		0.592678	0.588138	0.583667	0.579263	0.574925	0.570652	0	0	0	0
[S]3	3.33	0.71	0.702	0.695	0.689	0.683	0.679	0	0	0	0	0	0	0	0	0	0						0.708962	0.702475	0.696105	0.689851	0.683707	0.677672	#DIV/0!	#DIV/0!	#DIV/0!	#DIV/0!	#DIV/0!	#DIV/0!	#DIV/0!	#DIV/0!	#DIV/0!	#DIV/0!		0.708962	0.702475	0.696105	0.689851	0.683707	0.677672	0	0	0	0
[S]4	5	0.885	0.873	0.862	0.853	0.844	0.837	0	0	0	0	0	0	0	0	0	0						0.883311	0.873263	0.863442	0.85384	0.844448	0.835261	#DIV/0!	#DIV/0!	#DIV/0!	#DIV/0!	#DIV/0!	#DIV/0!	#DIV/0!	#DIV/0!	#DIV/0!	#DIV/0!		0.883311	0.873263	0.863442	0.85384	0.844448	0.835261	0	0	0	0
[S]5	0	0	0	0	0	0	0	0	0	0	0	0	0	0	0	0	0						#DIV/0!	#DIV/0!	#DIV/0!	#DIV/0!	#DIV/0!	#DIV/0!	#DIV/0!	#DIV/0!	#DIV/0!	#DIV/0!	#DIV/0!	#DIV/0!	#DIV/0!	#DIV/0!	#DIV/0!	#DIV/0!		0	0	0	0	0	0	0	0	0	0
[S]6	0	0	0	0	0	0	0	0	0	0	0	0	0	0	0	0	0			Sum R2	1.69369e-05		#DIV/0!	#DIV/0!	#DIV/0!	#DIV/0!	#DIV/0!	#DIV/0!	#DIV/0!	#DIV/0!	#DIV/0!	#DIV/0!	#DIV/0!	#DIV/0!	#DIV/0!	#DIV/0!	#DIV/0!	#DIV/0!		0	0	0	0	0	0	0	0	0	0
[S]7	0	0	0	0	0	0	0	0	0	0	0	0	0	0	0	0	0			Sum residuals %	0.0235914		#DIV/0!	#DIV/0!	#DIV/0!	#DIV/0!	#DIV/0!	#DIV/0!	#DIV/0!	#DIV/0!	#DIV/0!	#DIV/0!	#DIV/0!	#DIV/0!	#DIV/0!	#DIV/0!	#DIV/0!	#DIV/0!		0	0	0	0	0	0	0	0	0	0
[S]8	0	0	0	0	0	0	0	0	0	0	0	0	0	0	0	0	0						#DIV/0!	#DIV/0!	#DIV/0!	#DIV/0!	#DIV/0!	#DIV/0!	#DIV/0!	#DIV/0!	#DIV/0!	#DIV/0!	#DIV/0!	#DIV/0!	#DIV/0!	#DIV/0!	#DIV/0!	#DIV/0!		0	0	0	0	0	0	0	0	0	0
[S]9	0	0	0	0	0	0	0	0	0	0	0	0	0	0	0	0	0						#DIV/0!	#DIV/0!	#DIV/0!	#DIV/0!	#DIV/0!	#DIV/0!	#DIV/0!	#DIV/0!	#DIV/0!	#DIV/0!	#DIV/0!	#DIV/0!	#DIV/0!	#DIV/0!	#DIV/0!	#DIV/0!		0	0	0	0	0	0	0	0	0	0
[S]10	0	0	0	0	0	0	0	0	0	0	0	0	0	0	0	0	0						#DIV/0!	#DIV/0!	#DIV/0!	#DIV/0!	#DIV/0!	#DIV/0!	#DIV/0!	#DIV/0!	#DIV/0!	#DIV/0!	#DIV/0!	#DIV/0!	#DIV/0!	#DIV/0!	#DIV/0!	#DIV/0!		0	0	0	0	0	0	0	0	0	0
[S]11	0	0	0	0	0	0	0	0	0	0	0	0	0	0	0	0	0						#DIV/0!	#DIV/0!	#DIV/0!	#DIV/0!	#DIV/0!	#DIV/0!	#DIV/0!	#DIV/0!	#DIV/0!	#DIV/0!	#DIV/0!	#DIV/0!	#DIV/0!	#DIV/0!	#DIV/0!	#DIV/0!		0	0	0	0	0	0	0	0	0	0
[S]12	0	0	0	0	0	0	0	0	0	0	0	0	0	0	0	0	0						#DIV/0!	#DIV/0!	#DIV/0!	#DIV/0!	#DIV/0!	#DIV/0!	#DIV/0!	#DIV/0!	#DIV/0!	#DIV/0!	#DIV/0!	#DIV/0!	#DIV/0!	#DIV/0!	#DIV/0!	#DIV/0!		0	0	0	0	0	0	0	0	0	0
[S]13	0	0	0	0	0	0	0	0	0	0	0	0	0	0	0	0	0						#DIV/0!	#DIV/0!	#DIV/0!	#DIV/0!	#DIV/0!	#DIV/0!	#DIV/0!	#DIV/0!	#DIV/0!	#DIV/0!	#DIV/0!	#DIV/0!	#DIV/0!	#DIV/0!	#DIV/0!	#DIV/0!		0	0	0	0	0	0	0	0	0	0
[S]14	0	0	0	0	0	0	0	0	0	0	0	0	0	0	0	0	0						#DIV/0!	#DIV/0!	#DIV/0!	#DIV/0!	#DIV/0!	#DIV/0!	#DIV/0!	#DIV/0!	#DIV/0!	#DIV/0!	#DIV/0!	#DIV/0!	#DIV/0!	#DIV/0!	#DIV/0!	#DIV/0!		0	0	0	0	0	0	0	0	0	0
[S]15	0	0	0	0	0	0	0	0	0	0	0	0	0	0	0	0	0						#DIV/0!	#DIV/0!	#DIV/0!	#DIV/0!	#DIV/0!	#DIV/0!	#DIV/0!	#DIV/0!	#DIV/0!	#DIV/0!	#DIV/0!	#DIV/0!	#DIV/0!	#DIV/0!	#DIV/0!	#DIV/0!		0	0	0	0	0	0	0	0	0	0
	1	1	1	1	1	1	1	#DIV/0!	#DIV/0!	#DIV/0!	#DIV/0!	#DIV/0!	#DIV/0!	#DIV/0!	#DIV/0!	#DIV/0!	#DIV/0!																					2	2	0.50895	0.505598	0.50229	0.499025	0.495803	0.492621	#N/A	#N/A	#N/A	#N/A
	1	1	1	1	1	1	1	#DIV/0!	#DIV/0!	#DIV/0!	#DIV/0!	#DIV/0!	#DIV/0!	#DIV/0!	#DIV/0!	#DIV/0!	#DIV/0!					0.51	0.51	0.50895		-0.00105044	-0.00105044	3										2.5	2.5	0.592678	0.588138	0.583667	0.579263	0.574925	0.570652	#N/A	#N/A	#N/A	#N/A
	1	1	1	1	1	1	1	#DIV/0!	#DIV/0!	#DIV/0!	#DIV/0!	#DIV/0!	#DIV/0!	#DIV/0!	#DIV/0!	#DIV/0!	#DIV/0!					0.593	0.593	0.592678		-0.000321616	-0.000321616	3										3.33	3.33	0.708962	0.702475	0.696105	0.689851	0.683707	0.677672	#N/A	#N/A	#N/A	#N/A
	1	1	1	1	1	1	1	#DIV/0!	#DIV/0!	#DIV/0!	#DIV/0!	#DIV/0!	#DIV/0!	#DIV/0!	#DIV/0!	#DIV/0!	#DIV/0!					0.71	0.71	0.708962		-0.00103848	-0.00103848	3										5	5	0.883311	0.873263	0.863442	0.85384	0.844448	0.835261	#N/A	#N/A	#N/A	#N/A
	#DIV/0!	#DIV/0!	#DIV/0!	#DIV/0!	#DIV/0!	#DIV/0!	#DIV/0!	#DIV/0!	#DIV/0!	#DIV/0!	#DIV/0!	#DIV/0!	#DIV/0!	#DIV/0!	#DIV/0!	#DIV/0!	#DIV/0!					0.885	0.885	0.883311		-0.00168949	-0.00168949	3										#DIV/0!	#N/A	#N/A	#N/A	#N/A	#N/A	#N/A	#N/A	#N/A	#N/A	#N/A	#N/A
	#DIV/0!	#DIV/0!	#DIV/0!	#DIV/0!	#DIV/0!	#DIV/0!	#DIV/0!	#DIV/0!	#DIV/0!	#DIV/0!	#DIV/0!	#DIV/0!	#DIV/0!	#DIV/0!	#DIV/0!	#DIV/0!	#DIV/0!					#DIV/0!	#N/A	#N/A		#DIV/0!		3										#DIV/0!	#N/A	#N/A	#N/A	#N/A	#N/A	#N/A	#N/A	#N/A	#N/A	#N/A	#N/A
	#DIV/0!	#DIV/0!	#DIV/0!	#DIV/0!	#DIV/0!	#DIV/0!	#DIV/0!	#DIV/0!	#DIV/0!	#DIV/0!	#DIV/0!	#DIV/0!	#DIV/0!	#DIV/0!	#DIV/0!	#DIV/0!	#DIV/0!					#DIV/0!	#N/A	#N/A		#DIV/0!		3										#DIV/0!	#N/A	#N/A	#N/A	#N/A	#N/A	#N/A	#N/A	#N/A	#N/A	#N/A	#N/A
	#DIV/0!	#DIV/0!	#DIV/0!	#DIV/0!	#DIV/0!	#DIV/0!	#DIV/0!	#DIV/0!	#DIV/0!	#DIV/0!	#DIV/0!	#DIV/0!	#DIV/0!	#DIV/0!	#DIV/0!	#DIV/0!	#DIV/0!					#DIV/0!	#N/A	#N/A		#DIV/0!		3										#DIV/0!	#N/A	#N/A	#N/A	#N/A	#N/A	#N/A	#N/A	#N/A	#N/A	#N/A	#N/A
	#DIV/0!	#DIV/0!	#DIV/0!	#DIV/0!	#DIV/0!	#DIV/0!	#DIV/0!	#DIV/0!	#DIV/0!	#DIV/0!	#DIV/0!	#DIV/0!	#DIV/0!	#DIV/0!	#DIV/0!	#DIV/0!	#DIV/0!					#DIV/0!	#N/A	#N/A		#DIV/0!		3										#DIV/0!	#N/A	#N/A	#N/A	#N/A	#N/A	#N/A	#N/A	#N/A	#N/A	#N/A	#N/A
	#DIV/0!	#DIV/0!	#DIV/0!	#DIV/0!	#DIV/0!	#DIV/0!	#DIV/0!	#DIV/0!	#DIV/0!	#DIV/0!	#DIV/0!	#DIV/0!	#DIV/0!	#DIV/0!	#DIV/0!	#DIV/0!	#DIV/0!					#DIV/0!	#N/A	#N/A		#DIV/0!		3										#DIV/0!	#N/A	#N/A	#N/A	#N/A	#N/A	#N/A	#N/A	#N/A	#N/A	#N/A	#N/A
	#DIV/0!	#DIV/0!	#DIV/0!	#DIV/0!	#DIV/0!	#DIV/0!	#DIV/0!	#DIV/0!	#DIV/0!	#DIV/0!	#DIV/0!	#DIV/0!	#DIV/0!	#DIV/0!	#DIV/0!	#DIV/0!	#DIV/0!					#DIV/0!	#N/A	#N/A		#DIV/0!		3										#DIV/0!	#N/A	#N/A	#N/A	#N/A	#N/A	#N/A	#N/A	#N/A	#N/A	#N/A	#N/A
	#DIV/0!	#DIV/0!	#DIV/0!	#DIV/0!	#DIV/0!	#DIV/0!	#DIV/0!	#DIV/0!	#DIV/0!	#DIV/0!	#DIV/0!	#DIV/0!	#DIV/0!	#DIV/0!	#DIV/0!	#DIV/0!	#DIV/0!					#DIV/0!	#N/A	#N/A		#DIV/0!		3										#DIV/0!	#N/A	#N/A	#N/A	#N/A	#N/A	#N/A	#N/A	#N/A	#N/A	#N/A	#N/A
	#DIV/0!	#DIV/0!	#DIV/0!	#DIV/0!	#DIV/0!	#DIV/0!	#DIV/0!	#DIV/0!	#DIV/0!	#DIV/0!	#DIV/0!	#DIV/0!	#DIV/0!	#DIV/0!	#DIV/0!	#DIV/0!	#DIV/0!					#DIV/0!	#N/A	#N/A		#DIV/0!		3										#DIV/0!	#N/A	#N/A	#N/A	#N/A	#N/A	#N/A	#N/A	#N/A	#N/A	#N/A	#N/A
	#DIV/0!	#DIV/0!	#DIV/0!	#DIV/0!	#DIV/0!	#DIV/0!	#DIV/0!	#DIV/0!	#DIV/0!	#DIV/0!	#DIV/0!	#DIV/0!	#DIV/0!	#DIV/0!	#DIV/0!	#DIV/0!	#DIV/0!					#DIV/0!	#N/A	#N/A		#DIV/0!		3										#DIV/0!	#N/A	#N/A	#N/A	#N/A	#N/A	#N/A	#N/A	#N/A	#N/A	#N/A	#N/A
	#DIV/0!	#DIV/0!	#DIV/0!	#DIV/0!	#DIV/0!	#DIV/0!	#DIV/0!	#DIV/0!	#DIV/0!	#DIV/0!	#DIV/0!	#DIV/0!	#DIV/0!	#DIV/0!	#DIV/0!	#DIV/0!	#DIV/0!					#DIV/0!	#N/A	#N/A		#DIV/0!		3										#DIV/0!	#N/A	#N/A	#N/A	#N/A	#N/A	#N/A	#N/A	#N/A	#N/A	#N/A	#N/A
																						#DIV/0!	#N/A	#N/A		#DIV/0!		3
																						0.505	0.505	0.505598		0.000597897	0.000597897	3											0.5	1.96483	1.97786	1.99088	2.00391	2.01693	2.02996	#N/A	#N/A	#N/A	#N/A
																						0.588	0.588	0.588138		0.000138138	0.000138138	3											0.4	1.68726	1.70028	1.71331	1.72633	1.73936	1.75238	#N/A	#N/A	#N/A	#N/A
																						0.702	0.702	0.702475		0.000474665	0.000474665	3											0.3003	1.41051	1.42354	1.43656	1.44959	1.46261	1.47564	#N/A	#N/A	#N/A	#N/A
																						0.873	0.873	0.873263		0.000263434	0.000263434	3											0.2	1.1321	1.14513	1.15815	1.17118	1.18421	1.19723	#N/A	#N/A	#N/A	#N/A
																						#DIV/0!	#N/A	#N/A		#DIV/0!		3											#N/A	#N/A	#N/A	#N/A	#N/A	#N/A	#N/A	#N/A	#N/A	#N/A	#N/A
																						#DIV/0!	#N/A	#N/A		#DIV/0!		3											#N/A	#N/A	#N/A	#N/A	#N/A	#N/A	#N/A	#N/A	#N/A	#N/A	#N/A
																						#DIV/0!	#N/A	#N/A		#DIV/0!		3											#N/A	#N/A	#N/A	#N/A	#N/A	#N/A	#N/A	#N/A	#N/A	#N/A	#N/A
																						#DIV/0!	#N/A	#N/A		#DIV/0!		3											#N/A	#N/A	#N/A	#N/A	#N/A	#N/A	#N/A	#N/A	#N/A	#N/A	#N/A
																						#DIV/0!	#N/A	#N/A		#DIV/0!		3											#N/A	#N/A	#N/A	#N/A	#N/A	#N/A	#N/A	#N/A	#N/A	#N/A	#N/A
																						#DIV/0!	#N/A	#N/A		#DIV/0!		3											#N/A	#N/A	#N/A	#N/A	#N/A	#N/A	#N/A	#N/A	#N/A	#N/A	#N/A
																						#DIV/0!	#N/A	#N/A		#DIV/0!		3											#N/A	#N/A	#N/A	#N/A	#N/A	#N/A	#N/A	#N/A	#N/A	#N/A	#N/A
																						#DIV/0!	#N/A	#N/A		#DIV/0!		3											#N/A	#N/A	#N/A	#N/A	#N/A	#N/A	#N/A	#N/A	#N/A	#N/A	#N/A
																						#DIV/0!	#N/A	#N/A		#DIV/0!		3											#N/A	#N/A	#N/A	#N/A	#N/A	#N/A	#N/A	#N/A	#N/A	#N/A	#N/A
																						#DIV/0!	#N/A	#N/A		#DIV/0!		3											#N/A	#N/A	#N/A	#N/A	#N/A	#N/A	#N/A	#N/A	#N/A	#N/A	#N/A
																						#DIV/0!	#N/A	#N/A		#DIV/0!		3											#N/A	#N/A	#N/A	#N/A	#N/A	#N/A	#N/A	#N/A	#N/A	#N/A	#N/A
																						0.502	0.502	0.50229		0.000290085	0.000290085	3
																						0.583	0.583	0.583667		0.000666925	0.000666925	3												0.51	0.505	0.502	0.499	0.496	0.493	#DIV/0!	#DIV/0!	#DIV/0!	#DIV/0!
																						0.695	0.695	0.696105		0.00110544	0.00110544	3												0.593	0.588	0.583	0.579	0.575	0.571	#DIV/0!	#DIV/0!	#DIV/0!	#DIV/0!
																						0.862	0.862	0.863442		0.00144235	0.00144235	3												0.71	0.702	0.695	0.689	0.683	0.679	#DIV/0!	#DIV/0!	#DIV/0!	#DIV/0!
																						#DIV/0!	#N/A	#N/A		#DIV/0!		3												0.885	0.873	0.862	0.853	0.844	0.837	#DIV/0!	#DIV/0!	#DIV/0!	#DIV/0!
																						#DIV/0!	#N/A	#N/A		#DIV/0!		3												#DIV/0!	#DIV/0!	#DIV/0!	#DIV/0!	#DIV/0!	#DIV/0!	#DIV/0!	#DIV/0!	#DIV/0!	#DIV/0!
																						#DIV/0!	#N/A	#N/A		#DIV/0!		3												#DIV/0!	#DIV/0!	#DIV/0!	#DIV/0!	#DIV/0!	#DIV/0!	#DIV/0!	#DIV/0!	#DIV/0!	#DIV/0!
																						#DIV/0!	#N/A	#N/A		#DIV/0!		3												#DIV/0!	#DIV/0!	#DIV/0!	#DIV/0!	#DIV/0!	#DIV/0!	#DIV/0!	#DIV/0!	#DIV/0!	#DIV/0!
																						#DIV/0!	#N/A	#N/A		#DIV/0!		3												#DIV/0!	#DIV/0!	#DIV/0!	#DIV/0!	#DIV/0!	#DIV/0!	#DIV/0!	#DIV/0!	#DIV/0!	#DIV/0!
																						#DIV/0!	#N/A	#N/A		#DIV/0!		3												#DIV/0!	#DIV/0!	#DIV/0!	#DIV/0!	#DIV/0!	#DIV/0!	#DIV/0!	#DIV/0!	#DIV/0!	#DIV/0!
																						#DIV/0!	#N/A	#N/A		#DIV/0!		3												#DIV/0!	#DIV/0!	#DIV/0!	#DIV/0!	#DIV/0!	#DIV/0!	#DIV/0!	#DIV/0!	#DIV/0!	#DIV/0!
																						#DIV/0!	#N/A	#N/A		#DIV/0!		3												#DIV/0!	#DIV/0!	#DIV/0!	#DIV/0!	#DIV/0!	#DIV/0!	#DIV/0!	#DIV/0!	#DIV/0!	#DIV/0!
																						#DIV/0!	#N/A	#N/A		#DIV/0!		3												#DIV/0!	#DIV/0!	#DIV/0!	#DIV/0!	#DIV/0!	#DIV/0!	#DIV/0!	#DIV/0!	#DIV/0!	#DIV/0!
																						#DIV/0!	#N/A	#N/A		#DIV/0!		3												#DIV/0!	#DIV/0!	#DIV/0!	#DIV/0!	#DIV/0!	#DIV/0!	#DIV/0!	#DIV/0!	#DIV/0!	#DIV/0!
																						#DIV/0!	#N/A	#N/A		#DIV/0!		3												#DIV/0!	#DIV/0!	#DIV/0!	#DIV/0!	#DIV/0!	#DIV/0!	#DIV/0!	#DIV/0!	#DIV/0!	#DIV/0!
																						0.499	0.499	0.499025		2.52737e-05	2.52737e-05	3												#DIV/0!	#DIV/0!	#DIV/0!	#DIV/0!	#DIV/0!	#DIV/0!	#DIV/0!	#DIV/0!	#DIV/0!	#DIV/0!
																						0.579	0.579	0.579263		0.000263183	0.000263183	3
																						0.689	0.689	0.689851		0.000850673	0.000850673	3												1/s	0	1	2	3	4	5	0	0	0
																						0.853	0.853	0.85384		0.000839707	0.000839707	3											1	0.5	1.96483	1.97786	1.99088	2.00391	2.01693	2.02996	#N/A	#N/A	#N/A
																						#DIV/0!	#N/A	#N/A		#DIV/0!		3											2	0.4	1.68726	1.70028	1.71331	1.72633	1.73936	1.75238	#N/A	#N/A	#N/A
																						#DIV/0!	#N/A	#N/A		#DIV/0!		3											3	0.3003	1.41051	1.42354	1.43656	1.44959	1.46261	1.47564	#N/A	#N/A	#N/A
																						#DIV/0!	#N/A	#N/A		#DIV/0!		3											4	0.2	1.1321	1.14513	1.15815	1.17118	1.18421	1.19723	#N/A	#N/A	#N/A
																						#DIV/0!	#N/A	#N/A		#DIV/0!		3											5	#N/A	#N/A	#N/A	#N/A	#N/A	#N/A	#N/A	#N/A	#N/A	#N/A
																						#DIV/0!	#N/A	#N/A		#DIV/0!		3											6	#N/A	#N/A	#N/A	#N/A	#N/A	#N/A	#N/A	#N/A	#N/A	#N/A
																						#DIV/0!	#N/A	#N/A		#DIV/0!		3											7	#N/A	#N/A	#N/A	#N/A	#N/A	#N/A	#N/A	#N/A	#N/A	#N/A
																						#DIV/0!	#N/A	#N/A		#DIV/0!		3											8	#N/A	#N/A	#N/A	#N/A	#N/A	#N/A	#N/A	#N/A	#N/A	#N/A
																						#DIV/0!	#N/A	#N/A		#DIV/0!		3											9	#N/A	#N/A	#N/A	#N/A	#N/A	#N/A	#N/A	#N/A	#N/A	#N/A
																						#DIV/0!	#N/A	#N/A		#DIV/0!		3											10	#N/A	#N/A	#N/A	#N/A	#N/A	#N/A	#N/A	#N/A	#N/A	#N/A
																						#DIV/0!	#N/A	#N/A		#DIV/0!		3											11	#N/A	#N/A	#N/A	#N/A	#N/A	#N/A	#N/A	#N/A	#N/A	#N/A
																						#DIV/0!	#N/A	#N/A		#DIV/0!		3											12	#N/A	#N/A	#N/A	#N/A	#N/A	#N/A	#N/A	#N/A	#N/A	#N/A
																						0.496	0.496	0.495803		-0.00019737	-0.00019737	3											13	#N/A	#N/A	#N/A	#N/A	#N/A	#N/A	#N/A	#N/A	#N/A	#N/A
																						0.575	0.575	0.574925		-7.46057e-05	-7.46057e-05	3											14	#N/A	#N/A	#N/A	#N/A	#N/A	#N/A	#N/A	#N/A	#N/A	#N/A
																						0.683	0.683	0.683707		0.000707309	0.000707309	3											15	#N/A	#N/A	#N/A	#N/A	#N/A	#N/A	#N/A	#N/A	#N/A	#N/A
																						0.844	0.844	0.844448		0.000448307	0.000448307	3
																						#DIV/0!	#N/A	#N/A		#DIV/0!		3
																						#DIV/0!	#N/A	#N/A		#DIV/0!		3
																						#DIV/0!	#N/A	#N/A		#DIV/0!		3
																						#DIV/0!	#N/A	#N/A		#DIV/0!		3
																						#DIV/0!	#N/A	#N/A		#DIV/0!		3
																						#DIV/0!	#N/A	#N/A		#DIV/0!		3
																						#DIV/0!	#N/A	#N/A		#DIV/0!		3
																						#DIV/0!	#N/A	#N/A		#DIV/0!		3
																						#DIV/0!	#N/A	#N/A		#DIV/0!		3
																						#DIV/0!	#N/A	#N/A		#DIV/0!		3
																						#DIV/0!	#N/A	#N/A		#DIV/0!		3
																						0.493	0.493	0.492621		-0.000378658	-0.000378658	3
																						0.571	0.571	0.570652		-0.00034791	-0.00034791	3
																						0.679	0.679	0.677672		-0.0013276	-0.0013276	3
																						0.837	0.837	0.835261		-0.00173875	-0.00173875	3
																						#DIV/0!	#N/A	#N/A		#DIV/0!		3
																						#DIV/0!	#N/A	#N/A		#DIV/0!		3
																						#DIV/0!	#N/A	#N/A		#DIV/0!		3
																						#DIV/0!	#N/A	#N/A		#DIV/0!		3
																						#DIV/0!	#N/A	#N/A		#DIV/0!		3
																						#DIV/0!	#N/A	#N/A		#DIV/0!		3
																						#DIV/0!	#N/A	#N/A		#DIV/0!		3
																						#DIV/0!	#N/A	#N/A		#DIV/0!		3
																						#DIV/0!	#N/A	#N/A		#DIV/0!		3
																						#DIV/0!	#N/A	#N/A		#DIV/0!		3
																						#DIV/0!	#N/A	#N/A		#DIV/0!		3
																						#DIV/0!	#N/A	#N/A		#DIV/0!		3
																						#DIV/0!	#N/A	#N/A		#DIV/0!		3
																						#DIV/0!	#N/A	#N/A		#DIV/0!		3
																						#DIV/0!	#N/A	#N/A		#DIV/0!		3
																						#DIV/0!	#N/A	#N/A		#DIV/0!		3
																						#DIV/0!	#N/A	#N/A		#DIV/0!		3
																						#DIV/0!	#N/A	#N/A		#DIV/0!		3
																						#DIV/0!	#N/A	#N/A		#DIV/0!		3
																						#DIV/0!	#N/A	#N/A		#DIV/0!		3
																						#DIV/0!	#N/A	#N/A		#DIV/0!		3
																						#DIV/0!	#N/A	#N/A		#DIV/0!		3
																						#DIV/0!	#N/A	#N/A		#DIV/0!		3
																						#DIV/0!	#N/A	#N/A		#DIV/0!		3
																						#DIV/0!	#N/A	#N/A		#DIV/0!		3
																						#DIV/0!	#N/A	#N/A		#DIV/0!		3
																						#DIV/0!	#N/A	#N/A		#DIV/0!		3
																						#DIV/0!	#N/A	#N/A		#DIV/0!		3
																						#DIV/0!	#N/A	#N/A		#DIV/0!		3
																						#DIV/0!	#N/A	#N/A		#DIV/0!		3
																						#DIV/0!	#N/A	#N/A		#DIV/0!		3
																						#DIV/0!	#N/A	#N/A		#DIV/0!		3
																						#DIV/0!	#N/A	#N/A		#DIV/0!		3
																						#DIV/0!	#N/A	#N/A		#DIV/0!		3
																						#DIV/0!	#N/A	#N/A		#DIV/0!		3
																						#DIV/0!	#N/A	#N/A		#DIV/0!		3
																						#DIV/0!	#N/A	#N/A		#DIV/0!		3
																						#DIV/0!	#N/A	#N/A		#DIV/0!		3
																						#DIV/0!	#N/A	#N/A		#DIV/0!		3
																						#DIV/0!	#N/A	#N/A		#DIV/0!		3
																						#DIV/0!	#N/A	#N/A		#DIV/0!		3
																						#DIV/0!	#N/A	#N/A		#DIV/0!		3
																						#DIV/0!	#N/A	#N/A		#DIV/0!		3
																						#DIV/0!	#N/A	#N/A		#DIV/0!		3
																						#DIV/0!	#N/A	#N/A		#DIV/0!		3
																						#DIV/0!	#N/A	#N/A		#DIV/0!		3
																						#DIV/0!	#N/A	#N/A		#DIV/0!		3
																						#DIV/0!	#N/A	#N/A		#DIV/0!		3
																						#DIV/0!	#N/A	#N/A		#DIV/0!		3
																						#DIV/0!	#N/A	#N/A		#DIV/0!		3
																						#DIV/0!	#N/A	#N/A		#DIV/0!		3
																						#DIV/0!	#N/A	#N/A		#DIV/0!		3
																						#DIV/0!	#N/A	#N/A		#DIV/0!		3
																						#DIV/0!	#N/A	#N/A		#DIV/0!		3
																						#DIV/0!	#N/A	#N/A		#DIV/0!		3
																						#DIV/0!	#N/A	#N/A		#DIV/0!		3
																						#DIV/0!	#N/A	#N/A		#DIV/0!		3
																						#DIV/0!	#N/A	#N/A		#DIV/0!		3
																						#DIV/0!	#N/A	#N/A		#DIV/0!		3
																						#DIV/0!	#N/A	#N/A		#DIV/0!		3
																						#DIV/0!	#N/A	#N/A		#DIV/0!		3
																						#DIV/0!	#N/A	#N/A		#DIV/0!		3
																						#DIV/0!	#N/A	#N/A		#DIV/0!		3
																						#DIV/0!	#N/A	#N/A		#DIV/0!		3
																						#DIV/0!	#N/A	#N/A		#DIV/0!		3
																						#DIV/0!	#N/A	#N/A		#DIV/0!		3
																						#DIV/0!	#N/A	#N/A		#DIV/0!		3
																						#DIV/0!	#N/A	#N/A		#DIV/0!		3
																						#DIV/0!	#N/A	#N/A		#DIV/0!		3
																						#DIV/0!	#N/A	#N/A		#DIV/0!		3
																						#DIV/0!	#N/A	#N/A		#DIV/0!		3
																						#DIV/0!	#N/A	#N/A		#DIV/0!		3
																						#DIV/0!	#N/A	#N/A		#DIV/0!		3
																						#DIV/0!	#N/A	#N/A		#DIV/0!		3
																						#DIV/0!	#N/A	#N/A		#DIV/0!		3
																						#DIV/0!	#N/A	#N/A		#DIV/0!		3
																						#DIV/0!	#N/A	#N/A		#DIV/0!		3
																						#DIV/0!	#N/A	#N/A		#DIV/0!		3
																						#DIV/0!	#N/A	#N/A		#DIV/0!		3
																						#DIV/0!	#N/A	#N/A		#DIV/0!		3
																						#DIV/0!	#N/A	#N/A		#DIV/0!		3
																						#DIV/0!	#N/A	#N/A		#DIV/0!		3
																						#DIV/0!	#N/A	#N/A		#DIV/0!		3
																						#DIV/0!	#N/A	#N/A		#DIV/0!		3
																						#DIV/0!	#N/A	#N/A		#DIV/0!		3
																						#DIV/0!	#N/A	#N/A		#DIV/0!		3
																						#DIV/0!	#N/A	#N/A		#DIV/0!		3
																						#DIV/0!	#N/A	#N/A		#DIV/0!		3
																						#DIV/0!	#N/A	#N/A		#DIV/0!		3
																						#DIV/0!	#N/A	#N/A		#DIV/0!		3
																						#DIV/0!	#N/A	#N/A		#DIV/0!		3
																						#DIV/0!	#N/A	#N/A		#DIV/0!		3
																						#DIV/0!	#N/A	#N/A		#DIV/0!		3
																						#DIV/0!	#N/A	#N/A		#DIV/0!		3
																						#DIV/0!	#N/A	#N/A		#DIV/0!		3
																						#DIV/0!	#N/A	#N/A		#DIV/0!		3
																						#DIV/0!	#N/A	#N/A		#DIV/0!		3
																						#DIV/0!	#N/A	#N/A		#DIV/0!		3
																						#DIV/0!	#N/A	#N/A		#DIV/0!		3
																						#DIV/0!	#N/A	#N/A		#DIV/0!		3
																						#DIV/0!	#N/A	#N/A		#DIV/0!		3
																						#DIV/0!	#N/A	#N/A		#DIV/0!		3
																						#DIV/0!	#N/A	#N/A		#DIV/0!		3
																						#DIV/0!	#N/A	#N/A		#DIV/0!		3
																						#DIV/0!	#N/A	#N/A		#DIV/0!		3
																						#DIV/0!	#N/A	#N/A		#DIV/0!		3
																						#DIV/0!	#N/A	#N/A		#DIV/0!		3
																						#DIV/0!	#N/A	#N/A		#DIV/0!		3
																						#DIV/0!	#N/A	#N/A		#DIV/0!		3
																						#DIV/0!	#N/A	#N/A		#DIV/0!		3
																						#DIV/0!	#N/A	#N/A		#DIV/0!		3
																						#DIV/0!	#N/A	#N/A		#DIV/0!		3
																						#DIV/0!	#N/A	#N/A		#DIV/0!		3
																						#DIV/0!	#N/A	#N/A		#DIV/0!		3
																						#DIV/0!	#N/A	#N/A		#DIV/0!		3
																						#DIV/0!	#N/A	#N/A		#DIV/0!		3
																						#DIV/0!	#N/A	#N/A		#DIV/0!		3
																						#DIV/0!	#N/A	#N/A		#DIV/0!		3
																						#DIV/0!	#N/A	#N/A		#DIV/0!		3
																						#DIV/0!	#N/A	#N/A		#DIV/0!		3
																						#DIV/0!	#N/A	#N/A		#DIV/0!		3
																						#DIV/0!	#N/A	#N/A		#DIV/0!		3
																						#DIV/0!	#N/A	#N/A		#DIV/0!		3
																						#DIV/0!	#N/A	#N/A		#DIV/0!		3
																						#DIV/0!	#N/A	#N/A		#DIV/0!		3
																						#DIV/0!	#N/A	#N/A		#DIV/0!		3
																						#DIV/0!	#N/A	#N/A		#DIV/0!		3
																						#DIV/0!	#N/A	#N/A		#DIV/0!		3
																						#DIV/0!	#N/A	#N/A		#DIV/0!		3
																						#DIV/0!	#N/A	#N/A		#DIV/0!		3
																						#DIV/0!	#N/A	#N/A		#DIV/0!		3
																						#DIV/0!	#N/A	#N/A		#DIV/0!		3
																						#DIV/0!	#N/A	#N/A		#DIV/0!		3
																						#DIV/0!	#N/A	#N/A		#DIV/0!		3
																						#DIV/0!	#N/A	#N/A		#DIV/0!		3
																						#DIV/0!	#N/A	#N/A		#DIV/0!		3
																						#DIV/0!	#N/A	#N/A		#DIV/0!		3
																						#DIV/0!	#N/A	#N/A		#DIV/0!		3
																						#DIV/0!	#N/A	#N/A		#DIV/0!		3
																						#DIV/0!	#N/A	#N/A		#DIV/0!		3
																						#DIV/0!	#N/A	#N/A		#DIV/0!		3
																						#DIV/0!	#N/A	#N/A		#DIV/0!		3
																						#DIV/0!	#N/A	#N/A		#DIV/0!		3
																						#DIV/0!	#N/A	#N/A		#DIV/0!		3
																						#DIV/0!	#N/A	#N/A		#DIV/0!		3
																						#DIV/0!	#N/A	#N/A		#DIV/0!		3
																						#DIV/0!	#N/A	#N/A		#DIV/0!		3
																						#DIV/0!	#N/A	#N/A		#DIV/0!		3
																						#DIV/0!	#N/A	#N/A		#DIV/0!		3
																						#DIV/0!	#N/A	#N/A		#DIV/0!		3
																						#DIV/0!	#N/A	#N/A		#DIV/0!		3
																						#DIV/0!	#N/A	#N/A		#DIV/0!		3
																						#DIV/0!	#N/A	#N/A		#DIV/0!		3
																						#DIV/0!	#N/A	#N/A		#DIV/0!		3
																						#DIV/0!	#N/A	#N/A		#DIV/0!		3
																						#DIV/0!	#N/A	#N/A		#DIV/0!		3
																						#DIV/0!	#N/A	#N/A		#DIV/0!		3
																						#DIV/0!	#N/A	#N/A		#DIV/0!		3
																						#DIV/0!	#N/A	#N/A		#DIV/0!		3
																						#DIV/0!	#N/A	#N/A		#DIV/0!		3
																						#DIV/0!	#N/A	#N/A		#DIV/0!		3
[truncated: 54 more columns]

## Sheet: Mixed Non-competitive
																							Calculated values
		No Inhibitor	[I]1	[I]2	[I]3	[I]4	[I]5	[I]6	[I]7	[I]8	[I]9	[I]10	[I]11	[I]12	[I]13	[I]14	[I]15						No Inhibitor	[I]1	[I]2	[I]3	[I]4	[I]5	[I]6	[I]7	[I]8	[I]9	[I]10	[I]11	[I]12	[I]13	[I]14	[I]15
		0	1	2	3	4	5	0	0	0	0	0	0	0	0	0	0	Km	Vmax	Ki	aKi		0	1	2	3	4	5	0	0	0	0	0	0	0	0	0	0
[S]1	2	0.51	0.505	0.502	0.499	0.496	0.493	0	0	0	0	0	0	0	0	0	0	4.81071	1.73316	102888	44.3345		0.508951	0.505599	0.50229	0.499025	0.495802	0.49262	#DIV/0!	#DIV/0!	#DIV/0!	#DIV/0!	#DIV/0!	#DIV/0!	#DIV/0!	#DIV/0!	#DIV/0!	#DIV/0!		0.508951	0.505599	0.50229	0.499025	0.495802	0.49262	0	0	0	0
[S]2	2.5	0.593	0.588	0.583	0.579	0.575	0.571	0	0	0	0	0	0	0	0	0	0						0.592678	0.588138	0.583667	0.579263	0.574925	0.570652	#DIV/0!	#DIV/0!	#DIV/0!	#DIV/0!	#DIV/0!	#DIV/0!	#DIV/0!	#DIV/0!	#DIV/0!	#DIV/0!		0.592678	0.588138	0.583667	0.579263	0.574925	0.570652	0	0	0	0
[S]3	3.33	0.71	0.702	0.695	0.689	0.683	0.679	0	0	0	0	0	0	0	0	0	0						0.708958	0.702473	0.696105	0.689851	0.683709	0.677676	#DIV/0!	#DIV/0!	#DIV/0!	#DIV/0!	#DIV/0!	#DIV/0!	#DIV/0!	#DIV/0!	#DIV/0!	#DIV/0!		0.708958	0.702473	0.696105	0.689851	0.683709	0.677676	0	0	0	0
[S]4	5	0.885	0.873	0.862	0.853	0.844	0.837	0	0	0	0	0	0	0	0	0	0						0.8833	0.873257	0.863441	0.853842	0.844454	0.835271	#DIV/0!	#DIV/0!	#DIV/0!	#DIV/0!	#DIV/0!	#DIV/0!	#DIV/0!	#DIV/0!	#DIV/0!	#DIV/0!		0.8833	0.873257	0.863441	0.853842	0.844454	0.835271	0	0	0	0
[S]5	0	0	0	0	0	0	0	0	0	0	0	0	0	0	0	0	0						#DIV/0!	#DIV/0!	#DIV/0!	#DIV/0!	#DIV/0!	#DIV/0!	#DIV/0!	#DIV/0!	#DIV/0!	#DIV/0!	#DIV/0!	#DIV/0!	#DIV/0!	#DIV/0!	#DIV/0!	#DIV/0!		0	0	0	0	0	0	0	0	0	0
[S]6	0	0	0	0	0	0	0	0	0	0	0	0	0	0	0	0	0			Sum R2	1.69381e-05		#DIV/0!	#DIV/0!	#DIV/0!	#DIV/0!	#DIV/0!	#DIV/0!	#DIV/0!	#DIV/0!	#DIV/0!	#DIV/0!	#DIV/0!	#DIV/0!	#DIV/0!	#DIV/0!	#DIV/0!	#DIV/0!		0	0	0	0	0	0	0	0	0	0
[S]7	0	0	0	0	0	0	0	0	0	0	0	0	0	0	0	0	0			Sum residuals %	0.0235967		#DIV/0!	#DIV/0!	#DIV/0!	#DIV/0!	#DIV/0!	#DIV/0!	#DIV/0!	#DIV/0!	#DIV/0!	#DIV/0!	#DIV/0!	#DIV/0!	#DIV/0!	#DIV/0!	#DIV/0!	#DIV/0!		0	0	0	0	0	0	0	0	0	0
[S]8	0	0	0	0	0	0	0	0	0	0	0	0	0	0	0	0	0						#DIV/0!	#DIV/0!	#DIV/0!	#DIV/0!	#DIV/0!	#DIV/0!	#DIV/0!	#DIV/0!	#DIV/0!	#DIV/0!	#DIV/0!	#DIV/0!	#DIV/0!	#DIV/0!	#DIV/0!	#DIV/0!		0	0	0	0	0	0	0	0	0	0
[S]9	0	0	0	0	0	0	0	0	0	0	0	0	0	0	0	0	0						#DIV/0!	#DIV/0!	#DIV/0!	#DIV/0!	#DIV/0!	#DIV/0!	#DIV/0!	#DIV/0!	#DIV/0!	#DIV/0!	#DIV/0!	#DIV/0!	#DIV/0!	#DIV/0!	#DIV/0!	#DIV/0!		0	0	0	0	0	0	0	0	0	0
[S]10	0	0	0	0	0	0	0	0	0	0	0	0	0	0	0	0	0						#DIV/0!	#DIV/0!	#DIV/0!	#DIV/0!	#DIV/0!	#DIV/0!	#DIV/0!	#DIV/0!	#DIV/0!	#DIV/0!	#DIV/0!	#DIV/0!	#DIV/0!	#DIV/0!	#DIV/0!	#DIV/0!		0	0	0	0	0	0	0	0	0	0
[S]11	0	0	0	0	0	0	0	0	0	0	0	0	0	0	0	0	0						#DIV/0!	#DIV/0!	#DIV/0!	#DIV/0!	#DIV/0!	#DIV/0!	#DIV/0!	#DIV/0!	#DIV/0!	#DIV/0!	#DIV/0!	#DIV/0!	#DIV/0!	#DIV/0!	#DIV/0!	#DIV/0!		0	0	0	0	0	0	0	0	0	0
[S]12	0	0	0	0	0	0	0	0	0	0	0	0	0	0	0	0	0						#DIV/0!	#DIV/0!	#DIV/0!	#DIV/0!	#DIV/0!	#DIV/0!	#DIV/0!	#DIV/0!	#DIV/0!	#DIV/0!	#DIV/0!	#DIV/0!	#DIV/0!	#DIV/0!	#DIV/0!	#DIV/0!		0	0	0	0	0	0	0	0	0	0
[S]13	0	0	0	0	0	0	0	0	0	0	0	0	0	0	0	0	0						#DIV/0!	#DIV/0!	#DIV/0!	#DIV/0!	#DIV/0!	#DIV/0!	#DIV/0!	#DIV/0!	#DIV/0!	#DIV/0!	#DIV/0!	#DIV/0!	#DIV/0!	#DIV/0!	#DIV/0!	#DIV/0!		0	0	0	0	0	0	0	0	0	0
[S]14	0	0	0	0	0	0	0	0	0	0	0	0	0	0	0	0	0						#DIV/0!	#DIV/0!	#DIV/0!	#DIV/0!	#DIV/0!	#DIV/0!	#DIV/0!	#DIV/0!	#DIV/0!	#DIV/0!	#DIV/0!	#DIV/0!	#DIV/0!	#DIV/0!	#DIV/0!	#DIV/0!		0	0	0	0	0	0	0	0	0	0
[S]15	0	0	0	0	0	0	0	0	0	0	0	0	0	0	0	0	0						#DIV/0!	#DIV/0!	#DIV/0!	#DIV/0!	#DIV/0!	#DIV/0!	#DIV/0!	#DIV/0!	#DIV/0!	#DIV/0!	#DIV/0!	#DIV/0!	#DIV/0!	#DIV/0!	#DIV/0!	#DIV/0!		0	0	0	0	0	0	0	0	0	0
	1	1	1	1	1	1	1	#DIV/0!	#DIV/0!	#DIV/0!	#DIV/0!	#DIV/0!	#DIV/0!	#DIV/0!	#DIV/0!	#DIV/0!	#DIV/0!																					2	2	0.508951	0.505599	0.50229	0.499025	0.495802	0.49262	#N/A	#N/A	#N/A	#N/A
	1	1	1	1	1	1	1	#DIV/0!	#DIV/0!	#DIV/0!	#DIV/0!	#DIV/0!	#DIV/0!	#DIV/0!	#DIV/0!	#DIV/0!	#DIV/0!					0.51	0.51	0.508951		-0.00104867	-0.00104867	4										2.5	2.5	0.592678	0.588138	0.583667	0.579263	0.574925	0.570652	#N/A	#N/A	#N/A	#N/A
	1	1	1	1	1	1	1	#DIV/0!	#DIV/0!	#DIV/0!	#DIV/0!	#DIV/0!	#DIV/0!	#DIV/0!	#DIV/0!	#DIV/0!	#DIV/0!					0.593	0.593	0.592678		-0.000321576	-0.000321576	4										3.33	3.33	0.708958	0.702473	0.696105	0.689851	0.683709	0.677676	#N/A	#N/A	#N/A	#N/A
	1	1	1	1	1	1	1	#DIV/0!	#DIV/0!	#DIV/0!	#DIV/0!	#DIV/0!	#DIV/0!	#DIV/0!	#DIV/0!	#DIV/0!	#DIV/0!					0.71	0.71	0.708958		-0.00104178	-0.00104178	4										5	5	0.8833	0.873257	0.863441	0.853842	0.844454	0.835271	#N/A	#N/A	#N/A	#N/A
	#DIV/0!	#DIV/0!	#DIV/0!	#DIV/0!	#DIV/0!	#DIV/0!	#DIV/0!	#DIV/0!	#DIV/0!	#DIV/0!	#DIV/0!	#DIV/0!	#DIV/0!	#DIV/0!	#DIV/0!	#DIV/0!	#DIV/0!					0.885	0.885	0.8833		-0.00169985	-0.00169985	4										#DIV/0!	#N/A	#N/A	#N/A	#N/A	#N/A	#N/A	#N/A	#N/A	#N/A	#N/A	#N/A
	#DIV/0!	#DIV/0!	#DIV/0!	#DIV/0!	#DIV/0!	#DIV/0!	#DIV/0!	#DIV/0!	#DIV/0!	#DIV/0!	#DIV/0!	#DIV/0!	#DIV/0!	#DIV/0!	#DIV/0!	#DIV/0!	#DIV/0!					#DIV/0!	#N/A	#N/A		#DIV/0!		4										#DIV/0!	#N/A	#N/A	#N/A	#N/A	#N/A	#N/A	#N/A	#N/A	#N/A	#N/A	#N/A
	#DIV/0!	#DIV/0!	#DIV/0!	#DIV/0!	#DIV/0!	#DIV/0!	#DIV/0!	#DIV/0!	#DIV/0!	#DIV/0!	#DIV/0!	#DIV/0!	#DIV/0!	#DIV/0!	#DIV/0!	#DIV/0!	#DIV/0!					#DIV/0!	#N/A	#N/A		#DIV/0!		4										#DIV/0!	#N/A	#N/A	#N/A	#N/A	#N/A	#N/A	#N/A	#N/A	#N/A	#N/A	#N/A
	#DIV/0!	#DIV/0!	#DIV/0!	#DIV/0!	#DIV/0!	#DIV/0!	#DIV/0!	#DIV/0!	#DIV/0!	#DIV/0!	#DIV/0!	#DIV/0!	#DIV/0!	#DIV/0!	#DIV/0!	#DIV/0!	#DIV/0!					#DIV/0!	#N/A	#N/A		#DIV/0!		4										#DIV/0!	#N/A	#N/A	#N/A	#N/A	#N/A	#N/A	#N/A	#N/A	#N/A	#N/A	#N/A
	#DIV/0!	#DIV/0!	#DIV/0!	#DIV/0!	#DIV/0!	#DIV/0!	#DIV/0!	#DIV/0!	#DIV/0!	#DIV/0!	#DIV/0!	#DIV/0!	#DIV/0!	#DIV/0!	#DIV/0!	#DIV/0!	#DIV/0!					#DIV/0!	#N/A	#N/A		#DIV/0!		4										#DIV/0!	#N/A	#N/A	#N/A	#N/A	#N/A	#N/A	#N/A	#N/A	#N/A	#N/A	#N/A
	#DIV/0!	#DIV/0!	#DIV/0!	#DIV/0!	#DIV/0!	#DIV/0!	#DIV/0!	#DIV/0!	#DIV/0!	#DIV/0!	#DIV/0!	#DIV/0!	#DIV/0!	#DIV/0!	#DIV/0!	#DIV/0!	#DIV/0!					#DIV/0!	#N/A	#N/A		#DIV/0!		4										#DIV/0!	#N/A	#N/A	#N/A	#N/A	#N/A	#N/A	#N/A	#N/A	#N/A	#N/A	#N/A
	#DIV/0!	#DIV/0!	#DIV/0!	#DIV/0!	#DIV/0!	#DIV/0!	#DIV/0!	#DIV/0!	#DIV/0!	#DIV/0!	#DIV/0!	#DIV/0!	#DIV/0!	#DIV/0!	#DIV/0!	#DIV/0!	#DIV/0!					#DIV/0!	#N/A	#N/A		#DIV/0!		4										#DIV/0!	#N/A	#N/A	#N/A	#N/A	#N/A	#N/A	#N/A	#N/A	#N/A	#N/A	#N/A
	#DIV/0!	#DIV/0!	#DIV/0!	#DIV/0!	#DIV/0!	#DIV/0!	#DIV/0!	#DIV/0!	#DIV/0!	#DIV/0!	#DIV/0!	#DIV/0!	#DIV/0!	#DIV/0!	#DIV/0!	#DIV/0!	#DIV/0!					#DIV/0!	#N/A	#N/A		#DIV/0!		4										#DIV/0!	#N/A	#N/A	#N/A	#N/A	#N/A	#N/A	#N/A	#N/A	#N/A	#N/A	#N/A
	#DIV/0!	#DIV/0!	#DIV/0!	#DIV/0!	#DIV/0!	#DIV/0!	#DIV/0!	#DIV/0!	#DIV/0!	#DIV/0!	#DIV/0!	#DIV/0!	#DIV/0!	#DIV/0!	#DIV/0!	#DIV/0!	#DIV/0!					#DIV/0!	#N/A	#N/A		#DIV/0!		4										#DIV/0!	#N/A	#N/A	#N/A	#N/A	#N/A	#N/A	#N/A	#N/A	#N/A	#N/A	#N/A
	#DIV/0!	#DIV/0!	#DIV/0!	#DIV/0!	#DIV/0!	#DIV/0!	#DIV/0!	#DIV/0!	#DIV/0!	#DIV/0!	#DIV/0!	#DIV/0!	#DIV/0!	#DIV/0!	#DIV/0!	#DIV/0!	#DIV/0!					#DIV/0!	#N/A	#N/A		#DIV/0!		4										#DIV/0!	#N/A	#N/A	#N/A	#N/A	#N/A	#N/A	#N/A	#N/A	#N/A	#N/A	#N/A
	#DIV/0!	#DIV/0!	#DIV/0!	#DIV/0!	#DIV/0!	#DIV/0!	#DIV/0!	#DIV/0!	#DIV/0!	#DIV/0!	#DIV/0!	#DIV/0!	#DIV/0!	#DIV/0!	#DIV/0!	#DIV/0!	#DIV/0!					#DIV/0!	#N/A	#N/A		#DIV/0!		4										#DIV/0!	#N/A	#N/A	#N/A	#N/A	#N/A	#N/A	#N/A	#N/A	#N/A	#N/A	#N/A
																						#DIV/0!	#N/A	#N/A		#DIV/0!		4
																						0.505	0.505	0.505599		0.000598959	0.000598959	4											0.5	1.96482	1.97785	1.99088	2.00391	2.01694	2.02996	#N/A	#N/A	#N/A	#N/A
																						0.588	0.588	0.588138		0.000138193	0.000138193	4											0.4	1.68726	1.70028	1.71331	1.72633	1.73936	1.75238	#N/A	#N/A	#N/A	#N/A
																						0.702	0.702	0.702473		0.000472777	0.000472777	4											0.3003	1.41052	1.42354	1.43657	1.44959	1.46261	1.47563	#N/A	#N/A	#N/A	#N/A
																						0.873	0.873	0.873257		0.000257461	0.000257461	4											0.2	1.13212	1.14514	1.15816	1.17118	1.1842	1.19722	#N/A	#N/A	#N/A	#N/A
																						#DIV/0!	#N/A	#N/A		#DIV/0!		4											#N/A	#N/A	#N/A	#N/A	#N/A	#N/A	#N/A	#N/A	#N/A	#N/A	#N/A
																						#DIV/0!	#N/A	#N/A		#DIV/0!		4											#N/A	#N/A	#N/A	#N/A	#N/A	#N/A	#N/A	#N/A	#N/A	#N/A	#N/A
																						#DIV/0!	#N/A	#N/A		#DIV/0!		4											#N/A	#N/A	#N/A	#N/A	#N/A	#N/A	#N/A	#N/A	#N/A	#N/A	#N/A
																						#DIV/0!	#N/A	#N/A		#DIV/0!		4											#N/A	#N/A	#N/A	#N/A	#N/A	#N/A	#N/A	#N/A	#N/A	#N/A	#N/A
																						#DIV/0!	#N/A	#N/A		#DIV/0!		4											#N/A	#N/A	#N/A	#N/A	#N/A	#N/A	#N/A	#N/A	#N/A	#N/A	#N/A
																						#DIV/0!	#N/A	#N/A		#DIV/0!		4											#N/A	#N/A	#N/A	#N/A	#N/A	#N/A	#N/A	#N/A	#N/A	#N/A	#N/A
																						#DIV/0!	#N/A	#N/A		#DIV/0!		4											#N/A	#N/A	#N/A	#N/A	#N/A	#N/A	#N/A	#N/A	#N/A	#N/A	#N/A
																						#DIV/0!	#N/A	#N/A		#DIV/0!		4											#N/A	#N/A	#N/A	#N/A	#N/A	#N/A	#N/A	#N/A	#N/A	#N/A	#N/A
																						#DIV/0!	#N/A	#N/A		#DIV/0!		4											#N/A	#N/A	#N/A	#N/A	#N/A	#N/A	#N/A	#N/A	#N/A	#N/A	#N/A
																						#DIV/0!	#N/A	#N/A		#DIV/0!		4											#N/A	#N/A	#N/A	#N/A	#N/A	#N/A	#N/A	#N/A	#N/A	#N/A	#N/A
																						#DIV/0!	#N/A	#N/A		#DIV/0!		4											#N/A	#N/A	#N/A	#N/A	#N/A	#N/A	#N/A	#N/A	#N/A	#N/A	#N/A
																						0.502	0.502	0.50229		0.000290463	0.000290463	4
																						0.583	0.583	0.583667		0.000666994	0.000666994	4												0.51	0.505	0.502	0.499	0.496	0.493	#DIV/0!	#DIV/0!	#DIV/0!	#DIV/0!
																						0.695	0.695	0.696105		0.00110491	0.00110491	4												0.593	0.588	0.583	0.579	0.575	0.571	#DIV/0!	#DIV/0!	#DIV/0!	#DIV/0!
																						0.862	0.862	0.863441		0.00144056	0.00144056	4												0.71	0.702	0.695	0.689	0.683	0.679	#DIV/0!	#DIV/0!	#DIV/0!	#DIV/0!
																						#DIV/0!	#N/A	#N/A		#DIV/0!		4												0.885	0.873	0.862	0.853	0.844	0.837	#DIV/0!	#DIV/0!	#DIV/0!	#DIV/0!
																						#DIV/0!	#N/A	#N/A		#DIV/0!		4												#DIV/0!	#DIV/0!	#DIV/0!	#DIV/0!	#DIV/0!	#DIV/0!	#DIV/0!	#DIV/0!	#DIV/0!	#DIV/0!
																						#DIV/0!	#N/A	#N/A		#DIV/0!		4												#DIV/0!	#DIV/0!	#DIV/0!	#DIV/0!	#DIV/0!	#DIV/0!	#DIV/0!	#DIV/0!	#DIV/0!	#DIV/0!
																						#DIV/0!	#N/A	#N/A		#DIV/0!		4												#DIV/0!	#DIV/0!	#DIV/0!	#DIV/0!	#DIV/0!	#DIV/0!	#DIV/0!	#DIV/0!	#DIV/0!	#DIV/0!
																						#DIV/0!	#N/A	#N/A		#DIV/0!		4												#DIV/0!	#DIV/0!	#DIV/0!	#DIV/0!	#DIV/0!	#DIV/0!	#DIV/0!	#DIV/0!	#DIV/0!	#DIV/0!
																						#DIV/0!	#N/A	#N/A		#DIV/0!		4												#DIV/0!	#DIV/0!	#DIV/0!	#DIV/0!	#DIV/0!	#DIV/0!	#DIV/0!	#DIV/0!	#DIV/0!	#DIV/0!
																						#DIV/0!	#N/A	#N/A		#DIV/0!		4												#DIV/0!	#DIV/0!	#DIV/0!	#DIV/0!	#DIV/0!	#DIV/0!	#DIV/0!	#DIV/0!	#DIV/0!	#DIV/0!
																						#DIV/0!	#N/A	#N/A		#DIV/0!		4												#DIV/0!	#DIV/0!	#DIV/0!	#DIV/0!	#DIV/0!	#DIV/0!	#DIV/0!	#DIV/0!	#DIV/0!	#DIV/0!
																						#DIV/0!	#N/A	#N/A		#DIV/0!		4												#DIV/0!	#DIV/0!	#DIV/0!	#DIV/0!	#DIV/0!	#DIV/0!	#DIV/0!	#DIV/0!	#DIV/0!	#DIV/0!
																						#DIV/0!	#N/A	#N/A		#DIV/0!		4												#DIV/0!	#DIV/0!	#DIV/0!	#DIV/0!	#DIV/0!	#DIV/0!	#DIV/0!	#DIV/0!	#DIV/0!	#DIV/0!
																						#DIV/0!	#N/A	#N/A		#DIV/0!		4												#DIV/0!	#DIV/0!	#DIV/0!	#DIV/0!	#DIV/0!	#DIV/0!	#DIV/0!	#DIV/0!	#DIV/0!	#DIV/0!
																						0.499	0.499	0.499025		2.49863e-05	2.49863e-05	4												#DIV/0!	#DIV/0!	#DIV/0!	#DIV/0!	#DIV/0!	#DIV/0!	#DIV/0!	#DIV/0!	#DIV/0!	#DIV/0!
																						0.579	0.579	0.579263		0.000263265	0.000263265	4
																						0.689	0.689	0.689851		0.000851455	0.000851455	4												1/s	0	1	2	3	4	5	0	0	0
																						0.853	0.853	0.853842		0.000841928	0.000841928	4											1	0.5	1.96482	1.97785	1.99088	2.00391	2.01694	2.02996	#N/A	#N/A	#N/A
																						#DIV/0!	#N/A	#N/A		#DIV/0!		4											2	0.4	1.68726	1.70028	1.71331	1.72633	1.73936	1.75238	#N/A	#N/A	#N/A
																						#DIV/0!	#N/A	#N/A		#DIV/0!		4											3	0.3003	1.41052	1.42354	1.43657	1.44959	1.46261	1.47563	#N/A	#N/A	#N/A
																						#DIV/0!	#N/A	#N/A		#DIV/0!		4											4	0.2	1.13212	1.14514	1.15816	1.17118	1.1842	1.19722	#N/A	#N/A	#N/A
																						#DIV/0!	#N/A	#N/A		#DIV/0!		4											5	#N/A	#N/A	#N/A	#N/A	#N/A	#N/A	#N/A	#N/A	#N/A	#N/A
																						#DIV/0!	#N/A	#N/A		#DIV/0!		4											6	#N/A	#N/A	#N/A	#N/A	#N/A	#N/A	#N/A	#N/A	#N/A	#N/A
																						#DIV/0!	#N/A	#N/A		#DIV/0!		4											7	#N/A	#N/A	#N/A	#N/A	#N/A	#N/A	#N/A	#N/A	#N/A	#N/A
																						#DIV/0!	#N/A	#N/A		#DIV/0!		4											8	#N/A	#N/A	#N/A	#N/A	#N/A	#N/A	#N/A	#N/A	#N/A	#N/A
																						#DIV/0!	#N/A	#N/A		#DIV/0!		4											9	#N/A	#N/A	#N/A	#N/A	#N/A	#N/A	#N/A	#N/A	#N/A	#N/A
																						#DIV/0!	#N/A	#N/A		#DIV/0!		4											10	#N/A	#N/A	#N/A	#N/A	#N/A	#N/A	#N/A	#N/A	#N/A	#N/A
																						#DIV/0!	#N/A	#N/A		#DIV/0!		4											11	#N/A	#N/A	#N/A	#N/A	#N/A	#N/A	#N/A	#N/A	#N/A	#N/A
																						#DIV/0!	#N/A	#N/A		#DIV/0!		4											12	#N/A	#N/A	#N/A	#N/A	#N/A	#N/A	#N/A	#N/A	#N/A	#N/A
																						0.496	0.496	0.495802		-0.000198306	-0.000198306	4											13	#N/A	#N/A	#N/A	#N/A	#N/A	#N/A	#N/A	#N/A	#N/A	#N/A
																						0.575	0.575	0.574925		-7.45099e-05	-7.45099e-05	4											14	#N/A	#N/A	#N/A	#N/A	#N/A	#N/A	#N/A	#N/A	#N/A	#N/A
																						0.683	0.683	0.683709		0.000709355	0.000709355	4											15	#N/A	#N/A	#N/A	#N/A	#N/A	#N/A	#N/A	#N/A	#N/A	#N/A
																						0.844	0.844	0.844454		0.000454358	0.000454358	4
																						#DIV/0!	#N/A	#N/A		#DIV/0!		4
																						#DIV/0!	#N/A	#N/A		#DIV/0!		4
																						#DIV/0!	#N/A	#N/A		#DIV/0!		4
																						#DIV/0!	#N/A	#N/A		#DIV/0!		4
																						#DIV/0!	#N/A	#N/A		#DIV/0!		4
																						#DIV/0!	#N/A	#N/A		#DIV/0!		4
																						#DIV/0!	#N/A	#N/A		#DIV/0!		4
																						#DIV/0!	#N/A	#N/A		#DIV/0!		4
																						#DIV/0!	#N/A	#N/A		#DIV/0!		4
																						#DIV/0!	#N/A	#N/A		#DIV/0!		4
																						#DIV/0!	#N/A	#N/A		#DIV/0!		4
																						0.493	0.493	0.49262		-0.000380226	-0.000380226	4
																						0.571	0.571	0.570652		-0.000347801	-0.000347801	4
																						0.679	0.679	0.677676		-0.00132434	-0.00132434	4
																						0.837	0.837	0.835271		-0.00172903	-0.00172903	4
																						#DIV/0!	#N/A	#N/A		#DIV/0!		4
																						#DIV/0!	#N/A	#N/A		#DIV/0!		4
																						#DIV/0!	#N/A	#N/A		#DIV/0!		4
																						#DIV/0!	#N/A	#N/A		#DIV/0!		4
																						#DIV/0!	#N/A	#N/A		#DIV/0!		4
																						#DIV/0!	#N/A	#N/A		#DIV/0!		4
																						#DIV/0!	#N/A	#N/A		#DIV/0!		4
																						#DIV/0!	#N/A	#N/A		#DIV/0!		4
																						#DIV/0!	#N/A	#N/A		#DIV/0!		4
																						#DIV/0!	#N/A	#N/A		#DIV/0!		4
																						#DIV/0!	#N/A	#N/A		#DIV/0!		4
																						#DIV/0!	#N/A	#N/A		#DIV/0!		4
																						#DIV/0!	#N/A	#N/A		#DIV/0!		4
																						#DIV/0!	#N/A	#N/A		#DIV/0!		4
																						#DIV/0!	#N/A	#N/A		#DIV/0!		4
																						#DIV/0!	#N/A	#N/A		#DIV/0!		4
																						#DIV/0!	#N/A	#N/A		#DIV/0!		4
																						#DIV/0!	#N/A	#N/A		#DIV/0!		4
																						#DIV/0!	#N/A	#N/A		#DIV/0!		4
																						#DIV/0!	#N/A	#N/A		#DIV/0!		4
																						#DIV/0!	#N/A	#N/A		#DIV/0!		4
																						#DIV/0!	#N/A	#N/A		#DIV/0!		4
																						#DIV/0!	#N/A	#N/A		#DIV/0!		4
																						#DIV/0!	#N/A	#N/A		#DIV/0!		4
																						#DIV/0!	#N/A	#N/A		#DIV/0!		4
																						#DIV/0!	#N/A	#N/A		#DIV/0!		4
																						#DIV/0!	#N/A	#N/A		#DIV/0!		4
																						#DIV/0!	#N/A	#N/A		#DIV/0!		4
																						#DIV/0!	#N/A	#N/A		#DIV/0!		4
																						#DIV/0!	#N/A	#N/A		#DIV/0!		4
																						#DIV/0!	#N/A	#N/A		#DIV/0!		4
																						#DIV/0!	#N/A	#N/A		#DIV/0!		4
																						#DIV/0!	#N/A	#N/A		#DIV/0!		4
																						#DIV/0!	#N/A	#N/A		#DIV/0!		4
																						#DIV/0!	#N/A	#N/A		#DIV/0!		4
																						#DIV/0!	#N/A	#N/A		#DIV/0!		4
																						#DIV/0!	#N/A	#N/A		#DIV/0!		4
																						#DIV/0!	#N/A	#N/A		#DIV/0!		4
																						#DIV/0!	#N/A	#N/A		#DIV/0!		4
																						#DIV/0!	#N/A	#N/A		#DIV/0!		4
																						#DIV/0!	#N/A	#N/A		#DIV/0!		4
																						#DIV/0!	#N/A	#N/A		#DIV/0!		4
																						#DIV/0!	#N/A	#N/A		#DIV/0!		4
																						#DIV/0!	#N/A	#N/A		#DIV/0!		4
																						#DIV/0!	#N/A	#N/A		#DIV/0!		4
																						#DIV/0!	#N/A	#N/A		#DIV/0!		4
																						#DIV/0!	#N/A	#N/A		#DIV/0!		4
																						#DIV/0!	#N/A	#N/A		#DIV/0!		4
																						#DIV/0!	#N/A	#N/A		#DIV/0!		4
																						#DIV/0!	#N/A	#N/A		#DIV/0!		4
																						#DIV/0!	#N/A	#N/A		#DIV/0!		4
																						#DIV/0!	#N/A	#N/A		#DIV/0!		4
																						#DIV/0!	#N/A	#N/A		#DIV/0!		4
																						#DIV/0!	#N/A	#N/A		#DIV/0!		4
																						#DIV/0!	#N/A	#N/A		#DIV/0!		4
																						#DIV/0!	#N/A	#N/A		#DIV/0!		4
																						#DIV/0!	#N/A	#N/A		#DIV/0!		4
																						#DIV/0!	#N/A	#N/A		#DIV/0!		4
																						#DIV/0!	#N/A	#N/A		#DIV/0!		4
																						#DIV/0!	#N/A	#N/A		#DIV/0!		4
																						#DIV/0!	#N/A	#N/A		#DIV/0!		4
																						#DIV/0!	#N/A	#N/A		#DIV/0!		4
																						#DIV/0!	#N/A	#N/A		#DIV/0!		4
																						#DIV/0!	#N/A	#N/A		#DIV/0!		4
																						#DIV/0!	#N/A	#N/A		#DIV/0!		4
																						#DIV/0!	#N/A	#N/A		#DIV/0!		4
																						#DIV/0!	#N/A	#N/A		#DIV/0!		4
																						#DIV/0!	#N/A	#N/A		#DIV/0!		4
																						#DIV/0!	#N/A	#N/A		#DIV/0!		4
																						#DIV/0!	#N/A	#N/A		#DIV/0!		4
																						#DIV/0!	#N/A	#N/A		#DIV/0!		4
																						#DIV/0!	#N/A	#N/A		#DIV/0!		4
																						#DIV/0!	#N/A	#N/A		#DIV/0!		4
																						#DIV/0!	#N/A	#N/A		#DIV/0!		4
																						#DIV/0!	#N/A	#N/A		#DIV/0!		4
																						#DIV/0!	#N/A	#N/A		#DIV/0!		4
																						#DIV/0!	#N/A	#N/A		#DIV/0!		4
																						#DIV/0!	#N/A	#N/A		#DIV/0!		4
																						#DIV/0!	#N/A	#N/A		#DIV/0!		4
																						#DIV/0!	#N/A	#N/A		#DIV/0!		4
																						#DIV/0!	#N/A	#N/A		#DIV/0!		4
																						#DIV/0!	#N/A	#N/A		#DIV/0!		4
																						#DIV/0!	#N/A	#N/A		#DIV/0!		4
																						#DIV/0!	#N/A	#N/A		#DIV/0!		4
																						#DIV/0!	#N/A	#N/A		#DIV/0!		4
																						#DIV/0!	#N/A	#N/A		#DIV/0!		4
																						#DIV/0!	#N/A	#N/A		#DIV/0!		4
																						#DIV/0!	#N/A	#N/A		#DIV/0!		4
																						#DIV/0!	#N/A	#N/A		#DIV/0!		4
																						#DIV/0!	#N/A	#N/A		#DIV/0!		4
																						#DIV/0!	#N/A	#N/A		#DIV/0!		4
																						#DIV/0!	#N/A	#N/A		#DIV/0!		4
																						#DIV/0!	#N/A	#N/A		#DIV/0!		4
																						#DIV/0!	#N/A	#N/A		#DIV/0!		4
																						#DIV/0!	#N/A	#N/A		#DIV/0!		4
																						#DIV/0!	#N/A	#N/A		#DIV/0!		4
																						#DIV/0!	#N/A	#N/A		#DIV/0!		4
																						#DIV/0!	#N/A	#N/A		#DIV/0!		4
																						#DIV/0!	#N/A	#N/A		#DIV/0!		4
																						#DIV/0!	#N/A	#N/A		#DIV/0!		4
																						#DIV/0!	#N/A	#N/A		#DIV/0!		4
																						#DIV/0!	#N/A	#N/A		#DIV/0!		4
																						#DIV/0!	#N/A	#N/A		#DIV/0!		4
																						#DIV/0!	#N/A	#N/A		#DIV/0!		4
																						#DIV/0!	#N/A	#N/A		#DIV/0!		4
																						#DIV/0!	#N/A	#N/A		#DIV/0!		4
																						#DIV/0!	#N/A	#N/A		#DIV/0!		4
																						#DIV/0!	#N/A	#N/A		#DIV/0!		4
																						#DIV/0!	#N/A	#N/A		#DIV/0!		4
																						#DIV/0!	#N/A	#N/A		#DIV/0!		4
																						#DIV/0!	#N/A	#N/A		#DIV/0!		4
																						#DIV/0!	#N/A	#N/A		#DIV/0!		4
																						#DIV/0!	#N/A	#N/A		#DIV/0!		4
																						#DIV/0!	#N/A	#N/A		#DIV/0!		4
																						#DIV/0!	#N/A	#N/A		#DIV/0!		4
																						#DIV/0!	#N/A	#N/A		#DIV/0!		4
																						#DIV/0!	#N/A	#N/A		#DIV/0!		4
																						#DIV/0!	#N/A	#N/A		#DIV/0!		4
																						#DIV/0!	#N/A	#N/A		#DIV/0!		4
																						#DIV/0!	#N/A	#N/A		#DIV/0!		4
																						#DIV/0!	#N/A	#N/A		#DIV/0!		4
																						#DIV/0!	#N/A	#N/A		#DIV/0!		4
																						#DIV/0!	#N/A	#N/A		#DIV/0!		4
																						#DIV/0!	#N/A	#N/A		#DIV/0!		4
																						#DIV/0!	#N/A	#N/A		#DIV/0!		4
																						#DIV/0!	#N/A	#N/A		#DIV/0!		4
																						#DIV/0!	#N/A	#N/A		#DIV/0!		4
																						#DIV/0!	#N/A	#N/A		#DIV/0!		4
																						#DIV/0!	#N/A	#N/A		#DIV/0!		4
																						#DIV/0!	#N/A	#N/A		#DIV/0!		4
																						#DIV/0!	#N/A	#N/A		#DIV/0!		4
																						#DIV/0!	#N/A	#N/A		#DIV/0!		4
																						#DIV/0!	#N/A	#N/A		#DIV/0!		4
																						#DIV/0!	#N/A	#N/A		#DIV/0!		4
																						#DIV/0!	#N/A	#N/A		#DIV/0!		4
																						#DIV/0!	#N/A	#N/A		#DIV/0!		4
																						#DIV/0!	#N/A	#N/A		#DIV/0!		4
																						#DIV/0!	#N/A	#N/A		#DIV/0!		4
																						#DIV/0!	#N/A	#N/A		#DIV/0!		4
																						#DIV/0!	#N/A	#N/A		#DIV/0!		4
																						#DIV/0!	#N/A	#N/A		#DIV/0!		4
																						#DIV/0!	#N/A	#N/A		#DIV/0!		4
																						#DIV/0!	#N/A	#N/A		#DIV/0!		4
																						#DIV/0!	#N/A	#N/A		#DIV/0!		4
																						#DIV/0!	#N/A	#N/A		#DIV/0!		4
																						#DIV/0!	#N/A	#N/A		#DIV/0!		4
																						#DIV/0!	#N/A	#N/A		#DIV/0!		4
																						#DIV/0!	#N/A	#N/A		#DIV/0!		4
																						#DIV/0!	#N/A	#N/A		#DIV/0!		4
																						#DIV/0!	#N/A	#N/A		#DIV/0!		4
																						#DIV/0!	#N/A	#N/A		#DIV/0!		4
																						#DIV/0!	#N/A	#N/A		#DIV/0!		4
																						#DIV/0!	#N/A	#N/A		#DIV/0!		4
																						#DIV/0!	#N/A	#N/A		#DIV/0!		4
																						#DIV/0!	#N/A	#N/A		#DIV/0!		4
																						#DIV/0!	#N/A	#N/A		#DIV/0!		4
																						#DIV/0!	#N/A	#N/A		#DIV/0!		4
																						#DIV/0!	#N/A	#N/A		#DIV/0!		4
																						#DIV/0!	#N/A	#N/A		#DIV/0!		4
																						#DIV/0!	#N/A	#N/A		#DIV/0!		4
																						#DIV/0!	#N/A	#N/A		#DIV/0!		4
[truncated: 54 more columns]

## Sheet: Modifier equation
																							Calculated values
		No Inhibitor	[I]1	[I]2	[I]3	[I]4	[I]5	[I]6	[I]7	[I]8	[I]9	[I]10	[I]11	[I]12	[I]13	[I]14	[I]15					Ki	No Inhibitor	[I]1	[I]2	[I]3	[I]4	[I]5	[I]6	[I]7	[I]8	[I]9	[I]10	[I]11	[I]12	[I]13	[I]14	[I]15
		0	1	2	3	4	5	0	0	0	0	0	0	0	0	0	0	K1	4.8281	V1	1.73945	11.7737	0	1	2	3	4	5	0	0	0	0	0	0	0	0	0	0
[S]1	2	0.51	0.505	0.502	0.499	0.496	0.493	0	0	0	0	0	0	0	0	0	0	K2	3.18478	V2	1.14695		0.509498	0.505435	0.501835	0.498625	0.495744	0.493144	#DIV/0!	#DIV/0!	#DIV/0!	#DIV/0!	#DIV/0!	#DIV/0!	#DIV/0!	#DIV/0!	#DIV/0!	#DIV/0!		0.509498	0.505435	0.501835	0.498625	0.495744	0.493144	0	0	0	0
[S]2	2.5	0.593	0.588	0.583	0.579	0.575	0.571	0	0	0	0	0	0	0	0	0	0						0.593419	0.587915	0.583053	0.578726	0.57485	0.571358	#DIV/0!	#DIV/0!	#DIV/0!	#DIV/0!	#DIV/0!	#DIV/0!	#DIV/0!	#DIV/0!	#DIV/0!	#DIV/0!		0.593419	0.587915	0.583053	0.578726	0.57485	0.571358	0	0	0	0
[S]3	3.33	0.71	0.702	0.695	0.689	0.683	0.679	0	0	0	0	0	0	0	0	0	0						0.710015	0.702154	0.695233	0.689091	0.683604	0.678674	#DIV/0!	#DIV/0!	#DIV/0!	#DIV/0!	#DIV/0!	#DIV/0!	#DIV/0!	#DIV/0!	#DIV/0!	#DIV/0!		0.710015	0.702154	0.695233	0.689091	0.683604	0.678674	0	0	0	0
[S]4	5	0.885	0.873	0.862	0.853	0.844	0.837	0	0	0	0	0	0	0	0	0	0						0.884938	0.872765	0.8621	0.852679	0.844298	0.836792	#DIV/0!	#DIV/0!	#DIV/0!	#DIV/0!	#DIV/0!	#DIV/0!	#DIV/0!	#DIV/0!	#DIV/0!	#DIV/0!		0.884938	0.872765	0.8621	0.852679	0.844298	0.836792	0	0	0	0
[S]5	0	0	0	0	0	0	0	0	0	0	0	0	0	0	0	0	0						#DIV/0!	#DIV/0!	#DIV/0!	#DIV/0!	#DIV/0!	#DIV/0!	#DIV/0!	#DIV/0!	#DIV/0!	#DIV/0!	#DIV/0!	#DIV/0!	#DIV/0!	#DIV/0!	#DIV/0!	#DIV/0!		0	0	0	0	0	0	0	0	0	0
[S]6	0	0	0	0	0	0	0	0	0	0	0	0	0	0	0	0	0			Sum R2	1.96754e-06		#DIV/0!	#DIV/0!	#DIV/0!	#DIV/0!	#DIV/0!	#DIV/0!	#DIV/0!	#DIV/0!	#DIV/0!	#DIV/0!	#DIV/0!	#DIV/0!	#DIV/0!	#DIV/0!	#DIV/0!	#DIV/0!		0	0	0	0	0	0	0	0	0	0
[S]7	0	0	0	0	0	0	0	0	0	0	0	0	0	0	0	0	0			Sum residuals %	0.00953944		#DIV/0!	#DIV/0!	#DIV/0!	#DIV/0!	#DIV/0!	#DIV/0!	#DIV/0!	#DIV/0!	#DIV/0!	#DIV/0!	#DIV/0!	#DIV/0!	#DIV/0!	#DIV/0!	#DIV/0!	#DIV/0!		0	0	0	0	0	0	0	0	0	0
[S]8	0	0	0	0	0	0	0	0	0	0	0	0	0	0	0	0	0						#DIV/0!	#DIV/0!	#DIV/0!	#DIV/0!	#DIV/0!	#DIV/0!	#DIV/0!	#DIV/0!	#DIV/0!	#DIV/0!	#DIV/0!	#DIV/0!	#DIV/0!	#DIV/0!	#DIV/0!	#DIV/0!		0	0	0	0	0	0	0	0	0	0
[S]9	0	0	0	0	0	0	0	0	0	0	0	0	0	0	0	0	0						#DIV/0!	#DIV/0!	#DIV/0!	#DIV/0!	#DIV/0!	#DIV/0!	#DIV/0!	#DIV/0!	#DIV/0!	#DIV/0!	#DIV/0!	#DIV/0!	#DIV/0!	#DIV/0!	#DIV/0!	#DIV/0!		0	0	0	0	0	0	0	0	0	0
[S]10	0	0	0	0	0	0	0	0	0	0	0	0	0	0	0	0	0						#DIV/0!	#DIV/0!	#DIV/0!	#DIV/0!	#DIV/0!	#DIV/0!	#DIV/0!	#DIV/0!	#DIV/0!	#DIV/0!	#DIV/0!	#DIV/0!	#DIV/0!	#DIV/0!	#DIV/0!	#DIV/0!		0	0	0	0	0	0	0	0	0	0
[S]11	0	0	0	0	0	0	0	0	0	0	0	0	0	0	0	0	0						#DIV/0!	#DIV/0!	#DIV/0!	#DIV/0!	#DIV/0!	#DIV/0!	#DIV/0!	#DIV/0!	#DIV/0!	#DIV/0!	#DIV/0!	#DIV/0!	#DIV/0!	#DIV/0!	#DIV/0!	#DIV/0!		0	0	0	0	0	0	0	0	0	0
[S]12	0	0	0	0	0	0	0	0	0	0	0	0	0	0	0	0	0						#DIV/0!	#DIV/0!	#DIV/0!	#DIV/0!	#DIV/0!	#DIV/0!	#DIV/0!	#DIV/0!	#DIV/0!	#DIV/0!	#DIV/0!	#DIV/0!	#DIV/0!	#DIV/0!	#DIV/0!	#DIV/0!		0	0	0	0	0	0	0	0	0	0
[S]13	0	0	0	0	0	0	0	0	0	0	0	0	0	0	0	0	0						#DIV/0!	#DIV/0!	#DIV/0!	#DIV/0!	#DIV/0!	#DIV/0!	#DIV/0!	#DIV/0!	#DIV/0!	#DIV/0!	#DIV/0!	#DIV/0!	#DIV/0!	#DIV/0!	#DIV/0!	#DIV/0!		0	0	0	0	0	0	0	0	0	0
[S]14	0	0	0	0	0	0	0	0	0	0	0	0	0	0	0	0	0						#DIV/0!	#DIV/0!	#DIV/0!	#DIV/0!	#DIV/0!	#DIV/0!	#DIV/0!	#DIV/0!	#DIV/0!	#DIV/0!	#DIV/0!	#DIV/0!	#DIV/0!	#DIV/0!	#DIV/0!	#DIV/0!		0	0	0	0	0	0	0	0	0	0
[S]15	0	0	0	0	0	0	0	0	0	0	0	0	0	0	0	0	0						#DIV/0!	#DIV/0!	#DIV/0!	#DIV/0!	#DIV/0!	#DIV/0!	#DIV/0!	#DIV/0!	#DIV/0!	#DIV/0!	#DIV/0!	#DIV/0!	#DIV/0!	#DIV/0!	#DIV/0!	#DIV/0!		0	0	0	0	0	0	0	0	0	0
	1	1	1	1	1	1	1	#DIV/0!	#DIV/0!	#DIV/0!	#DIV/0!	#DIV/0!	#DIV/0!	#DIV/0!	#DIV/0!	#DIV/0!	#DIV/0!																					2	2	0.509498	0.505435	0.501835	0.498625	0.495744	0.493144	#N/A	#N/A	#N/A	#N/A
	1	1	1	1	1	1	1	#DIV/0!	#DIV/0!	#DIV/0!	#DIV/0!	#DIV/0!	#DIV/0!	#DIV/0!	#DIV/0!	#DIV/0!	#DIV/0!					0.51	0.51	0.509498		-0.000501861	-0.000501861	5										2.5	2.5	0.593419	0.587915	0.583053	0.578726	0.57485	0.571358	#N/A	#N/A	#N/A	#N/A
	1	1	1	1	1	1	1	#DIV/0!	#DIV/0!	#DIV/0!	#DIV/0!	#DIV/0!	#DIV/0!	#DIV/0!	#DIV/0!	#DIV/0!	#DIV/0!					0.593	0.593	0.593419		0.000418551	0.000418551	5										3.33	3.33	0.710015	0.702154	0.695233	0.689091	0.683604	0.678674	#N/A	#N/A	#N/A	#N/A
	1	1	1	1	1	1	1	#DIV/0!	#DIV/0!	#DIV/0!	#DIV/0!	#DIV/0!	#DIV/0!	#DIV/0!	#DIV/0!	#DIV/0!	#DIV/0!					0.71	0.71	0.710015		1.53405e-05	1.53405e-05	5										5	5	0.884938	0.872765	0.8621	0.852679	0.844298	0.836792	#N/A	#N/A	#N/A	#N/A
	#DIV/0!	#DIV/0!	#DIV/0!	#DIV/0!	#DIV/0!	#DIV/0!	#DIV/0!	#DIV/0!	#DIV/0!	#DIV/0!	#DIV/0!	#DIV/0!	#DIV/0!	#DIV/0!	#DIV/0!	#DIV/0!	#DIV/0!					0.885	0.885	0.884938		-6.16847e-05	-6.16847e-05	5										#DIV/0!	#N/A	#N/A	#N/A	#N/A	#N/A	#N/A	#N/A	#N/A	#N/A	#N/A	#N/A
	#DIV/0!	#DIV/0!	#DIV/0!	#DIV/0!	#DIV/0!	#DIV/0!	#DIV/0!	#DIV/0!	#DIV/0!	#DIV/0!	#DIV/0!	#DIV/0!	#DIV/0!	#DIV/0!	#DIV/0!	#DIV/0!	#DIV/0!					#DIV/0!	#N/A	#N/A		#DIV/0!		5										#DIV/0!	#N/A	#N/A	#N/A	#N/A	#N/A	#N/A	#N/A	#N/A	#N/A	#N/A	#N/A
	#DIV/0!	#DIV/0!	#DIV/0!	#DIV/0!	#DIV/0!	#DIV/0!	#DIV/0!	#DIV/0!	#DIV/0!	#DIV/0!	#DIV/0!	#DIV/0!	#DIV/0!	#DIV/0!	#DIV/0!	#DIV/0!	#DIV/0!					#DIV/0!	#N/A	#N/A		#DIV/0!		5										#DIV/0!	#N/A	#N/A	#N/A	#N/A	#N/A	#N/A	#N/A	#N/A	#N/A	#N/A	#N/A
	#DIV/0!	#DIV/0!	#DIV/0!	#DIV/0!	#DIV/0!	#DIV/0!	#DIV/0!	#DIV/0!	#DIV/0!	#DIV/0!	#DIV/0!	#DIV/0!	#DIV/0!	#DIV/0!	#DIV/0!	#DIV/0!	#DIV/0!					#DIV/0!	#N/A	#N/A		#DIV/0!		5										#DIV/0!	#N/A	#N/A	#N/A	#N/A	#N/A	#N/A	#N/A	#N/A	#N/A	#N/A	#N/A
	#DIV/0!	#DIV/0!	#DIV/0!	#DIV/0!	#DIV/0!	#DIV/0!	#DIV/0!	#DIV/0!	#DIV/0!	#DIV/0!	#DIV/0!	#DIV/0!	#DIV/0!	#DIV/0!	#DIV/0!	#DIV/0!	#DIV/0!					#DIV/0!	#N/A	#N/A		#DIV/0!		5										#DIV/0!	#N/A	#N/A	#N/A	#N/A	#N/A	#N/A	#N/A	#N/A	#N/A	#N/A	#N/A
	#DIV/0!	#DIV/0!	#DIV/0!	#DIV/0!	#DIV/0!	#DIV/0!	#DIV/0!	#DIV/0!	#DIV/0!	#DIV/0!	#DIV/0!	#DIV/0!	#DIV/0!	#DIV/0!	#DIV/0!	#DIV/0!	#DIV/0!					#DIV/0!	#N/A	#N/A		#DIV/0!		5										#DIV/0!	#N/A	#N/A	#N/A	#N/A	#N/A	#N/A	#N/A	#N/A	#N/A	#N/A	#N/A
	#DIV/0!	#DIV/0!	#DIV/0!	#DIV/0!	#DIV/0!	#DIV/0!	#DIV/0!	#DIV/0!	#DIV/0!	#DIV/0!	#DIV/0!	#DIV/0!	#DIV/0!	#DIV/0!	#DIV/0!	#DIV/0!	#DIV/0!					#DIV/0!	#N/A	#N/A		#DIV/0!		5										#DIV/0!	#N/A	#N/A	#N/A	#N/A	#N/A	#N/A	#N/A	#N/A	#N/A	#N/A	#N/A
	#DIV/0!	#DIV/0!	#DIV/0!	#DIV/0!	#DIV/0!	#DIV/0!	#DIV/0!	#DIV/0!	#DIV/0!	#DIV/0!	#DIV/0!	#DIV/0!	#DIV/0!	#DIV/0!	#DIV/0!	#DIV/0!	#DIV/0!					#DIV/0!	#N/A	#N/A		#DIV/0!		5										#DIV/0!	#N/A	#N/A	#N/A	#N/A	#N/A	#N/A	#N/A	#N/A	#N/A	#N/A	#N/A
	#DIV/0!	#DIV/0!	#DIV/0!	#DIV/0!	#DIV/0!	#DIV/0!	#DIV/0!	#DIV/0!	#DIV/0!	#DIV/0!	#DIV/0!	#DIV/0!	#DIV/0!	#DIV/0!	#DIV/0!	#DIV/0!	#DIV/0!					#DIV/0!	#N/A	#N/A		#DIV/0!		5										#DIV/0!	#N/A	#N/A	#N/A	#N/A	#N/A	#N/A	#N/A	#N/A	#N/A	#N/A	#N/A
	#DIV/0!	#DIV/0!	#DIV/0!	#DIV/0!	#DIV/0!	#DIV/0!	#DIV/0!	#DIV/0!	#DIV/0!	#DIV/0!	#DIV/0!	#DIV/0!	#DIV/0!	#DIV/0!	#DIV/0!	#DIV/0!	#DIV/0!					#DIV/0!	#N/A	#N/A		#DIV/0!		5										#DIV/0!	#N/A	#N/A	#N/A	#N/A	#N/A	#N/A	#N/A	#N/A	#N/A	#N/A	#N/A
	#DIV/0!	#DIV/0!	#DIV/0!	#DIV/0!	#DIV/0!	#DIV/0!	#DIV/0!	#DIV/0!	#DIV/0!	#DIV/0!	#DIV/0!	#DIV/0!	#DIV/0!	#DIV/0!	#DIV/0!	#DIV/0!	#DIV/0!					#DIV/0!	#N/A	#N/A		#DIV/0!		5										#DIV/0!	#N/A	#N/A	#N/A	#N/A	#N/A	#N/A	#N/A	#N/A	#N/A	#N/A	#N/A
																						#DIV/0!	#N/A	#N/A		#DIV/0!		5
																						0.505	0.505	0.505435		0.000434646	0.000434646	5											0.5	1.96272	1.9785	1.99269	2.00551	2.01717	2.02781	#N/A	#N/A	#N/A	#N/A
																						0.588	0.588	0.587915		-8.45508e-05	-8.45508e-05	5											0.4	1.68515	1.70092	1.71511	1.72793	1.73959	1.75022	#N/A	#N/A	#N/A	#N/A
																						0.702	0.702	0.702154		0.000154444	0.000154444	5											0.3003	1.40842	1.42419	1.43837	1.45119	1.46283	1.47346	#N/A	#N/A	#N/A	#N/A
																						0.873	0.873	0.872765		-0.00023534	-0.00023534	5											0.2	1.13002	1.14578	1.15996	1.17277	1.18442	1.19504	#N/A	#N/A	#N/A	#N/A
																						#DIV/0!	#N/A	#N/A		#DIV/0!		5											#N/A	#N/A	#N/A	#N/A	#N/A	#N/A	#N/A	#N/A	#N/A	#N/A	#N/A
																						#DIV/0!	#N/A	#N/A		#DIV/0!		5											#N/A	#N/A	#N/A	#N/A	#N/A	#N/A	#N/A	#N/A	#N/A	#N/A	#N/A
																						#DIV/0!	#N/A	#N/A		#DIV/0!		5											#N/A	#N/A	#N/A	#N/A	#N/A	#N/A	#N/A	#N/A	#N/A	#N/A	#N/A
																						#DIV/0!	#N/A	#N/A		#DIV/0!		5											#N/A	#N/A	#N/A	#N/A	#N/A	#N/A	#N/A	#N/A	#N/A	#N/A	#N/A
																						#DIV/0!	#N/A	#N/A		#DIV/0!		5											#N/A	#N/A	#N/A	#N/A	#N/A	#N/A	#N/A	#N/A	#N/A	#N/A	#N/A
																						#DIV/0!	#N/A	#N/A		#DIV/0!		5											#N/A	#N/A	#N/A	#N/A	#N/A	#N/A	#N/A	#N/A	#N/A	#N/A	#N/A
																						#DIV/0!	#N/A	#N/A		#DIV/0!		5											#N/A	#N/A	#N/A	#N/A	#N/A	#N/A	#N/A	#N/A	#N/A	#N/A	#N/A
																						#DIV/0!	#N/A	#N/A		#DIV/0!		5											#N/A	#N/A	#N/A	#N/A	#N/A	#N/A	#N/A	#N/A	#N/A	#N/A	#N/A
																						#DIV/0!	#N/A	#N/A		#DIV/0!		5											#N/A	#N/A	#N/A	#N/A	#N/A	#N/A	#N/A	#N/A	#N/A	#N/A	#N/A
																						#DIV/0!	#N/A	#N/A		#DIV/0!		5											#N/A	#N/A	#N/A	#N/A	#N/A	#N/A	#N/A	#N/A	#N/A	#N/A	#N/A
																						#DIV/0!	#N/A	#N/A		#DIV/0!		5											#N/A	#N/A	#N/A	#N/A	#N/A	#N/A	#N/A	#N/A	#N/A	#N/A	#N/A
																						0.502	0.502	0.501835		-0.000164589	-0.000164589	5
																						0.583	0.583	0.583053		5.30942e-05	5.30942e-05	5												0.51	0.505	0.502	0.499	0.496	0.493	#DIV/0!	#DIV/0!	#DIV/0!	#DIV/0!
																						0.695	0.695	0.695233		0.000232524	0.000232524	5												0.593	0.588	0.583	0.579	0.575	0.571	#DIV/0!	#DIV/0!	#DIV/0!	#DIV/0!
																						0.862	0.862	0.8621		9.97395e-05	9.97395e-05	5												0.71	0.702	0.695	0.689	0.683	0.679	#DIV/0!	#DIV/0!	#DIV/0!	#DIV/0!
																						#DIV/0!	#N/A	#N/A		#DIV/0!		5												0.885	0.873	0.862	0.853	0.844	0.837	#DIV/0!	#DIV/0!	#DIV/0!	#DIV/0!
																						#DIV/0!	#N/A	#N/A		#DIV/0!		5												#DIV/0!	#DIV/0!	#DIV/0!	#DIV/0!	#DIV/0!	#DIV/0!	#DIV/0!	#DIV/0!	#DIV/0!	#DIV/0!
																						#DIV/0!	#N/A	#N/A		#DIV/0!		5												#DIV/0!	#DIV/0!	#DIV/0!	#DIV/0!	#DIV/0!	#DIV/0!	#DIV/0!	#DIV/0!	#DIV/0!	#DIV/0!
																						#DIV/0!	#N/A	#N/A		#DIV/0!		5												#DIV/0!	#DIV/0!	#DIV/0!	#DIV/0!	#DIV/0!	#DIV/0!	#DIV/0!	#DIV/0!	#DIV/0!	#DIV/0!
																						#DIV/0!	#N/A	#N/A		#DIV/0!		5												#DIV/0!	#DIV/0!	#DIV/0!	#DIV/0!	#DIV/0!	#DIV/0!	#DIV/0!	#DIV/0!	#DIV/0!	#DIV/0!
																						#DIV/0!	#N/A	#N/A		#DIV/0!		5												#DIV/0!	#DIV/0!	#DIV/0!	#DIV/0!	#DIV/0!	#DIV/0!	#DIV/0!	#DIV/0!	#DIV/0!	#DIV/0!
																						#DIV/0!	#N/A	#N/A		#DIV/0!		5												#DIV/0!	#DIV/0!	#DIV/0!	#DIV/0!	#DIV/0!	#DIV/0!	#DIV/0!	#DIV/0!	#DIV/0!	#DIV/0!
																						#DIV/0!	#N/A	#N/A		#DIV/0!		5												#DIV/0!	#DIV/0!	#DIV/0!	#DIV/0!	#DIV/0!	#DIV/0!	#DIV/0!	#DIV/0!	#DIV/0!	#DIV/0!
																						#DIV/0!	#N/A	#N/A		#DIV/0!		5												#DIV/0!	#DIV/0!	#DIV/0!	#DIV/0!	#DIV/0!	#DIV/0!	#DIV/0!	#DIV/0!	#DIV/0!	#DIV/0!
																						#DIV/0!	#N/A	#N/A		#DIV/0!		5												#DIV/0!	#DIV/0!	#DIV/0!	#DIV/0!	#DIV/0!	#DIV/0!	#DIV/0!	#DIV/0!	#DIV/0!	#DIV/0!
																						#DIV/0!	#N/A	#N/A		#DIV/0!		5												#DIV/0!	#DIV/0!	#DIV/0!	#DIV/0!	#DIV/0!	#DIV/0!	#DIV/0!	#DIV/0!	#DIV/0!	#DIV/0!
																						0.499	0.499	0.498625		-0.000374831	-0.000374831	5												#DIV/0!	#DIV/0!	#DIV/0!	#DIV/0!	#DIV/0!	#DIV/0!	#DIV/0!	#DIV/0!	#DIV/0!	#DIV/0!
																						0.579	0.579	0.578726		-0.000274264	-0.000274264	5
																						0.689	0.689	0.689091		9.08226e-05	9.08226e-05	5												1/s	0	1	2	3	4	5	0	0	0
																						0.853	0.853	0.852679		-0.000320557	-0.000320557	5											1	0.5	1.96272	1.9785	1.99269	2.00551	2.01717	2.02781	#N/A	#N/A	#N/A
																						#DIV/0!	#N/A	#N/A		#DIV/0!		5											2	0.4	1.68515	1.70092	1.71511	1.72793	1.73959	1.75022	#N/A	#N/A	#N/A
																						#DIV/0!	#N/A	#N/A		#DIV/0!		5											3	0.3003	1.40842	1.42419	1.43837	1.45119	1.46283	1.47346	#N/A	#N/A	#N/A
																						#DIV/0!	#N/A	#N/A		#DIV/0!		5											4	0.2	1.13002	1.14578	1.15996	1.17277	1.18442	1.19504	#N/A	#N/A	#N/A
																						#DIV/0!	#N/A	#N/A		#DIV/0!		5											5	#N/A	#N/A	#N/A	#N/A	#N/A	#N/A	#N/A	#N/A	#N/A	#N/A
																						#DIV/0!	#N/A	#N/A		#DIV/0!		5											6	#N/A	#N/A	#N/A	#N/A	#N/A	#N/A	#N/A	#N/A	#N/A	#N/A
																						#DIV/0!	#N/A	#N/A		#DIV/0!		5											7	#N/A	#N/A	#N/A	#N/A	#N/A	#N/A	#N/A	#N/A	#N/A	#N/A
																						#DIV/0!	#N/A	#N/A		#DIV/0!		5											8	#N/A	#N/A	#N/A	#N/A	#N/A	#N/A	#N/A	#N/A	#N/A	#N/A
																						#DIV/0!	#N/A	#N/A		#DIV/0!		5											9	#N/A	#N/A	#N/A	#N/A	#N/A	#N/A	#N/A	#N/A	#N/A	#N/A
																						#DIV/0!	#N/A	#N/A		#DIV/0!		5											10	#N/A	#N/A	#N/A	#N/A	#N/A	#N/A	#N/A	#N/A	#N/A	#N/A
																						#DIV/0!	#N/A	#N/A		#DIV/0!		5											11	#N/A	#N/A	#N/A	#N/A	#N/A	#N/A	#N/A	#N/A	#N/A	#N/A
																						#DIV/0!	#N/A	#N/A		#DIV/0!		5											12	#N/A	#N/A	#N/A	#N/A	#N/A	#N/A	#N/A	#N/A	#N/A	#N/A
																						0.496	0.496	0.495744		-0.000255908	-0.000255908	5											13	#N/A	#N/A	#N/A	#N/A	#N/A	#N/A	#N/A	#N/A	#N/A	#N/A
																						0.575	0.575	0.57485		-0.000150319	-0.000150319	5											14	#N/A	#N/A	#N/A	#N/A	#N/A	#N/A	#N/A	#N/A	#N/A	#N/A
																						0.683	0.683	0.683604		0.000604462	0.000604462	5											15	#N/A	#N/A	#N/A	#N/A	#N/A	#N/A	#N/A	#N/A	#N/A	#N/A
																						0.844	0.844	0.844298		0.000297908	0.000297908	5
																						#DIV/0!	#N/A	#N/A		#DIV/0!		5
																						#DIV/0!	#N/A	#N/A		#DIV/0!		5
																						#DIV/0!	#N/A	#N/A		#DIV/0!		5
																						#DIV/0!	#N/A	#N/A		#DIV/0!		5
																						#DIV/0!	#N/A	#N/A		#DIV/0!		5
																						#DIV/0!	#N/A	#N/A		#DIV/0!		5
																						#DIV/0!	#N/A	#N/A		#DIV/0!		5
																						#DIV/0!	#N/A	#N/A		#DIV/0!		5
																						#DIV/0!	#N/A	#N/A		#DIV/0!		5
																						#DIV/0!	#N/A	#N/A		#DIV/0!		5
																						#DIV/0!	#N/A	#N/A		#DIV/0!		5
																						0.493	0.493	0.493144		0.000144022	0.000144022	5
																						0.571	0.571	0.571358		0.000357828	0.000357828	5
																						0.679	0.679	0.678674		-0.000326135	-0.000326135	5
																						0.837	0.837	0.836792		-0.000207703	-0.000207703	5
																						#DIV/0!	#N/A	#N/A		#DIV/0!		5
																						#DIV/0!	#N/A	#N/A		#DIV/0!		5
																						#DIV/0!	#N/A	#N/A		#DIV/0!		5
																						#DIV/0!	#N/A	#N/A		#DIV/0!		5
																						#DIV/0!	#N/A	#N/A		#DIV/0!		5
																						#DIV/0!	#N/A	#N/A		#DIV/0!		5
																						#DIV/0!	#N/A	#N/A		#DIV/0!		5
																						#DIV/0!	#N/A	#N/A		#DIV/0!		5
																						#DIV/0!	#N/A	#N/A		#DIV/0!		5
																						#DIV/0!	#N/A	#N/A		#DIV/0!		5
																						#DIV/0!	#N/A	#N/A		#DIV/0!		5
																						#DIV/0!	#N/A	#N/A		#DIV/0!		5
																						#DIV/0!	#N/A	#N/A		#DIV/0!		5
																						#DIV/0!	#N/A	#N/A		#DIV/0!		5
																						#DIV/0!	#N/A	#N/A		#DIV/0!		5
																						#DIV/0!	#N/A	#N/A		#DIV/0!		5
																						#DIV/0!	#N/A	#N/A		#DIV/0!		5
																						#DIV/0!	#N/A	#N/A		#DIV/0!		5
																						#DIV/0!	#N/A	#N/A		#DIV/0!		5
																						#DIV/0!	#N/A	#N/A		#DIV/0!		5
																						#DIV/0!	#N/A	#N/A		#DIV/0!		5
																						#DIV/0!	#N/A	#N/A		#DIV/0!		5
																						#DIV/0!	#N/A	#N/A		#DIV/0!		5
																						#DIV/0!	#N/A	#N/A		#DIV/0!		5
																						#DIV/0!	#N/A	#N/A		#DIV/0!		5
																						#DIV/0!	#N/A	#N/A		#DIV/0!		5
																						#DIV/0!	#N/A	#N/A		#DIV/0!		5
																						#DIV/0!	#N/A	#N/A		#DIV/0!		5
																						#DIV/0!	#N/A	#N/A		#DIV/0!		5
																						#DIV/0!	#N/A	#N/A		#DIV/0!		5
																						#DIV/0!	#N/A	#N/A		#DIV/0!		5
																						#DIV/0!	#N/A	#N/A		#DIV/0!		5
																						#DIV/0!	#N/A	#N/A		#DIV/0!		5
																						#DIV/0!	#N/A	#N/A		#DIV/0!		5
																						#DIV/0!	#N/A	#N/A		#DIV/0!		5
																						#DIV/0!	#N/A	#N/A		#DIV/0!		5
																						#DIV/0!	#N/A	#N/A		#DIV/0!		5
																						#DIV/0!	#N/A	#N/A		#DIV/0!		5
																						#DIV/0!	#N/A	#N/A		#DIV/0!		5
																						#DIV/0!	#N/A	#N/A		#DIV/0!		5
																						#DIV/0!	#N/A	#N/A		#DIV/0!		5
																						#DIV/0!	#N/A	#N/A		#DIV/0!		5
																						#DIV/0!	#N/A	#N/A		#DIV/0!		5
																						#DIV/0!	#N/A	#N/A		#DIV/0!		5
																						#DIV/0!	#N/A	#N/A		#DIV/0!		5
																						#DIV/0!	#N/A	#N/A		#DIV/0!		5
																						#DIV/0!	#N/A	#N/A		#DIV/0!		5
																						#DIV/0!	#N/A	#N/A		#DIV/0!		5
																						#DIV/0!	#N/A	#N/A		#DIV/0!		5
																						#DIV/0!	#N/A	#N/A		#DIV/0!		5
																						#DIV/0!	#N/A	#N/A		#DIV/0!		5
																						#DIV/0!	#N/A	#N/A		#DIV/0!		5
																						#DIV/0!	#N/A	#N/A		#DIV/0!		5
																						#DIV/0!	#N/A	#N/A		#DIV/0!		5
																						#DIV/0!	#N/A	#N/A		#DIV/0!		5
																						#DIV/0!	#N/A	#N/A		#DIV/0!		5
																						#DIV/0!	#N/A	#N/A		#DIV/0!		5
																						#DIV/0!	#N/A	#N/A		#DIV/0!		5
																						#DIV/0!	#N/A	#N/A		#DIV/0!		5
																						#DIV/0!	#N/A	#N/A		#DIV/0!		5
																						#DIV/0!	#N/A	#N/A		#DIV/0!		5
																						#DIV/0!	#N/A	#N/A		#DIV/0!		5
																						#DIV/0!	#N/A	#N/A		#DIV/0!		5
																						#DIV/0!	#N/A	#N/A		#DIV/0!		5
																						#DIV/0!	#N/A	#N/A		#DIV/0!		5
																						#DIV/0!	#N/A	#N/A		#DIV/0!		5
																						#DIV/0!	#N/A	#N/A		#DIV/0!		5
																						#DIV/0!	#N/A	#N/A		#DIV/0!		5
																						#DIV/0!	#N/A	#N/A		#DIV/0!		5
																						#DIV/0!	#N/A	#N/A		#DIV/0!		5
																						#DIV/0!	#N/A	#N/A		#DIV/0!		5
																						#DIV/0!	#N/A	#N/A		#DIV/0!		5
																						#DIV/0!	#N/A	#N/A		#DIV/0!		5
																						#DIV/0!	#N/A	#N/A		#DIV/0!		5
																						#DIV/0!	#N/A	#N/A		#DIV/0!		5
																						#DIV/0!	#N/A	#N/A		#DIV/0!		5
																						#DIV/0!	#N/A	#N/A		#DIV/0!		5
																						#DIV/0!	#N/A	#N/A		#DIV/0!		5
																						#DIV/0!	#N/A	#N/A		#DIV/0!		5
																						#DIV/0!	#N/A	#N/A		#DIV/0!		5
																						#DIV/0!	#N/A	#N/A		#DIV/0!		5
																						#DIV/0!	#N/A	#N/A		#DIV/0!		5
																						#DIV/0!	#N/A	#N/A		#DIV/0!		5
																						#DIV/0!	#N/A	#N/A		#DIV/0!		5
																						#DIV/0!	#N/A	#N/A		#DIV/0!		5
																						#DIV/0!	#N/A	#N/A		#DIV/0!		5
																						#DIV/0!	#N/A	#N/A		#DIV/0!		5
																						#DIV/0!	#N/A	#N/A		#DIV/0!		5
																						#DIV/0!	#N/A	#N/A		#DIV/0!		5
																						#DIV/0!	#N/A	#N/A		#DIV/0!		5
																						#DIV/0!	#N/A	#N/A		#DIV/0!		5
																						#DIV/0!	#N/A	#N/A		#DIV/0!		5
																						#DIV/0!	#N/A	#N/A		#DIV/0!		5
																						#DIV/0!	#N/A	#N/A		#DIV/0!		5
																						#DIV/0!	#N/A	#N/A		#DIV/0!		5
																						#DIV/0!	#N/A	#N/A		#DIV/0!		5
																						#DIV/0!	#N/A	#N/A		#DIV/0!		5
																						#DIV/0!	#N/A	#N/A		#DIV/0!		5
																						#DIV/0!	#N/A	#N/A		#DIV/0!		5
																						#DIV/0!	#N/A	#N/A		#DIV/0!		5
																						#DIV/0!	#N/A	#N/A		#DIV/0!		5
																						#DIV/0!	#N/A	#N/A		#DIV/0!		5
																						#DIV/0!	#N/A	#N/A		#DIV/0!		5
																						#DIV/0!	#N/A	#N/A		#DIV/0!		5
																						#DIV/0!	#N/A	#N/A		#DIV/0!		5
																						#DIV/0!	#N/A	#N/A		#DIV/0!		5
																						#DIV/0!	#N/A	#N/A		#DIV/0!		5
																						#DIV/0!	#N/A	#N/A		#DIV/0!		5
																						#DIV/0!	#N/A	#N/A		#DIV/0!		5
																						#DIV/0!	#N/A	#N/A		#DIV/0!		5
																						#DIV/0!	#N/A	#N/A		#DIV/0!		5
																						#DIV/0!	#N/A	#N/A		#DIV/0!		5
																						#DIV/0!	#N/A	#N/A		#DIV/0!		5
																						#DIV/0!	#N/A	#N/A		#DIV/0!		5
																						#DIV/0!	#N/A	#N/A		#DIV/0!		5
																						#DIV/0!	#N/A	#N/A		#DIV/0!		5
																						#DIV/0!	#N/A	#N/A		#DIV/0!		5
																						#DIV/0!	#N/A	#N/A		#DIV/0!		5
																						#DIV/0!	#N/A	#N/A		#DIV/0!		5
																						#DIV/0!	#N/A	#N/A		#DIV/0!		5
																						#DIV/0!	#N/A	#N/A		#DIV/0!		5
																						#DIV/0!	#N/A	#N/A		#DIV/0!		5
																						#DIV/0!	#N/A	#N/A		#DIV/0!		5
																						#DIV/0!	#N/A	#N/A		#DIV/0!		5
																						#DIV/0!	#N/A	#N/A		#DIV/0!		5
																						#DIV/0!	#N/A	#N/A		#DIV/0!		5
																						#DIV/0!	#N/A	#N/A		#DIV/0!		5
																						#DIV/0!	#N/A	#N/A		#DIV/0!		5
																						#DIV/0!	#N/A	#N/A		#DIV/0!		5
																						#DIV/0!	#N/A	#N/A		#DIV/0!		5
																						#DIV/0!	#N/A	#N/A		#DIV/0!		5
																						#DIV/0!	#N/A	#N/A		#DIV/0!		5
																						#DIV/0!	#N/A	#N/A		#DIV/0!		5
																						#DIV/0!	#N/A	#N/A		#DIV/0!		5
																						#DIV/0!	#N/A	#N/A		#DIV/0!		5
																						#DIV/0!	#N/A	#N/A		#DIV/0!		5
																						#DIV/0!	#N/A	#N/A		#DIV/0!		5
																						#DIV/0!	#N/A	#N/A		#DIV/0!		5
																						#DIV/0!	#N/A	#N/A		#DIV/0!		5
																						#DIV/0!	#N/A	#N/A		#DIV/0!		5
																						#DIV/0!	#N/A	#N/A		#DIV/0!		5
																						#DIV/0!	#N/A	#N/A		#DIV/0!		5
																						#DIV/0!	#N/A	#N/A		#DIV/0!		5
																						#DIV/0!	#N/A	#N/A		#DIV/0!		5
																						#DIV/0!	#N/A	#N/A		#DIV/0!		5
																						#DIV/0!	#N/A	#N/A		#DIV/0!		5
																						#DIV/0!	#N/A	#N/A		#DIV/0!		5
																						#DIV/0!	#N/A	#N/A		#DIV/0!		5
																						#DIV/0!	#N/A	#N/A		#DIV/0!		5
																						#DIV/0!	#N/A	#N/A		#DIV/0!		5
																						#DIV/0!	#N/A	#N/A		#DIV/0!		5
																						#DIV/0!	#N/A	#N/A		#DIV/0!		5
																						#DIV/0!	#N/A	#N/A		#DIV/0!		5
																						#DIV/0!	#N/A	#N/A		#DIV/0!		5
																						#DIV/0!	#N/A	#N/A		#DIV/0!		5
																						#DIV/0!	#N/A	#N/A		#DIV/0!		5
																						#DIV/0!	#N/A	#N/A		#DIV/0!		5
																						#DIV/0!	#N/A	#N/A		#DIV/0!		5
																						#DIV/0!	#N/A	#N/A		#DIV/0!		5
																						#DIV/0!	#N/A	#N/A		#DIV/0!		5
																						#DIV/0!	#N/A	#N/A		#DIV/0!		5
[truncated: 54 more columns]
