# Supplementary material for: Comparing enzyme activity modifier equations through the development of global data fitting templates in Excel
Source: PeerJ. 2018 Dec 14;6:e6082. doi: 10.7717/peerj.6082 (PMC6296338; doi:10.7717/peerj.6082)
Supplement: Supplemental Information 16 [file peerj-06-6082-s016.xlsx]

## Sheet: Raw data and fitting summary
		No Inhibitor	[I]1	[I]2	[I]3	[I]4	[I]5	[I]6	[I]7	[I]8	[I]9	[I]10	[I]11	[I]12	[I]13	[I]14	[I]15
		0	0	0.000167	0.000167	0.00167	0.00167	0.0167	0.0167
[S]1	6.66667	26.525	27.852	27.489	26.82	23.377	24.215	14.578	14.684
[S]2	3.33333	27.156	29.482	27.982	27.709	22.273	22.304	10.407	10.194
[S]3	1.66667	25.761	27.766	26.384	25.949	18.638	19.012	6.558	6.38
[S]4	0.833333	23.735	25.552	23.757	23.119	14.421	14.677	3.886	3.746
[S]5	0.416667	20.762	21.474	19.368	19.525	10.095	10.037	2.26	2.22
[S]6	0.208333	15.383	16.04	14.238	14.059	6.401	6.432	1.269	1.209
[S]7
[S]8
[S]9
[S]10
[S]11
[S]12
[S]13
[S]14
[S]15
		Direct linear plot Km, Vmax estimates
							0.0183771	6.66667	27.523	1	1	6.66667	27.523	6.66667	27.523
		Km	0.155542				0.013467	3.33333	26.9095	1	1	3.33333	26.9095	3.33333	26.9095
		Vmax	28.1652					1.66667	25.761	1	1	1.66667	25.761	1.66667	25.761
								0.833333	23.735	1	1	0.833333	23.735	0.833333	23.735
	Ki estimate based on linear decrease in activity							0.416667	20.5091	1	1	0.416667	20.5091	0.416667	20.5091
								0.208333	16.1257	1	1	0.208333	16.1257	0.208333	16.1257
		Ki	0.0183771					0	0	#DIV/0!	#DIV/0!	#DIV/0!	#DIV/0!	#N/A	#N/A
								0	0	#DIV/0!	#DIV/0!	#DIV/0!	#DIV/0!	#N/A	#N/A
								0	0	#DIV/0!	#DIV/0!	#DIV/0!	#DIV/0!	#N/A	#N/A
								0	0	#DIV/0!	#DIV/0!	#DIV/0!	#DIV/0!	#N/A	#N/A
								0	0	#DIV/0!	#DIV/0!	#DIV/0!	#DIV/0!	#N/A	#N/A
								0	0	#DIV/0!	#DIV/0!	#DIV/0!	#DIV/0!	#N/A	#N/A
								0	0	#DIV/0!	#DIV/0!	#DIV/0!	#DIV/0!	#N/A	#N/A
								0	0	#DIV/0!	#DIV/0!	#DIV/0!	#DIV/0!	#N/A	#N/A
								0	0	#DIV/0!	#DIV/0!	#DIV/0!	#DIV/0!	#N/A	#N/A
			Km	Km2	Vmax	Vmax2	Ki	b	RSS	RSE	n	k	BIC
		Partial Non-competitive	0.270531		31.344	5.47615	0.00289383		265.325	2.45563	48	4	42.3668
		Partial Competitive	0.0955028	194.247	9.81457		0.000272051		58.4952	1.15301	48	4	10.8472
		Partial Uncompetitive	0.320986		22.401	0	1.08461		2419.55	7.41551	48	4	88.4446
		Partial Mixed Non-competitive	0.152243	6.68737	28.9118		0.0169993	0.450219	22.8237	0.728549	48	5	-7.09087
		Modifier equation	0.152243	6.68728	28.9118	13.0163	0.0169992		22.8237	0.728549	48	5	-7.09087
													Residual distribution
													Partial Non-competitive	Partial Competitive	Partial Uncompetitive	Partial Mixed Non-competitive	Modifier equation
												Minimum value	-5.74994	-2.69767	-8.41502	-1.83305	-1.83306
												First quartile	-1.63309	-0.513135	-6.02311	-0.385327	-0.385306
												Median value	-0.192674	0.0277007	-2.29778	0.0462227	0.0462318
					Partial Non-competitive	Partial Competitive	Partial Uncompetitive	Partial Mixed Non-competitive	Modifier equation			Third quartile	2.13909	0.655204	4.33329	0.413174	0.41317
				Q1	-1.63309	-0.513135	-6.02311	-0.385327	-0.385306			Maximum value	3.5967	3.50857	13.4443	1.74125	1.74125
				Min	-5.74994	-2.69767	-8.41502	-1.83305	-1.83306
				Median	-0.192674	0.0277007	-2.29778	0.0462227	0.0462318
				Max	3.5967	3.50857	13.4443	1.74125	1.74125
				Q3	2.13909	0.655204	4.33329	0.413174	0.41317
	Partial Non-competitive
	Km	0.270531
	Vmax	31.344
	bVmax	5.47615
	Ki	0.00289383
	RSS	265.325
	Partial Competitive
	Km	0.0955028
	Km2	194.247
	Vmax	9.81457
	Ki	0.000272051
	RSS	58.4952
	Partial Uncompetitive
	Km	0.320986
	Vmax	22.401
	Vmax2	0
	Ki	1.08461
	RSS	2419.55
	Partial Mixed Non-competitive
	Km	0.152243
	Km2	6.68737
	Vmax	28.9118
	Ki	0.0169993
	b	0.450219
	RSS	22.8237
	Modifier equation
	Km	0.152243
	Km2	6.68728
	Vmax	28.9118
	Vmax2	13.0163
	Kx	0.0169992
	RSS	22.8237

## Sheet: modified direct linear plot
Km/Vmax direct plot
									Intercept points x-axis																				Intercept points x-axis
										Line 1	Line 2	Line 3	Line 4	Line 5	Line 6	Line 7	Line 8	Line 9	Line 10	Line 11	Line 12	Line 13	Line 14	Line 15						Line 1	Line 2	Line 3	Line 4	Line 5	Line 6	Line 7	Line 8	Line 9	Line 10	Line 11	Line 12	Line 13	Line 14	Line 15
			x-intercept	y-interecept					Line 1																				Line 1
[Substrate]		v	[Substrate]/v	1/v					Line 2	-0.00584005																			Line 2	-0.00584005
6.66667		26.525	0.251335	0.0377003					Line 3	0.00248464	0.00664698																		Line 3	0.00248464	0.00664698
3.33333		27.156	0.122748	0.0368243					Line 4	0.00422056	0.00589733	0.00552251																	Line 4	0.00422056	0.00589733	0.00552251
1.66667		25.761	0.0646973	0.0388184					Line 5	0.00465095	0.00540031	0.00519253	0.00502754																Line 5	0.00465095	0.00540031	0.00519253	0.00502754
0.833333		23.735	0.0351099	0.0421319					Line 6	0.00587237	0.00626279	0.00623535	0.00635415	0.00701746															Line 6	0.00587237	0.00626279	0.00623535	0.00635415	0.00701746
0.416667		20.762	0.0200687	0.0481649					Line 7	#DIV/0!	#DIV/0!	#DIV/0!	#DIV/0!	#DIV/0!	#DIV/0!														Line 7
0.208333		15.383	0.0135431	0.0650068					Line 8	#DIV/0!	#DIV/0!	#DIV/0!	#DIV/0!	#DIV/0!	#DIV/0!	#DIV/0!													Line 8
0		0	#DIV/0!	#DIV/0!					Line 9	#DIV/0!	#DIV/0!	#DIV/0!	#DIV/0!	#DIV/0!	#DIV/0!	#DIV/0!	#DIV/0!												Line 9
0		0	#DIV/0!	#DIV/0!					Line 10	#DIV/0!	#DIV/0!	#DIV/0!	#DIV/0!	#DIV/0!	#DIV/0!	#DIV/0!	#DIV/0!	#DIV/0!											Line 10
0		0	#DIV/0!	#DIV/0!					Line 11	#DIV/0!	#DIV/0!	#DIV/0!	#DIV/0!	#DIV/0!	#DIV/0!	#DIV/0!	#DIV/0!	#DIV/0!	#DIV/0!										Line 11
0		0	#DIV/0!	#DIV/0!					Line 12	#DIV/0!	#DIV/0!	#DIV/0!	#DIV/0!	#DIV/0!	#DIV/0!	#DIV/0!	#DIV/0!	#DIV/0!	#DIV/0!	#DIV/0!									Line 12
0		0	#DIV/0!	#DIV/0!					Line 13	#DIV/0!	#DIV/0!	#DIV/0!	#DIV/0!	#DIV/0!	#DIV/0!	#DIV/0!	#DIV/0!	#DIV/0!	#DIV/0!	#DIV/0!	#DIV/0!								Line 13
0		0	#DIV/0!	#DIV/0!					Line 14	#DIV/0!	#DIV/0!	#DIV/0!	#DIV/0!	#DIV/0!	#DIV/0!	#DIV/0!	#DIV/0!	#DIV/0!	#DIV/0!	#DIV/0!	#DIV/0!	#DIV/0!							Line 14
0		0	#DIV/0!	#DIV/0!					Line 15	#DIV/0!	#DIV/0!	#DIV/0!	#DIV/0!	#DIV/0!	#DIV/0!	#DIV/0!	#DIV/0!	#DIV/0!	#DIV/0!	#DIV/0!	#DIV/0!	#DIV/0!	#DIV/0!						Line 15
0		0	#DIV/0!	#DIV/0!
0		0	#DIV/0!	#DIV/0!
																														Km/Vmax (x-axis):	0.00552251		Km:	0.155542
																														Standard dev:	0.00313097
Line 1	x	y
	0	0.0377003		Slope:	-0.15
	0.251335	0		y-intercept:	0.0377003				1/Intercept points y-axis																				1/Intercept points y-axis
										Line 1	Line 2	Line 3	Line 4	Line 5	Line 6	Line 7	Line 8	Line 9	Line 10	Line 11	Line 12	Line 13	Line 14	Line 15						Line 1	Line 2	Line 3	Line 4	Line 5	Line 6	Line 7	Line 8	Line 9	Line 10	Line 11	Line 12	Line 13	Line 14	Line 15
Line 2	x	y							Line 1																				Line 1
	0	0.0368243		Slope:	-0.3				Line 2	25.9227																			Line 2	25.9227
	0.122748	0		y-intercept:	0.0368243				Line 3	26.7898	28.7107																		Line 3	26.7898	28.7107
									Line 4	26.978	28.5265	28.1652																	Line 4	26.978	28.5265	28.1652
Line 3	x	y							Line 5	27.0251	28.4057	28.009	27.7017																Line 5	27.0251	28.4057	28.009	27.7017
	0	0.0388184		Slope:	-0.6				Line 6	27.1596	28.616	28.5086	28.9797	31.9254															Line 6	27.1596	28.616	28.5086	28.9797	31.9254
	0.0646973	0		y-intercept:	0.0388184				Line 7	#DIV/0!	#DIV/0!	#DIV/0!	#DIV/0!	#DIV/0!	#DIV/0!														Line 7
									Line 8	#DIV/0!	#DIV/0!	#DIV/0!	#DIV/0!	#DIV/0!	#DIV/0!	#DIV/0!													Line 8
Line 4	x	y							Line 9	#DIV/0!	#DIV/0!	#DIV/0!	#DIV/0!	#DIV/0!	#DIV/0!	#DIV/0!	#DIV/0!												Line 9
	0	0.0421319		Slope:	-1.2				Line 10	#DIV/0!	#DIV/0!	#DIV/0!	#DIV/0!	#DIV/0!	#DIV/0!	#DIV/0!	#DIV/0!	#DIV/0!											Line 10
	0.0351099	0		y-intercept:	0.0421319				Line 11	#DIV/0!	#DIV/0!	#DIV/0!	#DIV/0!	#DIV/0!	#DIV/0!	#DIV/0!	#DIV/0!	#DIV/0!	#DIV/0!										Line 11
									Line 12	#DIV/0!	#DIV/0!	#DIV/0!	#DIV/0!	#DIV/0!	#DIV/0!	#DIV/0!	#DIV/0!	#DIV/0!	#DIV/0!	#DIV/0!									Line 12
Line 5	x	y							Line 13	#DIV/0!	#DIV/0!	#DIV/0!	#DIV/0!	#DIV/0!	#DIV/0!	#DIV/0!	#DIV/0!	#DIV/0!	#DIV/0!	#DIV/0!	#DIV/0!								Line 13
	0	0.0481649		Slope:	-2.4				Line 14	#DIV/0!	#DIV/0!	#DIV/0!	#DIV/0!	#DIV/0!	#DIV/0!	#DIV/0!	#DIV/0!	#DIV/0!	#DIV/0!	#DIV/0!	#DIV/0!	#DIV/0!							Line 14
	0.0200687	0		y-intercept:	0.0481649				Line 15	#DIV/0!	#DIV/0!	#DIV/0!	#DIV/0!	#DIV/0!	#DIV/0!	#DIV/0!	#DIV/0!	#DIV/0!	#DIV/0!	#DIV/0!	#DIV/0!	#DIV/0!	#DIV/0!						Line 15
Line 6	x	y
	0	0.0650068		Slope:	-4.8
	0.0135431	0		y-intercept:	0.0650068
Line 7	x	y																												Vmax:	28.1652
	0	#DIV/0!		Slope:	#VALUE!																									Standard dev:	1.37363
	#DIV/0!	0		y-intercept:	#DIV/0!
Line 8	x	y
	0	#DIV/0!		Slope:	#VALUE!
	#DIV/0!	0		y-intercept:	#DIV/0!
Line 9	x	y
	0	#DIV/0!		Slope:	#VALUE!
	#DIV/0!	0		y-intercept:	#DIV/0!
Line 10	x	y
	0	#DIV/0!		Slope:	#VALUE!
	#DIV/0!	0		y-intercept:	#DIV/0!
Line 11	x	y										0	0.0377003	0.0368243	0.0388184	0.0421319	0.0481649	0.0650068	#DIV/0!	#DIV/0!	#DIV/0!	#DIV/0!	#DIV/0!	#DIV/0!	#DIV/0!	#DIV/0!	#DIV/0!	0	0	0	0
	0	#DIV/0!		Slope:	#VALUE!							0.251335	0
	#DIV/0!	0		y-intercept:	#DIV/0!							0.122748		0
												0.0646973			0
Line 12	x	y										0.0351099				0
	0	#DIV/0!		Slope:	#VALUE!							0.0200687					0
	#DIV/0!	0		y-intercept:	#DIV/0!							0.0135431						0
												#DIV/0!							0
Line 13	x	y										#DIV/0!								0
	0	#DIV/0!		Slope:	#VALUE!							#DIV/0!									0
	#DIV/0!	0		y-intercept:	#DIV/0!							#DIV/0!										0
												#DIV/0!											0
Line 14	x	y										#DIV/0!												0
	0	#DIV/0!		Slope:	#VALUE!							#DIV/0!													0
	#DIV/0!	0		y-intercept:	#DIV/0!							#DIV/0!														0
												#DIV/0!															0
Line 15	x	y										0																0
	0	#DIV/0!		Slope:	#VALUE!							0																	0
	#DIV/0!	0		y-intercept:	#DIV/0!							0																		0
												0																			0

## Sheet: Part Non-competitive
														(V_max*([S]/K_s )+bV_max*(([S]*[I])/(K_s*K_i )))/((1+([S]/K_s )+([I]/K_i )+(([S]*[I])/(K_s*K_i ))) )									Calculated values
		No Inhibitor	[I]1	[I]2	[I]3	[I]4	[I]5	[I]6	[I]7	[I]8	[I]9	[I]10	[I]11	[I]12	[I]13	[I]14	[I]15						No Inhibitor	[I]1	[I]2	[I]3	[I]4	[I]5	[I]6	[I]7	[I]8	[I]9	[I]10	[I]11	[I]12	[I]13	[I]14	[I]15
		0	0	0.000167	0.000167	0.00167	0.00167	0.0167	0.0167	0	0	0	0	0	0	0	0	Km	Vmax	bVmax	Ki		0	0	0.000167	0.000167	0.00167	0.00167	0.0167	0.0167	0	0	0	0	0	0	0	0
[S]1	6.66667	26.525	27.852	27.489	26.82	23.377	24.215	14.578	14.684	0	0	0	0	0	0	0	0	0.270531	31.344	5.47615	0.00289383		30.1217	30.1217	28.7654	28.7654	21.0252	21.0252	8.93406	8.93406	#DIV/0!	#DIV/0!	#DIV/0!	#DIV/0!	#DIV/0!	#DIV/0!	#DIV/0!	#DIV/0!		30.1217	30.1217	28.7654	28.7654	21.0252	21.0252	8.93406	8.93406	0	0
[S]2	3.33333	27.156	29.482	27.982	27.709	22.273	22.304	10.407	10.194	0	0	0	0	0	0	0	0						28.9911	28.9911	27.6857	27.6857	20.2361	20.2361	8.59873	8.59873	#DIV/0!	#DIV/0!	#DIV/0!	#DIV/0!	#DIV/0!	#DIV/0!	#DIV/0!	#DIV/0!		28.9911	28.9911	27.6857	27.6857	20.2361	20.2361	8.59873	8.59873	0	0
[S]3	1.66667	25.761	27.766	26.384	25.949	18.638	19.012	6.558	6.38	0	0	0	0	0	0	0	0						26.9668	26.9668	25.7526	25.7526	18.8231	18.8231	7.99832	7.99832	#DIV/0!	#DIV/0!	#DIV/0!	#DIV/0!	#DIV/0!	#DIV/0!	#DIV/0!	#DIV/0!		26.9668	26.9668	25.7526	25.7526	18.8231	18.8231	7.99832	7.99832	0	0
[S]4	0.833333	23.735	25.552	23.757	23.119	14.421	14.677	3.886	3.746	0	0	0	0	0	0	0	0						23.6624	23.6624	22.5969	22.5969	16.5166	16.5166	7.01822	7.01822	#DIV/0!	#DIV/0!	#DIV/0!	#DIV/0!	#DIV/0!	#DIV/0!	#DIV/0!	#DIV/0!		23.6624	23.6624	22.5969	22.5969	16.5166	16.5166	7.01822	7.01822	0	0
[S]5	0.416667	20.762	21.474	19.368	19.525	10.095	10.037	2.26	2.22	0	0	0	0	0	0	0	0						19.0047	19.0047	18.149	18.149	13.2655	13.2655	5.63678	5.63678	#DIV/0!	#DIV/0!	#DIV/0!	#DIV/0!	#DIV/0!	#DIV/0!	#DIV/0!	#DIV/0!		19.0047	19.0047	18.149	18.149	13.2655	13.2655	5.63678	5.63678	0	0
[S]6	0.208333	15.383	16.04	14.238	14.059	6.401	6.432	1.269	1.209	0	0	0	0	0	0	0	0			Sum R2	265.325		13.6364	13.6364	13.0224	13.0224	9.51837	9.51837	4.04455	4.04455	#DIV/0!	#DIV/0!	#DIV/0!	#DIV/0!	#DIV/0!	#DIV/0!	#DIV/0!	#DIV/0!		13.6364	13.6364	13.0224	13.0224	9.51837	9.51837	4.04455	4.04455	0	0
[S]7	0	0	0	0	0	0	0	0	0	0	0	0	0	0	0	0	0			Sum residuals %	8.92239		#DIV/0!	#DIV/0!	#DIV/0!	#DIV/0!	#DIV/0!	#DIV/0!	#DIV/0!	#DIV/0!	#DIV/0!	#DIV/0!	#DIV/0!	#DIV/0!	#DIV/0!	#DIV/0!	#DIV/0!	#DIV/0!		0	0	0	0	0	0	0	0	0	0
[S]8	0	0	0	0	0	0	0	0	0	0	0	0	0	0	0	0	0						#DIV/0!	#DIV/0!	#DIV/0!	#DIV/0!	#DIV/0!	#DIV/0!	#DIV/0!	#DIV/0!	#DIV/0!	#DIV/0!	#DIV/0!	#DIV/0!	#DIV/0!	#DIV/0!	#DIV/0!	#DIV/0!		0	0	0	0	0	0	0	0	0	0
[S]9	0	0	0	0	0	0	0	0	0	0	0	0	0	0	0	0	0						#DIV/0!	#DIV/0!	#DIV/0!	#DIV/0!	#DIV/0!	#DIV/0!	#DIV/0!	#DIV/0!	#DIV/0!	#DIV/0!	#DIV/0!	#DIV/0!	#DIV/0!	#DIV/0!	#DIV/0!	#DIV/0!		0	0	0	0	0	0	0	0	0	0
[S]10	0	0	0	0	0	0	0	0	0	0	0	0	0	0	0	0	0						#DIV/0!	#DIV/0!	#DIV/0!	#DIV/0!	#DIV/0!	#DIV/0!	#DIV/0!	#DIV/0!	#DIV/0!	#DIV/0!	#DIV/0!	#DIV/0!	#DIV/0!	#DIV/0!	#DIV/0!	#DIV/0!		0	0	0	0	0	0	0	0	0	0
[S]11	0	0	0	0	0	0	0	0	0	0	0	0	0	0	0	0	0						#DIV/0!	#DIV/0!	#DIV/0!	#DIV/0!	#DIV/0!	#DIV/0!	#DIV/0!	#DIV/0!	#DIV/0!	#DIV/0!	#DIV/0!	#DIV/0!	#DIV/0!	#DIV/0!	#DIV/0!	#DIV/0!		0	0	0	0	0	0	0	0	0	0
[S]12	0	0	0	0	0	0	0	0	0	0	0	0	0	0	0	0	0						#DIV/0!	#DIV/0!	#DIV/0!	#DIV/0!	#DIV/0!	#DIV/0!	#DIV/0!	#DIV/0!	#DIV/0!	#DIV/0!	#DIV/0!	#DIV/0!	#DIV/0!	#DIV/0!	#DIV/0!	#DIV/0!		0	0	0	0	0	0	0	0	0	0
[S]13	0	0	0	0	0	0	0	0	0	0	0	0	0	0	0	0	0						#DIV/0!	#DIV/0!	#DIV/0!	#DIV/0!	#DIV/0!	#DIV/0!	#DIV/0!	#DIV/0!	#DIV/0!	#DIV/0!	#DIV/0!	#DIV/0!	#DIV/0!	#DIV/0!	#DIV/0!	#DIV/0!		0	0	0	0	0	0	0	0	0	0
[S]14	0	0	0	0	0	0	0	0	0	0	0	0	0	0	0	0	0						#DIV/0!	#DIV/0!	#DIV/0!	#DIV/0!	#DIV/0!	#DIV/0!	#DIV/0!	#DIV/0!	#DIV/0!	#DIV/0!	#DIV/0!	#DIV/0!	#DIV/0!	#DIV/0!	#DIV/0!	#DIV/0!		0	0	0	0	0	0	0	0	0	0
[S]15	0	0	0	0	0	0	0	0	0	0	0	0	0	0	0	0	0						#DIV/0!	#DIV/0!	#DIV/0!	#DIV/0!	#DIV/0!	#DIV/0!	#DIV/0!	#DIV/0!	#DIV/0!	#DIV/0!	#DIV/0!	#DIV/0!	#DIV/0!	#DIV/0!	#DIV/0!	#DIV/0!		0	0	0	0	0	0	0	0	0	0
	1	1	1	1	1	1	1	1	1	#DIV/0!	#DIV/0!	#DIV/0!	#DIV/0!	#DIV/0!	#DIV/0!	#DIV/0!	#DIV/0!																					6.66667	6.66667	30.1217	30.1217	28.7654	28.7654	21.0252	21.0252	8.93406	8.93406	#N/A	#N/A
	1	1	1	1	1	1	1	1	1	#DIV/0!	#DIV/0!	#DIV/0!	#DIV/0!	#DIV/0!	#DIV/0!	#DIV/0!	#DIV/0!					26.525	26.525	30.1217		3.5967	3.5967	1										3.33333	3.33333	28.9911	28.9911	27.6857	27.6857	20.2361	20.2361	8.59873	8.59873	#N/A	#N/A
	1	1	1	1	1	1	1	1	1	#DIV/0!	#DIV/0!	#DIV/0!	#DIV/0!	#DIV/0!	#DIV/0!	#DIV/0!	#DIV/0!					27.156	27.156	28.9911		1.83513	1.83513	1										1.66667	1.66667	26.9668	26.9668	25.7526	25.7526	18.8231	18.8231	7.99832	7.99832	#N/A	#N/A
	1	1	1	1	1	1	1	1	1	#DIV/0!	#DIV/0!	#DIV/0!	#DIV/0!	#DIV/0!	#DIV/0!	#DIV/0!	#DIV/0!					25.761	25.761	26.9668		1.20581	1.20581	1										0.833333	0.833333	23.6624	23.6624	22.5969	22.5969	16.5166	16.5166	7.01822	7.01822	#N/A	#N/A
	1	1	1	1	1	1	1	1	1	#DIV/0!	#DIV/0!	#DIV/0!	#DIV/0!	#DIV/0!	#DIV/0!	#DIV/0!	#DIV/0!					23.735	23.735	23.6624		-0.0726499	-0.0726499	1										0.416667	0.416667	19.0047	19.0047	18.149	18.149	13.2655	13.2655	5.63678	5.63678	#N/A	#N/A
	1	1	1	1	1	1	1	1	1	#DIV/0!	#DIV/0!	#DIV/0!	#DIV/0!	#DIV/0!	#DIV/0!	#DIV/0!	#DIV/0!					20.762	20.762	19.0047		-1.75726	-1.75726	1										0.208333	0.208333	13.6364	13.6364	13.0224	13.0224	9.51837	9.51837	4.04455	4.04455	#N/A	#N/A
	#DIV/0!	#DIV/0!	#DIV/0!	#DIV/0!	#DIV/0!	#DIV/0!	#DIV/0!	#DIV/0!	#DIV/0!	#DIV/0!	#DIV/0!	#DIV/0!	#DIV/0!	#DIV/0!	#DIV/0!	#DIV/0!	#DIV/0!					15.383	15.383	13.6364		-1.74656	-1.74656	1										#DIV/0!	#N/A	#N/A	#N/A	#N/A	#N/A	#N/A	#N/A	#N/A	#N/A	#N/A	#N/A
	#DIV/0!	#DIV/0!	#DIV/0!	#DIV/0!	#DIV/0!	#DIV/0!	#DIV/0!	#DIV/0!	#DIV/0!	#DIV/0!	#DIV/0!	#DIV/0!	#DIV/0!	#DIV/0!	#DIV/0!	#DIV/0!	#DIV/0!					#DIV/0!	#N/A	#N/A		#DIV/0!		1										#DIV/0!	#N/A	#N/A	#N/A	#N/A	#N/A	#N/A	#N/A	#N/A	#N/A	#N/A	#N/A
	#DIV/0!	#DIV/0!	#DIV/0!	#DIV/0!	#DIV/0!	#DIV/0!	#DIV/0!	#DIV/0!	#DIV/0!	#DIV/0!	#DIV/0!	#DIV/0!	#DIV/0!	#DIV/0!	#DIV/0!	#DIV/0!	#DIV/0!					#DIV/0!	#N/A	#N/A		#DIV/0!		1										#DIV/0!	#N/A	#N/A	#N/A	#N/A	#N/A	#N/A	#N/A	#N/A	#N/A	#N/A	#N/A
	#DIV/0!	#DIV/0!	#DIV/0!	#DIV/0!	#DIV/0!	#DIV/0!	#DIV/0!	#DIV/0!	#DIV/0!	#DIV/0!	#DIV/0!	#DIV/0!	#DIV/0!	#DIV/0!	#DIV/0!	#DIV/0!	#DIV/0!					#DIV/0!	#N/A	#N/A		#DIV/0!		1										#DIV/0!	#N/A	#N/A	#N/A	#N/A	#N/A	#N/A	#N/A	#N/A	#N/A	#N/A	#N/A
	#DIV/0!	#DIV/0!	#DIV/0!	#DIV/0!	#DIV/0!	#DIV/0!	#DIV/0!	#DIV/0!	#DIV/0!	#DIV/0!	#DIV/0!	#DIV/0!	#DIV/0!	#DIV/0!	#DIV/0!	#DIV/0!	#DIV/0!					#DIV/0!	#N/A	#N/A		#DIV/0!		1										#DIV/0!	#N/A	#N/A	#N/A	#N/A	#N/A	#N/A	#N/A	#N/A	#N/A	#N/A	#N/A
	#DIV/0!	#DIV/0!	#DIV/0!	#DIV/0!	#DIV/0!	#DIV/0!	#DIV/0!	#DIV/0!	#DIV/0!	#DIV/0!	#DIV/0!	#DIV/0!	#DIV/0!	#DIV/0!	#DIV/0!	#DIV/0!	#DIV/0!					#DIV/0!	#N/A	#N/A		#DIV/0!		1										#DIV/0!	#N/A	#N/A	#N/A	#N/A	#N/A	#N/A	#N/A	#N/A	#N/A	#N/A	#N/A
	#DIV/0!	#DIV/0!	#DIV/0!	#DIV/0!	#DIV/0!	#DIV/0!	#DIV/0!	#DIV/0!	#DIV/0!	#DIV/0!	#DIV/0!	#DIV/0!	#DIV/0!	#DIV/0!	#DIV/0!	#DIV/0!	#DIV/0!					#DIV/0!	#N/A	#N/A		#DIV/0!		1										#DIV/0!	#N/A	#N/A	#N/A	#N/A	#N/A	#N/A	#N/A	#N/A	#N/A	#N/A	#N/A
	#DIV/0!	#DIV/0!	#DIV/0!	#DIV/0!	#DIV/0!	#DIV/0!	#DIV/0!	#DIV/0!	#DIV/0!	#DIV/0!	#DIV/0!	#DIV/0!	#DIV/0!	#DIV/0!	#DIV/0!	#DIV/0!	#DIV/0!					#DIV/0!	#N/A	#N/A		#DIV/0!		1										#DIV/0!	#N/A	#N/A	#N/A	#N/A	#N/A	#N/A	#N/A	#N/A	#N/A	#N/A	#N/A
	#DIV/0!	#DIV/0!	#DIV/0!	#DIV/0!	#DIV/0!	#DIV/0!	#DIV/0!	#DIV/0!	#DIV/0!	#DIV/0!	#DIV/0!	#DIV/0!	#DIV/0!	#DIV/0!	#DIV/0!	#DIV/0!	#DIV/0!					#DIV/0!	#N/A	#N/A		#DIV/0!		1										#DIV/0!	#N/A	#N/A	#N/A	#N/A	#N/A	#N/A	#N/A	#N/A	#N/A	#N/A	#N/A
																						#DIV/0!	#N/A	#N/A		#DIV/0!		1
		1	1	1	1	1	1	1	1	0	0	0	0	0	0	0	0					27.852	27.852	30.1217		2.2697	2.2697	1											0.15	0.0331987	0.0331987	0.034764	0.034764	0.0475619	0.0475619	0.111931	0.111931	#N/A	#N/A
		1	1	1	1	1	1	1	1	0	0	0	0	0	0	0	0					29.482	29.482	28.9911		-0.490869	-0.490869	1											0.3	0.0344933	0.0344933	0.0361197	0.0361197	0.0494167	0.0494167	0.116296	0.116296	#N/A	#N/A
		1	1	1	1	1	1	1	1	0	0	0	0	0	0	0	0					27.766	27.766	26.9668		-0.799185	-0.799185	1											0.6	0.0370826	0.0370826	0.0388311	0.0388311	0.0531262	0.0531262	0.125026	0.125026	#N/A	#N/A
		1	1	1	1	1	1	1	1	0	0	0	0	0	0	0	0					25.552	25.552	23.6624		-1.88965	-1.88965	1											1.2	0.0422612	0.0422612	0.0442539	0.0442539	0.0605453	0.0605453	0.142486	0.142486	#N/A	#N/A
		1	1	1	1	1	1	1	1	0	0	0	0	0	0	0	0					21.474	21.474	19.0047		-2.46926	-2.46926	1											2.4	0.0526185	0.0526185	0.0550995	0.0550995	0.0753836	0.0753836	0.177406	0.177406	#N/A	#N/A
		1	1	1	1	1	1	1	1	0	0	0	0	0	0	0	0					16.04	16.04	13.6364		-2.40356	-2.40356	1											4.8	0.0733329	0.0733329	0.0767907	0.0767907	0.10506	0.10506	0.247246	0.247246	#N/A	#N/A
		0	0	0	0	0	0	0	0	0	0	0	0	0	0	0	0					#DIV/0!	#N/A	#N/A		#DIV/0!		1											#N/A	#N/A	#N/A	#N/A	#N/A	#N/A	#N/A	#N/A	#N/A	#N/A	#N/A
		0	0	0	0	0	0	0	0	0	0	0	0	0	0	0	0					#DIV/0!	#N/A	#N/A		#DIV/0!		1											#N/A	#N/A	#N/A	#N/A	#N/A	#N/A	#N/A	#N/A	#N/A	#N/A	#N/A
		0	0	0	0	0	0	0	0	0	0	0	0	0	0	0	0					#DIV/0!	#N/A	#N/A		#DIV/0!		1											#N/A	#N/A	#N/A	#N/A	#N/A	#N/A	#N/A	#N/A	#N/A	#N/A	#N/A
		0	0	0	0	0	0	0	0	0	0	0	0	0	0	0	0					#DIV/0!	#N/A	#N/A		#DIV/0!		1											#N/A	#N/A	#N/A	#N/A	#N/A	#N/A	#N/A	#N/A	#N/A	#N/A	#N/A
		0	0	0	0	0	0	0	0	0	0	0	0	0	0	0	0					#DIV/0!	#N/A	#N/A		#DIV/0!		1											#N/A	#N/A	#N/A	#N/A	#N/A	#N/A	#N/A	#N/A	#N/A	#N/A	#N/A
		0	0	0	0	0	0	0	0	0	0	0	0	0	0	0	0					#DIV/0!	#N/A	#N/A		#DIV/0!		1											#N/A	#N/A	#N/A	#N/A	#N/A	#N/A	#N/A	#N/A	#N/A	#N/A	#N/A
		0	0	0	0	0	0	0	0	0	0	0	0	0	0	0	0					#DIV/0!	#N/A	#N/A		#DIV/0!		1											#N/A	#N/A	#N/A	#N/A	#N/A	#N/A	#N/A	#N/A	#N/A	#N/A	#N/A
		0	0	0	0	0	0	0	0	0	0	0	0	0	0	0	0					#DIV/0!	#N/A	#N/A		#DIV/0!		1											#N/A	#N/A	#N/A	#N/A	#N/A	#N/A	#N/A	#N/A	#N/A	#N/A	#N/A
		0	0	0	0	0	0	0	0	0	0	0	0	0	0	0	0					#DIV/0!	#N/A	#N/A		#DIV/0!		1											#N/A	#N/A	#N/A	#N/A	#N/A	#N/A	#N/A	#N/A	#N/A	#N/A	#N/A
																						27.489	27.489	28.7654		1.27638	1.27638	1
n	48																					27.982	27.982	27.6857		-0.296283	-0.296283	1												26.525	27.852	27.489	26.82	23.377	24.215	14.578	14.684	#DIV/0!	#DIV/0!
																						26.384	26.384	25.7526		-0.631448	-0.631448	1												27.156	29.482	27.982	27.709	22.273	22.304	10.407	10.194	#DIV/0!	#DIV/0!
																						23.757	23.757	22.5969		-1.16012	-1.16012	1												25.761	27.766	26.384	25.949	18.638	19.012	6.558	6.38	#DIV/0!	#DIV/0!
																						19.368	19.368	18.149		-1.21901	-1.21901	1												23.735	25.552	23.757	23.119	14.421	14.677	3.886	3.746	#DIV/0!	#DIV/0!
																						14.238	14.238	13.0224		-1.21558	-1.21558	1												20.762	21.474	19.368	19.525	10.095	10.037	2.26	2.22	#DIV/0!	#DIV/0!
																						#DIV/0!	#N/A	#N/A		#DIV/0!		1												15.383	16.04	14.238	14.059	6.401	6.432	1.269	1.209	#DIV/0!	#DIV/0!
																						#DIV/0!	#N/A	#N/A		#DIV/0!		1												#DIV/0!	#DIV/0!	#DIV/0!	#DIV/0!	#DIV/0!	#DIV/0!	#DIV/0!	#DIV/0!	#DIV/0!	#DIV/0!
																						#DIV/0!	#N/A	#N/A		#DIV/0!		1												#DIV/0!	#DIV/0!	#DIV/0!	#DIV/0!	#DIV/0!	#DIV/0!	#DIV/0!	#DIV/0!	#DIV/0!	#DIV/0!
																						#DIV/0!	#N/A	#N/A		#DIV/0!		1												#DIV/0!	#DIV/0!	#DIV/0!	#DIV/0!	#DIV/0!	#DIV/0!	#DIV/0!	#DIV/0!	#DIV/0!	#DIV/0!
																						#DIV/0!	#N/A	#N/A		#DIV/0!		1												#DIV/0!	#DIV/0!	#DIV/0!	#DIV/0!	#DIV/0!	#DIV/0!	#DIV/0!	#DIV/0!	#DIV/0!	#DIV/0!
																						#DIV/0!	#N/A	#N/A		#DIV/0!		1												#DIV/0!	#DIV/0!	#DIV/0!	#DIV/0!	#DIV/0!	#DIV/0!	#DIV/0!	#DIV/0!	#DIV/0!	#DIV/0!
																						#DIV/0!	#N/A	#N/A		#DIV/0!		1												#DIV/0!	#DIV/0!	#DIV/0!	#DIV/0!	#DIV/0!	#DIV/0!	#DIV/0!	#DIV/0!	#DIV/0!	#DIV/0!
																						#DIV/0!	#N/A	#N/A		#DIV/0!		1												#DIV/0!	#DIV/0!	#DIV/0!	#DIV/0!	#DIV/0!	#DIV/0!	#DIV/0!	#DIV/0!	#DIV/0!	#DIV/0!
																						#DIV/0!	#N/A	#N/A		#DIV/0!		1												#DIV/0!	#DIV/0!	#DIV/0!	#DIV/0!	#DIV/0!	#DIV/0!	#DIV/0!	#DIV/0!	#DIV/0!	#DIV/0!
																						26.82	26.82	28.7654		1.94538	1.94538	1												#DIV/0!	#DIV/0!	#DIV/0!	#DIV/0!	#DIV/0!	#DIV/0!	#DIV/0!	#DIV/0!	#DIV/0!	#DIV/0!
																						27.709	27.709	27.6857		-0.0232826	-0.0232826	1
																						25.949	25.949	25.7526		-0.196448	-0.196448	1												1/s	0	0	0.000167	0.000167	0.00167	0.00167	0.0167	0.0167	0
																						23.119	23.119	22.5969		-0.522119	-0.522119	1											1	0.15	0.0331987	0.0331987	0.034764	0.034764	0.0475619	0.0475619	0.111931	0.111931	#N/A
																						19.525	19.525	18.149		-1.37601	-1.37601	1											2	0.3	0.0344933	0.0344933	0.0361197	0.0361197	0.0494167	0.0494167	0.116296	0.116296	#N/A
																						14.059	14.059	13.0224		-1.03658	-1.03658	1											3	0.6	0.0370826	0.0370826	0.0388311	0.0388311	0.0531262	0.0531262	0.125026	0.125026	#N/A
																						#DIV/0!	#N/A	#N/A		#DIV/0!		1											4	1.2	0.0422612	0.0422612	0.0442539	0.0442539	0.0605453	0.0605453	0.142486	0.142486	#N/A
																						#DIV/0!	#N/A	#N/A		#DIV/0!		1											5	2.4	0.0526185	0.0526185	0.0550995	0.0550995	0.0753836	0.0753836	0.177406	0.177406	#N/A
																						#DIV/0!	#N/A	#N/A		#DIV/0!		1											6	4.8	0.0733329	0.0733329	0.0767907	0.0767907	0.10506	0.10506	0.247246	0.247246	#N/A
																						#DIV/0!	#N/A	#N/A		#DIV/0!		1											7	#N/A	#N/A	#N/A	#N/A	#N/A	#N/A	#N/A	#N/A	#N/A	#N/A
																						#DIV/0!	#N/A	#N/A		#DIV/0!		1											8	#N/A	#N/A	#N/A	#N/A	#N/A	#N/A	#N/A	#N/A	#N/A	#N/A
																						#DIV/0!	#N/A	#N/A		#DIV/0!		1											9	#N/A	#N/A	#N/A	#N/A	#N/A	#N/A	#N/A	#N/A	#N/A	#N/A
																						#DIV/0!	#N/A	#N/A		#DIV/0!		1											10	#N/A	#N/A	#N/A	#N/A	#N/A	#N/A	#N/A	#N/A	#N/A	#N/A
																						#DIV/0!	#N/A	#N/A		#DIV/0!		1											11	#N/A	#N/A	#N/A	#N/A	#N/A	#N/A	#N/A	#N/A	#N/A	#N/A
																						#DIV/0!	#N/A	#N/A		#DIV/0!		1											12	#N/A	#N/A	#N/A	#N/A	#N/A	#N/A	#N/A	#N/A	#N/A	#N/A
																						23.377	23.377	21.0252		-2.35176	-2.35176	1											13	#N/A	#N/A	#N/A	#N/A	#N/A	#N/A	#N/A	#N/A	#N/A	#N/A
																						22.273	22.273	20.2361		-2.03691	-2.03691	1											14	#N/A	#N/A	#N/A	#N/A	#N/A	#N/A	#N/A	#N/A	#N/A	#N/A
																						18.638	18.638	18.8231		0.1851	0.1851	1											15	#N/A	#N/A	#N/A	#N/A	#N/A	#N/A	#N/A	#N/A	#N/A	#N/A
																						14.421	14.421	16.5166		2.09555	2.09555	1
																						10.095	10.095	13.2655		3.17049	3.17049	1
																						6.401	6.401	9.51837		3.11737	3.11737	1
																						#DIV/0!	#N/A	#N/A		#DIV/0!		1
																						#DIV/0!	#N/A	#N/A		#DIV/0!		1
																						#DIV/0!	#N/A	#N/A		#DIV/0!		1
																						#DIV/0!	#N/A	#N/A		#DIV/0!		1
																						#DIV/0!	#N/A	#N/A		#DIV/0!		1
																						#DIV/0!	#N/A	#N/A		#DIV/0!		1
																						#DIV/0!	#N/A	#N/A		#DIV/0!		1
																						#DIV/0!	#N/A	#N/A		#DIV/0!		1
																						#DIV/0!	#N/A	#N/A		#DIV/0!		1
																						24.215	24.215	21.0252		-3.18976	-3.18976	1
																						22.304	22.304	20.2361		-2.06791	-2.06791	1
																						19.012	19.012	18.8231		-0.1889	-0.1889	1
																						14.677	14.677	16.5166		1.83955	1.83955	1
																						10.037	10.037	13.2655		3.22849	3.22849	1
																						6.432	6.432	9.51837		3.08637	3.08637	1
																						#DIV/0!	#N/A	#N/A		#DIV/0!		1
																						#DIV/0!	#N/A	#N/A		#DIV/0!		1
																						#DIV/0!	#N/A	#N/A		#DIV/0!		1
																						#DIV/0!	#N/A	#N/A		#DIV/0!		1
																						#DIV/0!	#N/A	#N/A		#DIV/0!		1
																						#DIV/0!	#N/A	#N/A		#DIV/0!		1
																						#DIV/0!	#N/A	#N/A		#DIV/0!		1
																						#DIV/0!	#N/A	#N/A		#DIV/0!		1
																						#DIV/0!	#N/A	#N/A		#DIV/0!		1
																						14.578	14.578	8.93406		-5.64394	-5.64394	1
																						10.407	10.407	8.59873		-1.80827	-1.80827	1
																						6.558	6.558	7.99832		1.44032	1.44032	1
																						3.886	3.886	7.01822		3.13222	3.13222	1
																						2.26	2.26	5.63678		3.37678	3.37678	1
																						1.269	1.269	4.04455		2.77555	2.77555	1
																						#DIV/0!	#N/A	#N/A		#DIV/0!		1
																						#DIV/0!	#N/A	#N/A		#DIV/0!		1
																						#DIV/0!	#N/A	#N/A		#DIV/0!		1
																						#DIV/0!	#N/A	#N/A		#DIV/0!		1
																						#DIV/0!	#N/A	#N/A		#DIV/0!		1
																						#DIV/0!	#N/A	#N/A		#DIV/0!		1
																						#DIV/0!	#N/A	#N/A		#DIV/0!		1
																						#DIV/0!	#N/A	#N/A		#DIV/0!		1
																						#DIV/0!	#N/A	#N/A		#DIV/0!		1
																						14.684	14.684	8.93406		-5.74994	-5.74994	1
																						10.194	10.194	8.59873		-1.59527	-1.59527	1
																						6.38	6.38	7.99832		1.61832	1.61832	1
																						3.746	3.746	7.01822		3.27222	3.27222	1
																						2.22	2.22	5.63678		3.41678	3.41678	1
																						1.209	1.209	4.04455		2.83555	2.83555	1
																						#DIV/0!	#N/A	#N/A		#DIV/0!		1
																						#DIV/0!	#N/A	#N/A		#DIV/0!		1
																						#DIV/0!	#N/A	#N/A		#DIV/0!		1
																						#DIV/0!	#N/A	#N/A		#DIV/0!		1
																						#DIV/0!	#N/A	#N/A		#DIV/0!		1
																						#DIV/0!	#N/A	#N/A		#DIV/0!		1
																						#DIV/0!	#N/A	#N/A		#DIV/0!		1
																						#DIV/0!	#N/A	#N/A		#DIV/0!		1
																						#DIV/0!	#N/A	#N/A		#DIV/0!		1
																						#DIV/0!	#N/A	#N/A		#DIV/0!		1
																						#DIV/0!	#N/A	#N/A		#DIV/0!		1
																						#DIV/0!	#N/A	#N/A		#DIV/0!		1
																						#DIV/0!	#N/A	#N/A		#DIV/0!		1
																						#DIV/0!	#N/A	#N/A		#DIV/0!		1
																						#DIV/0!	#N/A	#N/A		#DIV/0!		1
																						#DIV/0!	#N/A	#N/A		#DIV/0!		1
																						#DIV/0!	#N/A	#N/A		#DIV/0!		1
																						#DIV/0!	#N/A	#N/A		#DIV/0!		1
																						#DIV/0!	#N/A	#N/A		#DIV/0!		1
																						#DIV/0!	#N/A	#N/A		#DIV/0!		1
																						#DIV/0!	#N/A	#N/A		#DIV/0!		1
																						#DIV/0!	#N/A	#N/A		#DIV/0!		1
																						#DIV/0!	#N/A	#N/A		#DIV/0!		1
																						#DIV/0!	#N/A	#N/A		#DIV/0!		1
																						#DIV/0!	#N/A	#N/A		#DIV/0!		1
																						#DIV/0!	#N/A	#N/A		#DIV/0!		1
																						#DIV/0!	#N/A	#N/A		#DIV/0!		1
																						#DIV/0!	#N/A	#N/A		#DIV/0!		1
																						#DIV/0!	#N/A	#N/A		#DIV/0!		1
																						#DIV/0!	#N/A	#N/A		#DIV/0!		1
																						#DIV/0!	#N/A	#N/A		#DIV/0!		1
																						#DIV/0!	#N/A	#N/A		#DIV/0!		1
																						#DIV/0!	#N/A	#N/A		#DIV/0!		1
																						#DIV/0!	#N/A	#N/A		#DIV/0!		1
																						#DIV/0!	#N/A	#N/A		#DIV/0!		1
																						#DIV/0!	#N/A	#N/A		#DIV/0!		1
																						#DIV/0!	#N/A	#N/A		#DIV/0!		1
																						#DIV/0!	#N/A	#N/A		#DIV/0!		1
																						#DIV/0!	#N/A	#N/A		#DIV/0!		1
																						#DIV/0!	#N/A	#N/A		#DIV/0!		1
																						#DIV/0!	#N/A	#N/A		#DIV/0!		1
																						#DIV/0!	#N/A	#N/A		#DIV/0!		1
																						#DIV/0!	#N/A	#N/A		#DIV/0!		1
																						#DIV/0!	#N/A	#N/A		#DIV/0!		1
																						#DIV/0!	#N/A	#N/A		#DIV/0!		1
																						#DIV/0!	#N/A	#N/A		#DIV/0!		1
																						#DIV/0!	#N/A	#N/A		#DIV/0!		1
																						#DIV/0!	#N/A	#N/A		#DIV/0!		1
																						#DIV/0!	#N/A	#N/A		#DIV/0!		1
																						#DIV/0!	#N/A	#N/A		#DIV/0!		1
																						#DIV/0!	#N/A	#N/A		#DIV/0!		1
																						#DIV/0!	#N/A	#N/A		#DIV/0!		1
																						#DIV/0!	#N/A	#N/A		#DIV/0!		1
																						#DIV/0!	#N/A	#N/A		#DIV/0!		1
																						#DIV/0!	#N/A	#N/A		#DIV/0!		1
																						#DIV/0!	#N/A	#N/A		#DIV/0!		1
																						#DIV/0!	#N/A	#N/A		#DIV/0!		1
																						#DIV/0!	#N/A	#N/A		#DIV/0!		1
																						#DIV/0!	#N/A	#N/A		#DIV/0!		1
																						#DIV/0!	#N/A	#N/A		#DIV/0!		1
																						#DIV/0!	#N/A	#N/A		#DIV/0!		1
																						#DIV/0!	#N/A	#N/A		#DIV/0!		1
																						#DIV/0!	#N/A	#N/A		#DIV/0!		1
																						#DIV/0!	#N/A	#N/A		#DIV/0!		1
																						#DIV/0!	#N/A	#N/A		#DIV/0!		1
																						#DIV/0!	#N/A	#N/A		#DIV/0!		1
																						#DIV/0!	#N/A	#N/A		#DIV/0!		1
																						#DIV/0!	#N/A	#N/A		#DIV/0!		1
																						#DIV/0!	#N/A	#N/A		#DIV/0!		1
																						#DIV/0!	#N/A	#N/A		#DIV/0!		1
																						#DIV/0!	#N/A	#N/A		#DIV/0!		1
																						#DIV/0!	#N/A	#N/A		#DIV/0!		1
																						#DIV/0!	#N/A	#N/A		#DIV/0!		1
																						#DIV/0!	#N/A	#N/A		#DIV/0!		1
																						#DIV/0!	#N/A	#N/A		#DIV/0!		1
																						#DIV/0!	#N/A	#N/A		#DIV/0!		1
																						#DIV/0!	#N/A	#N/A		#DIV/0!		1
																						#DIV/0!	#N/A	#N/A		#DIV/0!		1
																						#DIV/0!	#N/A	#N/A		#DIV/0!		1
																						#DIV/0!	#N/A	#N/A		#DIV/0!		1
																						#DIV/0!	#N/A	#N/A		#DIV/0!		1
																						#DIV/0!	#N/A	#N/A		#DIV/0!		1
																						#DIV/0!	#N/A	#N/A		#DIV/0!		1
																						#DIV/0!	#N/A	#N/A		#DIV/0!		1
																						#DIV/0!	#N/A	#N/A		#DIV/0!		1
																						#DIV/0!	#N/A	#N/A		#DIV/0!		1
																						#DIV/0!	#N/A	#N/A		#DIV/0!		1
																						#DIV/0!	#N/A	#N/A		#DIV/0!		1
																						#DIV/0!	#N/A	#N/A		#DIV/0!		1
																						#DIV/0!	#N/A	#N/A		#DIV/0!		1
																						#DIV/0!	#N/A	#N/A		#DIV/0!		1
																						#DIV/0!	#N/A	#N/A		#DIV/0!		1
																						#DIV/0!	#N/A	#N/A		#DIV/0!		1
																						#DIV/0!	#N/A	#N/A		#DIV/0!		1
																						#DIV/0!	#N/A	#N/A		#DIV/0!		1
																						#DIV/0!	#N/A	#N/A		#DIV/0!		1
																						#DIV/0!	#N/A	#N/A		#DIV/0!		1
																						#DIV/0!	#N/A	#N/A		#DIV/0!		1
																						#DIV/0!	#N/A	#N/A		#DIV/0!		1
																						#DIV/0!	#N/A	#N/A		#DIV/0!		1
																						#DIV/0!	#N/A	#N/A		#DIV/0!		1
																						#DIV/0!	#N/A	#N/A		#DIV/0!		1
																						#DIV/0!	#N/A	#N/A		#DIV/0!		1
																						#DIV/0!	#N/A	#N/A		#DIV/0!		1
																						#DIV/0!	#N/A	#N/A		#DIV/0!		1
																						#DIV/0!	#N/A	#N/A		#DIV/0!		1
																						#DIV/0!	#N/A	#N/A		#DIV/0!		1
																						#DIV/0!	#N/A	#N/A		#DIV/0!		1
																						#DIV/0!	#N/A	#N/A		#DIV/0!		1
																						#DIV/0!	#N/A	#N/A		#DIV/0!		1
																						#DIV/0!	#N/A	#N/A		#DIV/0!		1
																						#DIV/0!	#N/A	#N/A		#DIV/0!		1
																						#DIV/0!	#N/A	#N/A		#DIV/0!		1
																						#DIV/0!	#N/A	#N/A		#DIV/0!		1
																						#DIV/0!	#N/A	#N/A		#DIV/0!		1
																						#DIV/0!	#N/A	#N/A		#DIV/0!		1
																						#DIV/0!	#N/A	#N/A		#DIV/0!		1
																						#DIV/0!	#N/A	#N/A		#DIV/0!		1
																						#DIV/0!	#N/A	#N/A		#DIV/0!		1
																						#DIV/0!	#N/A	#N/A		#DIV/0!		1
																						#DIV/0!	#N/A	#N/A		#DIV/0!		1
																						#DIV/0!	#N/A	#N/A		#DIV/0!		1
																						#DIV/0!	#N/A	#N/A		#DIV/0!		1
																						#DIV/0!	#N/A	#N/A		#DIV/0!		1
																						#DIV/0!	#N/A	#N/A		#DIV/0!		1
																						#DIV/0!	#N/A	#N/A		#DIV/0!		1
																						#DIV/0!	#N/A	#N/A		#DIV/0!		1
																						#DIV/0!	#N/A	#N/A		#DIV/0!		1
																						#DIV/0!	#N/A	#N/A		#DIV/0!		1
[truncated: 54 more columns]

## Sheet: Partial Competitive
																V_max*(([S]/K_s )+([S]/(aK_s*K_i )))/((1+([S]/K_s )+([I]/K_i )+(([S]*[I])/(aK_s*K_i ))) )							Calculated values
		No Inhibitor	[I]1	[I]2	[I]3	[I]4	[I]5	[I]6	[I]7	[I]8	[I]9	[I]10	[I]11	[I]12	[I]13	[I]14	[I]15						No Inhibitor	[I]1	[I]2	[I]3	[I]4	[I]5	[I]6	[I]7	[I]8	[I]9	[I]10	[I]11	[I]12	[I]13	[I]14	[I]15
		0	0	0.000167	0.000167	0.00167	0.00167	0.0167	0.0167	0	0	0	0	0	0	0	0	Km	aKm	Vmax	Ki		0	0	0.000167	0.000167	0.00167	0.00167	0.0167	0.0167	0	0	0	0	0	0	0	0
[S]1	6.66667	26.525	27.852	27.489	26.82	23.377	24.215	14.578	14.684	0	0	0	0	0	0	0	0	0.0955028	194.247	9.81457	0.000272051		27.1626	27.1626	26.9212	26.9212	24.9273	24.9273	14.3209	14.3209	#DIV/0!	#DIV/0!	#DIV/0!	#DIV/0!	#DIV/0!	#DIV/0!	#DIV/0!	#DIV/0!		27.1626	27.1626	26.9212	26.9212	24.9273	24.9273	14.3209	14.3209	0	0
[S]2	3.33333	27.156	29.482	27.982	27.709	22.273	22.304	10.407	10.194	0	0	0	0	0	0	0	0						26.7843	26.7843	26.3265	26.3265	22.8163	22.8163	9.77851	9.77851	#DIV/0!	#DIV/0!	#DIV/0!	#DIV/0!	#DIV/0!	#DIV/0!	#DIV/0!	#DIV/0!		26.7843	26.7843	26.3265	26.3265	22.8163	22.8163	9.77851	9.77851	0	0
[S]3	1.66667	25.761	27.766	26.384	25.949	18.638	19.012	6.558	6.38	0	0	0	0	0	0	0	0						26.0585	26.0585	25.2125	25.2125	19.5116	19.5116	5.98303	5.98303	#DIV/0!	#DIV/0!	#DIV/0!	#DIV/0!	#DIV/0!	#DIV/0!	#DIV/0!	#DIV/0!		26.0585	26.0585	25.2125	25.2125	19.5116	19.5116	5.98303	5.98303	0	0
[S]4	0.833333	23.735	25.552	23.757	23.119	14.421	14.677	3.886	3.746	0	0	0	0	0	0	0	0						24.7189	24.7189	23.2454	23.2454	15.129	15.129	3.36827	3.36827	#DIV/0!	#DIV/0!	#DIV/0!	#DIV/0!	#DIV/0!	#DIV/0!	#DIV/0!	#DIV/0!		24.7189	24.7189	23.2454	23.2454	15.129	15.129	3.36827	3.36827	0	0
[S]5	0.416667	20.762	21.474	19.368	19.525	10.095	10.037	2.26	2.22	0	0	0	0	0	0	0	0						22.4142	22.4142	20.1077	20.1077	10.4393	10.4393	1.79732	1.79732	#DIV/0!	#DIV/0!	#DIV/0!	#DIV/0!	#DIV/0!	#DIV/0!	#DIV/0!	#DIV/0!		22.4142	22.4142	20.1077	20.1077	10.4393	10.4393	1.79732	1.79732	0	0
[S]6	0.208333	15.383	16.04	14.238	14.059	6.401	6.432	1.269	1.209	0	0	0	0	0	0	0	0			Sum R2	58.4952		18.8916	18.8916	15.8333	15.8333	6.4442	6.4442	0.929904	0.929904	#DIV/0!	#DIV/0!	#DIV/0!	#DIV/0!	#DIV/0!	#DIV/0!	#DIV/0!	#DIV/0!		18.8916	18.8916	15.8333	15.8333	6.4442	6.4442	0.929904	0.929904	0	0
[S]7	0	0	0	0	0	0	0	0	0	0	0	0	0	0	0	0	0			Sum residuals %	3.38815		#DIV/0!	#DIV/0!	#DIV/0!	#DIV/0!	#DIV/0!	#DIV/0!	#DIV/0!	#DIV/0!	#DIV/0!	#DIV/0!	#DIV/0!	#DIV/0!	#DIV/0!	#DIV/0!	#DIV/0!	#DIV/0!		0	0	0	0	0	0	0	0	0	0
[S]8	0	0	0	0	0	0	0	0	0	0	0	0	0	0	0	0	0						#DIV/0!	#DIV/0!	#DIV/0!	#DIV/0!	#DIV/0!	#DIV/0!	#DIV/0!	#DIV/0!	#DIV/0!	#DIV/0!	#DIV/0!	#DIV/0!	#DIV/0!	#DIV/0!	#DIV/0!	#DIV/0!		0	0	0	0	0	0	0	0	0	0
[S]9	0	0	0	0	0	0	0	0	0	0	0	0	0	0	0	0	0						#DIV/0!	#DIV/0!	#DIV/0!	#DIV/0!	#DIV/0!	#DIV/0!	#DIV/0!	#DIV/0!	#DIV/0!	#DIV/0!	#DIV/0!	#DIV/0!	#DIV/0!	#DIV/0!	#DIV/0!	#DIV/0!		0	0	0	0	0	0	0	0	0	0
[S]10	0	0	0	0	0	0	0	0	0	0	0	0	0	0	0	0	0						#DIV/0!	#DIV/0!	#DIV/0!	#DIV/0!	#DIV/0!	#DIV/0!	#DIV/0!	#DIV/0!	#DIV/0!	#DIV/0!	#DIV/0!	#DIV/0!	#DIV/0!	#DIV/0!	#DIV/0!	#DIV/0!		0	0	0	0	0	0	0	0	0	0
[S]11	0	0	0	0	0	0	0	0	0	0	0	0	0	0	0	0	0						#DIV/0!	#DIV/0!	#DIV/0!	#DIV/0!	#DIV/0!	#DIV/0!	#DIV/0!	#DIV/0!	#DIV/0!	#DIV/0!	#DIV/0!	#DIV/0!	#DIV/0!	#DIV/0!	#DIV/0!	#DIV/0!		0	0	0	0	0	0	0	0	0	0
[S]12	0	0	0	0	0	0	0	0	0	0	0	0	0	0	0	0	0						#DIV/0!	#DIV/0!	#DIV/0!	#DIV/0!	#DIV/0!	#DIV/0!	#DIV/0!	#DIV/0!	#DIV/0!	#DIV/0!	#DIV/0!	#DIV/0!	#DIV/0!	#DIV/0!	#DIV/0!	#DIV/0!		0	0	0	0	0	0	0	0	0	0
[S]13	0	0	0	0	0	0	0	0	0	0	0	0	0	0	0	0	0						#DIV/0!	#DIV/0!	#DIV/0!	#DIV/0!	#DIV/0!	#DIV/0!	#DIV/0!	#DIV/0!	#DIV/0!	#DIV/0!	#DIV/0!	#DIV/0!	#DIV/0!	#DIV/0!	#DIV/0!	#DIV/0!		0	0	0	0	0	0	0	0	0	0
[S]14	0	0	0	0	0	0	0	0	0	0	0	0	0	0	0	0	0						#DIV/0!	#DIV/0!	#DIV/0!	#DIV/0!	#DIV/0!	#DIV/0!	#DIV/0!	#DIV/0!	#DIV/0!	#DIV/0!	#DIV/0!	#DIV/0!	#DIV/0!	#DIV/0!	#DIV/0!	#DIV/0!		0	0	0	0	0	0	0	0	0	0
[S]15	0	0	0	0	0	0	0	0	0	0	0	0	0	0	0	0	0						#DIV/0!	#DIV/0!	#DIV/0!	#DIV/0!	#DIV/0!	#DIV/0!	#DIV/0!	#DIV/0!	#DIV/0!	#DIV/0!	#DIV/0!	#DIV/0!	#DIV/0!	#DIV/0!	#DIV/0!	#DIV/0!		0	0	0	0	0	0	0	0	0	0
	1	1	1	1	1	1	1	1	1	#DIV/0!	#DIV/0!	#DIV/0!	#DIV/0!	#DIV/0!	#DIV/0!	#DIV/0!	#DIV/0!																					6.66667	6.66667	27.1626	27.1626	26.9212	26.9212	24.9273	24.9273	14.3209	14.3209	#N/A	#N/A
	1	1	1	1	1	1	1	1	1	#DIV/0!	#DIV/0!	#DIV/0!	#DIV/0!	#DIV/0!	#DIV/0!	#DIV/0!	#DIV/0!					26.525	26.525	27.1626		0.637608	0.637608	2										3.33333	3.33333	26.7843	26.7843	26.3265	26.3265	22.8163	22.8163	9.77851	9.77851	#N/A	#N/A
	1	1	1	1	1	1	1	1	1	#DIV/0!	#DIV/0!	#DIV/0!	#DIV/0!	#DIV/0!	#DIV/0!	#DIV/0!	#DIV/0!					27.156	27.156	26.7843		-0.37167	-0.37167	2										1.66667	1.66667	26.0585	26.0585	25.2125	25.2125	19.5116	19.5116	5.98303	5.98303	#N/A	#N/A
	1	1	1	1	1	1	1	1	1	#DIV/0!	#DIV/0!	#DIV/0!	#DIV/0!	#DIV/0!	#DIV/0!	#DIV/0!	#DIV/0!					25.761	25.761	26.0585		0.297526	0.297526	2										0.833333	0.833333	24.7189	24.7189	23.2454	23.2454	15.129	15.129	3.36827	3.36827	#N/A	#N/A
	1	1	1	1	1	1	1	1	1	#DIV/0!	#DIV/0!	#DIV/0!	#DIV/0!	#DIV/0!	#DIV/0!	#DIV/0!	#DIV/0!					23.735	23.735	24.7189		0.983859	0.983859	2										0.416667	0.416667	22.4142	22.4142	20.1077	20.1077	10.4393	10.4393	1.79732	1.79732	#N/A	#N/A
	1	1	1	1	1	1	1	1	1	#DIV/0!	#DIV/0!	#DIV/0!	#DIV/0!	#DIV/0!	#DIV/0!	#DIV/0!	#DIV/0!					20.762	20.762	22.4142		1.65223	1.65223	2										0.208333	0.208333	18.8916	18.8916	15.8333	15.8333	6.4442	6.4442	0.929904	0.929904	#N/A	#N/A
	#DIV/0!	#DIV/0!	#DIV/0!	#DIV/0!	#DIV/0!	#DIV/0!	#DIV/0!	#DIV/0!	#DIV/0!	#DIV/0!	#DIV/0!	#DIV/0!	#DIV/0!	#DIV/0!	#DIV/0!	#DIV/0!	#DIV/0!					15.383	15.383	18.8916		3.50857	3.50857	2										#DIV/0!	#N/A	#N/A	#N/A	#N/A	#N/A	#N/A	#N/A	#N/A	#N/A	#N/A	#N/A
	#DIV/0!	#DIV/0!	#DIV/0!	#DIV/0!	#DIV/0!	#DIV/0!	#DIV/0!	#DIV/0!	#DIV/0!	#DIV/0!	#DIV/0!	#DIV/0!	#DIV/0!	#DIV/0!	#DIV/0!	#DIV/0!	#DIV/0!					#DIV/0!	#N/A	#N/A		#DIV/0!		2										#DIV/0!	#N/A	#N/A	#N/A	#N/A	#N/A	#N/A	#N/A	#N/A	#N/A	#N/A	#N/A
	#DIV/0!	#DIV/0!	#DIV/0!	#DIV/0!	#DIV/0!	#DIV/0!	#DIV/0!	#DIV/0!	#DIV/0!	#DIV/0!	#DIV/0!	#DIV/0!	#DIV/0!	#DIV/0!	#DIV/0!	#DIV/0!	#DIV/0!					#DIV/0!	#N/A	#N/A		#DIV/0!		2										#DIV/0!	#N/A	#N/A	#N/A	#N/A	#N/A	#N/A	#N/A	#N/A	#N/A	#N/A	#N/A
	#DIV/0!	#DIV/0!	#DIV/0!	#DIV/0!	#DIV/0!	#DIV/0!	#DIV/0!	#DIV/0!	#DIV/0!	#DIV/0!	#DIV/0!	#DIV/0!	#DIV/0!	#DIV/0!	#DIV/0!	#DIV/0!	#DIV/0!					#DIV/0!	#N/A	#N/A		#DIV/0!		2										#DIV/0!	#N/A	#N/A	#N/A	#N/A	#N/A	#N/A	#N/A	#N/A	#N/A	#N/A	#N/A
	#DIV/0!	#DIV/0!	#DIV/0!	#DIV/0!	#DIV/0!	#DIV/0!	#DIV/0!	#DIV/0!	#DIV/0!	#DIV/0!	#DIV/0!	#DIV/0!	#DIV/0!	#DIV/0!	#DIV/0!	#DIV/0!	#DIV/0!					#DIV/0!	#N/A	#N/A		#DIV/0!		2										#DIV/0!	#N/A	#N/A	#N/A	#N/A	#N/A	#N/A	#N/A	#N/A	#N/A	#N/A	#N/A
	#DIV/0!	#DIV/0!	#DIV/0!	#DIV/0!	#DIV/0!	#DIV/0!	#DIV/0!	#DIV/0!	#DIV/0!	#DIV/0!	#DIV/0!	#DIV/0!	#DIV/0!	#DIV/0!	#DIV/0!	#DIV/0!	#DIV/0!					#DIV/0!	#N/A	#N/A		#DIV/0!		2										#DIV/0!	#N/A	#N/A	#N/A	#N/A	#N/A	#N/A	#N/A	#N/A	#N/A	#N/A	#N/A
	#DIV/0!	#DIV/0!	#DIV/0!	#DIV/0!	#DIV/0!	#DIV/0!	#DIV/0!	#DIV/0!	#DIV/0!	#DIV/0!	#DIV/0!	#DIV/0!	#DIV/0!	#DIV/0!	#DIV/0!	#DIV/0!	#DIV/0!					#DIV/0!	#N/A	#N/A		#DIV/0!		2										#DIV/0!	#N/A	#N/A	#N/A	#N/A	#N/A	#N/A	#N/A	#N/A	#N/A	#N/A	#N/A
	#DIV/0!	#DIV/0!	#DIV/0!	#DIV/0!	#DIV/0!	#DIV/0!	#DIV/0!	#DIV/0!	#DIV/0!	#DIV/0!	#DIV/0!	#DIV/0!	#DIV/0!	#DIV/0!	#DIV/0!	#DIV/0!	#DIV/0!					#DIV/0!	#N/A	#N/A		#DIV/0!		2										#DIV/0!	#N/A	#N/A	#N/A	#N/A	#N/A	#N/A	#N/A	#N/A	#N/A	#N/A	#N/A
	#DIV/0!	#DIV/0!	#DIV/0!	#DIV/0!	#DIV/0!	#DIV/0!	#DIV/0!	#DIV/0!	#DIV/0!	#DIV/0!	#DIV/0!	#DIV/0!	#DIV/0!	#DIV/0!	#DIV/0!	#DIV/0!	#DIV/0!					#DIV/0!	#N/A	#N/A		#DIV/0!		2										#DIV/0!	#N/A	#N/A	#N/A	#N/A	#N/A	#N/A	#N/A	#N/A	#N/A	#N/A	#N/A
																						#DIV/0!	#N/A	#N/A		#DIV/0!		2
																						27.852	27.852	27.1626		-0.689392	-0.689392	2											0.15	0.0368153	0.0368153	0.0371454	0.0371454	0.0401166	0.0401166	0.0698279	0.0698279	#N/A	#N/A
																						29.482	29.482	26.7843		-2.69767	-2.69767	2											0.3	0.0373353	0.0373353	0.0379846	0.0379846	0.0438282	0.0438282	0.102265	0.102265	#N/A	#N/A
																						27.766	27.766	26.0585		-1.70747	-1.70747	2											0.6	0.0383752	0.0383752	0.0396628	0.0396628	0.0512516	0.0512516	0.167139	0.167139	#N/A	#N/A
																						25.552	25.552	24.7189		-0.833141	-0.833141	2											1.2	0.0404549	0.0404549	0.0430193	0.0430193	0.0660983	0.0660983	0.296888	0.296888	#N/A	#N/A
																						21.474	21.474	22.4142		0.940231	0.940231	2											2.4	0.0446145	0.0446145	0.0497322	0.0497322	0.0957916	0.0957916	0.556385	0.556385	#N/A	#N/A
																						16.04	16.04	18.8916		2.85157	2.85157	2											4.8	0.0529337	0.0529337	0.0631581	0.0631581	0.155178	0.155178	1.07538	1.07538	#N/A	#N/A
																						#DIV/0!	#N/A	#N/A		#DIV/0!		2											#N/A	#N/A	#N/A	#N/A	#N/A	#N/A	#N/A	#N/A	#N/A	#N/A	#N/A
																						#DIV/0!	#N/A	#N/A		#DIV/0!		2											#N/A	#N/A	#N/A	#N/A	#N/A	#N/A	#N/A	#N/A	#N/A	#N/A	#N/A
																						#DIV/0!	#N/A	#N/A		#DIV/0!		2											#N/A	#N/A	#N/A	#N/A	#N/A	#N/A	#N/A	#N/A	#N/A	#N/A	#N/A
																						#DIV/0!	#N/A	#N/A		#DIV/0!		2											#N/A	#N/A	#N/A	#N/A	#N/A	#N/A	#N/A	#N/A	#N/A	#N/A	#N/A
																						#DIV/0!	#N/A	#N/A		#DIV/0!		2											#N/A	#N/A	#N/A	#N/A	#N/A	#N/A	#N/A	#N/A	#N/A	#N/A	#N/A
																						#DIV/0!	#N/A	#N/A		#DIV/0!		2											#N/A	#N/A	#N/A	#N/A	#N/A	#N/A	#N/A	#N/A	#N/A	#N/A	#N/A
																						#DIV/0!	#N/A	#N/A		#DIV/0!		2											#N/A	#N/A	#N/A	#N/A	#N/A	#N/A	#N/A	#N/A	#N/A	#N/A	#N/A
																						#DIV/0!	#N/A	#N/A		#DIV/0!		2											#N/A	#N/A	#N/A	#N/A	#N/A	#N/A	#N/A	#N/A	#N/A	#N/A	#N/A
																						#DIV/0!	#N/A	#N/A		#DIV/0!		2											#N/A	#N/A	#N/A	#N/A	#N/A	#N/A	#N/A	#N/A	#N/A	#N/A	#N/A
																						27.489	27.489	26.9212		-0.567797	-0.567797	2
																						27.982	27.982	26.3265		-1.65551	-1.65551	2												26.525	27.852	27.489	26.82	23.377	24.215	14.578	14.684	#DIV/0!	#DIV/0!
																						26.384	26.384	25.2125		-1.17146	-1.17146	2												27.156	29.482	27.982	27.709	22.273	22.304	10.407	10.194	#DIV/0!	#DIV/0!
																						23.757	23.757	23.2454		-0.511605	-0.511605	2												25.761	27.766	26.384	25.949	18.638	19.012	6.558	6.38	#DIV/0!	#DIV/0!
																						19.368	19.368	20.1077		0.739688	0.739688	2												23.735	25.552	23.757	23.119	14.421	14.677	3.886	3.746	#DIV/0!	#DIV/0!
																						14.238	14.238	15.8333		1.59528	1.59528	2												20.762	21.474	19.368	19.525	10.095	10.037	2.26	2.22	#DIV/0!	#DIV/0!
																						#DIV/0!	#N/A	#N/A		#DIV/0!		2												15.383	16.04	14.238	14.059	6.401	6.432	1.269	1.209	#DIV/0!	#DIV/0!
																						#DIV/0!	#N/A	#N/A		#DIV/0!		2												#DIV/0!	#DIV/0!	#DIV/0!	#DIV/0!	#DIV/0!	#DIV/0!	#DIV/0!	#DIV/0!	#DIV/0!	#DIV/0!
																						#DIV/0!	#N/A	#N/A		#DIV/0!		2												#DIV/0!	#DIV/0!	#DIV/0!	#DIV/0!	#DIV/0!	#DIV/0!	#DIV/0!	#DIV/0!	#DIV/0!	#DIV/0!
																						#DIV/0!	#N/A	#N/A		#DIV/0!		2												#DIV/0!	#DIV/0!	#DIV/0!	#DIV/0!	#DIV/0!	#DIV/0!	#DIV/0!	#DIV/0!	#DIV/0!	#DIV/0!
																						#DIV/0!	#N/A	#N/A		#DIV/0!		2												#DIV/0!	#DIV/0!	#DIV/0!	#DIV/0!	#DIV/0!	#DIV/0!	#DIV/0!	#DIV/0!	#DIV/0!	#DIV/0!
																						#DIV/0!	#N/A	#N/A		#DIV/0!		2												#DIV/0!	#DIV/0!	#DIV/0!	#DIV/0!	#DIV/0!	#DIV/0!	#DIV/0!	#DIV/0!	#DIV/0!	#DIV/0!
																						#DIV/0!	#N/A	#N/A		#DIV/0!		2												#DIV/0!	#DIV/0!	#DIV/0!	#DIV/0!	#DIV/0!	#DIV/0!	#DIV/0!	#DIV/0!	#DIV/0!	#DIV/0!
																						#DIV/0!	#N/A	#N/A		#DIV/0!		2												#DIV/0!	#DIV/0!	#DIV/0!	#DIV/0!	#DIV/0!	#DIV/0!	#DIV/0!	#DIV/0!	#DIV/0!	#DIV/0!
																						#DIV/0!	#N/A	#N/A		#DIV/0!		2												#DIV/0!	#DIV/0!	#DIV/0!	#DIV/0!	#DIV/0!	#DIV/0!	#DIV/0!	#DIV/0!	#DIV/0!	#DIV/0!
																						26.82	26.82	26.9212		0.101203	0.101203	2												#DIV/0!	#DIV/0!	#DIV/0!	#DIV/0!	#DIV/0!	#DIV/0!	#DIV/0!	#DIV/0!	#DIV/0!	#DIV/0!
																						27.709	27.709	26.3265		-1.38251	-1.38251	2
																						25.949	25.949	25.2125		-0.736457	-0.736457	2												1/s	0	0	0.000167	0.000167	0.00167	0.00167	0.0167	0.0167	0
																						23.119	23.119	23.2454		0.126395	0.126395	2											1	0.15	0.0368153	0.0368153	0.0371454	0.0371454	0.0401166	0.0401166	0.0698279	0.0698279	#N/A
																						19.525	19.525	20.1077		0.582688	0.582688	2											2	0.3	0.0373353	0.0373353	0.0379846	0.0379846	0.0438282	0.0438282	0.102265	0.102265	#N/A
																						14.059	14.059	15.8333		1.77428	1.77428	2											3	0.6	0.0383752	0.0383752	0.0396628	0.0396628	0.0512516	0.0512516	0.167139	0.167139	#N/A
																						#DIV/0!	#N/A	#N/A		#DIV/0!		2											4	1.2	0.0404549	0.0404549	0.0430193	0.0430193	0.0660983	0.0660983	0.296888	0.296888	#N/A
																						#DIV/0!	#N/A	#N/A		#DIV/0!		2											5	2.4	0.0446145	0.0446145	0.0497322	0.0497322	0.0957916	0.0957916	0.556385	0.556385	#N/A
																						#DIV/0!	#N/A	#N/A		#DIV/0!		2											6	4.8	0.0529337	0.0529337	0.0631581	0.0631581	0.155178	0.155178	1.07538	1.07538	#N/A
																						#DIV/0!	#N/A	#N/A		#DIV/0!		2											7	#N/A	#N/A	#N/A	#N/A	#N/A	#N/A	#N/A	#N/A	#N/A	#N/A
																						#DIV/0!	#N/A	#N/A		#DIV/0!		2											8	#N/A	#N/A	#N/A	#N/A	#N/A	#N/A	#N/A	#N/A	#N/A	#N/A
																						#DIV/0!	#N/A	#N/A		#DIV/0!		2											9	#N/A	#N/A	#N/A	#N/A	#N/A	#N/A	#N/A	#N/A	#N/A	#N/A
																						#DIV/0!	#N/A	#N/A		#DIV/0!		2											10	#N/A	#N/A	#N/A	#N/A	#N/A	#N/A	#N/A	#N/A	#N/A	#N/A
																						#DIV/0!	#N/A	#N/A		#DIV/0!		2											11	#N/A	#N/A	#N/A	#N/A	#N/A	#N/A	#N/A	#N/A	#N/A	#N/A
																						#DIV/0!	#N/A	#N/A		#DIV/0!		2											12	#N/A	#N/A	#N/A	#N/A	#N/A	#N/A	#N/A	#N/A	#N/A	#N/A
																						23.377	23.377	24.9273		1.55035	1.55035	2											13	#N/A	#N/A	#N/A	#N/A	#N/A	#N/A	#N/A	#N/A	#N/A	#N/A
																						22.273	22.273	22.8163		0.543335	0.543335	2											14	#N/A	#N/A	#N/A	#N/A	#N/A	#N/A	#N/A	#N/A	#N/A	#N/A
																						18.638	18.638	19.5116		0.873592	0.873592	2											15	#N/A	#N/A	#N/A	#N/A	#N/A	#N/A	#N/A	#N/A	#N/A	#N/A
																						14.421	14.421	15.129		0.707993	0.707993	2
																						10.095	10.095	10.4393		0.344329	0.344329	2
																						6.401	6.401	6.4442		0.0432007	0.0432007	2
																						#DIV/0!	#N/A	#N/A		#DIV/0!		2
																						#DIV/0!	#N/A	#N/A		#DIV/0!		2
																						#DIV/0!	#N/A	#N/A		#DIV/0!		2
																						#DIV/0!	#N/A	#N/A		#DIV/0!		2
																						#DIV/0!	#N/A	#N/A		#DIV/0!		2
																						#DIV/0!	#N/A	#N/A		#DIV/0!		2
																						#DIV/0!	#N/A	#N/A		#DIV/0!		2
																						#DIV/0!	#N/A	#N/A		#DIV/0!		2
																						#DIV/0!	#N/A	#N/A		#DIV/0!		2
																						24.215	24.215	24.9273		0.712349	0.712349	2
																						22.304	22.304	22.8163		0.512335	0.512335	2
																						19.012	19.012	19.5116		0.499592	0.499592	2
																						14.677	14.677	15.129		0.451993	0.451993	2
																						10.037	10.037	10.4393		0.402329	0.402329	2
																						6.432	6.432	6.4442		0.0122007	0.0122007	2
																						#DIV/0!	#N/A	#N/A		#DIV/0!		2
																						#DIV/0!	#N/A	#N/A		#DIV/0!		2
																						#DIV/0!	#N/A	#N/A		#DIV/0!		2
																						#DIV/0!	#N/A	#N/A		#DIV/0!		2
																						#DIV/0!	#N/A	#N/A		#DIV/0!		2
																						#DIV/0!	#N/A	#N/A		#DIV/0!		2
																						#DIV/0!	#N/A	#N/A		#DIV/0!		2
																						#DIV/0!	#N/A	#N/A		#DIV/0!		2
																						#DIV/0!	#N/A	#N/A		#DIV/0!		2
																						14.578	14.578	14.3209		-0.257087	-0.257087	2
																						10.407	10.407	9.77851		-0.628494	-0.628494	2
																						6.558	6.558	5.98303		-0.574971	-0.574971	2
																						3.886	3.886	3.36827		-0.517727	-0.517727	2
																						2.26	2.26	1.79732		-0.462685	-0.462685	2
																						1.269	1.269	0.929904		-0.339096	-0.339096	2
																						#DIV/0!	#N/A	#N/A		#DIV/0!		2
																						#DIV/0!	#N/A	#N/A		#DIV/0!		2
																						#DIV/0!	#N/A	#N/A		#DIV/0!		2
																						#DIV/0!	#N/A	#N/A		#DIV/0!		2
																						#DIV/0!	#N/A	#N/A		#DIV/0!		2
																						#DIV/0!	#N/A	#N/A		#DIV/0!		2
																						#DIV/0!	#N/A	#N/A		#DIV/0!		2
																						#DIV/0!	#N/A	#N/A		#DIV/0!		2
																						#DIV/0!	#N/A	#N/A		#DIV/0!		2
																						14.684	14.684	14.3209		-0.363087	-0.363087	2
																						10.194	10.194	9.77851		-0.415494	-0.415494	2
																						6.38	6.38	5.98303		-0.396971	-0.396971	2
																						3.746	3.746	3.36827		-0.377727	-0.377727	2
																						2.22	2.22	1.79732		-0.422685	-0.422685	2
																						1.209	1.209	0.929904		-0.279096	-0.279096	2
																						#DIV/0!	#N/A	#N/A		#DIV/0!		2
																						#DIV/0!	#N/A	#N/A		#DIV/0!		2
																						#DIV/0!	#N/A	#N/A		#DIV/0!		2
																						#DIV/0!	#N/A	#N/A		#DIV/0!		2
																						#DIV/0!	#N/A	#N/A		#DIV/0!		2
																						#DIV/0!	#N/A	#N/A		#DIV/0!		2
																						#DIV/0!	#N/A	#N/A		#DIV/0!		2
																						#DIV/0!	#N/A	#N/A		#DIV/0!		2
																						#DIV/0!	#N/A	#N/A		#DIV/0!		2
																						#DIV/0!	#N/A	#N/A		#DIV/0!		2
																						#DIV/0!	#N/A	#N/A		#DIV/0!		2
																						#DIV/0!	#N/A	#N/A		#DIV/0!		2
																						#DIV/0!	#N/A	#N/A		#DIV/0!		2
																						#DIV/0!	#N/A	#N/A		#DIV/0!		2
																						#DIV/0!	#N/A	#N/A		#DIV/0!		2
																						#DIV/0!	#N/A	#N/A		#DIV/0!		2
																						#DIV/0!	#N/A	#N/A		#DIV/0!		2
																						#DIV/0!	#N/A	#N/A		#DIV/0!		2
																						#DIV/0!	#N/A	#N/A		#DIV/0!		2
																						#DIV/0!	#N/A	#N/A		#DIV/0!		2
																						#DIV/0!	#N/A	#N/A		#DIV/0!		2
																						#DIV/0!	#N/A	#N/A		#DIV/0!		2
																						#DIV/0!	#N/A	#N/A		#DIV/0!		2
																						#DIV/0!	#N/A	#N/A		#DIV/0!		2
																						#DIV/0!	#N/A	#N/A		#DIV/0!		2
																						#DIV/0!	#N/A	#N/A		#DIV/0!		2
																						#DIV/0!	#N/A	#N/A		#DIV/0!		2
																						#DIV/0!	#N/A	#N/A		#DIV/0!		2
																						#DIV/0!	#N/A	#N/A		#DIV/0!		2
																						#DIV/0!	#N/A	#N/A		#DIV/0!		2
																						#DIV/0!	#N/A	#N/A		#DIV/0!		2
																						#DIV/0!	#N/A	#N/A		#DIV/0!		2
																						#DIV/0!	#N/A	#N/A		#DIV/0!		2
																						#DIV/0!	#N/A	#N/A		#DIV/0!		2
																						#DIV/0!	#N/A	#N/A		#DIV/0!		2
																						#DIV/0!	#N/A	#N/A		#DIV/0!		2
																						#DIV/0!	#N/A	#N/A		#DIV/0!		2
																						#DIV/0!	#N/A	#N/A		#DIV/0!		2
																						#DIV/0!	#N/A	#N/A		#DIV/0!		2
																						#DIV/0!	#N/A	#N/A		#DIV/0!		2
																						#DIV/0!	#N/A	#N/A		#DIV/0!		2
																						#DIV/0!	#N/A	#N/A		#DIV/0!		2
																						#DIV/0!	#N/A	#N/A		#DIV/0!		2
																						#DIV/0!	#N/A	#N/A		#DIV/0!		2
																						#DIV/0!	#N/A	#N/A		#DIV/0!		2
																						#DIV/0!	#N/A	#N/A		#DIV/0!		2
																						#DIV/0!	#N/A	#N/A		#DIV/0!		2
																						#DIV/0!	#N/A	#N/A		#DIV/0!		2
																						#DIV/0!	#N/A	#N/A		#DIV/0!		2
																						#DIV/0!	#N/A	#N/A		#DIV/0!		2
																						#DIV/0!	#N/A	#N/A		#DIV/0!		2
																						#DIV/0!	#N/A	#N/A		#DIV/0!		2
																						#DIV/0!	#N/A	#N/A		#DIV/0!		2
																						#DIV/0!	#N/A	#N/A		#DIV/0!		2
																						#DIV/0!	#N/A	#N/A		#DIV/0!		2
																						#DIV/0!	#N/A	#N/A		#DIV/0!		2
																						#DIV/0!	#N/A	#N/A		#DIV/0!		2
																						#DIV/0!	#N/A	#N/A		#DIV/0!		2
																						#DIV/0!	#N/A	#N/A		#DIV/0!		2
																						#DIV/0!	#N/A	#N/A		#DIV/0!		2
																						#DIV/0!	#N/A	#N/A		#DIV/0!		2
																						#DIV/0!	#N/A	#N/A		#DIV/0!		2
																						#DIV/0!	#N/A	#N/A		#DIV/0!		2
																						#DIV/0!	#N/A	#N/A		#DIV/0!		2
																						#DIV/0!	#N/A	#N/A		#DIV/0!		2
																						#DIV/0!	#N/A	#N/A		#DIV/0!		2
																						#DIV/0!	#N/A	#N/A		#DIV/0!		2
																						#DIV/0!	#N/A	#N/A		#DIV/0!		2
																						#DIV/0!	#N/A	#N/A		#DIV/0!		2
																						#DIV/0!	#N/A	#N/A		#DIV/0!		2
																						#DIV/0!	#N/A	#N/A		#DIV/0!		2
																						#DIV/0!	#N/A	#N/A		#DIV/0!		2
																						#DIV/0!	#N/A	#N/A		#DIV/0!		2
																						#DIV/0!	#N/A	#N/A		#DIV/0!		2
																						#DIV/0!	#N/A	#N/A		#DIV/0!		2
																						#DIV/0!	#N/A	#N/A		#DIV/0!		2
																						#DIV/0!	#N/A	#N/A		#DIV/0!		2
																						#DIV/0!	#N/A	#N/A		#DIV/0!		2
																						#DIV/0!	#N/A	#N/A		#DIV/0!		2
																						#DIV/0!	#N/A	#N/A		#DIV/0!		2
																						#DIV/0!	#N/A	#N/A		#DIV/0!		2
																						#DIV/0!	#N/A	#N/A		#DIV/0!		2
																						#DIV/0!	#N/A	#N/A		#DIV/0!		2
																						#DIV/0!	#N/A	#N/A		#DIV/0!		2
																						#DIV/0!	#N/A	#N/A		#DIV/0!		2
																						#DIV/0!	#N/A	#N/A		#DIV/0!		2
																						#DIV/0!	#N/A	#N/A		#DIV/0!		2
																						#DIV/0!	#N/A	#N/A		#DIV/0!		2
																						#DIV/0!	#N/A	#N/A		#DIV/0!		2
																						#DIV/0!	#N/A	#N/A		#DIV/0!		2
																						#DIV/0!	#N/A	#N/A		#DIV/0!		2
																						#DIV/0!	#N/A	#N/A		#DIV/0!		2
																						#DIV/0!	#N/A	#N/A		#DIV/0!		2
																						#DIV/0!	#N/A	#N/A		#DIV/0!		2
																						#DIV/0!	#N/A	#N/A		#DIV/0!		2
																						#DIV/0!	#N/A	#N/A		#DIV/0!		2
																						#DIV/0!	#N/A	#N/A		#DIV/0!		2
																						#DIV/0!	#N/A	#N/A		#DIV/0!		2
																						#DIV/0!	#N/A	#N/A		#DIV/0!		2
																						#DIV/0!	#N/A	#N/A		#DIV/0!		2
																						#DIV/0!	#N/A	#N/A		#DIV/0!		2
																						#DIV/0!	#N/A	#N/A		#DIV/0!		2
																						#DIV/0!	#N/A	#N/A		#DIV/0!		2
																						#DIV/0!	#N/A	#N/A		#DIV/0!		2
																						#DIV/0!	#N/A	#N/A		#DIV/0!		2
																						#DIV/0!	#N/A	#N/A		#DIV/0!		2
																						#DIV/0!	#N/A	#N/A		#DIV/0!		2
																						#DIV/0!	#N/A	#N/A		#DIV/0!		2
																						#DIV/0!	#N/A	#N/A		#DIV/0!		2
																						#DIV/0!	#N/A	#N/A		#DIV/0!		2
																						#DIV/0!	#N/A	#N/A		#DIV/0!		2
																						#DIV/0!	#N/A	#N/A		#DIV/0!		2
																						#DIV/0!	#N/A	#N/A		#DIV/0!		2
																						#DIV/0!	#N/A	#N/A		#DIV/0!		2
																						#DIV/0!	#N/A	#N/A		#DIV/0!		2
																						#DIV/0!	#N/A	#N/A		#DIV/0!		2
																						#DIV/0!	#N/A	#N/A		#DIV/0!		2
																						#DIV/0!	#N/A	#N/A		#DIV/0!		2
																						#DIV/0!	#N/A	#N/A		#DIV/0!		2
																						#DIV/0!	#N/A	#N/A		#DIV/0!		2
																						#DIV/0!	#N/A	#N/A		#DIV/0!		2
																						#DIV/0!	#N/A	#N/A		#DIV/0!		2
																						#DIV/0!	#N/A	#N/A		#DIV/0!		2
																						#DIV/0!	#N/A	#N/A		#DIV/0!		2
																						#DIV/0!	#N/A	#N/A		#DIV/0!		2
																						#DIV/0!	#N/A	#N/A		#DIV/0!		2
																						#DIV/0!	#N/A	#N/A		#DIV/0!		2
																						#DIV/0!	#N/A	#N/A		#DIV/0!		2
																						#DIV/0!	#N/A	#N/A		#DIV/0!		2
[truncated: 54 more columns]

## Sheet: Partial Uncompetitive
																	((V_max+(V2*[I])/K_i )*[S])/(K_s+((1+[I])/K_i )*[S] )						Calculated values
		No Inhibitor	[I]1	[I]2	[I]3	[I]4	[I]5	[I]6	[I]7	[I]8	[I]9	[I]10	[I]11	[I]12	[I]13	[I]14	[I]15			0.0481478	#DIV/0!	#DIV/0!	No Inhibitor	[I]1	[I]2	[I]3	[I]4	[I]5	[I]6	[I]7	[I]8	[I]9	[I]10	[I]11	[I]12	[I]13	[I]14	[I]15
		0	0	0.000167	0.000167	0.00167	0.00167	0.0167	0.0167	0	0	0	0	0	0	0	0	Km	Vmax	Ki	V2	0	0	0	0.000167	0.000167	0.00167	0.00167	0.0167	0.0167	0	0	0	0	0	0	0	0
[S]1	6.66667	26.525	27.852	27.489	26.82	23.377	24.215	14.578	14.684	0	0	0	0	0	0	0	0	0.320986	22.401	1.08461	0		23.0905	23.0905	23.0869	23.0869	23.0539	23.0539	22.7298	22.7298	#DIV/0!	#DIV/0!	#DIV/0!	#DIV/0!	#DIV/0!	#DIV/0!	#DIV/0!	#DIV/0!		23.0905	23.0905	23.0869	23.0869	23.0539	23.0539	22.7298	22.7298	0	0
[S]2	3.33333	27.156	29.482	27.982	27.709	22.273	22.304	10.407	10.194	0	0	0	0	0	0	0	0						21.9987	21.9987	21.9954	21.9954	21.9655	21.9655	21.671	21.671	#DIV/0!	#DIV/0!	#DIV/0!	#DIV/0!	#DIV/0!	#DIV/0!	#DIV/0!	#DIV/0!		21.9987	21.9987	21.9954	21.9954	21.9655	21.9655	21.671	21.671	0	0
[S]3	1.66667	25.761	27.766	26.384	25.949	18.638	19.012	6.558	6.38	0	0	0	0	0	0	0	0						20.0981	20.0981	20.0953	20.0953	20.0704	20.0704	19.8243	19.8243	#DIV/0!	#DIV/0!	#DIV/0!	#DIV/0!	#DIV/0!	#DIV/0!	#DIV/0!	#DIV/0!		20.0981	20.0981	20.0953	20.0953	20.0704	20.0704	19.8243	19.8243	0	0
[S]4	0.833333	23.735	25.552	23.757	23.119	14.421	14.677	3.886	3.746	0	0	0	0	0	0	0	0						17.137	17.137	17.135	17.135	17.1168	17.1168	16.9375	16.9375	#DIV/0!	#DIV/0!	#DIV/0!	#DIV/0!	#DIV/0!	#DIV/0!	#DIV/0!	#DIV/0!		17.137	17.137	17.135	17.135	17.1168	17.1168	16.9375	16.9375	0	0
[S]5	0.416667	20.762	21.474	19.368	19.525	10.095	10.037	2.26	2.22	0	0	0	0	0	0	0	0						13.2366	13.2366	13.2354	13.2354	13.2245	13.2245	13.1172	13.1172	#DIV/0!	#DIV/0!	#DIV/0!	#DIV/0!	#DIV/0!	#DIV/0!	#DIV/0!	#DIV/0!		13.2366	13.2366	13.2354	13.2354	13.2245	13.2245	13.1172	13.1172	0	0
[S]6	0.208333	15.383	16.04	14.238	14.059	6.401	6.432	1.269	1.209	0	0	0	0	0	0	0	0						9.09603	9.09603	9.09547	9.09547	9.09035	9.09035	9.03952	9.03952	#DIV/0!	#DIV/0!	#DIV/0!	#DIV/0!	#DIV/0!	#DIV/0!	#DIV/0!	#DIV/0!		9.09603	9.09603	9.09547	9.09547	9.09035	9.09035	9.03952	9.03952	0	0
[S]7	0	0	0	0	0	0	0	0	0	0	0	0	0	0	0	0	0						#DIV/0!	#DIV/0!	#DIV/0!	#DIV/0!	#DIV/0!	#DIV/0!	#DIV/0!	#DIV/0!	#DIV/0!	#DIV/0!	#DIV/0!	#DIV/0!	#DIV/0!	#DIV/0!	#DIV/0!	#DIV/0!		0	0	0	0	0	0	0	0	0	0
[S]8	0	0	0	0	0	0	0	0	0	0	0	0	0	0	0	0	0			Sum R2	2419.55		#DIV/0!	#DIV/0!	#DIV/0!	#DIV/0!	#DIV/0!	#DIV/0!	#DIV/0!	#DIV/0!	#DIV/0!	#DIV/0!	#DIV/0!	#DIV/0!	#DIV/0!	#DIV/0!	#DIV/0!	#DIV/0!		0	0	0	0	0	0	0	0	0	0
[S]9	0	0	0	0	0	0	0	0	0	0	0	0	0	0	0	0	0			Sum residuals %	19.0152		#DIV/0!	#DIV/0!	#DIV/0!	#DIV/0!	#DIV/0!	#DIV/0!	#DIV/0!	#DIV/0!	#DIV/0!	#DIV/0!	#DIV/0!	#DIV/0!	#DIV/0!	#DIV/0!	#DIV/0!	#DIV/0!		0	0	0	0	0	0	0	0	0	0
[S]10	0	0	0	0	0	0	0	0	0	0	0	0	0	0	0	0	0						#DIV/0!	#DIV/0!	#DIV/0!	#DIV/0!	#DIV/0!	#DIV/0!	#DIV/0!	#DIV/0!	#DIV/0!	#DIV/0!	#DIV/0!	#DIV/0!	#DIV/0!	#DIV/0!	#DIV/0!	#DIV/0!		0	0	0	0	0	0	0	0	0	0
[S]11	0	0	0	0	0	0	0	0	0	0	0	0	0	0	0	0	0						#DIV/0!	#DIV/0!	#DIV/0!	#DIV/0!	#DIV/0!	#DIV/0!	#DIV/0!	#DIV/0!	#DIV/0!	#DIV/0!	#DIV/0!	#DIV/0!	#DIV/0!	#DIV/0!	#DIV/0!	#DIV/0!		0	0	0	0	0	0	0	0	0	0
[S]12	0	0	0	0	0	0	0	0	0	0	0	0	0	0	0	0	0						#DIV/0!	#DIV/0!	#DIV/0!	#DIV/0!	#DIV/0!	#DIV/0!	#DIV/0!	#DIV/0!	#DIV/0!	#DIV/0!	#DIV/0!	#DIV/0!	#DIV/0!	#DIV/0!	#DIV/0!	#DIV/0!		0	0	0	0	0	0	0	0	0	0
[S]13	0	0	0	0	0	0	0	0	0	0	0	0	0	0	0	0	0						#DIV/0!	#DIV/0!	#DIV/0!	#DIV/0!	#DIV/0!	#DIV/0!	#DIV/0!	#DIV/0!	#DIV/0!	#DIV/0!	#DIV/0!	#DIV/0!	#DIV/0!	#DIV/0!	#DIV/0!	#DIV/0!		0	0	0	0	0	0	0	0	0	0
[S]14	0	0	0	0	0	0	0	0	0	0	0	0	0	0	0	0	0						#DIV/0!	#DIV/0!	#DIV/0!	#DIV/0!	#DIV/0!	#DIV/0!	#DIV/0!	#DIV/0!	#DIV/0!	#DIV/0!	#DIV/0!	#DIV/0!	#DIV/0!	#DIV/0!	#DIV/0!	#DIV/0!		0	0	0	0	0	0	0	0	0	0
[S]15	0	0	0	0	0	0	0	0	0	0	0	0	0	0	0	0	0						#DIV/0!	#DIV/0!	#DIV/0!	#DIV/0!	#DIV/0!	#DIV/0!	#DIV/0!	#DIV/0!	#DIV/0!	#DIV/0!	#DIV/0!	#DIV/0!	#DIV/0!	#DIV/0!	#DIV/0!	#DIV/0!		0	0	0	0	0	0	0	0	0	0
	1	1	1	1	1	1	1	1	1	#DIV/0!	#DIV/0!	#DIV/0!	#DIV/0!	#DIV/0!	#DIV/0!	#DIV/0!	#DIV/0!																					6.66667	6.66667	23.0905	23.0905	23.0869	23.0869	23.0539	23.0539	22.7298	22.7298	#N/A	#N/A
	1	1	1	1	1	1	1	1	1	#DIV/0!	#DIV/0!	#DIV/0!	#DIV/0!	#DIV/0!	#DIV/0!	#DIV/0!	#DIV/0!					26.525	26.525	23.0905		-3.43448	-3.43448	3										3.33333	3.33333	21.9987	21.9987	21.9954	21.9954	21.9655	21.9655	21.671	21.671	#N/A	#N/A
	1	1	1	1	1	1	1	1	1	#DIV/0!	#DIV/0!	#DIV/0!	#DIV/0!	#DIV/0!	#DIV/0!	#DIV/0!	#DIV/0!					27.156	27.156	21.9987		-5.15728	-5.15728	3										1.66667	1.66667	20.0981	20.0981	20.0953	20.0953	20.0704	20.0704	19.8243	19.8243	#N/A	#N/A
	1	1	1	1	1	1	1	1	1	#DIV/0!	#DIV/0!	#DIV/0!	#DIV/0!	#DIV/0!	#DIV/0!	#DIV/0!	#DIV/0!					25.761	25.761	20.0981		-5.66288	-5.66288	3										0.833333	0.833333	17.137	17.137	17.135	17.135	17.1168	17.1168	16.9375	16.9375	#N/A	#N/A
	1	1	1	1	1	1	1	1	1	#DIV/0!	#DIV/0!	#DIV/0!	#DIV/0!	#DIV/0!	#DIV/0!	#DIV/0!	#DIV/0!					23.735	23.735	17.137		-6.59802	-6.59802	3										0.416667	0.416667	13.2366	13.2366	13.2354	13.2354	13.2245	13.2245	13.1172	13.1172	#N/A	#N/A
	1	1	1	1	1	1	1	1	1	#DIV/0!	#DIV/0!	#DIV/0!	#DIV/0!	#DIV/0!	#DIV/0!	#DIV/0!	#DIV/0!					20.762	20.762	13.2366		-7.52542	-7.52542	3										0.208333	0.208333	9.09603	9.09603	9.09547	9.09547	9.09035	9.09035	9.03952	9.03952	#N/A	#N/A
	#DIV/0!	#DIV/0!	#DIV/0!	#DIV/0!	#DIV/0!	#DIV/0!	#DIV/0!	#DIV/0!	#DIV/0!	#DIV/0!	#DIV/0!	#DIV/0!	#DIV/0!	#DIV/0!	#DIV/0!	#DIV/0!	#DIV/0!					15.383	15.383	9.09603		-6.28697	-6.28697	3										#DIV/0!	#N/A	#N/A	#N/A	#N/A	#N/A	#N/A	#N/A	#N/A	#N/A	#N/A	#N/A
	#DIV/0!	#DIV/0!	#DIV/0!	#DIV/0!	#DIV/0!	#DIV/0!	#DIV/0!	#DIV/0!	#DIV/0!	#DIV/0!	#DIV/0!	#DIV/0!	#DIV/0!	#DIV/0!	#DIV/0!	#DIV/0!	#DIV/0!					#DIV/0!	#N/A	#N/A		#DIV/0!		3										#DIV/0!	#N/A	#N/A	#N/A	#N/A	#N/A	#N/A	#N/A	#N/A	#N/A	#N/A	#N/A
	#DIV/0!	#DIV/0!	#DIV/0!	#DIV/0!	#DIV/0!	#DIV/0!	#DIV/0!	#DIV/0!	#DIV/0!	#DIV/0!	#DIV/0!	#DIV/0!	#DIV/0!	#DIV/0!	#DIV/0!	#DIV/0!	#DIV/0!					#DIV/0!	#N/A	#N/A		#DIV/0!		3										#DIV/0!	#N/A	#N/A	#N/A	#N/A	#N/A	#N/A	#N/A	#N/A	#N/A	#N/A	#N/A
	#DIV/0!	#DIV/0!	#DIV/0!	#DIV/0!	#DIV/0!	#DIV/0!	#DIV/0!	#DIV/0!	#DIV/0!	#DIV/0!	#DIV/0!	#DIV/0!	#DIV/0!	#DIV/0!	#DIV/0!	#DIV/0!	#DIV/0!					#DIV/0!	#N/A	#N/A		#DIV/0!		3										#DIV/0!	#N/A	#N/A	#N/A	#N/A	#N/A	#N/A	#N/A	#N/A	#N/A	#N/A	#N/A
	#DIV/0!	#DIV/0!	#DIV/0!	#DIV/0!	#DIV/0!	#DIV/0!	#DIV/0!	#DIV/0!	#DIV/0!	#DIV/0!	#DIV/0!	#DIV/0!	#DIV/0!	#DIV/0!	#DIV/0!	#DIV/0!	#DIV/0!					#DIV/0!	#N/A	#N/A		#DIV/0!		3										#DIV/0!	#N/A	#N/A	#N/A	#N/A	#N/A	#N/A	#N/A	#N/A	#N/A	#N/A	#N/A
	#DIV/0!	#DIV/0!	#DIV/0!	#DIV/0!	#DIV/0!	#DIV/0!	#DIV/0!	#DIV/0!	#DIV/0!	#DIV/0!	#DIV/0!	#DIV/0!	#DIV/0!	#DIV/0!	#DIV/0!	#DIV/0!	#DIV/0!					#DIV/0!	#N/A	#N/A		#DIV/0!		3										#DIV/0!	#N/A	#N/A	#N/A	#N/A	#N/A	#N/A	#N/A	#N/A	#N/A	#N/A	#N/A
	#DIV/0!	#DIV/0!	#DIV/0!	#DIV/0!	#DIV/0!	#DIV/0!	#DIV/0!	#DIV/0!	#DIV/0!	#DIV/0!	#DIV/0!	#DIV/0!	#DIV/0!	#DIV/0!	#DIV/0!	#DIV/0!	#DIV/0!					#DIV/0!	#N/A	#N/A		#DIV/0!		3										#DIV/0!	#N/A	#N/A	#N/A	#N/A	#N/A	#N/A	#N/A	#N/A	#N/A	#N/A	#N/A
	#DIV/0!	#DIV/0!	#DIV/0!	#DIV/0!	#DIV/0!	#DIV/0!	#DIV/0!	#DIV/0!	#DIV/0!	#DIV/0!	#DIV/0!	#DIV/0!	#DIV/0!	#DIV/0!	#DIV/0!	#DIV/0!	#DIV/0!					#DIV/0!	#N/A	#N/A		#DIV/0!		3										#DIV/0!	#N/A	#N/A	#N/A	#N/A	#N/A	#N/A	#N/A	#N/A	#N/A	#N/A	#N/A
	#DIV/0!	#DIV/0!	#DIV/0!	#DIV/0!	#DIV/0!	#DIV/0!	#DIV/0!	#DIV/0!	#DIV/0!	#DIV/0!	#DIV/0!	#DIV/0!	#DIV/0!	#DIV/0!	#DIV/0!	#DIV/0!	#DIV/0!					#DIV/0!	#N/A	#N/A		#DIV/0!		3										#DIV/0!	#N/A	#N/A	#N/A	#N/A	#N/A	#N/A	#N/A	#N/A	#N/A	#N/A	#N/A
																						#DIV/0!	#N/A	#N/A		#DIV/0!		3
																						27.852	27.852	23.0905		-4.76148	-4.76148	3											0.15	0.0433078	0.0433078	0.0433147	0.0433147	0.0433766	0.0433766	0.0439952	0.0439952	#N/A	#N/A
																						29.482	29.482	21.9987		-7.48328	-7.48328	3											0.3	0.0454572	0.0454572	0.0454641	0.0454641	0.0455259	0.0455259	0.0461445	0.0461445	#N/A	#N/A
																						27.766	27.766	20.0981		-7.66788	-7.66788	3											0.6	0.0497559	0.0497559	0.0497628	0.0497628	0.0498246	0.0498246	0.0504433	0.0504433	#N/A	#N/A
																						25.552	25.552	17.137		-8.41502	-8.41502	3											1.2	0.0583534	0.0583534	0.0583602	0.0583602	0.0584221	0.0584221	0.0590407	0.0590407	#N/A	#N/A
																						21.474	21.474	13.2366		-8.23742	-8.23742	3											2.4	0.0755482	0.0755482	0.0755551	0.0755551	0.075617	0.075617	0.0762356	0.0762356	#N/A	#N/A
																						16.04	16.04	9.09603		-6.94397	-6.94397	3											4.8	0.109938	0.109938	0.109945	0.109945	0.110007	0.110007	0.110625	0.110625	#N/A	#N/A
																						#DIV/0!	#N/A	#N/A		#DIV/0!		3											#N/A	#N/A	#N/A	#N/A	#N/A	#N/A	#N/A	#N/A	#N/A	#N/A	#N/A
																						#DIV/0!	#N/A	#N/A		#DIV/0!		3											#N/A	#N/A	#N/A	#N/A	#N/A	#N/A	#N/A	#N/A	#N/A	#N/A	#N/A
																						#DIV/0!	#N/A	#N/A		#DIV/0!		3											#N/A	#N/A	#N/A	#N/A	#N/A	#N/A	#N/A	#N/A	#N/A	#N/A	#N/A
																						#DIV/0!	#N/A	#N/A		#DIV/0!		3											#N/A	#N/A	#N/A	#N/A	#N/A	#N/A	#N/A	#N/A	#N/A	#N/A	#N/A
																						#DIV/0!	#N/A	#N/A		#DIV/0!		3											#N/A	#N/A	#N/A	#N/A	#N/A	#N/A	#N/A	#N/A	#N/A	#N/A	#N/A
																						#DIV/0!	#N/A	#N/A		#DIV/0!		3											#N/A	#N/A	#N/A	#N/A	#N/A	#N/A	#N/A	#N/A	#N/A	#N/A	#N/A
																						#DIV/0!	#N/A	#N/A		#DIV/0!		3											#N/A	#N/A	#N/A	#N/A	#N/A	#N/A	#N/A	#N/A	#N/A	#N/A	#N/A
																						#DIV/0!	#N/A	#N/A		#DIV/0!		3											#N/A	#N/A	#N/A	#N/A	#N/A	#N/A	#N/A	#N/A	#N/A	#N/A	#N/A
																						#DIV/0!	#N/A	#N/A		#DIV/0!		3											#N/A	#N/A	#N/A	#N/A	#N/A	#N/A	#N/A	#N/A	#N/A	#N/A	#N/A
																						27.489	27.489	23.0869		-4.40215	-4.40215	3
																						27.982	27.982	21.9954		-5.9866	-5.9866	3												26.525	27.852	27.489	26.82	23.377	24.215	14.578	14.684	#DIV/0!	#DIV/0!
																						26.384	26.384	20.0953		-6.28866	-6.28866	3												27.156	29.482	27.982	27.709	22.273	22.304	10.407	10.194	#DIV/0!	#DIV/0!
																						23.757	23.757	17.135		-6.62204	-6.62204	3												25.761	27.766	26.384	25.949	18.638	19.012	6.558	6.38	#DIV/0!	#DIV/0!
																						19.368	19.368	13.2354		-6.13263	-6.13263	3												23.735	25.552	23.757	23.119	14.421	14.677	3.886	3.746	#DIV/0!	#DIV/0!
																						14.238	14.238	9.09547		-5.14253	-5.14253	3												20.762	21.474	19.368	19.525	10.095	10.037	2.26	2.22	#DIV/0!	#DIV/0!
																						#DIV/0!	#N/A	#N/A		#DIV/0!		3												15.383	16.04	14.238	14.059	6.401	6.432	1.269	1.209	#DIV/0!	#DIV/0!
																						#DIV/0!	#N/A	#N/A		#DIV/0!		3												#DIV/0!	#DIV/0!	#DIV/0!	#DIV/0!	#DIV/0!	#DIV/0!	#DIV/0!	#DIV/0!	#DIV/0!	#DIV/0!
																						#DIV/0!	#N/A	#N/A		#DIV/0!		3												#DIV/0!	#DIV/0!	#DIV/0!	#DIV/0!	#DIV/0!	#DIV/0!	#DIV/0!	#DIV/0!	#DIV/0!	#DIV/0!
																						#DIV/0!	#N/A	#N/A		#DIV/0!		3												#DIV/0!	#DIV/0!	#DIV/0!	#DIV/0!	#DIV/0!	#DIV/0!	#DIV/0!	#DIV/0!	#DIV/0!	#DIV/0!
																						#DIV/0!	#N/A	#N/A		#DIV/0!		3												#DIV/0!	#DIV/0!	#DIV/0!	#DIV/0!	#DIV/0!	#DIV/0!	#DIV/0!	#DIV/0!	#DIV/0!	#DIV/0!
																						#DIV/0!	#N/A	#N/A		#DIV/0!		3												#DIV/0!	#DIV/0!	#DIV/0!	#DIV/0!	#DIV/0!	#DIV/0!	#DIV/0!	#DIV/0!	#DIV/0!	#DIV/0!
																						#DIV/0!	#N/A	#N/A		#DIV/0!		3												#DIV/0!	#DIV/0!	#DIV/0!	#DIV/0!	#DIV/0!	#DIV/0!	#DIV/0!	#DIV/0!	#DIV/0!	#DIV/0!
																						#DIV/0!	#N/A	#N/A		#DIV/0!		3												#DIV/0!	#DIV/0!	#DIV/0!	#DIV/0!	#DIV/0!	#DIV/0!	#DIV/0!	#DIV/0!	#DIV/0!	#DIV/0!
																						#DIV/0!	#N/A	#N/A		#DIV/0!		3												#DIV/0!	#DIV/0!	#DIV/0!	#DIV/0!	#DIV/0!	#DIV/0!	#DIV/0!	#DIV/0!	#DIV/0!	#DIV/0!
																						26.82	26.82	23.0869		-3.73315	-3.73315	3												#DIV/0!	#DIV/0!	#DIV/0!	#DIV/0!	#DIV/0!	#DIV/0!	#DIV/0!	#DIV/0!	#DIV/0!	#DIV/0!
																						27.709	27.709	21.9954		-5.7136	-5.7136	3
																						25.949	25.949	20.0953		-5.85366	-5.85366	3												1/s	0	0	0.000167	0.000167	0.00167	0.00167	0.0167	0.0167	0
																						23.119	23.119	17.135		-5.98404	-5.98404	3											1	0.15	0.0433078	0.0433078	0.0433147	0.0433147	0.0433766	0.0433766	0.0439952	0.0439952	#N/A
																						19.525	19.525	13.2354		-6.28963	-6.28963	3											2	0.3	0.0454572	0.0454572	0.0454641	0.0454641	0.0455259	0.0455259	0.0461445	0.0461445	#N/A
																						14.059	14.059	9.09547		-4.96353	-4.96353	3											3	0.6	0.0497559	0.0497559	0.0497628	0.0497628	0.0498246	0.0498246	0.0504433	0.0504433	#N/A
																						#DIV/0!	#N/A	#N/A		#DIV/0!		3											4	1.2	0.0583534	0.0583534	0.0583602	0.0583602	0.0584221	0.0584221	0.0590407	0.0590407	#N/A
																						#DIV/0!	#N/A	#N/A		#DIV/0!		3											5	2.4	0.0755482	0.0755482	0.0755551	0.0755551	0.075617	0.075617	0.0762356	0.0762356	#N/A
																						#DIV/0!	#N/A	#N/A		#DIV/0!		3											6	4.8	0.109938	0.109938	0.109945	0.109945	0.110007	0.110007	0.110625	0.110625	#N/A
																						#DIV/0!	#N/A	#N/A		#DIV/0!		3											7	#N/A	#N/A	#N/A	#N/A	#N/A	#N/A	#N/A	#N/A	#N/A	#N/A
																						#DIV/0!	#N/A	#N/A		#DIV/0!		3											8	#N/A	#N/A	#N/A	#N/A	#N/A	#N/A	#N/A	#N/A	#N/A	#N/A
																						#DIV/0!	#N/A	#N/A		#DIV/0!		3											9	#N/A	#N/A	#N/A	#N/A	#N/A	#N/A	#N/A	#N/A	#N/A	#N/A
																						#DIV/0!	#N/A	#N/A		#DIV/0!		3											10	#N/A	#N/A	#N/A	#N/A	#N/A	#N/A	#N/A	#N/A	#N/A	#N/A
																						#DIV/0!	#N/A	#N/A		#DIV/0!		3											11	#N/A	#N/A	#N/A	#N/A	#N/A	#N/A	#N/A	#N/A	#N/A	#N/A
																						#DIV/0!	#N/A	#N/A		#DIV/0!		3											12	#N/A	#N/A	#N/A	#N/A	#N/A	#N/A	#N/A	#N/A	#N/A	#N/A
																						23.377	23.377	23.0539		-0.323072	-0.323072	3											13	#N/A	#N/A	#N/A	#N/A	#N/A	#N/A	#N/A	#N/A	#N/A	#N/A
																						22.273	22.273	21.9655		-0.30749	-0.30749	3											14	#N/A	#N/A	#N/A	#N/A	#N/A	#N/A	#N/A	#N/A	#N/A	#N/A
																						18.638	18.638	20.0704		1.43239	1.43239	3											15	#N/A	#N/A	#N/A	#N/A	#N/A	#N/A	#N/A	#N/A	#N/A	#N/A
																						14.421	14.421	17.1168		2.69581	2.69581	3
																						10.095	10.095	13.2245		3.12954	3.12954	3
																						6.401	6.401	9.09035		2.68935	2.68935	3
																						#DIV/0!	#N/A	#N/A		#DIV/0!		3
																						#DIV/0!	#N/A	#N/A		#DIV/0!		3
																						#DIV/0!	#N/A	#N/A		#DIV/0!		3
																						#DIV/0!	#N/A	#N/A		#DIV/0!		3
																						#DIV/0!	#N/A	#N/A		#DIV/0!		3
																						#DIV/0!	#N/A	#N/A		#DIV/0!		3
																						#DIV/0!	#N/A	#N/A		#DIV/0!		3
																						#DIV/0!	#N/A	#N/A		#DIV/0!		3
																						#DIV/0!	#N/A	#N/A		#DIV/0!		3
																						24.215	24.215	23.0539		-1.16107	-1.16107	3
																						22.304	22.304	21.9655		-0.33849	-0.33849	3
																						19.012	19.012	20.0704		1.05839	1.05839	3
																						14.677	14.677	17.1168		2.43981	2.43981	3
																						10.037	10.037	13.2245		3.18754	3.18754	3
																						6.432	6.432	9.09035		2.65835	2.65835	3
																						#DIV/0!	#N/A	#N/A		#DIV/0!		3
																						#DIV/0!	#N/A	#N/A		#DIV/0!		3
																						#DIV/0!	#N/A	#N/A		#DIV/0!		3
																						#DIV/0!	#N/A	#N/A		#DIV/0!		3
																						#DIV/0!	#N/A	#N/A		#DIV/0!		3
																						#DIV/0!	#N/A	#N/A		#DIV/0!		3
																						#DIV/0!	#N/A	#N/A		#DIV/0!		3
																						#DIV/0!	#N/A	#N/A		#DIV/0!		3
																						#DIV/0!	#N/A	#N/A		#DIV/0!		3
																						14.578	14.578	22.7298		8.15177	8.15177	3
																						10.407	10.407	21.671		11.264	11.264	3
																						6.558	6.558	19.8243		13.2663	13.2663	3
																						3.886	3.886	16.9375		13.0515	13.0515	3
																						2.26	2.26	13.1172		10.8572	10.8572	3
																						1.269	1.269	9.03952		7.77052	7.77052	3
																						#DIV/0!	#N/A	#N/A		#DIV/0!		3
																						#DIV/0!	#N/A	#N/A		#DIV/0!		3
																						#DIV/0!	#N/A	#N/A		#DIV/0!		3
																						#DIV/0!	#N/A	#N/A		#DIV/0!		3
																						#DIV/0!	#N/A	#N/A		#DIV/0!		3
																						#DIV/0!	#N/A	#N/A		#DIV/0!		3
																						#DIV/0!	#N/A	#N/A		#DIV/0!		3
																						#DIV/0!	#N/A	#N/A		#DIV/0!		3
																						#DIV/0!	#N/A	#N/A		#DIV/0!		3
																						14.684	14.684	22.7298		8.04577	8.04577	3
																						10.194	10.194	21.671		11.477	11.477	3
																						6.38	6.38	19.8243		13.4443	13.4443	3
																						3.746	3.746	16.9375		13.1915	13.1915	3
																						2.22	2.22	13.1172		10.8972	10.8972	3
																						1.209	1.209	9.03952		7.83052	7.83052	3
																						#DIV/0!	#N/A	#N/A		#DIV/0!		3
																						#DIV/0!	#N/A	#N/A		#DIV/0!		3
																						#DIV/0!	#N/A	#N/A		#DIV/0!		3
																						#DIV/0!	#N/A	#N/A		#DIV/0!		3
																						#DIV/0!	#N/A	#N/A		#DIV/0!		3
																						#DIV/0!	#N/A	#N/A		#DIV/0!		3
																						#DIV/0!	#N/A	#N/A		#DIV/0!		3
																						#DIV/0!	#N/A	#N/A		#DIV/0!		3
																						#DIV/0!	#N/A	#N/A		#DIV/0!		3
																						#DIV/0!	#N/A	#N/A		#DIV/0!		3
																						#DIV/0!	#N/A	#N/A		#DIV/0!		3
																						#DIV/0!	#N/A	#N/A		#DIV/0!		3
																						#DIV/0!	#N/A	#N/A		#DIV/0!		3
																						#DIV/0!	#N/A	#N/A		#DIV/0!		3
																						#DIV/0!	#N/A	#N/A		#DIV/0!		3
																						#DIV/0!	#N/A	#N/A		#DIV/0!		3
																						#DIV/0!	#N/A	#N/A		#DIV/0!		3
																						#DIV/0!	#N/A	#N/A		#DIV/0!		3
																						#DIV/0!	#N/A	#N/A		#DIV/0!		3
																						#DIV/0!	#N/A	#N/A		#DIV/0!		3
																						#DIV/0!	#N/A	#N/A		#DIV/0!		3
																						#DIV/0!	#N/A	#N/A		#DIV/0!		3
																						#DIV/0!	#N/A	#N/A		#DIV/0!		3
																						#DIV/0!	#N/A	#N/A		#DIV/0!		3
																						#DIV/0!	#N/A	#N/A		#DIV/0!		3
																						#DIV/0!	#N/A	#N/A		#DIV/0!		3
																						#DIV/0!	#N/A	#N/A		#DIV/0!		3
																						#DIV/0!	#N/A	#N/A		#DIV/0!		3
																						#DIV/0!	#N/A	#N/A		#DIV/0!		3
																						#DIV/0!	#N/A	#N/A		#DIV/0!		3
																						#DIV/0!	#N/A	#N/A		#DIV/0!		3
																						#DIV/0!	#N/A	#N/A		#DIV/0!		3
																						#DIV/0!	#N/A	#N/A		#DIV/0!		3
																						#DIV/0!	#N/A	#N/A		#DIV/0!		3
																						#DIV/0!	#N/A	#N/A		#DIV/0!		3
																						#DIV/0!	#N/A	#N/A		#DIV/0!		3
																						#DIV/0!	#N/A	#N/A		#DIV/0!		3
																						#DIV/0!	#N/A	#N/A		#DIV/0!		3
																						#DIV/0!	#N/A	#N/A		#DIV/0!		3
																						#DIV/0!	#N/A	#N/A		#DIV/0!		3
																						#DIV/0!	#N/A	#N/A		#DIV/0!		3
																						#DIV/0!	#N/A	#N/A		#DIV/0!		3
																						#DIV/0!	#N/A	#N/A		#DIV/0!		3
																						#DIV/0!	#N/A	#N/A		#DIV/0!		3
																						#DIV/0!	#N/A	#N/A		#DIV/0!		3
																						#DIV/0!	#N/A	#N/A		#DIV/0!		3
																						#DIV/0!	#N/A	#N/A		#DIV/0!		3
																						#DIV/0!	#N/A	#N/A		#DIV/0!		3
																						#DIV/0!	#N/A	#N/A		#DIV/0!		3
																						#DIV/0!	#N/A	#N/A		#DIV/0!		3
																						#DIV/0!	#N/A	#N/A		#DIV/0!		3
																						#DIV/0!	#N/A	#N/A		#DIV/0!		3
																						#DIV/0!	#N/A	#N/A		#DIV/0!		3
																						#DIV/0!	#N/A	#N/A		#DIV/0!		3
																						#DIV/0!	#N/A	#N/A		#DIV/0!		3
																						#DIV/0!	#N/A	#N/A		#DIV/0!		3
																						#DIV/0!	#N/A	#N/A		#DIV/0!		3
																						#DIV/0!	#N/A	#N/A		#DIV/0!		3
																						#DIV/0!	#N/A	#N/A		#DIV/0!		3
																						#DIV/0!	#N/A	#N/A		#DIV/0!		3
																						#DIV/0!	#N/A	#N/A		#DIV/0!		3
																						#DIV/0!	#N/A	#N/A		#DIV/0!		3
																						#DIV/0!	#N/A	#N/A		#DIV/0!		3
																						#DIV/0!	#N/A	#N/A		#DIV/0!		3
																						#DIV/0!	#N/A	#N/A		#DIV/0!		3
																						#DIV/0!	#N/A	#N/A		#DIV/0!		3
																						#DIV/0!	#N/A	#N/A		#DIV/0!		3
																						#DIV/0!	#N/A	#N/A		#DIV/0!		3
																						#DIV/0!	#N/A	#N/A		#DIV/0!		3
																						#DIV/0!	#N/A	#N/A		#DIV/0!		3
																						#DIV/0!	#N/A	#N/A		#DIV/0!		3
																						#DIV/0!	#N/A	#N/A		#DIV/0!		3
																						#DIV/0!	#N/A	#N/A		#DIV/0!		3
																						#DIV/0!	#N/A	#N/A		#DIV/0!		3
																						#DIV/0!	#N/A	#N/A		#DIV/0!		3
																						#DIV/0!	#N/A	#N/A		#DIV/0!		3
																						#DIV/0!	#N/A	#N/A		#DIV/0!		3
																						#DIV/0!	#N/A	#N/A		#DIV/0!		3
																						#DIV/0!	#N/A	#N/A		#DIV/0!		3
																						#DIV/0!	#N/A	#N/A		#DIV/0!		3
																						#DIV/0!	#N/A	#N/A		#DIV/0!		3
																						#DIV/0!	#N/A	#N/A		#DIV/0!		3
																						#DIV/0!	#N/A	#N/A		#DIV/0!		3
																						#DIV/0!	#N/A	#N/A		#DIV/0!		3
																						#DIV/0!	#N/A	#N/A		#DIV/0!		3
																						#DIV/0!	#N/A	#N/A		#DIV/0!		3
																						#DIV/0!	#N/A	#N/A		#DIV/0!		3
																						#DIV/0!	#N/A	#N/A		#DIV/0!		3
																						#DIV/0!	#N/A	#N/A		#DIV/0!		3
																						#DIV/0!	#N/A	#N/A		#DIV/0!		3
																						#DIV/0!	#N/A	#N/A		#DIV/0!		3
																						#DIV/0!	#N/A	#N/A		#DIV/0!		3
																						#DIV/0!	#N/A	#N/A		#DIV/0!		3
																						#DIV/0!	#N/A	#N/A		#DIV/0!		3
																						#DIV/0!	#N/A	#N/A		#DIV/0!		3
																						#DIV/0!	#N/A	#N/A		#DIV/0!		3
																						#DIV/0!	#N/A	#N/A		#DIV/0!		3
																						#DIV/0!	#N/A	#N/A		#DIV/0!		3
																						#DIV/0!	#N/A	#N/A		#DIV/0!		3
																						#DIV/0!	#N/A	#N/A		#DIV/0!		3
																						#DIV/0!	#N/A	#N/A		#DIV/0!		3
																						#DIV/0!	#N/A	#N/A		#DIV/0!		3
																						#DIV/0!	#N/A	#N/A		#DIV/0!		3
																						#DIV/0!	#N/A	#N/A		#DIV/0!		3
																						#DIV/0!	#N/A	#N/A		#DIV/0!		3
																						#DIV/0!	#N/A	#N/A		#DIV/0!		3
																						#DIV/0!	#N/A	#N/A		#DIV/0!		3
																						#DIV/0!	#N/A	#N/A		#DIV/0!		3
																						#DIV/0!	#N/A	#N/A		#DIV/0!		3
																						#DIV/0!	#N/A	#N/A		#DIV/0!		3
																						#DIV/0!	#N/A	#N/A		#DIV/0!		3
																						#DIV/0!	#N/A	#N/A		#DIV/0!		3
																						#DIV/0!	#N/A	#N/A		#DIV/0!		3
																						#DIV/0!	#N/A	#N/A		#DIV/0!		3
																						#DIV/0!	#N/A	#N/A		#DIV/0!		3
																						#DIV/0!	#N/A	#N/A		#DIV/0!		3
																						#DIV/0!	#N/A	#N/A		#DIV/0!		3
																						#DIV/0!	#N/A	#N/A		#DIV/0!		3
																						#DIV/0!	#N/A	#N/A		#DIV/0!		3
																						#DIV/0!	#N/A	#N/A		#DIV/0!		3
																						#DIV/0!	#N/A	#N/A		#DIV/0!		3
																						#DIV/0!	#N/A	#N/A		#DIV/0!		3
																						#DIV/0!	#N/A	#N/A		#DIV/0!		3
																						#DIV/0!	#N/A	#N/A		#DIV/0!		3
																						#DIV/0!	#N/A	#N/A		#DIV/0!		3
																						#DIV/0!	#N/A	#N/A		#DIV/0!		3
																						#DIV/0!	#N/A	#N/A		#DIV/0!		3
																						#DIV/0!	#N/A	#N/A		#DIV/0!		3
																						#DIV/0!	#N/A	#N/A		#DIV/0!		3
[truncated: 54 more columns]

## Sheet: partial Mixed Non-competitive
																		(V_max*((1+([I]/(K_i^' ))*(β))*([S]/K_s )))/((1+([I]/(K_i^' )))*(([S]/K_s )+((1+([I]/(K_i^' ))*((K_s^')/K_s )))/((1+([I]/(K_i^' ))) )) )					Calculated values
		No Inhibitor	[I]1	[I]2	[I]3	[I]4	[I]5	[I]6	[I]7	[I]8	[I]9	[I]10	[I]11	[I]12	[I]13	[I]14	[I]15	Ks			Ks'		No Inhibitor	[I]1	[I]2	[I]3	[I]4	[I]5	[I]6	[I]7	[I]8	[I]9	[I]10	[I]11	[I]12	[I]13	[I]14	[I]15
		0	0	0.000167	0.000167	0.00167	0.00167	0.0167	0.0167	0	0	0	0	0	0	0	0	Km	Vmax	Ki'	Km'	b	0	0	0.000167	0.000167	0.00167	0.00167	0.0167	0.0167	0	0	0	0	0	0	0	0
[S]1	6.66667	26.525	27.852	27.489	26.82	23.377	24.215	14.578	14.684	0	0	0	0	0	0	0	0	0.152243	28.9118	0.0169993	6.68737	0.450219	28.2663	28.2663	27.8554	27.8554	24.754	24.754	13.9431	13.9431	#DIV/0!	#DIV/0!	#DIV/0!	#DIV/0!	#DIV/0!	#DIV/0!	#DIV/0!	#DIV/0!		28.2663	28.2663	27.8554	27.8554	24.754	24.754	13.9431	13.9431	0	0
[S]2	3.33333	27.156	29.482	27.982	27.709	22.273	22.304	10.407	10.194	0	0	0	0	0	0	0	0						27.6489	27.6489	27.0084	27.0084	22.5134	22.5134	10.4275	10.4275	#DIV/0!	#DIV/0!	#DIV/0!	#DIV/0!	#DIV/0!	#DIV/0!	#DIV/0!	#DIV/0!		27.6489	27.6489	27.0084	27.0084	22.5134	22.5134	10.4275	10.4275	0	0
[S]3	1.66667	25.761	27.766	26.384	25.949	18.638	19.012	6.558	6.38	0	0	0	0	0	0	0	0			Sum R2	22.8237		26.4918	26.4918	25.4602	25.4602	19.0625	19.0625	6.93194	6.93194	#DIV/0!	#DIV/0!	#DIV/0!	#DIV/0!	#DIV/0!	#DIV/0!	#DIV/0!	#DIV/0!		26.4918	26.4918	25.4602	25.4602	19.0625	19.0625	6.93194	6.93194	0	0
[S]4	0.833333	23.735	25.552	23.757	23.119	14.421	14.677	3.886	3.746	0	0	0	0	0	0	0	0			Sum residuals %	1.55425		24.4457	24.4457	22.8415	22.8415	14.5898	14.5898	4.14974	4.14974	#DIV/0!	#DIV/0!	#DIV/0!	#DIV/0!	#DIV/0!	#DIV/0!	#DIV/0!	#DIV/0!		24.4457	24.4457	22.8415	22.8415	14.5898	14.5898	4.14974	4.14974	0	0
[S]5	0.416667	20.762	21.474	19.368	19.525	10.095	10.037	2.26	2.22	0	0	0	0	0	0	0	0						21.1748	21.1748	18.9445	18.9445	9.93	9.93	2.30193	2.30193	#DIV/0!	#DIV/0!	#DIV/0!	#DIV/0!	#DIV/0!	#DIV/0!	#DIV/0!	#DIV/0!		21.1748	21.1748	18.9445	18.9445	9.93	9.93	2.30193	2.30193	0	0
[S]6	0.208333	15.383	16.04	14.238	14.059	6.401	6.432	1.269	1.209	0	0	0	0	0	0	0	0						16.7046	16.7046	14.1248	14.1248	6.0594	6.0594	1.21759	1.21759	#DIV/0!	#DIV/0!	#DIV/0!	#DIV/0!	#DIV/0!	#DIV/0!	#DIV/0!	#DIV/0!		16.7046	16.7046	14.1248	14.1248	6.0594	6.0594	1.21759	1.21759	0	0
[S]7	0	0	0	0	0	0	0	0	0	0	0	0	0	0	0	0	0						#DIV/0!	#DIV/0!	#DIV/0!	#DIV/0!	#DIV/0!	#DIV/0!	#DIV/0!	#DIV/0!	#DIV/0!	#DIV/0!	#DIV/0!	#DIV/0!	#DIV/0!	#DIV/0!	#DIV/0!	#DIV/0!		0	0	0	0	0	0	0	0	0	0
[S]8	0	0	0	0	0	0	0	0	0	0	0	0	0	0	0	0	0						#DIV/0!	#DIV/0!	#DIV/0!	#DIV/0!	#DIV/0!	#DIV/0!	#DIV/0!	#DIV/0!	#DIV/0!	#DIV/0!	#DIV/0!	#DIV/0!	#DIV/0!	#DIV/0!	#DIV/0!	#DIV/0!		0	0	0	0	0	0	0	0	0	0
[S]9	0	0	0	0	0	0	0	0	0	0	0	0	0	0	0	0	0						#DIV/0!	#DIV/0!	#DIV/0!	#DIV/0!	#DIV/0!	#DIV/0!	#DIV/0!	#DIV/0!	#DIV/0!	#DIV/0!	#DIV/0!	#DIV/0!	#DIV/0!	#DIV/0!	#DIV/0!	#DIV/0!		0	0	0	0	0	0	0	0	0	0
[S]10	0	0	0	0	0	0	0	0	0	0	0	0	0	0	0	0	0						#DIV/0!	#DIV/0!	#DIV/0!	#DIV/0!	#DIV/0!	#DIV/0!	#DIV/0!	#DIV/0!	#DIV/0!	#DIV/0!	#DIV/0!	#DIV/0!	#DIV/0!	#DIV/0!	#DIV/0!	#DIV/0!		0	0	0	0	0	0	0	0	0	0
[S]11	0	0	0	0	0	0	0	0	0	0	0	0	0	0	0	0	0						#DIV/0!	#DIV/0!	#DIV/0!	#DIV/0!	#DIV/0!	#DIV/0!	#DIV/0!	#DIV/0!	#DIV/0!	#DIV/0!	#DIV/0!	#DIV/0!	#DIV/0!	#DIV/0!	#DIV/0!	#DIV/0!		0	0	0	0	0	0	0	0	0	0
[S]12	0	0	0	0	0	0	0	0	0	0	0	0	0	0	0	0	0						#DIV/0!	#DIV/0!	#DIV/0!	#DIV/0!	#DIV/0!	#DIV/0!	#DIV/0!	#DIV/0!	#DIV/0!	#DIV/0!	#DIV/0!	#DIV/0!	#DIV/0!	#DIV/0!	#DIV/0!	#DIV/0!		0	0	0	0	0	0	0	0	0	0
[S]13	0	0	0	0	0	0	0	0	0	0	0	0	0	0	0	0	0						#DIV/0!	#DIV/0!	#DIV/0!	#DIV/0!	#DIV/0!	#DIV/0!	#DIV/0!	#DIV/0!	#DIV/0!	#DIV/0!	#DIV/0!	#DIV/0!	#DIV/0!	#DIV/0!	#DIV/0!	#DIV/0!		0	0	0	0	0	0	0	0	0	0
[S]14	0	0	0	0	0	0	0	0	0	0	0	0	0	0	0	0	0						#DIV/0!	#DIV/0!	#DIV/0!	#DIV/0!	#DIV/0!	#DIV/0!	#DIV/0!	#DIV/0!	#DIV/0!	#DIV/0!	#DIV/0!	#DIV/0!	#DIV/0!	#DIV/0!	#DIV/0!	#DIV/0!		0	0	0	0	0	0	0	0	0	0
[S]15	0	0	0	0	0	0	0	0	0	0	0	0	0	0	0	0	0						#DIV/0!	#DIV/0!	#DIV/0!	#DIV/0!	#DIV/0!	#DIV/0!	#DIV/0!	#DIV/0!	#DIV/0!	#DIV/0!	#DIV/0!	#DIV/0!	#DIV/0!	#DIV/0!	#DIV/0!	#DIV/0!		0	0	0	0	0	0	0	0	0	0
	1	1	1	1	1	1	1	1	1	#DIV/0!	#DIV/0!	#DIV/0!	#DIV/0!	#DIV/0!	#DIV/0!	#DIV/0!	#DIV/0!																					6.66667	6.66667	28.2663	28.2663	27.8554	27.8554	24.754	24.754	13.9431	13.9431	#N/A	#N/A
	1	1	1	1	1	1	1	1	1	#DIV/0!	#DIV/0!	#DIV/0!	#DIV/0!	#DIV/0!	#DIV/0!	#DIV/0!	#DIV/0!					26.525	26.525	28.2663		1.74125	1.74125	4										3.33333	3.33333	27.6489	27.6489	27.0084	27.0084	22.5134	22.5134	10.4275	10.4275	#N/A	#N/A
	1	1	1	1	1	1	1	1	1	#DIV/0!	#DIV/0!	#DIV/0!	#DIV/0!	#DIV/0!	#DIV/0!	#DIV/0!	#DIV/0!					27.156	27.156	27.6489		0.492946	0.492946	4										1.66667	1.66667	26.4918	26.4918	25.4602	25.4602	19.0625	19.0625	6.93194	6.93194	#N/A	#N/A
	1	1	1	1	1	1	1	1	1	#DIV/0!	#DIV/0!	#DIV/0!	#DIV/0!	#DIV/0!	#DIV/0!	#DIV/0!	#DIV/0!					25.761	25.761	26.4918		0.730832	0.730832	4										0.833333	0.833333	24.4457	24.4457	22.8415	22.8415	14.5898	14.5898	4.14974	4.14974	#N/A	#N/A
	1	1	1	1	1	1	1	1	1	#DIV/0!	#DIV/0!	#DIV/0!	#DIV/0!	#DIV/0!	#DIV/0!	#DIV/0!	#DIV/0!					23.735	23.735	24.4457		0.710717	0.710717	4										0.416667	0.416667	21.1748	21.1748	18.9445	18.9445	9.93	9.93	2.30193	2.30193	#N/A	#N/A
	1	1	1	1	1	1	1	1	1	#DIV/0!	#DIV/0!	#DIV/0!	#DIV/0!	#DIV/0!	#DIV/0!	#DIV/0!	#DIV/0!					20.762	20.762	21.1748		0.412813	0.412813	4										0.208333	0.208333	16.7046	16.7046	14.1248	14.1248	6.0594	6.0594	1.21759	1.21759	#N/A	#N/A
	#DIV/0!	#DIV/0!	#DIV/0!	#DIV/0!	#DIV/0!	#DIV/0!	#DIV/0!	#DIV/0!	#DIV/0!	#DIV/0!	#DIV/0!	#DIV/0!	#DIV/0!	#DIV/0!	#DIV/0!	#DIV/0!	#DIV/0!					15.383	15.383	16.7046		1.32158	1.32158	4										#DIV/0!	#N/A	#N/A	#N/A	#N/A	#N/A	#N/A	#N/A	#N/A	#N/A	#N/A	#N/A
	#DIV/0!	#DIV/0!	#DIV/0!	#DIV/0!	#DIV/0!	#DIV/0!	#DIV/0!	#DIV/0!	#DIV/0!	#DIV/0!	#DIV/0!	#DIV/0!	#DIV/0!	#DIV/0!	#DIV/0!	#DIV/0!	#DIV/0!					#DIV/0!	#N/A	#N/A		#DIV/0!		4										#DIV/0!	#N/A	#N/A	#N/A	#N/A	#N/A	#N/A	#N/A	#N/A	#N/A	#N/A	#N/A
	#DIV/0!	#DIV/0!	#DIV/0!	#DIV/0!	#DIV/0!	#DIV/0!	#DIV/0!	#DIV/0!	#DIV/0!	#DIV/0!	#DIV/0!	#DIV/0!	#DIV/0!	#DIV/0!	#DIV/0!	#DIV/0!	#DIV/0!					#DIV/0!	#N/A	#N/A		#DIV/0!		4										#DIV/0!	#N/A	#N/A	#N/A	#N/A	#N/A	#N/A	#N/A	#N/A	#N/A	#N/A	#N/A
	#DIV/0!	#DIV/0!	#DIV/0!	#DIV/0!	#DIV/0!	#DIV/0!	#DIV/0!	#DIV/0!	#DIV/0!	#DIV/0!	#DIV/0!	#DIV/0!	#DIV/0!	#DIV/0!	#DIV/0!	#DIV/0!	#DIV/0!					#DIV/0!	#N/A	#N/A		#DIV/0!		4										#DIV/0!	#N/A	#N/A	#N/A	#N/A	#N/A	#N/A	#N/A	#N/A	#N/A	#N/A	#N/A
	#DIV/0!	#DIV/0!	#DIV/0!	#DIV/0!	#DIV/0!	#DIV/0!	#DIV/0!	#DIV/0!	#DIV/0!	#DIV/0!	#DIV/0!	#DIV/0!	#DIV/0!	#DIV/0!	#DIV/0!	#DIV/0!	#DIV/0!					#DIV/0!	#N/A	#N/A		#DIV/0!		4										#DIV/0!	#N/A	#N/A	#N/A	#N/A	#N/A	#N/A	#N/A	#N/A	#N/A	#N/A	#N/A
	#DIV/0!	#DIV/0!	#DIV/0!	#DIV/0!	#DIV/0!	#DIV/0!	#DIV/0!	#DIV/0!	#DIV/0!	#DIV/0!	#DIV/0!	#DIV/0!	#DIV/0!	#DIV/0!	#DIV/0!	#DIV/0!	#DIV/0!					#DIV/0!	#N/A	#N/A		#DIV/0!		4										#DIV/0!	#N/A	#N/A	#N/A	#N/A	#N/A	#N/A	#N/A	#N/A	#N/A	#N/A	#N/A
	#DIV/0!	#DIV/0!	#DIV/0!	#DIV/0!	#DIV/0!	#DIV/0!	#DIV/0!	#DIV/0!	#DIV/0!	#DIV/0!	#DIV/0!	#DIV/0!	#DIV/0!	#DIV/0!	#DIV/0!	#DIV/0!	#DIV/0!					#DIV/0!	#N/A	#N/A		#DIV/0!		4										#DIV/0!	#N/A	#N/A	#N/A	#N/A	#N/A	#N/A	#N/A	#N/A	#N/A	#N/A	#N/A
	#DIV/0!	#DIV/0!	#DIV/0!	#DIV/0!	#DIV/0!	#DIV/0!	#DIV/0!	#DIV/0!	#DIV/0!	#DIV/0!	#DIV/0!	#DIV/0!	#DIV/0!	#DIV/0!	#DIV/0!	#DIV/0!	#DIV/0!					#DIV/0!	#N/A	#N/A		#DIV/0!		4										#DIV/0!	#N/A	#N/A	#N/A	#N/A	#N/A	#N/A	#N/A	#N/A	#N/A	#N/A	#N/A
	#DIV/0!	#DIV/0!	#DIV/0!	#DIV/0!	#DIV/0!	#DIV/0!	#DIV/0!	#DIV/0!	#DIV/0!	#DIV/0!	#DIV/0!	#DIV/0!	#DIV/0!	#DIV/0!	#DIV/0!	#DIV/0!	#DIV/0!					#DIV/0!	#N/A	#N/A		#DIV/0!		4										#DIV/0!	#N/A	#N/A	#N/A	#N/A	#N/A	#N/A	#N/A	#N/A	#N/A	#N/A	#N/A
																						#DIV/0!	#N/A	#N/A		#DIV/0!		4
																						27.852	27.852	28.2663		0.414254	0.414254	4											0.15	0.0353779	0.0353779	0.0358997	0.0358997	0.0403975	0.0403975	0.0717202	0.0717202	#N/A	#N/A
																						29.482	29.482	27.6489		-1.83305	-1.83305	4											0.3	0.0361677	0.0361677	0.0370255	0.0370255	0.044418	0.044418	0.0959	0.0959	#N/A	#N/A
																						27.766	27.766	26.4918		-1.27417	-1.27417	4											0.6	0.0377475	0.0377475	0.0392769	0.0392769	0.052459	0.052459	0.14426	0.14426	#N/A	#N/A
																						25.552	25.552	24.4457		-1.10628	-1.10628	4											1.2	0.040907	0.040907	0.0437799	0.0437799	0.068541	0.068541	0.240979	0.240979	#N/A	#N/A
																						21.474	21.474	21.1748		-0.299187	-0.299187	4											2.4	0.0472259	0.0472259	0.0527858	0.0527858	0.100705	0.100705	0.434418	0.434418	#N/A	#N/A
																						16.04	16.04	16.7046		0.664578	0.664578	4											4.8	0.0598638	0.0598638	0.0707975	0.0707975	0.165033	0.165033	0.821296	0.821296	#N/A	#N/A
																						#DIV/0!	#N/A	#N/A		#DIV/0!		4											#N/A	#N/A	#N/A	#N/A	#N/A	#N/A	#N/A	#N/A	#N/A	#N/A	#N/A
																						#DIV/0!	#N/A	#N/A		#DIV/0!		4											#N/A	#N/A	#N/A	#N/A	#N/A	#N/A	#N/A	#N/A	#N/A	#N/A	#N/A
																						#DIV/0!	#N/A	#N/A		#DIV/0!		4											#N/A	#N/A	#N/A	#N/A	#N/A	#N/A	#N/A	#N/A	#N/A	#N/A	#N/A
																						#DIV/0!	#N/A	#N/A		#DIV/0!		4											#N/A	#N/A	#N/A	#N/A	#N/A	#N/A	#N/A	#N/A	#N/A	#N/A	#N/A
																						#DIV/0!	#N/A	#N/A		#DIV/0!		4											#N/A	#N/A	#N/A	#N/A	#N/A	#N/A	#N/A	#N/A	#N/A	#N/A	#N/A
																						#DIV/0!	#N/A	#N/A		#DIV/0!		4											#N/A	#N/A	#N/A	#N/A	#N/A	#N/A	#N/A	#N/A	#N/A	#N/A	#N/A
																						#DIV/0!	#N/A	#N/A		#DIV/0!		4											#N/A	#N/A	#N/A	#N/A	#N/A	#N/A	#N/A	#N/A	#N/A	#N/A	#N/A
																						#DIV/0!	#N/A	#N/A		#DIV/0!		4											#N/A	#N/A	#N/A	#N/A	#N/A	#N/A	#N/A	#N/A	#N/A	#N/A	#N/A
																						#DIV/0!	#N/A	#N/A		#DIV/0!		4											#N/A	#N/A	#N/A	#N/A	#N/A	#N/A	#N/A	#N/A	#N/A	#N/A	#N/A
																						27.489	27.489	27.8554		0.366364	0.366364	4
																						27.982	27.982	27.0084		-0.973561	-0.973561	4												26.525	27.852	27.489	26.82	23.377	24.215	14.578	14.684	#DIV/0!	#DIV/0!
																						26.384	26.384	25.4602		-0.923765	-0.923765	4												27.156	29.482	27.982	27.709	22.273	22.304	10.407	10.194	#DIV/0!	#DIV/0!
																						23.757	23.757	22.8415		-0.915457	-0.915457	4												25.761	27.766	26.384	25.949	18.638	19.012	6.558	6.38	#DIV/0!	#DIV/0!
																						19.368	19.368	18.9445		-0.423499	-0.423499	4												23.735	25.552	23.757	23.119	14.421	14.677	3.886	3.746	#DIV/0!	#DIV/0!
																						14.238	14.238	14.1248		-0.113215	-0.113215	4												20.762	21.474	19.368	19.525	10.095	10.037	2.26	2.22	#DIV/0!	#DIV/0!
																						#DIV/0!	#N/A	#N/A		#DIV/0!		4												15.383	16.04	14.238	14.059	6.401	6.432	1.269	1.209	#DIV/0!	#DIV/0!
																						#DIV/0!	#N/A	#N/A		#DIV/0!		4												#DIV/0!	#DIV/0!	#DIV/0!	#DIV/0!	#DIV/0!	#DIV/0!	#DIV/0!	#DIV/0!	#DIV/0!	#DIV/0!
																						#DIV/0!	#N/A	#N/A		#DIV/0!		4												#DIV/0!	#DIV/0!	#DIV/0!	#DIV/0!	#DIV/0!	#DIV/0!	#DIV/0!	#DIV/0!	#DIV/0!	#DIV/0!
																						#DIV/0!	#N/A	#N/A		#DIV/0!		4												#DIV/0!	#DIV/0!	#DIV/0!	#DIV/0!	#DIV/0!	#DIV/0!	#DIV/0!	#DIV/0!	#DIV/0!	#DIV/0!
																						#DIV/0!	#N/A	#N/A		#DIV/0!		4												#DIV/0!	#DIV/0!	#DIV/0!	#DIV/0!	#DIV/0!	#DIV/0!	#DIV/0!	#DIV/0!	#DIV/0!	#DIV/0!
																						#DIV/0!	#N/A	#N/A		#DIV/0!		4												#DIV/0!	#DIV/0!	#DIV/0!	#DIV/0!	#DIV/0!	#DIV/0!	#DIV/0!	#DIV/0!	#DIV/0!	#DIV/0!
																						#DIV/0!	#N/A	#N/A		#DIV/0!		4												#DIV/0!	#DIV/0!	#DIV/0!	#DIV/0!	#DIV/0!	#DIV/0!	#DIV/0!	#DIV/0!	#DIV/0!	#DIV/0!
																						#DIV/0!	#N/A	#N/A		#DIV/0!		4												#DIV/0!	#DIV/0!	#DIV/0!	#DIV/0!	#DIV/0!	#DIV/0!	#DIV/0!	#DIV/0!	#DIV/0!	#DIV/0!
																						#DIV/0!	#N/A	#N/A		#DIV/0!		4												#DIV/0!	#DIV/0!	#DIV/0!	#DIV/0!	#DIV/0!	#DIV/0!	#DIV/0!	#DIV/0!	#DIV/0!	#DIV/0!
																						26.82	26.82	27.8554		1.03536	1.03536	4												#DIV/0!	#DIV/0!	#DIV/0!	#DIV/0!	#DIV/0!	#DIV/0!	#DIV/0!	#DIV/0!	#DIV/0!	#DIV/0!
																						27.709	27.709	27.0084		-0.700561	-0.700561	4
																						25.949	25.949	25.4602		-0.488765	-0.488765	4												1/s	0	0	0.000167	0.000167	0.00167	0.00167	0.0167	0.0167	0
																						23.119	23.119	22.8415		-0.277457	-0.277457	4											1	0.15	0.0353779	0.0353779	0.0358997	0.0358997	0.0403975	0.0403975	0.0717202	0.0717202	#N/A
																						19.525	19.525	18.9445		-0.580499	-0.580499	4											2	0.3	0.0361677	0.0361677	0.0370255	0.0370255	0.044418	0.044418	0.0959	0.0959	#N/A
																						14.059	14.059	14.1248		0.0657851	0.0657851	4											3	0.6	0.0377475	0.0377475	0.0392769	0.0392769	0.052459	0.052459	0.14426	0.14426	#N/A
																						#DIV/0!	#N/A	#N/A		#DIV/0!		4											4	1.2	0.040907	0.040907	0.0437799	0.0437799	0.068541	0.068541	0.240979	0.240979	#N/A
																						#DIV/0!	#N/A	#N/A		#DIV/0!		4											5	2.4	0.0472259	0.0472259	0.0527858	0.0527858	0.100705	0.100705	0.434418	0.434418	#N/A
																						#DIV/0!	#N/A	#N/A		#DIV/0!		4											6	4.8	0.0598638	0.0598638	0.0707975	0.0707975	0.165033	0.165033	0.821296	0.821296	#N/A
																						#DIV/0!	#N/A	#N/A		#DIV/0!		4											7	#N/A	#N/A	#N/A	#N/A	#N/A	#N/A	#N/A	#N/A	#N/A	#N/A
																						#DIV/0!	#N/A	#N/A		#DIV/0!		4											8	#N/A	#N/A	#N/A	#N/A	#N/A	#N/A	#N/A	#N/A	#N/A	#N/A
																						#DIV/0!	#N/A	#N/A		#DIV/0!		4											9	#N/A	#N/A	#N/A	#N/A	#N/A	#N/A	#N/A	#N/A	#N/A	#N/A
																						#DIV/0!	#N/A	#N/A		#DIV/0!		4											10	#N/A	#N/A	#N/A	#N/A	#N/A	#N/A	#N/A	#N/A	#N/A	#N/A
																						#DIV/0!	#N/A	#N/A		#DIV/0!		4											11	#N/A	#N/A	#N/A	#N/A	#N/A	#N/A	#N/A	#N/A	#N/A	#N/A
																						#DIV/0!	#N/A	#N/A		#DIV/0!		4											12	#N/A	#N/A	#N/A	#N/A	#N/A	#N/A	#N/A	#N/A	#N/A	#N/A
																						23.377	23.377	24.754		1.37702	1.37702	4											13	#N/A	#N/A	#N/A	#N/A	#N/A	#N/A	#N/A	#N/A	#N/A	#N/A
																						22.273	22.273	22.5134		0.240406	0.240406	4											14	#N/A	#N/A	#N/A	#N/A	#N/A	#N/A	#N/A	#N/A	#N/A	#N/A
																						18.638	18.638	19.0625		0.424515	0.424515	4											15	#N/A	#N/A	#N/A	#N/A	#N/A	#N/A	#N/A	#N/A	#N/A	#N/A
																						14.421	14.421	14.5898		0.168814	0.168814	4
																						10.095	10.095	9.93		-0.165003	-0.165003	4
																						6.401	6.401	6.0594		-0.341604	-0.341604	4
																						#DIV/0!	#N/A	#N/A		#DIV/0!		4
																						#DIV/0!	#N/A	#N/A		#DIV/0!		4
																						#DIV/0!	#N/A	#N/A		#DIV/0!		4
																						#DIV/0!	#N/A	#N/A		#DIV/0!		4
																						#DIV/0!	#N/A	#N/A		#DIV/0!		4
																						#DIV/0!	#N/A	#N/A		#DIV/0!		4
																						#DIV/0!	#N/A	#N/A		#DIV/0!		4
																						#DIV/0!	#N/A	#N/A		#DIV/0!		4
																						#DIV/0!	#N/A	#N/A		#DIV/0!		4
																						24.215	24.215	24.754		0.539019	0.539019	4
																						22.304	22.304	22.5134		0.209406	0.209406	4
																						19.012	19.012	19.0625		0.0505146	0.0505146	4
																						14.677	14.677	14.5898		-0.0871864	-0.0871864	4
																						10.037	10.037	9.93		-0.107003	-0.107003	4
																						6.432	6.432	6.0594		-0.372604	-0.372604	4
																						#DIV/0!	#N/A	#N/A		#DIV/0!		4
																						#DIV/0!	#N/A	#N/A		#DIV/0!		4
																						#DIV/0!	#N/A	#N/A		#DIV/0!		4
																						#DIV/0!	#N/A	#N/A		#DIV/0!		4
																						#DIV/0!	#N/A	#N/A		#DIV/0!		4
																						#DIV/0!	#N/A	#N/A		#DIV/0!		4
																						#DIV/0!	#N/A	#N/A		#DIV/0!		4
																						#DIV/0!	#N/A	#N/A		#DIV/0!		4
																						#DIV/0!	#N/A	#N/A		#DIV/0!		4
																						14.578	14.578	13.9431		-0.634919	-0.634919	4
																						10.407	10.407	10.4275		0.0205275	0.0205275	4
																						6.558	6.558	6.93194		0.373942	0.373942	4
																						3.886	3.886	4.14974		0.263737	0.263737	4
																						2.26	2.26	2.30193		0.0419309	0.0419309	4
																						1.269	1.269	1.21759		-0.0514115	-0.0514115	4
																						#DIV/0!	#N/A	#N/A		#DIV/0!		4
																						#DIV/0!	#N/A	#N/A		#DIV/0!		4
																						#DIV/0!	#N/A	#N/A		#DIV/0!		4
																						#DIV/0!	#N/A	#N/A		#DIV/0!		4
																						#DIV/0!	#N/A	#N/A		#DIV/0!		4
																						#DIV/0!	#N/A	#N/A		#DIV/0!		4
																						#DIV/0!	#N/A	#N/A		#DIV/0!		4
																						#DIV/0!	#N/A	#N/A		#DIV/0!		4
																						#DIV/0!	#N/A	#N/A		#DIV/0!		4
																						14.684	14.684	13.9431		-0.740919	-0.740919	4
																						10.194	10.194	10.4275		0.233527	0.233527	4
																						6.38	6.38	6.93194		0.551942	0.551942	4
																						3.746	3.746	4.14974		0.403737	0.403737	4
																						2.22	2.22	2.30193		0.0819309	0.0819309	4
																						1.209	1.209	1.21759		0.00858855	0.00858855	4
																						#DIV/0!	#N/A	#N/A		#DIV/0!		4
																						#DIV/0!	#N/A	#N/A		#DIV/0!		4
																						#DIV/0!	#N/A	#N/A		#DIV/0!		4
																						#DIV/0!	#N/A	#N/A		#DIV/0!		4
																						#DIV/0!	#N/A	#N/A		#DIV/0!		4
																						#DIV/0!	#N/A	#N/A		#DIV/0!		4
																						#DIV/0!	#N/A	#N/A		#DIV/0!		4
																						#DIV/0!	#N/A	#N/A		#DIV/0!		4
																						#DIV/0!	#N/A	#N/A		#DIV/0!		4
																						#DIV/0!	#N/A	#N/A		#DIV/0!		4
																						#DIV/0!	#N/A	#N/A		#DIV/0!		4
																						#DIV/0!	#N/A	#N/A		#DIV/0!		4
																						#DIV/0!	#N/A	#N/A		#DIV/0!		4
																						#DIV/0!	#N/A	#N/A		#DIV/0!		4
																						#DIV/0!	#N/A	#N/A		#DIV/0!		4
																						#DIV/0!	#N/A	#N/A		#DIV/0!		4
																						#DIV/0!	#N/A	#N/A		#DIV/0!		4
																						#DIV/0!	#N/A	#N/A		#DIV/0!		4
																						#DIV/0!	#N/A	#N/A		#DIV/0!		4
																						#DIV/0!	#N/A	#N/A		#DIV/0!		4
																						#DIV/0!	#N/A	#N/A		#DIV/0!		4
																						#DIV/0!	#N/A	#N/A		#DIV/0!		4
																						#DIV/0!	#N/A	#N/A		#DIV/0!		4
																						#DIV/0!	#N/A	#N/A		#DIV/0!		4
																						#DIV/0!	#N/A	#N/A		#DIV/0!		4
																						#DIV/0!	#N/A	#N/A		#DIV/0!		4
																						#DIV/0!	#N/A	#N/A		#DIV/0!		4
																						#DIV/0!	#N/A	#N/A		#DIV/0!		4
																						#DIV/0!	#N/A	#N/A		#DIV/0!		4
																						#DIV/0!	#N/A	#N/A		#DIV/0!		4
																						#DIV/0!	#N/A	#N/A		#DIV/0!		4
																						#DIV/0!	#N/A	#N/A		#DIV/0!		4
																						#DIV/0!	#N/A	#N/A		#DIV/0!		4
																						#DIV/0!	#N/A	#N/A		#DIV/0!		4
																						#DIV/0!	#N/A	#N/A		#DIV/0!		4
																						#DIV/0!	#N/A	#N/A		#DIV/0!		4
																						#DIV/0!	#N/A	#N/A		#DIV/0!		4
																						#DIV/0!	#N/A	#N/A		#DIV/0!		4
																						#DIV/0!	#N/A	#N/A		#DIV/0!		4
																						#DIV/0!	#N/A	#N/A		#DIV/0!		4
																						#DIV/0!	#N/A	#N/A		#DIV/0!		4
																						#DIV/0!	#N/A	#N/A		#DIV/0!		4
																						#DIV/0!	#N/A	#N/A		#DIV/0!		4
																						#DIV/0!	#N/A	#N/A		#DIV/0!		4
																						#DIV/0!	#N/A	#N/A		#DIV/0!		4
																						#DIV/0!	#N/A	#N/A		#DIV/0!		4
																						#DIV/0!	#N/A	#N/A		#DIV/0!		4
																						#DIV/0!	#N/A	#N/A		#DIV/0!		4
																						#DIV/0!	#N/A	#N/A		#DIV/0!		4
																						#DIV/0!	#N/A	#N/A		#DIV/0!		4
																						#DIV/0!	#N/A	#N/A		#DIV/0!		4
																						#DIV/0!	#N/A	#N/A		#DIV/0!		4
																						#DIV/0!	#N/A	#N/A		#DIV/0!		4
																						#DIV/0!	#N/A	#N/A		#DIV/0!		4
																						#DIV/0!	#N/A	#N/A		#DIV/0!		4
																						#DIV/0!	#N/A	#N/A		#DIV/0!		4
																						#DIV/0!	#N/A	#N/A		#DIV/0!		4
																						#DIV/0!	#N/A	#N/A		#DIV/0!		4
																						#DIV/0!	#N/A	#N/A		#DIV/0!		4
																						#DIV/0!	#N/A	#N/A		#DIV/0!		4
																						#DIV/0!	#N/A	#N/A		#DIV/0!		4
																						#DIV/0!	#N/A	#N/A		#DIV/0!		4
																						#DIV/0!	#N/A	#N/A		#DIV/0!		4
																						#DIV/0!	#N/A	#N/A		#DIV/0!		4
																						#DIV/0!	#N/A	#N/A		#DIV/0!		4
																						#DIV/0!	#N/A	#N/A		#DIV/0!		4
																						#DIV/0!	#N/A	#N/A		#DIV/0!		4
																						#DIV/0!	#N/A	#N/A		#DIV/0!		4
																						#DIV/0!	#N/A	#N/A		#DIV/0!		4
																						#DIV/0!	#N/A	#N/A		#DIV/0!		4
																						#DIV/0!	#N/A	#N/A		#DIV/0!		4
																						#DIV/0!	#N/A	#N/A		#DIV/0!		4
																						#DIV/0!	#N/A	#N/A		#DIV/0!		4
																						#DIV/0!	#N/A	#N/A		#DIV/0!		4
																						#DIV/0!	#N/A	#N/A		#DIV/0!		4
																						#DIV/0!	#N/A	#N/A		#DIV/0!		4
																						#DIV/0!	#N/A	#N/A		#DIV/0!		4
																						#DIV/0!	#N/A	#N/A		#DIV/0!		4
																						#DIV/0!	#N/A	#N/A		#DIV/0!		4
																						#DIV/0!	#N/A	#N/A		#DIV/0!		4
																						#DIV/0!	#N/A	#N/A		#DIV/0!		4
																						#DIV/0!	#N/A	#N/A		#DIV/0!		4
																						#DIV/0!	#N/A	#N/A		#DIV/0!		4
																						#DIV/0!	#N/A	#N/A		#DIV/0!		4
																						#DIV/0!	#N/A	#N/A		#DIV/0!		4
																						#DIV/0!	#N/A	#N/A		#DIV/0!		4
																						#DIV/0!	#N/A	#N/A		#DIV/0!		4
																						#DIV/0!	#N/A	#N/A		#DIV/0!		4
																						#DIV/0!	#N/A	#N/A		#DIV/0!		4
																						#DIV/0!	#N/A	#N/A		#DIV/0!		4
																						#DIV/0!	#N/A	#N/A		#DIV/0!		4
																						#DIV/0!	#N/A	#N/A		#DIV/0!		4
																						#DIV/0!	#N/A	#N/A		#DIV/0!		4
																						#DIV/0!	#N/A	#N/A		#DIV/0!		4
																						#DIV/0!	#N/A	#N/A		#DIV/0!		4
																						#DIV/0!	#N/A	#N/A		#DIV/0!		4
																						#DIV/0!	#N/A	#N/A		#DIV/0!		4
																						#DIV/0!	#N/A	#N/A		#DIV/0!		4
																						#DIV/0!	#N/A	#N/A		#DIV/0!		4
																						#DIV/0!	#N/A	#N/A		#DIV/0!		4
																						#DIV/0!	#N/A	#N/A		#DIV/0!		4
																						#DIV/0!	#N/A	#N/A		#DIV/0!		4
																						#DIV/0!	#N/A	#N/A		#DIV/0!		4
																						#DIV/0!	#N/A	#N/A		#DIV/0!		4
																						#DIV/0!	#N/A	#N/A		#DIV/0!		4
																						#DIV/0!	#N/A	#N/A		#DIV/0!		4
																						#DIV/0!	#N/A	#N/A		#DIV/0!		4
																						#DIV/0!	#N/A	#N/A		#DIV/0!		4
																						#DIV/0!	#N/A	#N/A		#DIV/0!		4
																						#DIV/0!	#N/A	#N/A		#DIV/0!		4
																						#DIV/0!	#N/A	#N/A		#DIV/0!		4
																						#DIV/0!	#N/A	#N/A		#DIV/0!		4
																						#DIV/0!	#N/A	#N/A		#DIV/0!		4
																						#DIV/0!	#N/A	#N/A		#DIV/0!		4
																						#DIV/0!	#N/A	#N/A		#DIV/0!		4
																						#DIV/0!	#N/A	#N/A		#DIV/0!		4
																						#DIV/0!	#N/A	#N/A		#DIV/0!		4
																						#DIV/0!	#N/A	#N/A		#DIV/0!		4
																						#DIV/0!	#N/A	#N/A		#DIV/0!		4
																						#DIV/0!	#N/A	#N/A		#DIV/0!		4
																						#DIV/0!	#N/A	#N/A		#DIV/0!		4
																						#DIV/0!	#N/A	#N/A		#DIV/0!		4
																						#DIV/0!	#N/A	#N/A		#DIV/0!		4
																						#DIV/0!	#N/A	#N/A		#DIV/0!		4
																						#DIV/0!	#N/A	#N/A		#DIV/0!		4
																						#DIV/0!	#N/A	#N/A		#DIV/0!		4
																						#DIV/0!	#N/A	#N/A		#DIV/0!		4
																						#DIV/0!	#N/A	#N/A		#DIV/0!		4
																						#DIV/0!	#N/A	#N/A		#DIV/0!		4
[truncated: 54 more columns]

## Sheet: Modifier equation
																							Calculated values
		No Inhibitor	[I]1	[I]2	[I]3	[I]4	[I]5	[I]6	[I]7	[I]8	[I]9	[I]10	[I]11	[I]12	[I]13	[I]14	[I]15					Ki	No Inhibitor	[I]1	[I]2	[I]3	[I]4	[I]5	[I]6	[I]7	[I]8	[I]9	[I]10	[I]11	[I]12	[I]13	[I]14	[I]15
		0	0	0.000167	0.000167	0.00167	0.00167	0.0167	0.0167	0	0	0	0	0	0	0	0	K1	0.152243	V1	28.9118	0.0169992	0	0	0.000167	0.000167	0.00167	0.00167	0.0167	0.0167	0	0	0	0	0	0	0	0
[S]1	6.66667	26.525	27.852	27.489	26.82	23.377	24.215	14.578	14.684	0	0	0	0	0	0	0	0	K2	6.68728	V2	13.0163		28.2662	28.2662	27.8554	27.8554	24.754	24.754	13.943	13.943	#DIV/0!	#DIV/0!	#DIV/0!	#DIV/0!	#DIV/0!	#DIV/0!	#DIV/0!	#DIV/0!		28.2662	28.2662	27.8554	27.8554	24.754	24.754	13.943	13.943	0	0
[S]2	3.33333	27.156	29.482	27.982	27.709	22.273	22.304	10.407	10.194	0	0	0	0	0	0	0	0						27.6489	27.6489	27.0084	27.0084	22.5134	22.5134	10.4275	10.4275	#DIV/0!	#DIV/0!	#DIV/0!	#DIV/0!	#DIV/0!	#DIV/0!	#DIV/0!	#DIV/0!		27.6489	27.6489	27.0084	27.0084	22.5134	22.5134	10.4275	10.4275	0	0
[S]3	1.66667	25.761	27.766	26.384	25.949	18.638	19.012	6.558	6.38	0	0	0	0	0	0	0	0						26.4918	26.4918	25.4602	25.4602	19.0625	19.0625	6.93194	6.93194	#DIV/0!	#DIV/0!	#DIV/0!	#DIV/0!	#DIV/0!	#DIV/0!	#DIV/0!	#DIV/0!		26.4918	26.4918	25.4602	25.4602	19.0625	19.0625	6.93194	6.93194	0	0
[S]4	0.833333	23.735	25.552	23.757	23.119	14.421	14.677	3.886	3.746	0	0	0	0	0	0	0	0						24.4457	24.4457	22.8415	22.8415	14.5898	14.5898	4.14974	4.14974	#DIV/0!	#DIV/0!	#DIV/0!	#DIV/0!	#DIV/0!	#DIV/0!	#DIV/0!	#DIV/0!		24.4457	24.4457	22.8415	22.8415	14.5898	14.5898	4.14974	4.14974	0	0
[S]5	0.416667	20.762	21.474	19.368	19.525	10.095	10.037	2.26	2.22	0	0	0	0	0	0	0	0						21.1748	21.1748	18.9445	18.9445	9.93003	9.93003	2.30193	2.30193	#DIV/0!	#DIV/0!	#DIV/0!	#DIV/0!	#DIV/0!	#DIV/0!	#DIV/0!	#DIV/0!		21.1748	21.1748	18.9445	18.9445	9.93003	9.93003	2.30193	2.30193	0	0
[S]6	0.208333	15.383	16.04	14.238	14.059	6.401	6.432	1.269	1.209	0	0	0	0	0	0	0	0			Sum R2	22.8237		16.7046	16.7046	14.1248	14.1248	6.05942	6.05942	1.21759	1.21759	#DIV/0!	#DIV/0!	#DIV/0!	#DIV/0!	#DIV/0!	#DIV/0!	#DIV/0!	#DIV/0!		16.7046	16.7046	14.1248	14.1248	6.05942	6.05942	1.21759	1.21759	0	0
[S]7	0	0	0	0	0	0	0	0	0	0	0	0	0	0	0	0	0			Sum residuals %	1.55424		#DIV/0!	#DIV/0!	#DIV/0!	#DIV/0!	#DIV/0!	#DIV/0!	#DIV/0!	#DIV/0!	#DIV/0!	#DIV/0!	#DIV/0!	#DIV/0!	#DIV/0!	#DIV/0!	#DIV/0!	#DIV/0!		0	0	0	0	0	0	0	0	0	0
[S]8	0	0	0	0	0	0	0	0	0	0	0	0	0	0	0	0	0						#DIV/0!	#DIV/0!	#DIV/0!	#DIV/0!	#DIV/0!	#DIV/0!	#DIV/0!	#DIV/0!	#DIV/0!	#DIV/0!	#DIV/0!	#DIV/0!	#DIV/0!	#DIV/0!	#DIV/0!	#DIV/0!		0	0	0	0	0	0	0	0	0	0
[S]9	0	0	0	0	0	0	0	0	0	0	0	0	0	0	0	0	0						#DIV/0!	#DIV/0!	#DIV/0!	#DIV/0!	#DIV/0!	#DIV/0!	#DIV/0!	#DIV/0!	#DIV/0!	#DIV/0!	#DIV/0!	#DIV/0!	#DIV/0!	#DIV/0!	#DIV/0!	#DIV/0!		0	0	0	0	0	0	0	0	0	0
[S]10	0	0	0	0	0	0	0	0	0	0	0	0	0	0	0	0	0						#DIV/0!	#DIV/0!	#DIV/0!	#DIV/0!	#DIV/0!	#DIV/0!	#DIV/0!	#DIV/0!	#DIV/0!	#DIV/0!	#DIV/0!	#DIV/0!	#DIV/0!	#DIV/0!	#DIV/0!	#DIV/0!		0	0	0	0	0	0	0	0	0	0
[S]11	0	0	0	0	0	0	0	0	0	0	0	0	0	0	0	0	0						#DIV/0!	#DIV/0!	#DIV/0!	#DIV/0!	#DIV/0!	#DIV/0!	#DIV/0!	#DIV/0!	#DIV/0!	#DIV/0!	#DIV/0!	#DIV/0!	#DIV/0!	#DIV/0!	#DIV/0!	#DIV/0!		0	0	0	0	0	0	0	0	0	0
[S]12	0	0	0	0	0	0	0	0	0	0	0	0	0	0	0	0	0						#DIV/0!	#DIV/0!	#DIV/0!	#DIV/0!	#DIV/0!	#DIV/0!	#DIV/0!	#DIV/0!	#DIV/0!	#DIV/0!	#DIV/0!	#DIV/0!	#DIV/0!	#DIV/0!	#DIV/0!	#DIV/0!		0	0	0	0	0	0	0	0	0	0
[S]13	0	0	0	0	0	0	0	0	0	0	0	0	0	0	0	0	0						#DIV/0!	#DIV/0!	#DIV/0!	#DIV/0!	#DIV/0!	#DIV/0!	#DIV/0!	#DIV/0!	#DIV/0!	#DIV/0!	#DIV/0!	#DIV/0!	#DIV/0!	#DIV/0!	#DIV/0!	#DIV/0!		0	0	0	0	0	0	0	0	0	0
[S]14	0	0	0	0	0	0	0	0	0	0	0	0	0	0	0	0	0						#DIV/0!	#DIV/0!	#DIV/0!	#DIV/0!	#DIV/0!	#DIV/0!	#DIV/0!	#DIV/0!	#DIV/0!	#DIV/0!	#DIV/0!	#DIV/0!	#DIV/0!	#DIV/0!	#DIV/0!	#DIV/0!		0	0	0	0	0	0	0	0	0	0
[S]15	0	0	0	0	0	0	0	0	0	0	0	0	0	0	0	0	0						#DIV/0!	#DIV/0!	#DIV/0!	#DIV/0!	#DIV/0!	#DIV/0!	#DIV/0!	#DIV/0!	#DIV/0!	#DIV/0!	#DIV/0!	#DIV/0!	#DIV/0!	#DIV/0!	#DIV/0!	#DIV/0!		0	0	0	0	0	0	0	0	0	0
	1	1	1	1	1	1	1	1	1	#DIV/0!	#DIV/0!	#DIV/0!	#DIV/0!	#DIV/0!	#DIV/0!	#DIV/0!	#DIV/0!																					6.66667	6.66667	28.2662	28.2662	27.8554	27.8554	24.754	24.754	13.943	13.943	#N/A	#N/A
	1	1	1	1	1	1	1	1	1	#DIV/0!	#DIV/0!	#DIV/0!	#DIV/0!	#DIV/0!	#DIV/0!	#DIV/0!	#DIV/0!					26.525	26.525	28.2662		1.74125	1.74125	5										3.33333	3.33333	27.6489	27.6489	27.0084	27.0084	22.5134	22.5134	10.4275	10.4275	#N/A	#N/A
	1	1	1	1	1	1	1	1	1	#DIV/0!	#DIV/0!	#DIV/0!	#DIV/0!	#DIV/0!	#DIV/0!	#DIV/0!	#DIV/0!					27.156	27.156	27.6489		0.49294	0.49294	5										1.66667	1.66667	26.4918	26.4918	25.4602	25.4602	19.0625	19.0625	6.93194	6.93194	#N/A	#N/A
	1	1	1	1	1	1	1	1	1	#DIV/0!	#DIV/0!	#DIV/0!	#DIV/0!	#DIV/0!	#DIV/0!	#DIV/0!	#DIV/0!					25.761	25.761	26.4918		0.730827	0.730827	5										0.833333	0.833333	24.4457	24.4457	22.8415	22.8415	14.5898	14.5898	4.14974	4.14974	#N/A	#N/A
	1	1	1	1	1	1	1	1	1	#DIV/0!	#DIV/0!	#DIV/0!	#DIV/0!	#DIV/0!	#DIV/0!	#DIV/0!	#DIV/0!					23.735	23.735	24.4457		0.710712	0.710712	5										0.416667	0.416667	21.1748	21.1748	18.9445	18.9445	9.93003	9.93003	2.30193	2.30193	#N/A	#N/A
	1	1	1	1	1	1	1	1	1	#DIV/0!	#DIV/0!	#DIV/0!	#DIV/0!	#DIV/0!	#DIV/0!	#DIV/0!	#DIV/0!					20.762	20.762	21.1748		0.41281	0.41281	5										0.208333	0.208333	16.7046	16.7046	14.1248	14.1248	6.05942	6.05942	1.21759	1.21759	#N/A	#N/A
	#DIV/0!	#DIV/0!	#DIV/0!	#DIV/0!	#DIV/0!	#DIV/0!	#DIV/0!	#DIV/0!	#DIV/0!	#DIV/0!	#DIV/0!	#DIV/0!	#DIV/0!	#DIV/0!	#DIV/0!	#DIV/0!	#DIV/0!					15.383	15.383	16.7046		1.32158	1.32158	5										#DIV/0!	#N/A	#N/A	#N/A	#N/A	#N/A	#N/A	#N/A	#N/A	#N/A	#N/A	#N/A
	#DIV/0!	#DIV/0!	#DIV/0!	#DIV/0!	#DIV/0!	#DIV/0!	#DIV/0!	#DIV/0!	#DIV/0!	#DIV/0!	#DIV/0!	#DIV/0!	#DIV/0!	#DIV/0!	#DIV/0!	#DIV/0!	#DIV/0!					#DIV/0!	#N/A	#N/A		#DIV/0!		5										#DIV/0!	#N/A	#N/A	#N/A	#N/A	#N/A	#N/A	#N/A	#N/A	#N/A	#N/A	#N/A
	#DIV/0!	#DIV/0!	#DIV/0!	#DIV/0!	#DIV/0!	#DIV/0!	#DIV/0!	#DIV/0!	#DIV/0!	#DIV/0!	#DIV/0!	#DIV/0!	#DIV/0!	#DIV/0!	#DIV/0!	#DIV/0!	#DIV/0!					#DIV/0!	#N/A	#N/A		#DIV/0!		5										#DIV/0!	#N/A	#N/A	#N/A	#N/A	#N/A	#N/A	#N/A	#N/A	#N/A	#N/A	#N/A
	#DIV/0!	#DIV/0!	#DIV/0!	#DIV/0!	#DIV/0!	#DIV/0!	#DIV/0!	#DIV/0!	#DIV/0!	#DIV/0!	#DIV/0!	#DIV/0!	#DIV/0!	#DIV/0!	#DIV/0!	#DIV/0!	#DIV/0!					#DIV/0!	#N/A	#N/A		#DIV/0!		5										#DIV/0!	#N/A	#N/A	#N/A	#N/A	#N/A	#N/A	#N/A	#N/A	#N/A	#N/A	#N/A
	#DIV/0!	#DIV/0!	#DIV/0!	#DIV/0!	#DIV/0!	#DIV/0!	#DIV/0!	#DIV/0!	#DIV/0!	#DIV/0!	#DIV/0!	#DIV/0!	#DIV/0!	#DIV/0!	#DIV/0!	#DIV/0!	#DIV/0!					#DIV/0!	#N/A	#N/A		#DIV/0!		5										#DIV/0!	#N/A	#N/A	#N/A	#N/A	#N/A	#N/A	#N/A	#N/A	#N/A	#N/A	#N/A
	#DIV/0!	#DIV/0!	#DIV/0!	#DIV/0!	#DIV/0!	#DIV/0!	#DIV/0!	#DIV/0!	#DIV/0!	#DIV/0!	#DIV/0!	#DIV/0!	#DIV/0!	#DIV/0!	#DIV/0!	#DIV/0!	#DIV/0!					#DIV/0!	#N/A	#N/A		#DIV/0!		5										#DIV/0!	#N/A	#N/A	#N/A	#N/A	#N/A	#N/A	#N/A	#N/A	#N/A	#N/A	#N/A
	#DIV/0!	#DIV/0!	#DIV/0!	#DIV/0!	#DIV/0!	#DIV/0!	#DIV/0!	#DIV/0!	#DIV/0!	#DIV/0!	#DIV/0!	#DIV/0!	#DIV/0!	#DIV/0!	#DIV/0!	#DIV/0!	#DIV/0!					#DIV/0!	#N/A	#N/A		#DIV/0!		5										#DIV/0!	#N/A	#N/A	#N/A	#N/A	#N/A	#N/A	#N/A	#N/A	#N/A	#N/A	#N/A
	#DIV/0!	#DIV/0!	#DIV/0!	#DIV/0!	#DIV/0!	#DIV/0!	#DIV/0!	#DIV/0!	#DIV/0!	#DIV/0!	#DIV/0!	#DIV/0!	#DIV/0!	#DIV/0!	#DIV/0!	#DIV/0!	#DIV/0!					#DIV/0!	#N/A	#N/A		#DIV/0!		5										#DIV/0!	#N/A	#N/A	#N/A	#N/A	#N/A	#N/A	#N/A	#N/A	#N/A	#N/A	#N/A
	#DIV/0!	#DIV/0!	#DIV/0!	#DIV/0!	#DIV/0!	#DIV/0!	#DIV/0!	#DIV/0!	#DIV/0!	#DIV/0!	#DIV/0!	#DIV/0!	#DIV/0!	#DIV/0!	#DIV/0!	#DIV/0!	#DIV/0!					#DIV/0!	#N/A	#N/A		#DIV/0!		5										#DIV/0!	#N/A	#N/A	#N/A	#N/A	#N/A	#N/A	#N/A	#N/A	#N/A	#N/A	#N/A
																						#DIV/0!	#N/A	#N/A		#DIV/0!		5
																						27.852	27.852	28.2662		0.414248	0.414248	5											0.15	0.0353779	0.0353779	0.0358997	0.0358997	0.0403975	0.0403975	0.0717205	0.0717205	#N/A	#N/A
																						29.482	29.482	27.6489		-1.83306	-1.83306	5											0.3	0.0361678	0.0361678	0.0370255	0.0370255	0.044418	0.044418	0.0959003	0.0959003	#N/A	#N/A
																						27.766	27.766	26.4918		-1.27417	-1.27417	5											0.6	0.0377475	0.0377475	0.0392769	0.0392769	0.0524589	0.0524589	0.14426	0.14426	#N/A	#N/A
																						25.552	25.552	24.4457		-1.10629	-1.10629	5											1.2	0.040907	0.040907	0.0437799	0.0437799	0.0685408	0.0685408	0.240979	0.240979	#N/A	#N/A
																						21.474	21.474	21.1748		-0.29919	-0.29919	5											2.4	0.0472259	0.0472259	0.0527857	0.0527857	0.100705	0.100705	0.434417	0.434417	#N/A	#N/A
																						16.04	16.04	16.7046		0.664576	0.664576	5											4.8	0.0598638	0.0598638	0.0707975	0.0707975	0.165032	0.165032	0.821294	0.821294	#N/A	#N/A
																						#DIV/0!	#N/A	#N/A		#DIV/0!		5											#N/A	#N/A	#N/A	#N/A	#N/A	#N/A	#N/A	#N/A	#N/A	#N/A	#N/A
																						#DIV/0!	#N/A	#N/A		#DIV/0!		5											#N/A	#N/A	#N/A	#N/A	#N/A	#N/A	#N/A	#N/A	#N/A	#N/A	#N/A
																						#DIV/0!	#N/A	#N/A		#DIV/0!		5											#N/A	#N/A	#N/A	#N/A	#N/A	#N/A	#N/A	#N/A	#N/A	#N/A	#N/A
																						#DIV/0!	#N/A	#N/A		#DIV/0!		5											#N/A	#N/A	#N/A	#N/A	#N/A	#N/A	#N/A	#N/A	#N/A	#N/A	#N/A
																						#DIV/0!	#N/A	#N/A		#DIV/0!		5											#N/A	#N/A	#N/A	#N/A	#N/A	#N/A	#N/A	#N/A	#N/A	#N/A	#N/A
																						#DIV/0!	#N/A	#N/A		#DIV/0!		5											#N/A	#N/A	#N/A	#N/A	#N/A	#N/A	#N/A	#N/A	#N/A	#N/A	#N/A
																						#DIV/0!	#N/A	#N/A		#DIV/0!		5											#N/A	#N/A	#N/A	#N/A	#N/A	#N/A	#N/A	#N/A	#N/A	#N/A	#N/A
																						#DIV/0!	#N/A	#N/A		#DIV/0!		5											#N/A	#N/A	#N/A	#N/A	#N/A	#N/A	#N/A	#N/A	#N/A	#N/A	#N/A
																						#DIV/0!	#N/A	#N/A		#DIV/0!		5											#N/A	#N/A	#N/A	#N/A	#N/A	#N/A	#N/A	#N/A	#N/A	#N/A	#N/A
																						27.489	27.489	27.8554		0.366356	0.366356	5
																						27.982	27.982	27.0084		-0.973566	-0.973566	5												26.525	27.852	27.489	26.82	23.377	24.215	14.578	14.684	#DIV/0!	#DIV/0!
																						26.384	26.384	25.4602		-0.923767	-0.923767	5												27.156	29.482	27.982	27.709	22.273	22.304	10.407	10.194	#DIV/0!	#DIV/0!
																						23.757	23.757	22.8415		-0.915452	-0.915452	5												25.761	27.766	26.384	25.949	18.638	19.012	6.558	6.38	#DIV/0!	#DIV/0!
																						19.368	19.368	18.9445		-0.423488	-0.423488	5												23.735	25.552	23.757	23.119	14.421	14.677	3.886	3.746	#DIV/0!	#DIV/0!
																						14.238	14.238	14.1248		-0.113201	-0.113201	5												20.762	21.474	19.368	19.525	10.095	10.037	2.26	2.22	#DIV/0!	#DIV/0!
																						#DIV/0!	#N/A	#N/A		#DIV/0!		5												15.383	16.04	14.238	14.059	6.401	6.432	1.269	1.209	#DIV/0!	#DIV/0!
																						#DIV/0!	#N/A	#N/A		#DIV/0!		5												#DIV/0!	#DIV/0!	#DIV/0!	#DIV/0!	#DIV/0!	#DIV/0!	#DIV/0!	#DIV/0!	#DIV/0!	#DIV/0!
																						#DIV/0!	#N/A	#N/A		#DIV/0!		5												#DIV/0!	#DIV/0!	#DIV/0!	#DIV/0!	#DIV/0!	#DIV/0!	#DIV/0!	#DIV/0!	#DIV/0!	#DIV/0!
																						#DIV/0!	#N/A	#N/A		#DIV/0!		5												#DIV/0!	#DIV/0!	#DIV/0!	#DIV/0!	#DIV/0!	#DIV/0!	#DIV/0!	#DIV/0!	#DIV/0!	#DIV/0!
																						#DIV/0!	#N/A	#N/A		#DIV/0!		5												#DIV/0!	#DIV/0!	#DIV/0!	#DIV/0!	#DIV/0!	#DIV/0!	#DIV/0!	#DIV/0!	#DIV/0!	#DIV/0!
																						#DIV/0!	#N/A	#N/A		#DIV/0!		5												#DIV/0!	#DIV/0!	#DIV/0!	#DIV/0!	#DIV/0!	#DIV/0!	#DIV/0!	#DIV/0!	#DIV/0!	#DIV/0!
																						#DIV/0!	#N/A	#N/A		#DIV/0!		5												#DIV/0!	#DIV/0!	#DIV/0!	#DIV/0!	#DIV/0!	#DIV/0!	#DIV/0!	#DIV/0!	#DIV/0!	#DIV/0!
																						#DIV/0!	#N/A	#N/A		#DIV/0!		5												#DIV/0!	#DIV/0!	#DIV/0!	#DIV/0!	#DIV/0!	#DIV/0!	#DIV/0!	#DIV/0!	#DIV/0!	#DIV/0!
																						#DIV/0!	#N/A	#N/A		#DIV/0!		5												#DIV/0!	#DIV/0!	#DIV/0!	#DIV/0!	#DIV/0!	#DIV/0!	#DIV/0!	#DIV/0!	#DIV/0!	#DIV/0!
																						26.82	26.82	27.8554		1.03536	1.03536	5												#DIV/0!	#DIV/0!	#DIV/0!	#DIV/0!	#DIV/0!	#DIV/0!	#DIV/0!	#DIV/0!	#DIV/0!	#DIV/0!
																						27.709	27.709	27.0084		-0.700566	-0.700566	5
																						25.949	25.949	25.4602		-0.488767	-0.488767	5												1/s	0	0	0.000167	0.000167	0.00167	0.00167	0.0167	0.0167	0
																						23.119	23.119	22.8415		-0.277452	-0.277452	5											1	0.15	0.0353779	0.0353779	0.0358997	0.0358997	0.0403975	0.0403975	0.0717205	0.0717205	#N/A
																						19.525	19.525	18.9445		-0.580488	-0.580488	5											2	0.3	0.0361678	0.0361678	0.0370255	0.0370255	0.044418	0.044418	0.0959003	0.0959003	#N/A
																						14.059	14.059	14.1248		0.0657994	0.0657994	5											3	0.6	0.0377475	0.0377475	0.0392769	0.0392769	0.0524589	0.0524589	0.14426	0.14426	#N/A
																						#DIV/0!	#N/A	#N/A		#DIV/0!		5											4	1.2	0.040907	0.040907	0.0437799	0.0437799	0.0685408	0.0685408	0.240979	0.240979	#N/A
																						#DIV/0!	#N/A	#N/A		#DIV/0!		5											5	2.4	0.0472259	0.0472259	0.0527857	0.0527857	0.100705	0.100705	0.434417	0.434417	#N/A
																						#DIV/0!	#N/A	#N/A		#DIV/0!		5											6	4.8	0.0598638	0.0598638	0.0707975	0.0707975	0.165032	0.165032	0.821294	0.821294	#N/A
																						#DIV/0!	#N/A	#N/A		#DIV/0!		5											7	#N/A	#N/A	#N/A	#N/A	#N/A	#N/A	#N/A	#N/A	#N/A	#N/A
																						#DIV/0!	#N/A	#N/A		#DIV/0!		5											8	#N/A	#N/A	#N/A	#N/A	#N/A	#N/A	#N/A	#N/A	#N/A	#N/A
																						#DIV/0!	#N/A	#N/A		#DIV/0!		5											9	#N/A	#N/A	#N/A	#N/A	#N/A	#N/A	#N/A	#N/A	#N/A	#N/A
																						#DIV/0!	#N/A	#N/A		#DIV/0!		5											10	#N/A	#N/A	#N/A	#N/A	#N/A	#N/A	#N/A	#N/A	#N/A	#N/A
																						#DIV/0!	#N/A	#N/A		#DIV/0!		5											11	#N/A	#N/A	#N/A	#N/A	#N/A	#N/A	#N/A	#N/A	#N/A	#N/A
																						#DIV/0!	#N/A	#N/A		#DIV/0!		5											12	#N/A	#N/A	#N/A	#N/A	#N/A	#N/A	#N/A	#N/A	#N/A	#N/A
																						23.377	23.377	24.754		1.377	1.377	5											13	#N/A	#N/A	#N/A	#N/A	#N/A	#N/A	#N/A	#N/A	#N/A	#N/A
																						22.273	22.273	22.5134		0.240403	0.240403	5											14	#N/A	#N/A	#N/A	#N/A	#N/A	#N/A	#N/A	#N/A	#N/A	#N/A
																						18.638	18.638	19.0625		0.424529	0.424529	5											15	#N/A	#N/A	#N/A	#N/A	#N/A	#N/A	#N/A	#N/A	#N/A	#N/A
																						14.421	14.421	14.5898		0.168841	0.168841	5
																						10.095	10.095	9.93003		-0.164972	-0.164972	5
																						6.401	6.401	6.05942		-0.341579	-0.341579	5
																						#DIV/0!	#N/A	#N/A		#DIV/0!		5
																						#DIV/0!	#N/A	#N/A		#DIV/0!		5
																						#DIV/0!	#N/A	#N/A		#DIV/0!		5
																						#DIV/0!	#N/A	#N/A		#DIV/0!		5
																						#DIV/0!	#N/A	#N/A		#DIV/0!		5
																						#DIV/0!	#N/A	#N/A		#DIV/0!		5
																						#DIV/0!	#N/A	#N/A		#DIV/0!		5
																						#DIV/0!	#N/A	#N/A		#DIV/0!		5
																						#DIV/0!	#N/A	#N/A		#DIV/0!		5
																						24.215	24.215	24.754		0.539001	0.539001	5
																						22.304	22.304	22.5134		0.209403	0.209403	5
																						19.012	19.012	19.0625		0.0505288	0.0505288	5
																						14.677	14.677	14.5898		-0.0871586	-0.0871586	5
																						10.037	10.037	9.93003		-0.106972	-0.106972	5
																						6.432	6.432	6.05942		-0.372579	-0.372579	5
																						#DIV/0!	#N/A	#N/A		#DIV/0!		5
																						#DIV/0!	#N/A	#N/A		#DIV/0!		5
																						#DIV/0!	#N/A	#N/A		#DIV/0!		5
																						#DIV/0!	#N/A	#N/A		#DIV/0!		5
																						#DIV/0!	#N/A	#N/A		#DIV/0!		5
																						#DIV/0!	#N/A	#N/A		#DIV/0!		5
																						#DIV/0!	#N/A	#N/A		#DIV/0!		5
																						#DIV/0!	#N/A	#N/A		#DIV/0!		5
																						#DIV/0!	#N/A	#N/A		#DIV/0!		5
																						14.578	14.578	13.943		-0.634981	-0.634981	5
																						10.407	10.407	10.4275		0.0205008	0.0205008	5
																						6.558	6.558	6.93194		0.373937	0.373937	5
																						3.886	3.886	4.14974		0.26374	0.26374	5
																						2.26	2.26	2.30193		0.0419348	0.0419348	5
																						1.269	1.269	1.21759		-0.0514087	-0.0514087	5
																						#DIV/0!	#N/A	#N/A		#DIV/0!		5
																						#DIV/0!	#N/A	#N/A		#DIV/0!		5
																						#DIV/0!	#N/A	#N/A		#DIV/0!		5
																						#DIV/0!	#N/A	#N/A		#DIV/0!		5
																						#DIV/0!	#N/A	#N/A		#DIV/0!		5
																						#DIV/0!	#N/A	#N/A		#DIV/0!		5
																						#DIV/0!	#N/A	#N/A		#DIV/0!		5
																						#DIV/0!	#N/A	#N/A		#DIV/0!		5
																						#DIV/0!	#N/A	#N/A		#DIV/0!		5
																						14.684	14.684	13.943		-0.740981	-0.740981	5
																						10.194	10.194	10.4275		0.233501	0.233501	5
																						6.38	6.38	6.93194		0.551937	0.551937	5
																						3.746	3.746	4.14974		0.40374	0.40374	5
																						2.22	2.22	2.30193		0.0819348	0.0819348	5
																						1.209	1.209	1.21759		0.00859132	0.00859132	5
																						#DIV/0!	#N/A	#N/A		#DIV/0!		5
																						#DIV/0!	#N/A	#N/A		#DIV/0!		5
																						#DIV/0!	#N/A	#N/A		#DIV/0!		5
																						#DIV/0!	#N/A	#N/A		#DIV/0!		5
																						#DIV/0!	#N/A	#N/A		#DIV/0!		5
																						#DIV/0!	#N/A	#N/A		#DIV/0!		5
																						#DIV/0!	#N/A	#N/A		#DIV/0!		5
																						#DIV/0!	#N/A	#N/A		#DIV/0!		5
																						#DIV/0!	#N/A	#N/A		#DIV/0!		5
																						#DIV/0!	#N/A	#N/A		#DIV/0!		5
																						#DIV/0!	#N/A	#N/A		#DIV/0!		5
																						#DIV/0!	#N/A	#N/A		#DIV/0!		5
																						#DIV/0!	#N/A	#N/A		#DIV/0!		5
																						#DIV/0!	#N/A	#N/A		#DIV/0!		5
																						#DIV/0!	#N/A	#N/A		#DIV/0!		5
																						#DIV/0!	#N/A	#N/A		#DIV/0!		5
																						#DIV/0!	#N/A	#N/A		#DIV/0!		5
																						#DIV/0!	#N/A	#N/A		#DIV/0!		5
																						#DIV/0!	#N/A	#N/A		#DIV/0!		5
																						#DIV/0!	#N/A	#N/A		#DIV/0!		5
																						#DIV/0!	#N/A	#N/A		#DIV/0!		5
																						#DIV/0!	#N/A	#N/A		#DIV/0!		5
																						#DIV/0!	#N/A	#N/A		#DIV/0!		5
																						#DIV/0!	#N/A	#N/A		#DIV/0!		5
																						#DIV/0!	#N/A	#N/A		#DIV/0!		5
																						#DIV/0!	#N/A	#N/A		#DIV/0!		5
																						#DIV/0!	#N/A	#N/A		#DIV/0!		5
																						#DIV/0!	#N/A	#N/A		#DIV/0!		5
																						#DIV/0!	#N/A	#N/A		#DIV/0!		5
																						#DIV/0!	#N/A	#N/A		#DIV/0!		5
																						#DIV/0!	#N/A	#N/A		#DIV/0!		5
																						#DIV/0!	#N/A	#N/A		#DIV/0!		5
																						#DIV/0!	#N/A	#N/A		#DIV/0!		5
																						#DIV/0!	#N/A	#N/A		#DIV/0!		5
																						#DIV/0!	#N/A	#N/A		#DIV/0!		5
																						#DIV/0!	#N/A	#N/A		#DIV/0!		5
																						#DIV/0!	#N/A	#N/A		#DIV/0!		5
																						#DIV/0!	#N/A	#N/A		#DIV/0!		5
																						#DIV/0!	#N/A	#N/A		#DIV/0!		5
																						#DIV/0!	#N/A	#N/A		#DIV/0!		5
																						#DIV/0!	#N/A	#N/A		#DIV/0!		5
																						#DIV/0!	#N/A	#N/A		#DIV/0!		5
																						#DIV/0!	#N/A	#N/A		#DIV/0!		5
																						#DIV/0!	#N/A	#N/A		#DIV/0!		5
																						#DIV/0!	#N/A	#N/A		#DIV/0!		5
																						#DIV/0!	#N/A	#N/A		#DIV/0!		5
																						#DIV/0!	#N/A	#N/A		#DIV/0!		5
																						#DIV/0!	#N/A	#N/A		#DIV/0!		5
																						#DIV/0!	#N/A	#N/A		#DIV/0!		5
																						#DIV/0!	#N/A	#N/A		#DIV/0!		5
																						#DIV/0!	#N/A	#N/A		#DIV/0!		5
																						#DIV/0!	#N/A	#N/A		#DIV/0!		5
																						#DIV/0!	#N/A	#N/A		#DIV/0!		5
																						#DIV/0!	#N/A	#N/A		#DIV/0!		5
																						#DIV/0!	#N/A	#N/A		#DIV/0!		5
																						#DIV/0!	#N/A	#N/A		#DIV/0!		5
																						#DIV/0!	#N/A	#N/A		#DIV/0!		5
																						#DIV/0!	#N/A	#N/A		#DIV/0!		5
																						#DIV/0!	#N/A	#N/A		#DIV/0!		5
																						#DIV/0!	#N/A	#N/A		#DIV/0!		5
																						#DIV/0!	#N/A	#N/A		#DIV/0!		5
																						#DIV/0!	#N/A	#N/A		#DIV/0!		5
																						#DIV/0!	#N/A	#N/A		#DIV/0!		5
																						#DIV/0!	#N/A	#N/A		#DIV/0!		5
																						#DIV/0!	#N/A	#N/A		#DIV/0!		5
																						#DIV/0!	#N/A	#N/A		#DIV/0!		5
																						#DIV/0!	#N/A	#N/A		#DIV/0!		5
																						#DIV/0!	#N/A	#N/A		#DIV/0!		5
																						#DIV/0!	#N/A	#N/A		#DIV/0!		5
																						#DIV/0!	#N/A	#N/A		#DIV/0!		5
																						#DIV/0!	#N/A	#N/A		#DIV/0!		5
																						#DIV/0!	#N/A	#N/A		#DIV/0!		5
																						#DIV/0!	#N/A	#N/A		#DIV/0!		5
																						#DIV/0!	#N/A	#N/A		#DIV/0!		5
																						#DIV/0!	#N/A	#N/A		#DIV/0!		5
																						#DIV/0!	#N/A	#N/A		#DIV/0!		5
																						#DIV/0!	#N/A	#N/A		#DIV/0!		5
																						#DIV/0!	#N/A	#N/A		#DIV/0!		5
																						#DIV/0!	#N/A	#N/A		#DIV/0!		5
																						#DIV/0!	#N/A	#N/A		#DIV/0!		5
																						#DIV/0!	#N/A	#N/A		#DIV/0!		5
																						#DIV/0!	#N/A	#N/A		#DIV/0!		5
																						#DIV/0!	#N/A	#N/A		#DIV/0!		5
																						#DIV/0!	#N/A	#N/A		#DIV/0!		5
																						#DIV/0!	#N/A	#N/A		#DIV/0!		5
																						#DIV/0!	#N/A	#N/A		#DIV/0!		5
																						#DIV/0!	#N/A	#N/A		#DIV/0!		5
																						#DIV/0!	#N/A	#N/A		#DIV/0!		5
																						#DIV/0!	#N/A	#N/A		#DIV/0!		5
																						#DIV/0!	#N/A	#N/A		#DIV/0!		5
																						#DIV/0!	#N/A	#N/A		#DIV/0!		5
																						#DIV/0!	#N/A	#N/A		#DIV/0!		5
																						#DIV/0!	#N/A	#N/A		#DIV/0!		5
																						#DIV/0!	#N/A	#N/A		#DIV/0!		5
																						#DIV/0!	#N/A	#N/A		#DIV/0!		5
																						#DIV/0!	#N/A	#N/A		#DIV/0!		5
																						#DIV/0!	#N/A	#N/A		#DIV/0!		5
																						#DIV/0!	#N/A	#N/A		#DIV/0!		5
																						#DIV/0!	#N/A	#N/A		#DIV/0!		5
																						#DIV/0!	#N/A	#N/A		#DIV/0!		5
																						#DIV/0!	#N/A	#N/A		#DIV/0!		5
																						#DIV/0!	#N/A	#N/A		#DIV/0!		5
																						#DIV/0!	#N/A	#N/A		#DIV/0!		5
																						#DIV/0!	#N/A	#N/A		#DIV/0!		5
																						#DIV/0!	#N/A	#N/A		#DIV/0!		5
																						#DIV/0!	#N/A	#N/A		#DIV/0!		5
																						#DIV/0!	#N/A	#N/A		#DIV/0!		5
																						#DIV/0!	#N/A	#N/A		#DIV/0!		5
																						#DIV/0!	#N/A	#N/A		#DIV/0!		5
																						#DIV/0!	#N/A	#N/A		#DIV/0!		5
																						#DIV/0!	#N/A	#N/A		#DIV/0!		5
																						#DIV/0!	#N/A	#N/A		#DIV/0!		5
																						#DIV/0!	#N/A	#N/A		#DIV/0!		5
																						#DIV/0!	#N/A	#N/A		#DIV/0!		5
																						#DIV/0!	#N/A	#N/A		#DIV/0!		5
																						#DIV/0!	#N/A	#N/A		#DIV/0!		5
																						#DIV/0!	#N/A	#N/A		#DIV/0!		5
																						#DIV/0!	#N/A	#N/A		#DIV/0!		5
																						#DIV/0!	#N/A	#N/A		#DIV/0!		5
																						#DIV/0!	#N/A	#N/A		#DIV/0!		5
																						#DIV/0!	#N/A	#N/A		#DIV/0!		5
																						#DIV/0!	#N/A	#N/A		#DIV/0!		5
																						#DIV/0!	#N/A	#N/A		#DIV/0!		5
																						#DIV/0!	#N/A	#N/A		#DIV/0!		5
																						#DIV/0!	#N/A	#N/A		#DIV/0!		5
																						#DIV/0!	#N/A	#N/A		#DIV/0!		5
																						#DIV/0!	#N/A	#N/A		#DIV/0!		5
																						#DIV/0!	#N/A	#N/A		#DIV/0!		5
																						#DIV/0!	#N/A	#N/A		#DIV/0!		5
[truncated: 54 more columns]
