# Supplementary material for: Comparing enzyme activity modifier equations through the development of global data fitting templates in Excel
Source: PeerJ. 2018 Dec 14;6:e6082. doi: 10.7717/peerj.6082 (PMC6296338; doi:10.7717/peerj.6082)
Supplement: Supplemental Information 17 [file peerj-06-6082-s017.xlsx]

## Sheet: Raw data and fitting summary
		No Inhibitor	[I]1	[I]2	[I]3	[I]4	[I]5	[I]6	[I]7	[I]8	[I]9	[I]10	[I]11	[I]12	[I]13	[I]14	[I]15
		0	0.05	0.1	0.25
[S]1	1.25	0.63857	0.519994	0.450106	0.326797
[S]2	0.625	0.547915	0.441306	0.365898	0.251193
[S]3	0.25	0.373134	0.285201	0.233198	0.143266
[S]4	0.125	0.25	0.180897	0.141201	0.0834725
[S]5	0.0625	0.160256	0.108295	0.0847458	0.0501002
[S]6
[S]7
[S]8
[S]9
[S]10
[S]11
[S]12
[S]13
[S]14
[S]15
		Direct linear plot Km, Vmax estimates
							0.273648	1.25	0.634934	1	1	1.25	0.634934	1.25	0.634934
		Km	0.248921				0.244743	0.625	0.544509	1	1	0.625	0.544509	0.625	0.544509
		Vmax	0.761373					0.25	0.381509	1	1	0.25	0.381509	0.25	0.381509
								0.125	0.254523	1	1	0.125	0.254523	0.125	0.254523
	Ki estimate based on linear decrease in activity							0.0625	0.152802	1	1	0.0625	0.152802	0.0625	0.152802
								0	0	#DIV/0!	#DIV/0!	#DIV/0!	#DIV/0!	#N/A	#N/A
		Ki	0.273648					0	0	#DIV/0!	#DIV/0!	#DIV/0!	#DIV/0!	#N/A	#N/A
								0	0	#DIV/0!	#DIV/0!	#DIV/0!	#DIV/0!	#N/A	#N/A
								0	0	#DIV/0!	#DIV/0!	#DIV/0!	#DIV/0!	#N/A	#N/A
								0	0	#DIV/0!	#DIV/0!	#DIV/0!	#DIV/0!	#N/A	#N/A
								0	0	#DIV/0!	#DIV/0!	#DIV/0!	#DIV/0!	#N/A	#N/A
								0	0	#DIV/0!	#DIV/0!	#DIV/0!	#DIV/0!	#N/A	#N/A
								0	0	#DIV/0!	#DIV/0!	#DIV/0!	#DIV/0!	#N/A	#N/A
								0	0	#DIV/0!	#DIV/0!	#DIV/0!	#DIV/0!	#N/A	#N/A
								0	0	#DIV/0!	#DIV/0!	#DIV/0!	#DIV/0!	#N/A	#N/A
			Km	Km2	Vmax	Vmax2	Ki	b	RSS	RSE	n	k	BIC
		Partial Non-competitive	0.318283		0.824116	0.0661143	0.176581		0.00376258	0.015335	20	4	-69.3068
		Partial Competitive	0.249058	0.88317	0.19957		0.0997638		0.000500414	0.00559249	20	4	-86.8299
		Partial Uncompetitive	0.359562		0.710864	0	0.922523		0.0984856	0.078456	20	4	-40.949
		Partial Mixed Non-competitive	0.251953	0.851497	0.764242		0.309966	0.101702	0.000361787	0.00491112	20	5	-88.3464
		Modifier equation	0.251953	0.85149	0.764242	0.0777309	0.309961		0.000361787	0.00491112	20	5	-88.3464
													Residual distribution
													Partial Non-competitive	Partial Competitive	Partial Uncompetitive	Partial Mixed Non-competitive	Modifier equation
												Minimum value	-0.0249895	-0.0092809	-0.120309	-0.00835725	-0.0083572
												First quartile	-0.0072164	-0.00194287	-0.0339016	-0.00320049	-0.00320051
												Median value	0.00202876	0.000486247	0.00688688	-0.00110284	-0.00110272
					Partial Non-competitive	Partial Competitive	Partial Uncompetitive	Partial Mixed Non-competitive	Modifier equation			Third quartile	0.00965054	0.00412255	0.040248	0.00273122	0.002731
				Q1	-0.0072164	-0.00194287	-0.0339016	-0.00320049	-0.00320051			Maximum value	0.0238535	0.0101895	0.117077	0.00750003	0.00750016
				Min	-0.0249895	-0.0092809	-0.120309	-0.00835725	-0.0083572
				Median	0.00202876	0.000486247	0.00688688	-0.00110284	-0.00110272
				Max	0.0238535	0.0101895	0.117077	0.00750003	0.00750016
				Q3	0.00965054	0.00412255	0.040248	0.00273122	0.002731
	Partial Non-competitive
	Km	0.318283
	Vmax	0.824116
	bVmax	0.0661143
	Ki	0.176581
	RSS	0.00376258
	Partial Competitive
	Km	0.249058
	Km2	0.88317
	Vmax	0.19957
	Ki	0.0997638
	RSS	0.000500414
	Partial Uncompetitive
	Km	0.359562
	Vmax	0.710864
	Vmax2	0
	Ki	0.922523
	RSS	0.0984856
	Partial Mixed Non-competitive
	Km	0.251953
	Km2	0.851497
	Vmax	0.764242
	Ki	0.309966
	b	0.101702
	RSS	0.000361787
	Modifier equation
	Km	0.251953
	Km2	0.85149
	Vmax	0.764242
	Vmax2	0.0777309
	Kx	0.309961
	RSS	0.000361787

## Sheet: modified direct linear plot
Km/Vmax direct plot
									Intercept points x-axis																				Intercept points x-axis
										Line 1	Line 2	Line 3	Line 4	Line 5	Line 6	Line 7	Line 8	Line 9	Line 10	Line 11	Line 12	Line 13	Line 14	Line 15						Line 1	Line 2	Line 3	Line 4	Line 5	Line 6	Line 7	Line 8	Line 9	Line 10	Line 11	Line 12	Line 13	Line 14	Line 15
			x-intercept	y-interecept					Line 1																				Line 1
[Substrate]		v	[Substrate]/v	1/v					Line 2	0.323875																			Line 2	0.323875
1.25		0.63857	1.9575	1.566					Line 3	0.348125	0.356208																		Line 3	0.348125	0.356208
0.625		0.547915	1.14069	1.8251					Line 4	0.338056	0.339828	0.33																	Line 4	0.338056	0.339828	0.33
0.25		0.373134	0.67	2.68					Line 5	0.3075	0.30659	0.296667	0.28																Line 5	0.3075	0.30659	0.296667	0.28
0.125		0.25	0.5	4					Line 6	#DIV/0!	#DIV/0!	#DIV/0!	#DIV/0!	#DIV/0!															Line 6
0.0625		0.160256	0.39	6.24					Line 7	#DIV/0!	#DIV/0!	#DIV/0!	#DIV/0!	#DIV/0!	#DIV/0!														Line 7
0		0	#DIV/0!	#DIV/0!					Line 8	#DIV/0!	#DIV/0!	#DIV/0!	#DIV/0!	#DIV/0!	#DIV/0!	#DIV/0!													Line 8
0		0	#DIV/0!	#DIV/0!					Line 9	#DIV/0!	#DIV/0!	#DIV/0!	#DIV/0!	#DIV/0!	#DIV/0!	#DIV/0!	#DIV/0!												Line 9
0		0	#DIV/0!	#DIV/0!					Line 10	#DIV/0!	#DIV/0!	#DIV/0!	#DIV/0!	#DIV/0!	#DIV/0!	#DIV/0!	#DIV/0!	#DIV/0!											Line 10
0		0	#DIV/0!	#DIV/0!					Line 11	#DIV/0!	#DIV/0!	#DIV/0!	#DIV/0!	#DIV/0!	#DIV/0!	#DIV/0!	#DIV/0!	#DIV/0!	#DIV/0!										Line 11
0		0	#DIV/0!	#DIV/0!					Line 12	#DIV/0!	#DIV/0!	#DIV/0!	#DIV/0!	#DIV/0!	#DIV/0!	#DIV/0!	#DIV/0!	#DIV/0!	#DIV/0!	#DIV/0!									Line 12
0		0	#DIV/0!	#DIV/0!					Line 13	#DIV/0!	#DIV/0!	#DIV/0!	#DIV/0!	#DIV/0!	#DIV/0!	#DIV/0!	#DIV/0!	#DIV/0!	#DIV/0!	#DIV/0!	#DIV/0!								Line 13
0		0	#DIV/0!	#DIV/0!					Line 14	#DIV/0!	#DIV/0!	#DIV/0!	#DIV/0!	#DIV/0!	#DIV/0!	#DIV/0!	#DIV/0!	#DIV/0!	#DIV/0!	#DIV/0!	#DIV/0!	#DIV/0!							Line 14
0		0	#DIV/0!	#DIV/0!					Line 15	#DIV/0!	#DIV/0!	#DIV/0!	#DIV/0!	#DIV/0!	#DIV/0!	#DIV/0!	#DIV/0!	#DIV/0!	#DIV/0!	#DIV/0!	#DIV/0!	#DIV/0!	#DIV/0!						Line 15
0		0	#DIV/0!	#DIV/0!
0		0	#DIV/0!	#DIV/0!
																														Km/Vmax (x-axis):	0.326937		Km:	0.248921
																														Standard dev:	0.0243691
Line 1	x	y
	0	1.566		Slope:	-0.8
	1.9575	0		y-intercept:	1.566				1/Intercept points y-axis																				1/Intercept points y-axis
										Line 1	Line 2	Line 3	Line 4	Line 5	Line 6	Line 7	Line 8	Line 9	Line 10	Line 11	Line 12	Line 13	Line 14	Line 15						Line 1	Line 2	Line 3	Line 4	Line 5	Line 6	Line 7	Line 8	Line 9	Line 10	Line 11	Line 12	Line 13	Line 14	Line 15
Line 2	x	y							Line 1																				Line 1
	0	1.8251		Slope:	-1.6				Line 2	0.765169																			Line 2	0.765169
	1.14069	0		y-intercept:	1.8251				Line 3	0.776699	0.796707																		Line 3	0.776699	0.796707
									Line 4	0.77187	0.780412	0.735294																	Line 4	0.77187	0.780412	0.735294
Line 3	x	y							Line 5	0.757576	0.749313	0.669643	0.568182																Line 5	0.757576	0.749313	0.669643	0.568182
	0	2.68		Slope:	-4				Line 6	#DIV/0!	#DIV/0!	#DIV/0!	#DIV/0!	#DIV/0!															Line 6
	0.67	0		y-intercept:	2.68				Line 7	#DIV/0!	#DIV/0!	#DIV/0!	#DIV/0!	#DIV/0!	#DIV/0!														Line 7
									Line 8	#DIV/0!	#DIV/0!	#DIV/0!	#DIV/0!	#DIV/0!	#DIV/0!	#DIV/0!													Line 8
Line 4	x	y							Line 9	#DIV/0!	#DIV/0!	#DIV/0!	#DIV/0!	#DIV/0!	#DIV/0!	#DIV/0!	#DIV/0!												Line 9
	0	4		Slope:	-8				Line 10	#DIV/0!	#DIV/0!	#DIV/0!	#DIV/0!	#DIV/0!	#DIV/0!	#DIV/0!	#DIV/0!	#DIV/0!											Line 10
	0.5	0		y-intercept:	4				Line 11	#DIV/0!	#DIV/0!	#DIV/0!	#DIV/0!	#DIV/0!	#DIV/0!	#DIV/0!	#DIV/0!	#DIV/0!	#DIV/0!										Line 11
									Line 12	#DIV/0!	#DIV/0!	#DIV/0!	#DIV/0!	#DIV/0!	#DIV/0!	#DIV/0!	#DIV/0!	#DIV/0!	#DIV/0!	#DIV/0!									Line 12
Line 5	x	y							Line 13	#DIV/0!	#DIV/0!	#DIV/0!	#DIV/0!	#DIV/0!	#DIV/0!	#DIV/0!	#DIV/0!	#DIV/0!	#DIV/0!	#DIV/0!	#DIV/0!								Line 13
	0	6.24		Slope:	-16				Line 14	#DIV/0!	#DIV/0!	#DIV/0!	#DIV/0!	#DIV/0!	#DIV/0!	#DIV/0!	#DIV/0!	#DIV/0!	#DIV/0!	#DIV/0!	#DIV/0!	#DIV/0!							Line 14
	0.39	0		y-intercept:	6.24				Line 15	#DIV/0!	#DIV/0!	#DIV/0!	#DIV/0!	#DIV/0!	#DIV/0!	#DIV/0!	#DIV/0!	#DIV/0!	#DIV/0!	#DIV/0!	#DIV/0!	#DIV/0!	#DIV/0!						Line 15
Line 6	x	y
	0	#DIV/0!		Slope:	#VALUE!
	#DIV/0!	0		y-intercept:	#DIV/0!
Line 7	x	y																												Vmax:	0.761373
	0	#DIV/0!		Slope:	#VALUE!																									Standard dev:	0.068839
	#DIV/0!	0		y-intercept:	#DIV/0!
Line 8	x	y
	0	#DIV/0!		Slope:	#VALUE!
	#DIV/0!	0		y-intercept:	#DIV/0!
Line 9	x	y
	0	#DIV/0!		Slope:	#VALUE!
	#DIV/0!	0		y-intercept:	#DIV/0!
Line 10	x	y
	0	#DIV/0!		Slope:	#VALUE!
	#DIV/0!	0		y-intercept:	#DIV/0!
Line 11	x	y										0	1.566	1.8251	2.68	4	6.24	#DIV/0!	#DIV/0!	#DIV/0!	#DIV/0!	#DIV/0!	#DIV/0!	#DIV/0!	#DIV/0!	#DIV/0!	#DIV/0!	0	0	0	0
	0	#DIV/0!		Slope:	#VALUE!							1.9575	0
	#DIV/0!	0		y-intercept:	#DIV/0!							1.14069		0
												0.67			0
Line 12	x	y										0.5				0
	0	#DIV/0!		Slope:	#VALUE!							0.39					0
	#DIV/0!	0		y-intercept:	#DIV/0!							#DIV/0!						0
												#DIV/0!							0
Line 13	x	y										#DIV/0!								0
	0	#DIV/0!		Slope:	#VALUE!							#DIV/0!									0
	#DIV/0!	0		y-intercept:	#DIV/0!							#DIV/0!										0
												#DIV/0!											0
Line 14	x	y										#DIV/0!												0
	0	#DIV/0!		Slope:	#VALUE!							#DIV/0!													0
	#DIV/0!	0		y-intercept:	#DIV/0!							#DIV/0!														0
												#DIV/0!															0
Line 15	x	y										0																0
	0	#DIV/0!		Slope:	#VALUE!							0																	0
	#DIV/0!	0		y-intercept:	#DIV/0!							0																		0
												0																			0

## Sheet: Part Non-competitive
														(V_max*([S]/K_s )+bV_max*(([S]*[I])/(K_s*K_i )))/((1+([S]/K_s )+([I]/K_i )+(([S]*[I])/(K_s*K_i ))) )									Calculated values
		No Inhibitor	[I]1	[I]2	[I]3	[I]4	[I]5	[I]6	[I]7	[I]8	[I]9	[I]10	[I]11	[I]12	[I]13	[I]14	[I]15						No Inhibitor	[I]1	[I]2	[I]3	[I]4	[I]5	[I]6	[I]7	[I]8	[I]9	[I]10	[I]11	[I]12	[I]13	[I]14	[I]15
		0	0.05	0.1	0.25	0	0	0	0	0	0	0	0	0	0	0	0	Km	Vmax	bVmax	Ki		0	0.05	0.1	0.25	0	0	0	0	0	0	0	0	0	0	0	0
[S]1	1.25	0.63857	0.519994	0.450106	0.326797	0	0	0	0	0	0	0	0	0	0	0	0	0.318283	0.824116	0.0661143	0.176581		0.656862	0.52354	0.438421	0.302788	#DIV/0!	#DIV/0!	#DIV/0!	#DIV/0!	#DIV/0!	#DIV/0!	#DIV/0!	#DIV/0!	#DIV/0!	#DIV/0!	#DIV/0!	#DIV/0!		0.656862	0.52354	0.438421	0.302788	0	0	0	0	0	0
[S]2	0.625	0.547915	0.441306	0.365898	0.251193	0	0	0	0	0	0	0	0	0	0	0	0						0.546043	0.435214	0.364455	0.251704	#DIV/0!	#DIV/0!	#DIV/0!	#DIV/0!	#DIV/0!	#DIV/0!	#DIV/0!	#DIV/0!	#DIV/0!	#DIV/0!	#DIV/0!	#DIV/0!		0.546043	0.435214	0.364455	0.251704	0	0	0	0	0	0
[S]3	0.25	0.373134	0.285201	0.233198	0.143266	0	0	0	0	0	0	0	0	0	0	0	0						0.362547	0.288961	0.241981	0.16712	#DIV/0!	#DIV/0!	#DIV/0!	#DIV/0!	#DIV/0!	#DIV/0!	#DIV/0!	#DIV/0!	#DIV/0!	#DIV/0!	#DIV/0!	#DIV/0!		0.362547	0.288961	0.241981	0.16712	0	0	0	0	0	0
[S]4	0.125	0.25	0.180897	0.141201	0.0834725	0	0	0	0	0	0	0	0	0	0	0	0						0.23239	0.185222	0.155108	0.107123	#DIV/0!	#DIV/0!	#DIV/0!	#DIV/0!	#DIV/0!	#DIV/0!	#DIV/0!	#DIV/0!	#DIV/0!	#DIV/0!	#DIV/0!	#DIV/0!		0.23239	0.185222	0.155108	0.107123	0	0	0	0	0	0
[S]5	0.0625	0.160256	0.108295	0.0847458	0.0501002	0	0	0	0	0	0	0	0	0	0	0	0						0.135267	0.107812	0.0902836	0.0623527	#DIV/0!	#DIV/0!	#DIV/0!	#DIV/0!	#DIV/0!	#DIV/0!	#DIV/0!	#DIV/0!	#DIV/0!	#DIV/0!	#DIV/0!	#DIV/0!		0.135267	0.107812	0.0902836	0.0623527	0	0	0	0	0	0
[S]6	0	0	0	0	0	0	0	0	0	0	0	0	0	0	0	0	0			Sum R2	0.00376258		#DIV/0!	#DIV/0!	#DIV/0!	#DIV/0!	#DIV/0!	#DIV/0!	#DIV/0!	#DIV/0!	#DIV/0!	#DIV/0!	#DIV/0!	#DIV/0!	#DIV/0!	#DIV/0!	#DIV/0!	#DIV/0!		0	0	0	0	0	0	0	0	0	0
[S]7	0	0	0	0	0	0	0	0	0	0	0	0	0	0	0	0	0			Sum residuals %	1.24187		#DIV/0!	#DIV/0!	#DIV/0!	#DIV/0!	#DIV/0!	#DIV/0!	#DIV/0!	#DIV/0!	#DIV/0!	#DIV/0!	#DIV/0!	#DIV/0!	#DIV/0!	#DIV/0!	#DIV/0!	#DIV/0!		0	0	0	0	0	0	0	0	0	0
[S]8	0	0	0	0	0	0	0	0	0	0	0	0	0	0	0	0	0						#DIV/0!	#DIV/0!	#DIV/0!	#DIV/0!	#DIV/0!	#DIV/0!	#DIV/0!	#DIV/0!	#DIV/0!	#DIV/0!	#DIV/0!	#DIV/0!	#DIV/0!	#DIV/0!	#DIV/0!	#DIV/0!		0	0	0	0	0	0	0	0	0	0
[S]9	0	0	0	0	0	0	0	0	0	0	0	0	0	0	0	0	0						#DIV/0!	#DIV/0!	#DIV/0!	#DIV/0!	#DIV/0!	#DIV/0!	#DIV/0!	#DIV/0!	#DIV/0!	#DIV/0!	#DIV/0!	#DIV/0!	#DIV/0!	#DIV/0!	#DIV/0!	#DIV/0!		0	0	0	0	0	0	0	0	0	0
[S]10	0	0	0	0	0	0	0	0	0	0	0	0	0	0	0	0	0						#DIV/0!	#DIV/0!	#DIV/0!	#DIV/0!	#DIV/0!	#DIV/0!	#DIV/0!	#DIV/0!	#DIV/0!	#DIV/0!	#DIV/0!	#DIV/0!	#DIV/0!	#DIV/0!	#DIV/0!	#DIV/0!		0	0	0	0	0	0	0	0	0	0
[S]11	0	0	0	0	0	0	0	0	0	0	0	0	0	0	0	0	0						#DIV/0!	#DIV/0!	#DIV/0!	#DIV/0!	#DIV/0!	#DIV/0!	#DIV/0!	#DIV/0!	#DIV/0!	#DIV/0!	#DIV/0!	#DIV/0!	#DIV/0!	#DIV/0!	#DIV/0!	#DIV/0!		0	0	0	0	0	0	0	0	0	0
[S]12	0	0	0	0	0	0	0	0	0	0	0	0	0	0	0	0	0						#DIV/0!	#DIV/0!	#DIV/0!	#DIV/0!	#DIV/0!	#DIV/0!	#DIV/0!	#DIV/0!	#DIV/0!	#DIV/0!	#DIV/0!	#DIV/0!	#DIV/0!	#DIV/0!	#DIV/0!	#DIV/0!		0	0	0	0	0	0	0	0	0	0
[S]13	0	0	0	0	0	0	0	0	0	0	0	0	0	0	0	0	0						#DIV/0!	#DIV/0!	#DIV/0!	#DIV/0!	#DIV/0!	#DIV/0!	#DIV/0!	#DIV/0!	#DIV/0!	#DIV/0!	#DIV/0!	#DIV/0!	#DIV/0!	#DIV/0!	#DIV/0!	#DIV/0!		0	0	0	0	0	0	0	0	0	0
[S]14	0	0	0	0	0	0	0	0	0	0	0	0	0	0	0	0	0						#DIV/0!	#DIV/0!	#DIV/0!	#DIV/0!	#DIV/0!	#DIV/0!	#DIV/0!	#DIV/0!	#DIV/0!	#DIV/0!	#DIV/0!	#DIV/0!	#DIV/0!	#DIV/0!	#DIV/0!	#DIV/0!		0	0	0	0	0	0	0	0	0	0
[S]15	0	0	0	0	0	0	0	0	0	0	0	0	0	0	0	0	0						#DIV/0!	#DIV/0!	#DIV/0!	#DIV/0!	#DIV/0!	#DIV/0!	#DIV/0!	#DIV/0!	#DIV/0!	#DIV/0!	#DIV/0!	#DIV/0!	#DIV/0!	#DIV/0!	#DIV/0!	#DIV/0!		0	0	0	0	0	0	0	0	0	0
	1	1	1	1	1	#DIV/0!	#DIV/0!	#DIV/0!	#DIV/0!	#DIV/0!	#DIV/0!	#DIV/0!	#DIV/0!	#DIV/0!	#DIV/0!	#DIV/0!	#DIV/0!																					1.25	1.25	0.656862	0.52354	0.438421	0.302788	#N/A	#N/A	#N/A	#N/A	#N/A	#N/A
	1	1	1	1	1	#DIV/0!	#DIV/0!	#DIV/0!	#DIV/0!	#DIV/0!	#DIV/0!	#DIV/0!	#DIV/0!	#DIV/0!	#DIV/0!	#DIV/0!	#DIV/0!					0.63857	0.63857	0.656862		0.0182926	0.0182926	1										0.625	0.625	0.546043	0.435214	0.364455	0.251704	#N/A	#N/A	#N/A	#N/A	#N/A	#N/A
	1	1	1	1	1	#DIV/0!	#DIV/0!	#DIV/0!	#DIV/0!	#DIV/0!	#DIV/0!	#DIV/0!	#DIV/0!	#DIV/0!	#DIV/0!	#DIV/0!	#DIV/0!					0.547915	0.547915	0.546043		-0.00187226	-0.00187226	1										0.25	0.25	0.362547	0.288961	0.241981	0.16712	#N/A	#N/A	#N/A	#N/A	#N/A	#N/A
	1	1	1	1	1	#DIV/0!	#DIV/0!	#DIV/0!	#DIV/0!	#DIV/0!	#DIV/0!	#DIV/0!	#DIV/0!	#DIV/0!	#DIV/0!	#DIV/0!	#DIV/0!					0.373134	0.373134	0.362547		-0.0105874	-0.0105874	1										0.125	0.125	0.23239	0.185222	0.155108	0.107123	#N/A	#N/A	#N/A	#N/A	#N/A	#N/A
	1	1	1	1	1	#DIV/0!	#DIV/0!	#DIV/0!	#DIV/0!	#DIV/0!	#DIV/0!	#DIV/0!	#DIV/0!	#DIV/0!	#DIV/0!	#DIV/0!	#DIV/0!					0.25	0.25	0.23239		-0.0176097	-0.0176097	1										0.0625	0.0625	0.135267	0.107812	0.0902836	0.0623527	#N/A	#N/A	#N/A	#N/A	#N/A	#N/A
	#DIV/0!	#DIV/0!	#DIV/0!	#DIV/0!	#DIV/0!	#DIV/0!	#DIV/0!	#DIV/0!	#DIV/0!	#DIV/0!	#DIV/0!	#DIV/0!	#DIV/0!	#DIV/0!	#DIV/0!	#DIV/0!	#DIV/0!					0.160256	0.160256	0.135267		-0.0249895	-0.0249895	1										#DIV/0!	#N/A	#N/A	#N/A	#N/A	#N/A	#N/A	#N/A	#N/A	#N/A	#N/A	#N/A
	#DIV/0!	#DIV/0!	#DIV/0!	#DIV/0!	#DIV/0!	#DIV/0!	#DIV/0!	#DIV/0!	#DIV/0!	#DIV/0!	#DIV/0!	#DIV/0!	#DIV/0!	#DIV/0!	#DIV/0!	#DIV/0!	#DIV/0!					#DIV/0!	#N/A	#N/A		#DIV/0!		1										#DIV/0!	#N/A	#N/A	#N/A	#N/A	#N/A	#N/A	#N/A	#N/A	#N/A	#N/A	#N/A
	#DIV/0!	#DIV/0!	#DIV/0!	#DIV/0!	#DIV/0!	#DIV/0!	#DIV/0!	#DIV/0!	#DIV/0!	#DIV/0!	#DIV/0!	#DIV/0!	#DIV/0!	#DIV/0!	#DIV/0!	#DIV/0!	#DIV/0!					#DIV/0!	#N/A	#N/A		#DIV/0!		1										#DIV/0!	#N/A	#N/A	#N/A	#N/A	#N/A	#N/A	#N/A	#N/A	#N/A	#N/A	#N/A
	#DIV/0!	#DIV/0!	#DIV/0!	#DIV/0!	#DIV/0!	#DIV/0!	#DIV/0!	#DIV/0!	#DIV/0!	#DIV/0!	#DIV/0!	#DIV/0!	#DIV/0!	#DIV/0!	#DIV/0!	#DIV/0!	#DIV/0!					#DIV/0!	#N/A	#N/A		#DIV/0!		1										#DIV/0!	#N/A	#N/A	#N/A	#N/A	#N/A	#N/A	#N/A	#N/A	#N/A	#N/A	#N/A
	#DIV/0!	#DIV/0!	#DIV/0!	#DIV/0!	#DIV/0!	#DIV/0!	#DIV/0!	#DIV/0!	#DIV/0!	#DIV/0!	#DIV/0!	#DIV/0!	#DIV/0!	#DIV/0!	#DIV/0!	#DIV/0!	#DIV/0!					#DIV/0!	#N/A	#N/A		#DIV/0!		1										#DIV/0!	#N/A	#N/A	#N/A	#N/A	#N/A	#N/A	#N/A	#N/A	#N/A	#N/A	#N/A
	#DIV/0!	#DIV/0!	#DIV/0!	#DIV/0!	#DIV/0!	#DIV/0!	#DIV/0!	#DIV/0!	#DIV/0!	#DIV/0!	#DIV/0!	#DIV/0!	#DIV/0!	#DIV/0!	#DIV/0!	#DIV/0!	#DIV/0!					#DIV/0!	#N/A	#N/A		#DIV/0!		1										#DIV/0!	#N/A	#N/A	#N/A	#N/A	#N/A	#N/A	#N/A	#N/A	#N/A	#N/A	#N/A
	#DIV/0!	#DIV/0!	#DIV/0!	#DIV/0!	#DIV/0!	#DIV/0!	#DIV/0!	#DIV/0!	#DIV/0!	#DIV/0!	#DIV/0!	#DIV/0!	#DIV/0!	#DIV/0!	#DIV/0!	#DIV/0!	#DIV/0!					#DIV/0!	#N/A	#N/A		#DIV/0!		1										#DIV/0!	#N/A	#N/A	#N/A	#N/A	#N/A	#N/A	#N/A	#N/A	#N/A	#N/A	#N/A
	#DIV/0!	#DIV/0!	#DIV/0!	#DIV/0!	#DIV/0!	#DIV/0!	#DIV/0!	#DIV/0!	#DIV/0!	#DIV/0!	#DIV/0!	#DIV/0!	#DIV/0!	#DIV/0!	#DIV/0!	#DIV/0!	#DIV/0!					#DIV/0!	#N/A	#N/A		#DIV/0!		1										#DIV/0!	#N/A	#N/A	#N/A	#N/A	#N/A	#N/A	#N/A	#N/A	#N/A	#N/A	#N/A
	#DIV/0!	#DIV/0!	#DIV/0!	#DIV/0!	#DIV/0!	#DIV/0!	#DIV/0!	#DIV/0!	#DIV/0!	#DIV/0!	#DIV/0!	#DIV/0!	#DIV/0!	#DIV/0!	#DIV/0!	#DIV/0!	#DIV/0!					#DIV/0!	#N/A	#N/A		#DIV/0!		1										#DIV/0!	#N/A	#N/A	#N/A	#N/A	#N/A	#N/A	#N/A	#N/A	#N/A	#N/A	#N/A
	#DIV/0!	#DIV/0!	#DIV/0!	#DIV/0!	#DIV/0!	#DIV/0!	#DIV/0!	#DIV/0!	#DIV/0!	#DIV/0!	#DIV/0!	#DIV/0!	#DIV/0!	#DIV/0!	#DIV/0!	#DIV/0!	#DIV/0!					#DIV/0!	#N/A	#N/A		#DIV/0!		1										#DIV/0!	#N/A	#N/A	#N/A	#N/A	#N/A	#N/A	#N/A	#N/A	#N/A	#N/A	#N/A
																						#DIV/0!	#N/A	#N/A		#DIV/0!		1
		1	1	1	1	0	0	0	0	0	0	0	0	0	0	0	0					0.519994	0.519994	0.52354		0.00354625	0.00354625	1											0.8	1.52239	1.91007	2.28091	3.30264	#N/A	#N/A	#N/A	#N/A	#N/A	#N/A
		1	1	1	1	0	0	0	0	0	0	0	0	0	0	0	0					0.441306	0.441306	0.435214		-0.00609274	-0.00609274	1											1.6	1.83136	2.29772	2.74382	3.97291	#N/A	#N/A	#N/A	#N/A	#N/A	#N/A
		1	1	1	1	0	0	0	0	0	0	0	0	0	0	0	0					0.285201	0.285201	0.288961		0.00376048	0.00376048	1											4	2.75826	3.46067	4.13255	5.98373	#N/A	#N/A	#N/A	#N/A	#N/A	#N/A
		1	1	1	1	0	0	0	0	0	0	0	0	0	0	0	0					0.180897	0.180897	0.185222		0.00432515	0.00432515	1											8	4.30311	5.39891	6.4471	9.33508	#N/A	#N/A	#N/A	#N/A	#N/A	#N/A
		1	1	1	1	0	0	0	0	0	0	0	0	0	0	0	0					0.108295	0.108295	0.107812		-0.000483428	-0.000483428	1											16	7.39279	9.27541	11.0762	16.0378	#N/A	#N/A	#N/A	#N/A	#N/A	#N/A
		0	0	0	0	0	0	0	0	0	0	0	0	0	0	0	0					#DIV/0!	#N/A	#N/A		#DIV/0!		1											#N/A	#N/A	#N/A	#N/A	#N/A	#N/A	#N/A	#N/A	#N/A	#N/A	#N/A
		0	0	0	0	0	0	0	0	0	0	0	0	0	0	0	0					#DIV/0!	#N/A	#N/A		#DIV/0!		1											#N/A	#N/A	#N/A	#N/A	#N/A	#N/A	#N/A	#N/A	#N/A	#N/A	#N/A
		0	0	0	0	0	0	0	0	0	0	0	0	0	0	0	0					#DIV/0!	#N/A	#N/A		#DIV/0!		1											#N/A	#N/A	#N/A	#N/A	#N/A	#N/A	#N/A	#N/A	#N/A	#N/A	#N/A
		0	0	0	0	0	0	0	0	0	0	0	0	0	0	0	0					#DIV/0!	#N/A	#N/A		#DIV/0!		1											#N/A	#N/A	#N/A	#N/A	#N/A	#N/A	#N/A	#N/A	#N/A	#N/A	#N/A
		0	0	0	0	0	0	0	0	0	0	0	0	0	0	0	0					#DIV/0!	#N/A	#N/A		#DIV/0!		1											#N/A	#N/A	#N/A	#N/A	#N/A	#N/A	#N/A	#N/A	#N/A	#N/A	#N/A
		0	0	0	0	0	0	0	0	0	0	0	0	0	0	0	0					#DIV/0!	#N/A	#N/A		#DIV/0!		1											#N/A	#N/A	#N/A	#N/A	#N/A	#N/A	#N/A	#N/A	#N/A	#N/A	#N/A
		0	0	0	0	0	0	0	0	0	0	0	0	0	0	0	0					#DIV/0!	#N/A	#N/A		#DIV/0!		1											#N/A	#N/A	#N/A	#N/A	#N/A	#N/A	#N/A	#N/A	#N/A	#N/A	#N/A
		0	0	0	0	0	0	0	0	0	0	0	0	0	0	0	0					#DIV/0!	#N/A	#N/A		#DIV/0!		1											#N/A	#N/A	#N/A	#N/A	#N/A	#N/A	#N/A	#N/A	#N/A	#N/A	#N/A
		0	0	0	0	0	0	0	0	0	0	0	0	0	0	0	0					#DIV/0!	#N/A	#N/A		#DIV/0!		1											#N/A	#N/A	#N/A	#N/A	#N/A	#N/A	#N/A	#N/A	#N/A	#N/A	#N/A
		0	0	0	0	0	0	0	0	0	0	0	0	0	0	0	0					#DIV/0!	#N/A	#N/A		#DIV/0!		1											#N/A	#N/A	#N/A	#N/A	#N/A	#N/A	#N/A	#N/A	#N/A	#N/A	#N/A
																						0.450106	0.450106	0.438421		-0.0116843	-0.0116843	1
n	20																					0.365898	0.365898	0.364455		-0.00144294	-0.00144294	1												0.63857	0.519994	0.450106	0.326797	#DIV/0!	#DIV/0!	#DIV/0!	#DIV/0!	#DIV/0!	#DIV/0!
																						0.233198	0.233198	0.241981		0.0087832	0.0087832	1												0.547915	0.441306	0.365898	0.251193	#DIV/0!	#DIV/0!	#DIV/0!	#DIV/0!	#DIV/0!	#DIV/0!
																						0.141201	0.141201	0.155108		0.0139074	0.0139074	1												0.373134	0.285201	0.233198	0.143266	#DIV/0!	#DIV/0!	#DIV/0!	#DIV/0!	#DIV/0!	#DIV/0!
																						0.0847458	0.0847458	0.0902836		0.00553787	0.00553787	1												0.25	0.180897	0.141201	0.0834725	#DIV/0!	#DIV/0!	#DIV/0!	#DIV/0!	#DIV/0!	#DIV/0!
																						#DIV/0!	#N/A	#N/A		#DIV/0!		1												0.160256	0.108295	0.0847458	0.0501002	#DIV/0!	#DIV/0!	#DIV/0!	#DIV/0!	#DIV/0!	#DIV/0!
																						#DIV/0!	#N/A	#N/A		#DIV/0!		1												#DIV/0!	#DIV/0!	#DIV/0!	#DIV/0!	#DIV/0!	#DIV/0!	#DIV/0!	#DIV/0!	#DIV/0!	#DIV/0!
																						#DIV/0!	#N/A	#N/A		#DIV/0!		1												#DIV/0!	#DIV/0!	#DIV/0!	#DIV/0!	#DIV/0!	#DIV/0!	#DIV/0!	#DIV/0!	#DIV/0!	#DIV/0!
																						#DIV/0!	#N/A	#N/A		#DIV/0!		1												#DIV/0!	#DIV/0!	#DIV/0!	#DIV/0!	#DIV/0!	#DIV/0!	#DIV/0!	#DIV/0!	#DIV/0!	#DIV/0!
																						#DIV/0!	#N/A	#N/A		#DIV/0!		1												#DIV/0!	#DIV/0!	#DIV/0!	#DIV/0!	#DIV/0!	#DIV/0!	#DIV/0!	#DIV/0!	#DIV/0!	#DIV/0!
																						#DIV/0!	#N/A	#N/A		#DIV/0!		1												#DIV/0!	#DIV/0!	#DIV/0!	#DIV/0!	#DIV/0!	#DIV/0!	#DIV/0!	#DIV/0!	#DIV/0!	#DIV/0!
																						#DIV/0!	#N/A	#N/A		#DIV/0!		1												#DIV/0!	#DIV/0!	#DIV/0!	#DIV/0!	#DIV/0!	#DIV/0!	#DIV/0!	#DIV/0!	#DIV/0!	#DIV/0!
																						#DIV/0!	#N/A	#N/A		#DIV/0!		1												#DIV/0!	#DIV/0!	#DIV/0!	#DIV/0!	#DIV/0!	#DIV/0!	#DIV/0!	#DIV/0!	#DIV/0!	#DIV/0!
																						#DIV/0!	#N/A	#N/A		#DIV/0!		1												#DIV/0!	#DIV/0!	#DIV/0!	#DIV/0!	#DIV/0!	#DIV/0!	#DIV/0!	#DIV/0!	#DIV/0!	#DIV/0!
																						#DIV/0!	#N/A	#N/A		#DIV/0!		1												#DIV/0!	#DIV/0!	#DIV/0!	#DIV/0!	#DIV/0!	#DIV/0!	#DIV/0!	#DIV/0!	#DIV/0!	#DIV/0!
																						0.326797	0.326797	0.302788		-0.0240096	-0.0240096	1												#DIV/0!	#DIV/0!	#DIV/0!	#DIV/0!	#DIV/0!	#DIV/0!	#DIV/0!	#DIV/0!	#DIV/0!	#DIV/0!
																						0.251193	0.251193	0.251704		0.000511272	0.000511272	1
																						0.143266	0.143266	0.16712		0.0238535	0.0238535	1												1/s	0	0.05	0.1	0.25	0	0	0	0	0
																						0.0834725	0.0834725	0.107123		0.0236504	0.0236504	1											1	0.8	1.52239	1.91007	2.28091	3.30264	#N/A	#N/A	#N/A	#N/A	#N/A
																						0.0501002	0.0501002	0.0623527		0.0122525	0.0122525	1											2	1.6	1.83136	2.29772	2.74382	3.97291	#N/A	#N/A	#N/A	#N/A	#N/A
																						#DIV/0!	#N/A	#N/A		#DIV/0!		1											3	4	2.75826	3.46067	4.13255	5.98373	#N/A	#N/A	#N/A	#N/A	#N/A
																						#DIV/0!	#N/A	#N/A		#DIV/0!		1											4	8	4.30311	5.39891	6.4471	9.33508	#N/A	#N/A	#N/A	#N/A	#N/A
																						#DIV/0!	#N/A	#N/A		#DIV/0!		1											5	16	7.39279	9.27541	11.0762	16.0378	#N/A	#N/A	#N/A	#N/A	#N/A
																						#DIV/0!	#N/A	#N/A		#DIV/0!		1											6	#N/A	#N/A	#N/A	#N/A	#N/A	#N/A	#N/A	#N/A	#N/A	#N/A
																						#DIV/0!	#N/A	#N/A		#DIV/0!		1											7	#N/A	#N/A	#N/A	#N/A	#N/A	#N/A	#N/A	#N/A	#N/A	#N/A
																						#DIV/0!	#N/A	#N/A		#DIV/0!		1											8	#N/A	#N/A	#N/A	#N/A	#N/A	#N/A	#N/A	#N/A	#N/A	#N/A
																						#DIV/0!	#N/A	#N/A		#DIV/0!		1											9	#N/A	#N/A	#N/A	#N/A	#N/A	#N/A	#N/A	#N/A	#N/A	#N/A
																						#DIV/0!	#N/A	#N/A		#DIV/0!		1											10	#N/A	#N/A	#N/A	#N/A	#N/A	#N/A	#N/A	#N/A	#N/A	#N/A
																						#DIV/0!	#N/A	#N/A		#DIV/0!		1											11	#N/A	#N/A	#N/A	#N/A	#N/A	#N/A	#N/A	#N/A	#N/A	#N/A
																						#DIV/0!	#N/A	#N/A		#DIV/0!		1											12	#N/A	#N/A	#N/A	#N/A	#N/A	#N/A	#N/A	#N/A	#N/A	#N/A
																						#DIV/0!	#N/A	#N/A		#DIV/0!		1											13	#N/A	#N/A	#N/A	#N/A	#N/A	#N/A	#N/A	#N/A	#N/A	#N/A
																						#DIV/0!	#N/A	#N/A		#DIV/0!		1											14	#N/A	#N/A	#N/A	#N/A	#N/A	#N/A	#N/A	#N/A	#N/A	#N/A
																						#DIV/0!	#N/A	#N/A		#DIV/0!		1											15	#N/A	#N/A	#N/A	#N/A	#N/A	#N/A	#N/A	#N/A	#N/A	#N/A
																						#DIV/0!	#N/A	#N/A		#DIV/0!		1
																						#DIV/0!	#N/A	#N/A		#DIV/0!		1
																						#DIV/0!	#N/A	#N/A		#DIV/0!		1
																						#DIV/0!	#N/A	#N/A		#DIV/0!		1
																						#DIV/0!	#N/A	#N/A		#DIV/0!		1
																						#DIV/0!	#N/A	#N/A		#DIV/0!		1
																						#DIV/0!	#N/A	#N/A		#DIV/0!		1
																						#DIV/0!	#N/A	#N/A		#DIV/0!		1
																						#DIV/0!	#N/A	#N/A		#DIV/0!		1
																						#DIV/0!	#N/A	#N/A		#DIV/0!		1
																						#DIV/0!	#N/A	#N/A		#DIV/0!		1
																						#DIV/0!	#N/A	#N/A		#DIV/0!		1
																						#DIV/0!	#N/A	#N/A		#DIV/0!		1
																						#DIV/0!	#N/A	#N/A		#DIV/0!		1
																						#DIV/0!	#N/A	#N/A		#DIV/0!		1
																						#DIV/0!	#N/A	#N/A		#DIV/0!		1
																						#DIV/0!	#N/A	#N/A		#DIV/0!		1
																						#DIV/0!	#N/A	#N/A		#DIV/0!		1
																						#DIV/0!	#N/A	#N/A		#DIV/0!		1
																						#DIV/0!	#N/A	#N/A		#DIV/0!		1
																						#DIV/0!	#N/A	#N/A		#DIV/0!		1
																						#DIV/0!	#N/A	#N/A		#DIV/0!		1
																						#DIV/0!	#N/A	#N/A		#DIV/0!		1
																						#DIV/0!	#N/A	#N/A		#DIV/0!		1
																						#DIV/0!	#N/A	#N/A		#DIV/0!		1
																						#DIV/0!	#N/A	#N/A		#DIV/0!		1
																						#DIV/0!	#N/A	#N/A		#DIV/0!		1
																						#DIV/0!	#N/A	#N/A		#DIV/0!		1
																						#DIV/0!	#N/A	#N/A		#DIV/0!		1
																						#DIV/0!	#N/A	#N/A		#DIV/0!		1
																						#DIV/0!	#N/A	#N/A		#DIV/0!		1
																						#DIV/0!	#N/A	#N/A		#DIV/0!		1
																						#DIV/0!	#N/A	#N/A		#DIV/0!		1
																						#DIV/0!	#N/A	#N/A		#DIV/0!		1
																						#DIV/0!	#N/A	#N/A		#DIV/0!		1
																						#DIV/0!	#N/A	#N/A		#DIV/0!		1
																						#DIV/0!	#N/A	#N/A		#DIV/0!		1
																						#DIV/0!	#N/A	#N/A		#DIV/0!		1
																						#DIV/0!	#N/A	#N/A		#DIV/0!		1
																						#DIV/0!	#N/A	#N/A		#DIV/0!		1
																						#DIV/0!	#N/A	#N/A		#DIV/0!		1
																						#DIV/0!	#N/A	#N/A		#DIV/0!		1
																						#DIV/0!	#N/A	#N/A		#DIV/0!		1
																						#DIV/0!	#N/A	#N/A		#DIV/0!		1
																						#DIV/0!	#N/A	#N/A		#DIV/0!		1
																						#DIV/0!	#N/A	#N/A		#DIV/0!		1
																						#DIV/0!	#N/A	#N/A		#DIV/0!		1
																						#DIV/0!	#N/A	#N/A		#DIV/0!		1
																						#DIV/0!	#N/A	#N/A		#DIV/0!		1
																						#DIV/0!	#N/A	#N/A		#DIV/0!		1
																						#DIV/0!	#N/A	#N/A		#DIV/0!		1
																						#DIV/0!	#N/A	#N/A		#DIV/0!		1
																						#DIV/0!	#N/A	#N/A		#DIV/0!		1
																						#DIV/0!	#N/A	#N/A		#DIV/0!		1
																						#DIV/0!	#N/A	#N/A		#DIV/0!		1
																						#DIV/0!	#N/A	#N/A		#DIV/0!		1
																						#DIV/0!	#N/A	#N/A		#DIV/0!		1
																						#DIV/0!	#N/A	#N/A		#DIV/0!		1
																						#DIV/0!	#N/A	#N/A		#DIV/0!		1
																						#DIV/0!	#N/A	#N/A		#DIV/0!		1
																						#DIV/0!	#N/A	#N/A		#DIV/0!		1
																						#DIV/0!	#N/A	#N/A		#DIV/0!		1
																						#DIV/0!	#N/A	#N/A		#DIV/0!		1
																						#DIV/0!	#N/A	#N/A		#DIV/0!		1
																						#DIV/0!	#N/A	#N/A		#DIV/0!		1
																						#DIV/0!	#N/A	#N/A		#DIV/0!		1
																						#DIV/0!	#N/A	#N/A		#DIV/0!		1
																						#DIV/0!	#N/A	#N/A		#DIV/0!		1
																						#DIV/0!	#N/A	#N/A		#DIV/0!		1
																						#DIV/0!	#N/A	#N/A		#DIV/0!		1
																						#DIV/0!	#N/A	#N/A		#DIV/0!		1
																						#DIV/0!	#N/A	#N/A		#DIV/0!		1
																						#DIV/0!	#N/A	#N/A		#DIV/0!		1
																						#DIV/0!	#N/A	#N/A		#DIV/0!		1
																						#DIV/0!	#N/A	#N/A		#DIV/0!		1
																						#DIV/0!	#N/A	#N/A		#DIV/0!		1
																						#DIV/0!	#N/A	#N/A		#DIV/0!		1
																						#DIV/0!	#N/A	#N/A		#DIV/0!		1
																						#DIV/0!	#N/A	#N/A		#DIV/0!		1
																						#DIV/0!	#N/A	#N/A		#DIV/0!		1
																						#DIV/0!	#N/A	#N/A		#DIV/0!		1
																						#DIV/0!	#N/A	#N/A		#DIV/0!		1
																						#DIV/0!	#N/A	#N/A		#DIV/0!		1
																						#DIV/0!	#N/A	#N/A		#DIV/0!		1
																						#DIV/0!	#N/A	#N/A		#DIV/0!		1
																						#DIV/0!	#N/A	#N/A		#DIV/0!		1
																						#DIV/0!	#N/A	#N/A		#DIV/0!		1
																						#DIV/0!	#N/A	#N/A		#DIV/0!		1
																						#DIV/0!	#N/A	#N/A		#DIV/0!		1
																						#DIV/0!	#N/A	#N/A		#DIV/0!		1
																						#DIV/0!	#N/A	#N/A		#DIV/0!		1
																						#DIV/0!	#N/A	#N/A		#DIV/0!		1
																						#DIV/0!	#N/A	#N/A		#DIV/0!		1
																						#DIV/0!	#N/A	#N/A		#DIV/0!		1
																						#DIV/0!	#N/A	#N/A		#DIV/0!		1
																						#DIV/0!	#N/A	#N/A		#DIV/0!		1
																						#DIV/0!	#N/A	#N/A		#DIV/0!		1
																						#DIV/0!	#N/A	#N/A		#DIV/0!		1
																						#DIV/0!	#N/A	#N/A		#DIV/0!		1
																						#DIV/0!	#N/A	#N/A		#DIV/0!		1
																						#DIV/0!	#N/A	#N/A		#DIV/0!		1
																						#DIV/0!	#N/A	#N/A		#DIV/0!		1
																						#DIV/0!	#N/A	#N/A		#DIV/0!		1
																						#DIV/0!	#N/A	#N/A		#DIV/0!		1
																						#DIV/0!	#N/A	#N/A		#DIV/0!		1
																						#DIV/0!	#N/A	#N/A		#DIV/0!		1
																						#DIV/0!	#N/A	#N/A		#DIV/0!		1
																						#DIV/0!	#N/A	#N/A		#DIV/0!		1
																						#DIV/0!	#N/A	#N/A		#DIV/0!		1
																						#DIV/0!	#N/A	#N/A		#DIV/0!		1
																						#DIV/0!	#N/A	#N/A		#DIV/0!		1
																						#DIV/0!	#N/A	#N/A		#DIV/0!		1
																						#DIV/0!	#N/A	#N/A		#DIV/0!		1
																						#DIV/0!	#N/A	#N/A		#DIV/0!		1
																						#DIV/0!	#N/A	#N/A		#DIV/0!		1
																						#DIV/0!	#N/A	#N/A		#DIV/0!		1
																						#DIV/0!	#N/A	#N/A		#DIV/0!		1
																						#DIV/0!	#N/A	#N/A		#DIV/0!		1
																						#DIV/0!	#N/A	#N/A		#DIV/0!		1
																						#DIV/0!	#N/A	#N/A		#DIV/0!		1
																						#DIV/0!	#N/A	#N/A		#DIV/0!		1
																						#DIV/0!	#N/A	#N/A		#DIV/0!		1
																						#DIV/0!	#N/A	#N/A		#DIV/0!		1
																						#DIV/0!	#N/A	#N/A		#DIV/0!		1
																						#DIV/0!	#N/A	#N/A		#DIV/0!		1
																						#DIV/0!	#N/A	#N/A		#DIV/0!		1
																						#DIV/0!	#N/A	#N/A		#DIV/0!		1
																						#DIV/0!	#N/A	#N/A		#DIV/0!		1
																						#DIV/0!	#N/A	#N/A		#DIV/0!		1
																						#DIV/0!	#N/A	#N/A		#DIV/0!		1
																						#DIV/0!	#N/A	#N/A		#DIV/0!		1
																						#DIV/0!	#N/A	#N/A		#DIV/0!		1
																						#DIV/0!	#N/A	#N/A		#DIV/0!		1
																						#DIV/0!	#N/A	#N/A		#DIV/0!		1
																						#DIV/0!	#N/A	#N/A		#DIV/0!		1
																						#DIV/0!	#N/A	#N/A		#DIV/0!		1
																						#DIV/0!	#N/A	#N/A		#DIV/0!		1
																						#DIV/0!	#N/A	#N/A		#DIV/0!		1
																						#DIV/0!	#N/A	#N/A		#DIV/0!		1
																						#DIV/0!	#N/A	#N/A		#DIV/0!		1
																						#DIV/0!	#N/A	#N/A		#DIV/0!		1
																						#DIV/0!	#N/A	#N/A		#DIV/0!		1
																						#DIV/0!	#N/A	#N/A		#DIV/0!		1
																						#DIV/0!	#N/A	#N/A		#DIV/0!		1
																						#DIV/0!	#N/A	#N/A		#DIV/0!		1
																						#DIV/0!	#N/A	#N/A		#DIV/0!		1
																						#DIV/0!	#N/A	#N/A		#DIV/0!		1
																						#DIV/0!	#N/A	#N/A		#DIV/0!		1
																						#DIV/0!	#N/A	#N/A		#DIV/0!		1
																						#DIV/0!	#N/A	#N/A		#DIV/0!		1
																						#DIV/0!	#N/A	#N/A		#DIV/0!		1
																						#DIV/0!	#N/A	#N/A		#DIV/0!		1
																						#DIV/0!	#N/A	#N/A		#DIV/0!		1
																						#DIV/0!	#N/A	#N/A		#DIV/0!		1
																						#DIV/0!	#N/A	#N/A		#DIV/0!		1
																						#DIV/0!	#N/A	#N/A		#DIV/0!		1
																						#DIV/0!	#N/A	#N/A		#DIV/0!		1
																						#DIV/0!	#N/A	#N/A		#DIV/0!		1
																						#DIV/0!	#N/A	#N/A		#DIV/0!		1
																						#DIV/0!	#N/A	#N/A		#DIV/0!		1
																						#DIV/0!	#N/A	#N/A		#DIV/0!		1
																						#DIV/0!	#N/A	#N/A		#DIV/0!		1
																						#DIV/0!	#N/A	#N/A		#DIV/0!		1
																						#DIV/0!	#N/A	#N/A		#DIV/0!		1
																						#DIV/0!	#N/A	#N/A		#DIV/0!		1
																						#DIV/0!	#N/A	#N/A		#DIV/0!		1
																						#DIV/0!	#N/A	#N/A		#DIV/0!		1
																						#DIV/0!	#N/A	#N/A		#DIV/0!		1
																						#DIV/0!	#N/A	#N/A		#DIV/0!		1
																						#DIV/0!	#N/A	#N/A		#DIV/0!		1
																						#DIV/0!	#N/A	#N/A		#DIV/0!		1
																						#DIV/0!	#N/A	#N/A		#DIV/0!		1
																						#DIV/0!	#N/A	#N/A		#DIV/0!		1
																						#DIV/0!	#N/A	#N/A		#DIV/0!		1
																						#DIV/0!	#N/A	#N/A		#DIV/0!		1
																						#DIV/0!	#N/A	#N/A		#DIV/0!		1
																						#DIV/0!	#N/A	#N/A		#DIV/0!		1
[truncated: 54 more columns]

## Sheet: Partial Competitive
																V_max*(([S]/K_s )+([S]/(aK_s*K_i )))/((1+([S]/K_s )+([I]/K_i )+(([S]*[I])/(aK_s*K_i ))) )							Calculated values
		No Inhibitor	[I]1	[I]2	[I]3	[I]4	[I]5	[I]6	[I]7	[I]8	[I]9	[I]10	[I]11	[I]12	[I]13	[I]14	[I]15						No Inhibitor	[I]1	[I]2	[I]3	[I]4	[I]5	[I]6	[I]7	[I]8	[I]9	[I]10	[I]11	[I]12	[I]13	[I]14	[I]15
		0	0.05	0.1	0.25	0	0	0	0	0	0	0	0	0	0	0	0	Km	aKm	Vmax	Ki		0	0.05	0.1	0.25	0	0	0	0	0	0	0	0	0	0	0	0
[S]1	1.25	0.63857	0.519994	0.450106	0.326797	0	0	0	0	0	0	0	0	0	0	0	0	0.249058	0.88317	0.19957	0.0997638		0.636815	0.530183	0.45414	0.317516	#DIV/0!	#DIV/0!	#DIV/0!	#DIV/0!	#DIV/0!	#DIV/0!	#DIV/0!	#DIV/0!	#DIV/0!	#DIV/0!	#DIV/0!	#DIV/0!		0.636815	0.530183	0.45414	0.317516	0	0	0	0	0	0
[S]2	0.625	0.547915	0.441306	0.365898	0.251193	0	0	0	0	0	0	0	0	0	0	0	0						0.546086	0.439021	0.367056	0.246055	#DIV/0!	#DIV/0!	#DIV/0!	#DIV/0!	#DIV/0!	#DIV/0!	#DIV/0!	#DIV/0!	#DIV/0!	#DIV/0!	#DIV/0!	#DIV/0!		0.546086	0.439021	0.367056	0.246055	0	0	0	0	0	0
[S]3	0.25	0.373134	0.285201	0.233198	0.143266	0	0	0	0	0	0	0	0	0	0	0	0						0.38257	0.289623	0.233013	0.146882	#DIV/0!	#DIV/0!	#DIV/0!	#DIV/0!	#DIV/0!	#DIV/0!	#DIV/0!	#DIV/0!	#DIV/0!	#DIV/0!	#DIV/0!	#DIV/0!		0.38257	0.289623	0.233013	0.146882	0	0	0	0	0	0
[S]4	0.125	0.25	0.180897	0.141201	0.0834725	0	0	0	0	0	0	0	0	0	0	0	0						0.255207	0.184808	0.14485	0.0878611	#DIV/0!	#DIV/0!	#DIV/0!	#DIV/0!	#DIV/0!	#DIV/0!	#DIV/0!	#DIV/0!	#DIV/0!	#DIV/0!	#DIV/0!	#DIV/0!		0.255207	0.184808	0.14485	0.0878611	0	0	0	0	0	0
[S]5	0.0625	0.160256	0.108295	0.0847458	0.0501002	0	0	0	0	0	0	0	0	0	0	0	0						0.153201	0.107209	0.0824552	0.0487129	#DIV/0!	#DIV/0!	#DIV/0!	#DIV/0!	#DIV/0!	#DIV/0!	#DIV/0!	#DIV/0!	#DIV/0!	#DIV/0!	#DIV/0!	#DIV/0!		0.153201	0.107209	0.0824552	0.0487129	0	0	0	0	0	0
[S]6	0	0	0	0	0	0	0	0	0	0	0	0	0	0	0	0	0			Sum R2	0.000500414		#DIV/0!	#DIV/0!	#DIV/0!	#DIV/0!	#DIV/0!	#DIV/0!	#DIV/0!	#DIV/0!	#DIV/0!	#DIV/0!	#DIV/0!	#DIV/0!	#DIV/0!	#DIV/0!	#DIV/0!	#DIV/0!		0	0	0	0	0	0	0	0	0	0
[S]7	0	0	0	0	0	0	0	0	0	0	0	0	0	0	0	0	0			Sum residuals %	0.38717		#DIV/0!	#DIV/0!	#DIV/0!	#DIV/0!	#DIV/0!	#DIV/0!	#DIV/0!	#DIV/0!	#DIV/0!	#DIV/0!	#DIV/0!	#DIV/0!	#DIV/0!	#DIV/0!	#DIV/0!	#DIV/0!		0	0	0	0	0	0	0	0	0	0
[S]8	0	0	0	0	0	0	0	0	0	0	0	0	0	0	0	0	0						#DIV/0!	#DIV/0!	#DIV/0!	#DIV/0!	#DIV/0!	#DIV/0!	#DIV/0!	#DIV/0!	#DIV/0!	#DIV/0!	#DIV/0!	#DIV/0!	#DIV/0!	#DIV/0!	#DIV/0!	#DIV/0!		0	0	0	0	0	0	0	0	0	0
[S]9	0	0	0	0	0	0	0	0	0	0	0	0	0	0	0	0	0						#DIV/0!	#DIV/0!	#DIV/0!	#DIV/0!	#DIV/0!	#DIV/0!	#DIV/0!	#DIV/0!	#DIV/0!	#DIV/0!	#DIV/0!	#DIV/0!	#DIV/0!	#DIV/0!	#DIV/0!	#DIV/0!		0	0	0	0	0	0	0	0	0	0
[S]10	0	0	0	0	0	0	0	0	0	0	0	0	0	0	0	0	0						#DIV/0!	#DIV/0!	#DIV/0!	#DIV/0!	#DIV/0!	#DIV/0!	#DIV/0!	#DIV/0!	#DIV/0!	#DIV/0!	#DIV/0!	#DIV/0!	#DIV/0!	#DIV/0!	#DIV/0!	#DIV/0!		0	0	0	0	0	0	0	0	0	0
[S]11	0	0	0	0	0	0	0	0	0	0	0	0	0	0	0	0	0						#DIV/0!	#DIV/0!	#DIV/0!	#DIV/0!	#DIV/0!	#DIV/0!	#DIV/0!	#DIV/0!	#DIV/0!	#DIV/0!	#DIV/0!	#DIV/0!	#DIV/0!	#DIV/0!	#DIV/0!	#DIV/0!		0	0	0	0	0	0	0	0	0	0
[S]12	0	0	0	0	0	0	0	0	0	0	0	0	0	0	0	0	0						#DIV/0!	#DIV/0!	#DIV/0!	#DIV/0!	#DIV/0!	#DIV/0!	#DIV/0!	#DIV/0!	#DIV/0!	#DIV/0!	#DIV/0!	#DIV/0!	#DIV/0!	#DIV/0!	#DIV/0!	#DIV/0!		0	0	0	0	0	0	0	0	0	0
[S]13	0	0	0	0	0	0	0	0	0	0	0	0	0	0	0	0	0						#DIV/0!	#DIV/0!	#DIV/0!	#DIV/0!	#DIV/0!	#DIV/0!	#DIV/0!	#DIV/0!	#DIV/0!	#DIV/0!	#DIV/0!	#DIV/0!	#DIV/0!	#DIV/0!	#DIV/0!	#DIV/0!		0	0	0	0	0	0	0	0	0	0
[S]14	0	0	0	0	0	0	0	0	0	0	0	0	0	0	0	0	0						#DIV/0!	#DIV/0!	#DIV/0!	#DIV/0!	#DIV/0!	#DIV/0!	#DIV/0!	#DIV/0!	#DIV/0!	#DIV/0!	#DIV/0!	#DIV/0!	#DIV/0!	#DIV/0!	#DIV/0!	#DIV/0!		0	0	0	0	0	0	0	0	0	0
[S]15	0	0	0	0	0	0	0	0	0	0	0	0	0	0	0	0	0						#DIV/0!	#DIV/0!	#DIV/0!	#DIV/0!	#DIV/0!	#DIV/0!	#DIV/0!	#DIV/0!	#DIV/0!	#DIV/0!	#DIV/0!	#DIV/0!	#DIV/0!	#DIV/0!	#DIV/0!	#DIV/0!		0	0	0	0	0	0	0	0	0	0
	1	1	1	1	1	#DIV/0!	#DIV/0!	#DIV/0!	#DIV/0!	#DIV/0!	#DIV/0!	#DIV/0!	#DIV/0!	#DIV/0!	#DIV/0!	#DIV/0!	#DIV/0!																					1.25	1.25	0.636815	0.530183	0.45414	0.317516	#N/A	#N/A	#N/A	#N/A	#N/A	#N/A
	1	1	1	1	1	#DIV/0!	#DIV/0!	#DIV/0!	#DIV/0!	#DIV/0!	#DIV/0!	#DIV/0!	#DIV/0!	#DIV/0!	#DIV/0!	#DIV/0!	#DIV/0!					0.63857	0.63857	0.636815		-0.00175463	-0.00175463	2										0.625	0.625	0.546086	0.439021	0.367056	0.246055	#N/A	#N/A	#N/A	#N/A	#N/A	#N/A
	1	1	1	1	1	#DIV/0!	#DIV/0!	#DIV/0!	#DIV/0!	#DIV/0!	#DIV/0!	#DIV/0!	#DIV/0!	#DIV/0!	#DIV/0!	#DIV/0!	#DIV/0!					0.547915	0.547915	0.546086		-0.00182876	-0.00182876	2										0.25	0.25	0.38257	0.289623	0.233013	0.146882	#N/A	#N/A	#N/A	#N/A	#N/A	#N/A
	1	1	1	1	1	#DIV/0!	#DIV/0!	#DIV/0!	#DIV/0!	#DIV/0!	#DIV/0!	#DIV/0!	#DIV/0!	#DIV/0!	#DIV/0!	#DIV/0!	#DIV/0!					0.373134	0.373134	0.38257		0.00943527	0.00943527	2										0.125	0.125	0.255207	0.184808	0.14485	0.0878611	#N/A	#N/A	#N/A	#N/A	#N/A	#N/A
	1	1	1	1	1	#DIV/0!	#DIV/0!	#DIV/0!	#DIV/0!	#DIV/0!	#DIV/0!	#DIV/0!	#DIV/0!	#DIV/0!	#DIV/0!	#DIV/0!	#DIV/0!					0.25	0.25	0.255207		0.0052069	0.0052069	2										0.0625	0.0625	0.153201	0.107209	0.0824552	0.0487129	#N/A	#N/A	#N/A	#N/A	#N/A	#N/A
	#DIV/0!	#DIV/0!	#DIV/0!	#DIV/0!	#DIV/0!	#DIV/0!	#DIV/0!	#DIV/0!	#DIV/0!	#DIV/0!	#DIV/0!	#DIV/0!	#DIV/0!	#DIV/0!	#DIV/0!	#DIV/0!	#DIV/0!					0.160256	0.160256	0.153201		-0.00705514	-0.00705514	2										#DIV/0!	#N/A	#N/A	#N/A	#N/A	#N/A	#N/A	#N/A	#N/A	#N/A	#N/A	#N/A
	#DIV/0!	#DIV/0!	#DIV/0!	#DIV/0!	#DIV/0!	#DIV/0!	#DIV/0!	#DIV/0!	#DIV/0!	#DIV/0!	#DIV/0!	#DIV/0!	#DIV/0!	#DIV/0!	#DIV/0!	#DIV/0!	#DIV/0!					#DIV/0!	#N/A	#N/A		#DIV/0!		2										#DIV/0!	#N/A	#N/A	#N/A	#N/A	#N/A	#N/A	#N/A	#N/A	#N/A	#N/A	#N/A
	#DIV/0!	#DIV/0!	#DIV/0!	#DIV/0!	#DIV/0!	#DIV/0!	#DIV/0!	#DIV/0!	#DIV/0!	#DIV/0!	#DIV/0!	#DIV/0!	#DIV/0!	#DIV/0!	#DIV/0!	#DIV/0!	#DIV/0!					#DIV/0!	#N/A	#N/A		#DIV/0!		2										#DIV/0!	#N/A	#N/A	#N/A	#N/A	#N/A	#N/A	#N/A	#N/A	#N/A	#N/A	#N/A
	#DIV/0!	#DIV/0!	#DIV/0!	#DIV/0!	#DIV/0!	#DIV/0!	#DIV/0!	#DIV/0!	#DIV/0!	#DIV/0!	#DIV/0!	#DIV/0!	#DIV/0!	#DIV/0!	#DIV/0!	#DIV/0!	#DIV/0!					#DIV/0!	#N/A	#N/A		#DIV/0!		2										#DIV/0!	#N/A	#N/A	#N/A	#N/A	#N/A	#N/A	#N/A	#N/A	#N/A	#N/A	#N/A
	#DIV/0!	#DIV/0!	#DIV/0!	#DIV/0!	#DIV/0!	#DIV/0!	#DIV/0!	#DIV/0!	#DIV/0!	#DIV/0!	#DIV/0!	#DIV/0!	#DIV/0!	#DIV/0!	#DIV/0!	#DIV/0!	#DIV/0!					#DIV/0!	#N/A	#N/A		#DIV/0!		2										#DIV/0!	#N/A	#N/A	#N/A	#N/A	#N/A	#N/A	#N/A	#N/A	#N/A	#N/A	#N/A
	#DIV/0!	#DIV/0!	#DIV/0!	#DIV/0!	#DIV/0!	#DIV/0!	#DIV/0!	#DIV/0!	#DIV/0!	#DIV/0!	#DIV/0!	#DIV/0!	#DIV/0!	#DIV/0!	#DIV/0!	#DIV/0!	#DIV/0!					#DIV/0!	#N/A	#N/A		#DIV/0!		2										#DIV/0!	#N/A	#N/A	#N/A	#N/A	#N/A	#N/A	#N/A	#N/A	#N/A	#N/A	#N/A
	#DIV/0!	#DIV/0!	#DIV/0!	#DIV/0!	#DIV/0!	#DIV/0!	#DIV/0!	#DIV/0!	#DIV/0!	#DIV/0!	#DIV/0!	#DIV/0!	#DIV/0!	#DIV/0!	#DIV/0!	#DIV/0!	#DIV/0!					#DIV/0!	#N/A	#N/A		#DIV/0!		2										#DIV/0!	#N/A	#N/A	#N/A	#N/A	#N/A	#N/A	#N/A	#N/A	#N/A	#N/A	#N/A
	#DIV/0!	#DIV/0!	#DIV/0!	#DIV/0!	#DIV/0!	#DIV/0!	#DIV/0!	#DIV/0!	#DIV/0!	#DIV/0!	#DIV/0!	#DIV/0!	#DIV/0!	#DIV/0!	#DIV/0!	#DIV/0!	#DIV/0!					#DIV/0!	#N/A	#N/A		#DIV/0!		2										#DIV/0!	#N/A	#N/A	#N/A	#N/A	#N/A	#N/A	#N/A	#N/A	#N/A	#N/A	#N/A
	#DIV/0!	#DIV/0!	#DIV/0!	#DIV/0!	#DIV/0!	#DIV/0!	#DIV/0!	#DIV/0!	#DIV/0!	#DIV/0!	#DIV/0!	#DIV/0!	#DIV/0!	#DIV/0!	#DIV/0!	#DIV/0!	#DIV/0!					#DIV/0!	#N/A	#N/A		#DIV/0!		2										#DIV/0!	#N/A	#N/A	#N/A	#N/A	#N/A	#N/A	#N/A	#N/A	#N/A	#N/A	#N/A
	#DIV/0!	#DIV/0!	#DIV/0!	#DIV/0!	#DIV/0!	#DIV/0!	#DIV/0!	#DIV/0!	#DIV/0!	#DIV/0!	#DIV/0!	#DIV/0!	#DIV/0!	#DIV/0!	#DIV/0!	#DIV/0!	#DIV/0!					#DIV/0!	#N/A	#N/A		#DIV/0!		2										#DIV/0!	#N/A	#N/A	#N/A	#N/A	#N/A	#N/A	#N/A	#N/A	#N/A	#N/A	#N/A
																						#DIV/0!	#N/A	#N/A		#DIV/0!		2
																						0.519994	0.519994	0.530183		0.0101895	0.0101895	2											0.8	1.57031	1.88614	2.20197	3.14944	#N/A	#N/A	#N/A	#N/A	#N/A	#N/A
																						0.441306	0.441306	0.439021		-0.00228519	-0.00228519	2											1.6	1.83121	2.27779	2.72438	4.06413	#N/A	#N/A	#N/A	#N/A	#N/A	#N/A
																						0.285201	0.285201	0.289623		0.00442257	0.00442257	2											4	2.6139	3.45276	4.29161	6.80818	#N/A	#N/A	#N/A	#N/A	#N/A	#N/A
																						0.180897	0.180897	0.184808		0.0039104	0.0039104	2											8	3.91839	5.41103	6.90367	11.3816	#N/A	#N/A	#N/A	#N/A	#N/A	#N/A
																						0.108295	0.108295	0.107209		-0.00108645	-0.00108645	2											16	6.52736	9.32758	12.1278	20.5284	#N/A	#N/A	#N/A	#N/A	#N/A	#N/A
																						#DIV/0!	#N/A	#N/A		#DIV/0!		2											#N/A	#N/A	#N/A	#N/A	#N/A	#N/A	#N/A	#N/A	#N/A	#N/A	#N/A
																						#DIV/0!	#N/A	#N/A		#DIV/0!		2											#N/A	#N/A	#N/A	#N/A	#N/A	#N/A	#N/A	#N/A	#N/A	#N/A	#N/A
																						#DIV/0!	#N/A	#N/A		#DIV/0!		2											#N/A	#N/A	#N/A	#N/A	#N/A	#N/A	#N/A	#N/A	#N/A	#N/A	#N/A
																						#DIV/0!	#N/A	#N/A		#DIV/0!		2											#N/A	#N/A	#N/A	#N/A	#N/A	#N/A	#N/A	#N/A	#N/A	#N/A	#N/A
																						#DIV/0!	#N/A	#N/A		#DIV/0!		2											#N/A	#N/A	#N/A	#N/A	#N/A	#N/A	#N/A	#N/A	#N/A	#N/A	#N/A
																						#DIV/0!	#N/A	#N/A		#DIV/0!		2											#N/A	#N/A	#N/A	#N/A	#N/A	#N/A	#N/A	#N/A	#N/A	#N/A	#N/A
																						#DIV/0!	#N/A	#N/A		#DIV/0!		2											#N/A	#N/A	#N/A	#N/A	#N/A	#N/A	#N/A	#N/A	#N/A	#N/A	#N/A
																						#DIV/0!	#N/A	#N/A		#DIV/0!		2											#N/A	#N/A	#N/A	#N/A	#N/A	#N/A	#N/A	#N/A	#N/A	#N/A	#N/A
																						#DIV/0!	#N/A	#N/A		#DIV/0!		2											#N/A	#N/A	#N/A	#N/A	#N/A	#N/A	#N/A	#N/A	#N/A	#N/A	#N/A
																						#DIV/0!	#N/A	#N/A		#DIV/0!		2											#N/A	#N/A	#N/A	#N/A	#N/A	#N/A	#N/A	#N/A	#N/A	#N/A	#N/A
																						0.450106	0.450106	0.45414		0.00403385	0.00403385	2
																						0.365898	0.365898	0.367056		0.00115799	0.00115799	2												0.63857	0.519994	0.450106	0.326797	#DIV/0!	#DIV/0!	#DIV/0!	#DIV/0!	#DIV/0!	#DIV/0!
																						0.233198	0.233198	0.233013		-0.000185496	-0.000185496	2												0.547915	0.441306	0.365898	0.251193	#DIV/0!	#DIV/0!	#DIV/0!	#DIV/0!	#DIV/0!	#DIV/0!
																						0.141201	0.141201	0.14485		0.00364936	0.00364936	2												0.373134	0.285201	0.233198	0.143266	#DIV/0!	#DIV/0!	#DIV/0!	#DIV/0!	#DIV/0!	#DIV/0!
																						0.0847458	0.0847458	0.0824552		-0.00229053	-0.00229053	2												0.25	0.180897	0.141201	0.0834725	#DIV/0!	#DIV/0!	#DIV/0!	#DIV/0!	#DIV/0!	#DIV/0!
																						#DIV/0!	#N/A	#N/A		#DIV/0!		2												0.160256	0.108295	0.0847458	0.0501002	#DIV/0!	#DIV/0!	#DIV/0!	#DIV/0!	#DIV/0!	#DIV/0!
																						#DIV/0!	#N/A	#N/A		#DIV/0!		2												#DIV/0!	#DIV/0!	#DIV/0!	#DIV/0!	#DIV/0!	#DIV/0!	#DIV/0!	#DIV/0!	#DIV/0!	#DIV/0!
																						#DIV/0!	#N/A	#N/A		#DIV/0!		2												#DIV/0!	#DIV/0!	#DIV/0!	#DIV/0!	#DIV/0!	#DIV/0!	#DIV/0!	#DIV/0!	#DIV/0!	#DIV/0!
																						#DIV/0!	#N/A	#N/A		#DIV/0!		2												#DIV/0!	#DIV/0!	#DIV/0!	#DIV/0!	#DIV/0!	#DIV/0!	#DIV/0!	#DIV/0!	#DIV/0!	#DIV/0!
																						#DIV/0!	#N/A	#N/A		#DIV/0!		2												#DIV/0!	#DIV/0!	#DIV/0!	#DIV/0!	#DIV/0!	#DIV/0!	#DIV/0!	#DIV/0!	#DIV/0!	#DIV/0!
																						#DIV/0!	#N/A	#N/A		#DIV/0!		2												#DIV/0!	#DIV/0!	#DIV/0!	#DIV/0!	#DIV/0!	#DIV/0!	#DIV/0!	#DIV/0!	#DIV/0!	#DIV/0!
																						#DIV/0!	#N/A	#N/A		#DIV/0!		2												#DIV/0!	#DIV/0!	#DIV/0!	#DIV/0!	#DIV/0!	#DIV/0!	#DIV/0!	#DIV/0!	#DIV/0!	#DIV/0!
																						#DIV/0!	#N/A	#N/A		#DIV/0!		2												#DIV/0!	#DIV/0!	#DIV/0!	#DIV/0!	#DIV/0!	#DIV/0!	#DIV/0!	#DIV/0!	#DIV/0!	#DIV/0!
																						#DIV/0!	#N/A	#N/A		#DIV/0!		2												#DIV/0!	#DIV/0!	#DIV/0!	#DIV/0!	#DIV/0!	#DIV/0!	#DIV/0!	#DIV/0!	#DIV/0!	#DIV/0!
																						#DIV/0!	#N/A	#N/A		#DIV/0!		2												#DIV/0!	#DIV/0!	#DIV/0!	#DIV/0!	#DIV/0!	#DIV/0!	#DIV/0!	#DIV/0!	#DIV/0!	#DIV/0!
																						0.326797	0.326797	0.317516		-0.0092809	-0.0092809	2												#DIV/0!	#DIV/0!	#DIV/0!	#DIV/0!	#DIV/0!	#DIV/0!	#DIV/0!	#DIV/0!	#DIV/0!	#DIV/0!
																						0.251193	0.251193	0.246055		-0.00513785	-0.00513785	2
																						0.143266	0.143266	0.146882		0.00361568	0.00361568	2												1/s	0	0.05	0.1	0.25	0	0	0	0	0
																						0.0834725	0.0834725	0.0878611		0.00438866	0.00438866	2											1	0.8	1.57031	1.88614	2.20197	3.14944	#N/A	#N/A	#N/A	#N/A	#N/A
																						0.0501002	0.0501002	0.0487129		-0.00138729	-0.00138729	2											2	1.6	1.83121	2.27779	2.72438	4.06413	#N/A	#N/A	#N/A	#N/A	#N/A
																						#DIV/0!	#N/A	#N/A		#DIV/0!		2											3	4	2.6139	3.45276	4.29161	6.80818	#N/A	#N/A	#N/A	#N/A	#N/A
																						#DIV/0!	#N/A	#N/A		#DIV/0!		2											4	8	3.91839	5.41103	6.90367	11.3816	#N/A	#N/A	#N/A	#N/A	#N/A
																						#DIV/0!	#N/A	#N/A		#DIV/0!		2											5	16	6.52736	9.32758	12.1278	20.5284	#N/A	#N/A	#N/A	#N/A	#N/A
																						#DIV/0!	#N/A	#N/A		#DIV/0!		2											6	#N/A	#N/A	#N/A	#N/A	#N/A	#N/A	#N/A	#N/A	#N/A	#N/A
																						#DIV/0!	#N/A	#N/A		#DIV/0!		2											7	#N/A	#N/A	#N/A	#N/A	#N/A	#N/A	#N/A	#N/A	#N/A	#N/A
																						#DIV/0!	#N/A	#N/A		#DIV/0!		2											8	#N/A	#N/A	#N/A	#N/A	#N/A	#N/A	#N/A	#N/A	#N/A	#N/A
																						#DIV/0!	#N/A	#N/A		#DIV/0!		2											9	#N/A	#N/A	#N/A	#N/A	#N/A	#N/A	#N/A	#N/A	#N/A	#N/A
																						#DIV/0!	#N/A	#N/A		#DIV/0!		2											10	#N/A	#N/A	#N/A	#N/A	#N/A	#N/A	#N/A	#N/A	#N/A	#N/A
																						#DIV/0!	#N/A	#N/A		#DIV/0!		2											11	#N/A	#N/A	#N/A	#N/A	#N/A	#N/A	#N/A	#N/A	#N/A	#N/A
																						#DIV/0!	#N/A	#N/A		#DIV/0!		2											12	#N/A	#N/A	#N/A	#N/A	#N/A	#N/A	#N/A	#N/A	#N/A	#N/A
																						#DIV/0!	#N/A	#N/A		#DIV/0!		2											13	#N/A	#N/A	#N/A	#N/A	#N/A	#N/A	#N/A	#N/A	#N/A	#N/A
																						#DIV/0!	#N/A	#N/A		#DIV/0!		2											14	#N/A	#N/A	#N/A	#N/A	#N/A	#N/A	#N/A	#N/A	#N/A	#N/A
																						#DIV/0!	#N/A	#N/A		#DIV/0!		2											15	#N/A	#N/A	#N/A	#N/A	#N/A	#N/A	#N/A	#N/A	#N/A	#N/A
																						#DIV/0!	#N/A	#N/A		#DIV/0!		2
																						#DIV/0!	#N/A	#N/A		#DIV/0!		2
																						#DIV/0!	#N/A	#N/A		#DIV/0!		2
																						#DIV/0!	#N/A	#N/A		#DIV/0!		2
																						#DIV/0!	#N/A	#N/A		#DIV/0!		2
																						#DIV/0!	#N/A	#N/A		#DIV/0!		2
																						#DIV/0!	#N/A	#N/A		#DIV/0!		2
																						#DIV/0!	#N/A	#N/A		#DIV/0!		2
																						#DIV/0!	#N/A	#N/A		#DIV/0!		2
																						#DIV/0!	#N/A	#N/A		#DIV/0!		2
																						#DIV/0!	#N/A	#N/A		#DIV/0!		2
																						#DIV/0!	#N/A	#N/A		#DIV/0!		2
																						#DIV/0!	#N/A	#N/A		#DIV/0!		2
																						#DIV/0!	#N/A	#N/A		#DIV/0!		2
																						#DIV/0!	#N/A	#N/A		#DIV/0!		2
																						#DIV/0!	#N/A	#N/A		#DIV/0!		2
																						#DIV/0!	#N/A	#N/A		#DIV/0!		2
																						#DIV/0!	#N/A	#N/A		#DIV/0!		2
																						#DIV/0!	#N/A	#N/A		#DIV/0!		2
																						#DIV/0!	#N/A	#N/A		#DIV/0!		2
																						#DIV/0!	#N/A	#N/A		#DIV/0!		2
																						#DIV/0!	#N/A	#N/A		#DIV/0!		2
																						#DIV/0!	#N/A	#N/A		#DIV/0!		2
																						#DIV/0!	#N/A	#N/A		#DIV/0!		2
																						#DIV/0!	#N/A	#N/A		#DIV/0!		2
																						#DIV/0!	#N/A	#N/A		#DIV/0!		2
																						#DIV/0!	#N/A	#N/A		#DIV/0!		2
																						#DIV/0!	#N/A	#N/A		#DIV/0!		2
																						#DIV/0!	#N/A	#N/A		#DIV/0!		2
																						#DIV/0!	#N/A	#N/A		#DIV/0!		2
																						#DIV/0!	#N/A	#N/A		#DIV/0!		2
																						#DIV/0!	#N/A	#N/A		#DIV/0!		2
																						#DIV/0!	#N/A	#N/A		#DIV/0!		2
																						#DIV/0!	#N/A	#N/A		#DIV/0!		2
																						#DIV/0!	#N/A	#N/A		#DIV/0!		2
																						#DIV/0!	#N/A	#N/A		#DIV/0!		2
																						#DIV/0!	#N/A	#N/A		#DIV/0!		2
																						#DIV/0!	#N/A	#N/A		#DIV/0!		2
																						#DIV/0!	#N/A	#N/A		#DIV/0!		2
																						#DIV/0!	#N/A	#N/A		#DIV/0!		2
																						#DIV/0!	#N/A	#N/A		#DIV/0!		2
																						#DIV/0!	#N/A	#N/A		#DIV/0!		2
																						#DIV/0!	#N/A	#N/A		#DIV/0!		2
																						#DIV/0!	#N/A	#N/A		#DIV/0!		2
																						#DIV/0!	#N/A	#N/A		#DIV/0!		2
																						#DIV/0!	#N/A	#N/A		#DIV/0!		2
																						#DIV/0!	#N/A	#N/A		#DIV/0!		2
																						#DIV/0!	#N/A	#N/A		#DIV/0!		2
																						#DIV/0!	#N/A	#N/A		#DIV/0!		2
																						#DIV/0!	#N/A	#N/A		#DIV/0!		2
																						#DIV/0!	#N/A	#N/A		#DIV/0!		2
																						#DIV/0!	#N/A	#N/A		#DIV/0!		2
																						#DIV/0!	#N/A	#N/A		#DIV/0!		2
																						#DIV/0!	#N/A	#N/A		#DIV/0!		2
																						#DIV/0!	#N/A	#N/A		#DIV/0!		2
																						#DIV/0!	#N/A	#N/A		#DIV/0!		2
																						#DIV/0!	#N/A	#N/A		#DIV/0!		2
																						#DIV/0!	#N/A	#N/A		#DIV/0!		2
																						#DIV/0!	#N/A	#N/A		#DIV/0!		2
																						#DIV/0!	#N/A	#N/A		#DIV/0!		2
																						#DIV/0!	#N/A	#N/A		#DIV/0!		2
																						#DIV/0!	#N/A	#N/A		#DIV/0!		2
																						#DIV/0!	#N/A	#N/A		#DIV/0!		2
																						#DIV/0!	#N/A	#N/A		#DIV/0!		2
																						#DIV/0!	#N/A	#N/A		#DIV/0!		2
																						#DIV/0!	#N/A	#N/A		#DIV/0!		2
																						#DIV/0!	#N/A	#N/A		#DIV/0!		2
																						#DIV/0!	#N/A	#N/A		#DIV/0!		2
																						#DIV/0!	#N/A	#N/A		#DIV/0!		2
																						#DIV/0!	#N/A	#N/A		#DIV/0!		2
																						#DIV/0!	#N/A	#N/A		#DIV/0!		2
																						#DIV/0!	#N/A	#N/A		#DIV/0!		2
																						#DIV/0!	#N/A	#N/A		#DIV/0!		2
																						#DIV/0!	#N/A	#N/A		#DIV/0!		2
																						#DIV/0!	#N/A	#N/A		#DIV/0!		2
																						#DIV/0!	#N/A	#N/A		#DIV/0!		2
																						#DIV/0!	#N/A	#N/A		#DIV/0!		2
																						#DIV/0!	#N/A	#N/A		#DIV/0!		2
																						#DIV/0!	#N/A	#N/A		#DIV/0!		2
																						#DIV/0!	#N/A	#N/A		#DIV/0!		2
																						#DIV/0!	#N/A	#N/A		#DIV/0!		2
																						#DIV/0!	#N/A	#N/A		#DIV/0!		2
																						#DIV/0!	#N/A	#N/A		#DIV/0!		2
																						#DIV/0!	#N/A	#N/A		#DIV/0!		2
																						#DIV/0!	#N/A	#N/A		#DIV/0!		2
																						#DIV/0!	#N/A	#N/A		#DIV/0!		2
																						#DIV/0!	#N/A	#N/A		#DIV/0!		2
																						#DIV/0!	#N/A	#N/A		#DIV/0!		2
																						#DIV/0!	#N/A	#N/A		#DIV/0!		2
																						#DIV/0!	#N/A	#N/A		#DIV/0!		2
																						#DIV/0!	#N/A	#N/A		#DIV/0!		2
																						#DIV/0!	#N/A	#N/A		#DIV/0!		2
																						#DIV/0!	#N/A	#N/A		#DIV/0!		2
																						#DIV/0!	#N/A	#N/A		#DIV/0!		2
																						#DIV/0!	#N/A	#N/A		#DIV/0!		2
																						#DIV/0!	#N/A	#N/A		#DIV/0!		2
																						#DIV/0!	#N/A	#N/A		#DIV/0!		2
																						#DIV/0!	#N/A	#N/A		#DIV/0!		2
																						#DIV/0!	#N/A	#N/A		#DIV/0!		2
																						#DIV/0!	#N/A	#N/A		#DIV/0!		2
																						#DIV/0!	#N/A	#N/A		#DIV/0!		2
																						#DIV/0!	#N/A	#N/A		#DIV/0!		2
																						#DIV/0!	#N/A	#N/A		#DIV/0!		2
																						#DIV/0!	#N/A	#N/A		#DIV/0!		2
																						#DIV/0!	#N/A	#N/A		#DIV/0!		2
																						#DIV/0!	#N/A	#N/A		#DIV/0!		2
																						#DIV/0!	#N/A	#N/A		#DIV/0!		2
																						#DIV/0!	#N/A	#N/A		#DIV/0!		2
																						#DIV/0!	#N/A	#N/A		#DIV/0!		2
																						#DIV/0!	#N/A	#N/A		#DIV/0!		2
																						#DIV/0!	#N/A	#N/A		#DIV/0!		2
																						#DIV/0!	#N/A	#N/A		#DIV/0!		2
																						#DIV/0!	#N/A	#N/A		#DIV/0!		2
																						#DIV/0!	#N/A	#N/A		#DIV/0!		2
																						#DIV/0!	#N/A	#N/A		#DIV/0!		2
																						#DIV/0!	#N/A	#N/A		#DIV/0!		2
																						#DIV/0!	#N/A	#N/A		#DIV/0!		2
																						#DIV/0!	#N/A	#N/A		#DIV/0!		2
																						#DIV/0!	#N/A	#N/A		#DIV/0!		2
																						#DIV/0!	#N/A	#N/A		#DIV/0!		2
																						#DIV/0!	#N/A	#N/A		#DIV/0!		2
																						#DIV/0!	#N/A	#N/A		#DIV/0!		2
																						#DIV/0!	#N/A	#N/A		#DIV/0!		2
																						#DIV/0!	#N/A	#N/A		#DIV/0!		2
																						#DIV/0!	#N/A	#N/A		#DIV/0!		2
																						#DIV/0!	#N/A	#N/A		#DIV/0!		2
																						#DIV/0!	#N/A	#N/A		#DIV/0!		2
																						#DIV/0!	#N/A	#N/A		#DIV/0!		2
																						#DIV/0!	#N/A	#N/A		#DIV/0!		2
																						#DIV/0!	#N/A	#N/A		#DIV/0!		2
																						#DIV/0!	#N/A	#N/A		#DIV/0!		2
																						#DIV/0!	#N/A	#N/A		#DIV/0!		2
																						#DIV/0!	#N/A	#N/A		#DIV/0!		2
																						#DIV/0!	#N/A	#N/A		#DIV/0!		2
																						#DIV/0!	#N/A	#N/A		#DIV/0!		2
																						#DIV/0!	#N/A	#N/A		#DIV/0!		2
																						#DIV/0!	#N/A	#N/A		#DIV/0!		2
																						#DIV/0!	#N/A	#N/A		#DIV/0!		2
																						#DIV/0!	#N/A	#N/A		#DIV/0!		2
																						#DIV/0!	#N/A	#N/A		#DIV/0!		2
																						#DIV/0!	#N/A	#N/A		#DIV/0!		2
																						#DIV/0!	#N/A	#N/A		#DIV/0!		2
																						#DIV/0!	#N/A	#N/A		#DIV/0!		2
																						#DIV/0!	#N/A	#N/A		#DIV/0!		2
																						#DIV/0!	#N/A	#N/A		#DIV/0!		2
																						#DIV/0!	#N/A	#N/A		#DIV/0!		2
																						#DIV/0!	#N/A	#N/A		#DIV/0!		2
																						#DIV/0!	#N/A	#N/A		#DIV/0!		2
																						#DIV/0!	#N/A	#N/A		#DIV/0!		2
																						#DIV/0!	#N/A	#N/A		#DIV/0!		2
																						#DIV/0!	#N/A	#N/A		#DIV/0!		2
																						#DIV/0!	#N/A	#N/A		#DIV/0!		2
																						#DIV/0!	#N/A	#N/A		#DIV/0!		2
																						#DIV/0!	#N/A	#N/A		#DIV/0!		2
																						#DIV/0!	#N/A	#N/A		#DIV/0!		2
																						#DIV/0!	#N/A	#N/A		#DIV/0!		2
																						#DIV/0!	#N/A	#N/A		#DIV/0!		2
																						#DIV/0!	#N/A	#N/A		#DIV/0!		2
																						#DIV/0!	#N/A	#N/A		#DIV/0!		2
																						#DIV/0!	#N/A	#N/A		#DIV/0!		2
																						#DIV/0!	#N/A	#N/A		#DIV/0!		2
																						#DIV/0!	#N/A	#N/A		#DIV/0!		2
																						#DIV/0!	#N/A	#N/A		#DIV/0!		2
																						#DIV/0!	#N/A	#N/A		#DIV/0!		2
																						#DIV/0!	#N/A	#N/A		#DIV/0!		2
																						#DIV/0!	#N/A	#N/A		#DIV/0!		2
																						#DIV/0!	#N/A	#N/A		#DIV/0!		2
																						#DIV/0!	#N/A	#N/A		#DIV/0!		2
																						#DIV/0!	#N/A	#N/A		#DIV/0!		2
																						#DIV/0!	#N/A	#N/A		#DIV/0!		2
																						#DIV/0!	#N/A	#N/A		#DIV/0!		2
																						#DIV/0!	#N/A	#N/A		#DIV/0!		2
																						#DIV/0!	#N/A	#N/A		#DIV/0!		2
																						#DIV/0!	#N/A	#N/A		#DIV/0!		2
																						#DIV/0!	#N/A	#N/A		#DIV/0!		2
																						#DIV/0!	#N/A	#N/A		#DIV/0!		2
																						#DIV/0!	#N/A	#N/A		#DIV/0!		2
[truncated: 54 more columns]

## Sheet: Partial Uncompetitive
																	((V_max+(V2*[I])/K_i )*[S])/(K_s+((1+[I])/K_i )*[S] )						Calculated values
		No Inhibitor	[I]1	[I]2	[I]3	[I]4	[I]5	[I]6	[I]7	[I]8	[I]9	[I]10	[I]11	[I]12	[I]13	[I]14	[I]15			0.28765	#DIV/0!	#DIV/0!	No Inhibitor	[I]1	[I]2	[I]3	[I]4	[I]5	[I]6	[I]7	[I]8	[I]9	[I]10	[I]11	[I]12	[I]13	[I]14	[I]15
		0	0.05	0.1	0.25	0	0	0	0	0	0	0	0	0	0	0	0	Km	Vmax	Ki	V2	0	0	0.05	0.1	0.25	0	0	0	0	0	0	0	0	0	0	0	0
[S]1	1.25	0.63857	0.519994	0.450106	0.326797	0	0	0	0	0	0	0	0	0	0	0	0	0.359562	0.710864	0.922523	0		0.518261	0.498561	0.480303	0.43276	#DIV/0!	#DIV/0!	#DIV/0!	#DIV/0!	#DIV/0!	#DIV/0!	#DIV/0!	#DIV/0!	#DIV/0!	#DIV/0!	#DIV/0!	#DIV/0!		0.518261	0.498561	0.480303	0.43276	0	0	0	0	0	0
[S]2	0.625	0.547915	0.441306	0.365898	0.251193	0	0	0	0	0	0	0	0	0	0	0	0						0.428416	0.414865	0.402145	0.36827	#DIV/0!	#DIV/0!	#DIV/0!	#DIV/0!	#DIV/0!	#DIV/0!	#DIV/0!	#DIV/0!	#DIV/0!	#DIV/0!	#DIV/0!	#DIV/0!		0.428416	0.414865	0.402145	0.36827	0	0	0	0	0	0
[S]3	0.25	0.373134	0.285201	0.233198	0.143266	0	0	0	0	0	0	0	0	0	0	0	0						0.281839	0.27591	0.270226	0.254495	#DIV/0!	#DIV/0!	#DIV/0!	#DIV/0!	#DIV/0!	#DIV/0!	#DIV/0!	#DIV/0!	#DIV/0!	#DIV/0!	#DIV/0!	#DIV/0!		0.281839	0.27591	0.270226	0.254495	0	0	0	0	0	0
[S]4	0.125	0.25	0.180897	0.141201	0.0834725	0	0	0	0	0	0	0	0	0	0	0	0						0.179489	0.177066	0.174708	0.167994	#DIV/0!	#DIV/0!	#DIV/0!	#DIV/0!	#DIV/0!	#DIV/0!	#DIV/0!	#DIV/0!	#DIV/0!	#DIV/0!	#DIV/0!	#DIV/0!		0.179489	0.177066	0.174708	0.167994	0	0	0	0	0	0
[S]5	0.0625	0.160256	0.108295	0.0847458	0.0501002	0	0	0	0	0	0	0	0	0	0	0	0						0.103973	0.103156	0.102351	0.100009	#DIV/0!	#DIV/0!	#DIV/0!	#DIV/0!	#DIV/0!	#DIV/0!	#DIV/0!	#DIV/0!	#DIV/0!	#DIV/0!	#DIV/0!	#DIV/0!		0.103973	0.103156	0.102351	0.100009	0	0	0	0	0	0
[S]6	0	0	0	0	0	0	0	0	0	0	0	0	0	0	0	0	0						#DIV/0!	#DIV/0!	#DIV/0!	#DIV/0!	#DIV/0!	#DIV/0!	#DIV/0!	#DIV/0!	#DIV/0!	#DIV/0!	#DIV/0!	#DIV/0!	#DIV/0!	#DIV/0!	#DIV/0!	#DIV/0!		0	0	0	0	0	0	0	0	0	0
[S]7	0	0	0	0	0	0	0	0	0	0	0	0	0	0	0	0	0						#DIV/0!	#DIV/0!	#DIV/0!	#DIV/0!	#DIV/0!	#DIV/0!	#DIV/0!	#DIV/0!	#DIV/0!	#DIV/0!	#DIV/0!	#DIV/0!	#DIV/0!	#DIV/0!	#DIV/0!	#DIV/0!		0	0	0	0	0	0	0	0	0	0
[S]8	0	0	0	0	0	0	0	0	0	0	0	0	0	0	0	0	0			Sum R2	0.0984856		#DIV/0!	#DIV/0!	#DIV/0!	#DIV/0!	#DIV/0!	#DIV/0!	#DIV/0!	#DIV/0!	#DIV/0!	#DIV/0!	#DIV/0!	#DIV/0!	#DIV/0!	#DIV/0!	#DIV/0!	#DIV/0!		0	0	0	0	0	0	0	0	0	0
[S]9	0	0	0	0	0	0	0	0	0	0	0	0	0	0	0	0	0			Sum residuals %	4.63683		#DIV/0!	#DIV/0!	#DIV/0!	#DIV/0!	#DIV/0!	#DIV/0!	#DIV/0!	#DIV/0!	#DIV/0!	#DIV/0!	#DIV/0!	#DIV/0!	#DIV/0!	#DIV/0!	#DIV/0!	#DIV/0!		0	0	0	0	0	0	0	0	0	0
[S]10	0	0	0	0	0	0	0	0	0	0	0	0	0	0	0	0	0						#DIV/0!	#DIV/0!	#DIV/0!	#DIV/0!	#DIV/0!	#DIV/0!	#DIV/0!	#DIV/0!	#DIV/0!	#DIV/0!	#DIV/0!	#DIV/0!	#DIV/0!	#DIV/0!	#DIV/0!	#DIV/0!		0	0	0	0	0	0	0	0	0	0
[S]11	0	0	0	0	0	0	0	0	0	0	0	0	0	0	0	0	0						#DIV/0!	#DIV/0!	#DIV/0!	#DIV/0!	#DIV/0!	#DIV/0!	#DIV/0!	#DIV/0!	#DIV/0!	#DIV/0!	#DIV/0!	#DIV/0!	#DIV/0!	#DIV/0!	#DIV/0!	#DIV/0!		0	0	0	0	0	0	0	0	0	0
[S]12	0	0	0	0	0	0	0	0	0	0	0	0	0	0	0	0	0						#DIV/0!	#DIV/0!	#DIV/0!	#DIV/0!	#DIV/0!	#DIV/0!	#DIV/0!	#DIV/0!	#DIV/0!	#DIV/0!	#DIV/0!	#DIV/0!	#DIV/0!	#DIV/0!	#DIV/0!	#DIV/0!		0	0	0	0	0	0	0	0	0	0
[S]13	0	0	0	0	0	0	0	0	0	0	0	0	0	0	0	0	0						#DIV/0!	#DIV/0!	#DIV/0!	#DIV/0!	#DIV/0!	#DIV/0!	#DIV/0!	#DIV/0!	#DIV/0!	#DIV/0!	#DIV/0!	#DIV/0!	#DIV/0!	#DIV/0!	#DIV/0!	#DIV/0!		0	0	0	0	0	0	0	0	0	0
[S]14	0	0	0	0	0	0	0	0	0	0	0	0	0	0	0	0	0						#DIV/0!	#DIV/0!	#DIV/0!	#DIV/0!	#DIV/0!	#DIV/0!	#DIV/0!	#DIV/0!	#DIV/0!	#DIV/0!	#DIV/0!	#DIV/0!	#DIV/0!	#DIV/0!	#DIV/0!	#DIV/0!		0	0	0	0	0	0	0	0	0	0
[S]15	0	0	0	0	0	0	0	0	0	0	0	0	0	0	0	0	0						#DIV/0!	#DIV/0!	#DIV/0!	#DIV/0!	#DIV/0!	#DIV/0!	#DIV/0!	#DIV/0!	#DIV/0!	#DIV/0!	#DIV/0!	#DIV/0!	#DIV/0!	#DIV/0!	#DIV/0!	#DIV/0!		0	0	0	0	0	0	0	0	0	0
	1	1	1	1	1	#DIV/0!	#DIV/0!	#DIV/0!	#DIV/0!	#DIV/0!	#DIV/0!	#DIV/0!	#DIV/0!	#DIV/0!	#DIV/0!	#DIV/0!	#DIV/0!																					1.25	1.25	0.518261	0.498561	0.480303	0.43276	#N/A	#N/A	#N/A	#N/A	#N/A	#N/A
	1	1	1	1	1	#DIV/0!	#DIV/0!	#DIV/0!	#DIV/0!	#DIV/0!	#DIV/0!	#DIV/0!	#DIV/0!	#DIV/0!	#DIV/0!	#DIV/0!	#DIV/0!					0.63857	0.63857	0.518261		-0.120309	-0.120309	3										0.625	0.625	0.428416	0.414865	0.402145	0.36827	#N/A	#N/A	#N/A	#N/A	#N/A	#N/A
	1	1	1	1	1	#DIV/0!	#DIV/0!	#DIV/0!	#DIV/0!	#DIV/0!	#DIV/0!	#DIV/0!	#DIV/0!	#DIV/0!	#DIV/0!	#DIV/0!	#DIV/0!					0.547915	0.547915	0.428416		-0.119499	-0.119499	3										0.25	0.25	0.281839	0.27591	0.270226	0.254495	#N/A	#N/A	#N/A	#N/A	#N/A	#N/A
	1	1	1	1	1	#DIV/0!	#DIV/0!	#DIV/0!	#DIV/0!	#DIV/0!	#DIV/0!	#DIV/0!	#DIV/0!	#DIV/0!	#DIV/0!	#DIV/0!	#DIV/0!					0.373134	0.373134	0.281839		-0.0912951	-0.0912951	3										0.125	0.125	0.179489	0.177066	0.174708	0.167994	#N/A	#N/A	#N/A	#N/A	#N/A	#N/A
	1	1	1	1	1	#DIV/0!	#DIV/0!	#DIV/0!	#DIV/0!	#DIV/0!	#DIV/0!	#DIV/0!	#DIV/0!	#DIV/0!	#DIV/0!	#DIV/0!	#DIV/0!					0.25	0.25	0.179489		-0.0705107	-0.0705107	3										0.0625	0.0625	0.103973	0.103156	0.102351	0.100009	#N/A	#N/A	#N/A	#N/A	#N/A	#N/A
	#DIV/0!	#DIV/0!	#DIV/0!	#DIV/0!	#DIV/0!	#DIV/0!	#DIV/0!	#DIV/0!	#DIV/0!	#DIV/0!	#DIV/0!	#DIV/0!	#DIV/0!	#DIV/0!	#DIV/0!	#DIV/0!	#DIV/0!					0.160256	0.160256	0.103973		-0.056283	-0.056283	3										#DIV/0!	#N/A	#N/A	#N/A	#N/A	#N/A	#N/A	#N/A	#N/A	#N/A	#N/A	#N/A
	#DIV/0!	#DIV/0!	#DIV/0!	#DIV/0!	#DIV/0!	#DIV/0!	#DIV/0!	#DIV/0!	#DIV/0!	#DIV/0!	#DIV/0!	#DIV/0!	#DIV/0!	#DIV/0!	#DIV/0!	#DIV/0!	#DIV/0!					#DIV/0!	#N/A	#N/A		#DIV/0!		3										#DIV/0!	#N/A	#N/A	#N/A	#N/A	#N/A	#N/A	#N/A	#N/A	#N/A	#N/A	#N/A
	#DIV/0!	#DIV/0!	#DIV/0!	#DIV/0!	#DIV/0!	#DIV/0!	#DIV/0!	#DIV/0!	#DIV/0!	#DIV/0!	#DIV/0!	#DIV/0!	#DIV/0!	#DIV/0!	#DIV/0!	#DIV/0!	#DIV/0!					#DIV/0!	#N/A	#N/A		#DIV/0!		3										#DIV/0!	#N/A	#N/A	#N/A	#N/A	#N/A	#N/A	#N/A	#N/A	#N/A	#N/A	#N/A
	#DIV/0!	#DIV/0!	#DIV/0!	#DIV/0!	#DIV/0!	#DIV/0!	#DIV/0!	#DIV/0!	#DIV/0!	#DIV/0!	#DIV/0!	#DIV/0!	#DIV/0!	#DIV/0!	#DIV/0!	#DIV/0!	#DIV/0!					#DIV/0!	#N/A	#N/A		#DIV/0!		3										#DIV/0!	#N/A	#N/A	#N/A	#N/A	#N/A	#N/A	#N/A	#N/A	#N/A	#N/A	#N/A
	#DIV/0!	#DIV/0!	#DIV/0!	#DIV/0!	#DIV/0!	#DIV/0!	#DIV/0!	#DIV/0!	#DIV/0!	#DIV/0!	#DIV/0!	#DIV/0!	#DIV/0!	#DIV/0!	#DIV/0!	#DIV/0!	#DIV/0!					#DIV/0!	#N/A	#N/A		#DIV/0!		3										#DIV/0!	#N/A	#N/A	#N/A	#N/A	#N/A	#N/A	#N/A	#N/A	#N/A	#N/A	#N/A
	#DIV/0!	#DIV/0!	#DIV/0!	#DIV/0!	#DIV/0!	#DIV/0!	#DIV/0!	#DIV/0!	#DIV/0!	#DIV/0!	#DIV/0!	#DIV/0!	#DIV/0!	#DIV/0!	#DIV/0!	#DIV/0!	#DIV/0!					#DIV/0!	#N/A	#N/A		#DIV/0!		3										#DIV/0!	#N/A	#N/A	#N/A	#N/A	#N/A	#N/A	#N/A	#N/A	#N/A	#N/A	#N/A
	#DIV/0!	#DIV/0!	#DIV/0!	#DIV/0!	#DIV/0!	#DIV/0!	#DIV/0!	#DIV/0!	#DIV/0!	#DIV/0!	#DIV/0!	#DIV/0!	#DIV/0!	#DIV/0!	#DIV/0!	#DIV/0!	#DIV/0!					#DIV/0!	#N/A	#N/A		#DIV/0!		3										#DIV/0!	#N/A	#N/A	#N/A	#N/A	#N/A	#N/A	#N/A	#N/A	#N/A	#N/A	#N/A
	#DIV/0!	#DIV/0!	#DIV/0!	#DIV/0!	#DIV/0!	#DIV/0!	#DIV/0!	#DIV/0!	#DIV/0!	#DIV/0!	#DIV/0!	#DIV/0!	#DIV/0!	#DIV/0!	#DIV/0!	#DIV/0!	#DIV/0!					#DIV/0!	#N/A	#N/A		#DIV/0!		3										#DIV/0!	#N/A	#N/A	#N/A	#N/A	#N/A	#N/A	#N/A	#N/A	#N/A	#N/A	#N/A
	#DIV/0!	#DIV/0!	#DIV/0!	#DIV/0!	#DIV/0!	#DIV/0!	#DIV/0!	#DIV/0!	#DIV/0!	#DIV/0!	#DIV/0!	#DIV/0!	#DIV/0!	#DIV/0!	#DIV/0!	#DIV/0!	#DIV/0!					#DIV/0!	#N/A	#N/A		#DIV/0!		3										#DIV/0!	#N/A	#N/A	#N/A	#N/A	#N/A	#N/A	#N/A	#N/A	#N/A	#N/A	#N/A
	#DIV/0!	#DIV/0!	#DIV/0!	#DIV/0!	#DIV/0!	#DIV/0!	#DIV/0!	#DIV/0!	#DIV/0!	#DIV/0!	#DIV/0!	#DIV/0!	#DIV/0!	#DIV/0!	#DIV/0!	#DIV/0!	#DIV/0!					#DIV/0!	#N/A	#N/A		#DIV/0!		3										#DIV/0!	#N/A	#N/A	#N/A	#N/A	#N/A	#N/A	#N/A	#N/A	#N/A	#N/A	#N/A
																						#DIV/0!	#N/A	#N/A		#DIV/0!		3
																						0.519994	0.519994	0.498561		-0.021433	-0.021433	3											0.8	1.92953	2.00577	2.08202	2.31075	#N/A	#N/A	#N/A	#N/A	#N/A	#N/A
																						0.441306	0.441306	0.414865		-0.0264411	-0.0264411	3											1.6	2.33418	2.41042	2.48667	2.7154	#N/A	#N/A	#N/A	#N/A	#N/A	#N/A
																						0.285201	0.285201	0.27591		-0.00929065	-0.00929065	3											4	3.54812	3.62437	3.70061	3.92934	#N/A	#N/A	#N/A	#N/A	#N/A	#N/A
																						0.180897	0.180897	0.177066		-0.00383113	-0.00383113	3											8	5.57136	5.64761	5.72385	5.95258	#N/A	#N/A	#N/A	#N/A	#N/A	#N/A
																						0.108295	0.108295	0.103156		-0.0051398	-0.0051398	3											16	9.61785	9.69409	9.77033	9.99907	#N/A	#N/A	#N/A	#N/A	#N/A	#N/A
																						#DIV/0!	#N/A	#N/A		#DIV/0!		3											#N/A	#N/A	#N/A	#N/A	#N/A	#N/A	#N/A	#N/A	#N/A	#N/A	#N/A
																						#DIV/0!	#N/A	#N/A		#DIV/0!		3											#N/A	#N/A	#N/A	#N/A	#N/A	#N/A	#N/A	#N/A	#N/A	#N/A	#N/A
																						#DIV/0!	#N/A	#N/A		#DIV/0!		3											#N/A	#N/A	#N/A	#N/A	#N/A	#N/A	#N/A	#N/A	#N/A	#N/A	#N/A
																						#DIV/0!	#N/A	#N/A		#DIV/0!		3											#N/A	#N/A	#N/A	#N/A	#N/A	#N/A	#N/A	#N/A	#N/A	#N/A	#N/A
																						#DIV/0!	#N/A	#N/A		#DIV/0!		3											#N/A	#N/A	#N/A	#N/A	#N/A	#N/A	#N/A	#N/A	#N/A	#N/A	#N/A
																						#DIV/0!	#N/A	#N/A		#DIV/0!		3											#N/A	#N/A	#N/A	#N/A	#N/A	#N/A	#N/A	#N/A	#N/A	#N/A	#N/A
																						#DIV/0!	#N/A	#N/A		#DIV/0!		3											#N/A	#N/A	#N/A	#N/A	#N/A	#N/A	#N/A	#N/A	#N/A	#N/A	#N/A
																						#DIV/0!	#N/A	#N/A		#DIV/0!		3											#N/A	#N/A	#N/A	#N/A	#N/A	#N/A	#N/A	#N/A	#N/A	#N/A	#N/A
																						#DIV/0!	#N/A	#N/A		#DIV/0!		3											#N/A	#N/A	#N/A	#N/A	#N/A	#N/A	#N/A	#N/A	#N/A	#N/A	#N/A
																						#DIV/0!	#N/A	#N/A		#DIV/0!		3											#N/A	#N/A	#N/A	#N/A	#N/A	#N/A	#N/A	#N/A	#N/A	#N/A	#N/A
																						0.450106	0.450106	0.480303		0.0301975	0.0301975	3
																						0.365898	0.365898	0.402145		0.0362466	0.0362466	3												0.63857	0.519994	0.450106	0.326797	#DIV/0!	#DIV/0!	#DIV/0!	#DIV/0!	#DIV/0!	#DIV/0!
																						0.233198	0.233198	0.270226		0.0370276	0.0370276	3												0.547915	0.441306	0.365898	0.251193	#DIV/0!	#DIV/0!	#DIV/0!	#DIV/0!	#DIV/0!	#DIV/0!
																						0.141201	0.141201	0.174708		0.0335065	0.0335065	3												0.373134	0.285201	0.233198	0.143266	#DIV/0!	#DIV/0!	#DIV/0!	#DIV/0!	#DIV/0!	#DIV/0!
																						0.0847458	0.0847458	0.102351		0.0176049	0.0176049	3												0.25	0.180897	0.141201	0.0834725	#DIV/0!	#DIV/0!	#DIV/0!	#DIV/0!	#DIV/0!	#DIV/0!
																						#DIV/0!	#N/A	#N/A		#DIV/0!		3												0.160256	0.108295	0.0847458	0.0501002	#DIV/0!	#DIV/0!	#DIV/0!	#DIV/0!	#DIV/0!	#DIV/0!
																						#DIV/0!	#N/A	#N/A		#DIV/0!		3												#DIV/0!	#DIV/0!	#DIV/0!	#DIV/0!	#DIV/0!	#DIV/0!	#DIV/0!	#DIV/0!	#DIV/0!	#DIV/0!
																						#DIV/0!	#N/A	#N/A		#DIV/0!		3												#DIV/0!	#DIV/0!	#DIV/0!	#DIV/0!	#DIV/0!	#DIV/0!	#DIV/0!	#DIV/0!	#DIV/0!	#DIV/0!
																						#DIV/0!	#N/A	#N/A		#DIV/0!		3												#DIV/0!	#DIV/0!	#DIV/0!	#DIV/0!	#DIV/0!	#DIV/0!	#DIV/0!	#DIV/0!	#DIV/0!	#DIV/0!
																						#DIV/0!	#N/A	#N/A		#DIV/0!		3												#DIV/0!	#DIV/0!	#DIV/0!	#DIV/0!	#DIV/0!	#DIV/0!	#DIV/0!	#DIV/0!	#DIV/0!	#DIV/0!
																						#DIV/0!	#N/A	#N/A		#DIV/0!		3												#DIV/0!	#DIV/0!	#DIV/0!	#DIV/0!	#DIV/0!	#DIV/0!	#DIV/0!	#DIV/0!	#DIV/0!	#DIV/0!
																						#DIV/0!	#N/A	#N/A		#DIV/0!		3												#DIV/0!	#DIV/0!	#DIV/0!	#DIV/0!	#DIV/0!	#DIV/0!	#DIV/0!	#DIV/0!	#DIV/0!	#DIV/0!
																						#DIV/0!	#N/A	#N/A		#DIV/0!		3												#DIV/0!	#DIV/0!	#DIV/0!	#DIV/0!	#DIV/0!	#DIV/0!	#DIV/0!	#DIV/0!	#DIV/0!	#DIV/0!
																						#DIV/0!	#N/A	#N/A		#DIV/0!		3												#DIV/0!	#DIV/0!	#DIV/0!	#DIV/0!	#DIV/0!	#DIV/0!	#DIV/0!	#DIV/0!	#DIV/0!	#DIV/0!
																						#DIV/0!	#N/A	#N/A		#DIV/0!		3												#DIV/0!	#DIV/0!	#DIV/0!	#DIV/0!	#DIV/0!	#DIV/0!	#DIV/0!	#DIV/0!	#DIV/0!	#DIV/0!
																						0.326797	0.326797	0.43276		0.105963	0.105963	3												#DIV/0!	#DIV/0!	#DIV/0!	#DIV/0!	#DIV/0!	#DIV/0!	#DIV/0!	#DIV/0!	#DIV/0!	#DIV/0!
																						0.251193	0.251193	0.36827		0.117077	0.117077	3
																						0.143266	0.143266	0.254495		0.111229	0.111229	3												1/s	0	0.05	0.1	0.25	0	0	0	0	0
																						0.0834725	0.0834725	0.167994		0.0845218	0.0845218	3											1	0.8	1.92953	2.00577	2.08202	2.31075	#N/A	#N/A	#N/A	#N/A	#N/A
																						0.0501002	0.0501002	0.100009		0.0499091	0.0499091	3											2	1.6	2.33418	2.41042	2.48667	2.7154	#N/A	#N/A	#N/A	#N/A	#N/A
																						#DIV/0!	#N/A	#N/A		#DIV/0!		3											3	4	3.54812	3.62437	3.70061	3.92934	#N/A	#N/A	#N/A	#N/A	#N/A
																						#DIV/0!	#N/A	#N/A		#DIV/0!		3											4	8	5.57136	5.64761	5.72385	5.95258	#N/A	#N/A	#N/A	#N/A	#N/A
																						#DIV/0!	#N/A	#N/A		#DIV/0!		3											5	16	9.61785	9.69409	9.77033	9.99907	#N/A	#N/A	#N/A	#N/A	#N/A
																						#DIV/0!	#N/A	#N/A		#DIV/0!		3											6	#N/A	#N/A	#N/A	#N/A	#N/A	#N/A	#N/A	#N/A	#N/A	#N/A
																						#DIV/0!	#N/A	#N/A		#DIV/0!		3											7	#N/A	#N/A	#N/A	#N/A	#N/A	#N/A	#N/A	#N/A	#N/A	#N/A
																						#DIV/0!	#N/A	#N/A		#DIV/0!		3											8	#N/A	#N/A	#N/A	#N/A	#N/A	#N/A	#N/A	#N/A	#N/A	#N/A
																						#DIV/0!	#N/A	#N/A		#DIV/0!		3											9	#N/A	#N/A	#N/A	#N/A	#N/A	#N/A	#N/A	#N/A	#N/A	#N/A
																						#DIV/0!	#N/A	#N/A		#DIV/0!		3											10	#N/A	#N/A	#N/A	#N/A	#N/A	#N/A	#N/A	#N/A	#N/A	#N/A
																						#DIV/0!	#N/A	#N/A		#DIV/0!		3											11	#N/A	#N/A	#N/A	#N/A	#N/A	#N/A	#N/A	#N/A	#N/A	#N/A
																						#DIV/0!	#N/A	#N/A		#DIV/0!		3											12	#N/A	#N/A	#N/A	#N/A	#N/A	#N/A	#N/A	#N/A	#N/A	#N/A
																						#DIV/0!	#N/A	#N/A		#DIV/0!		3											13	#N/A	#N/A	#N/A	#N/A	#N/A	#N/A	#N/A	#N/A	#N/A	#N/A
																						#DIV/0!	#N/A	#N/A		#DIV/0!		3											14	#N/A	#N/A	#N/A	#N/A	#N/A	#N/A	#N/A	#N/A	#N/A	#N/A
																						#DIV/0!	#N/A	#N/A		#DIV/0!		3											15	#N/A	#N/A	#N/A	#N/A	#N/A	#N/A	#N/A	#N/A	#N/A	#N/A
																						#DIV/0!	#N/A	#N/A		#DIV/0!		3
																						#DIV/0!	#N/A	#N/A		#DIV/0!		3
																						#DIV/0!	#N/A	#N/A		#DIV/0!		3
																						#DIV/0!	#N/A	#N/A		#DIV/0!		3
																						#DIV/0!	#N/A	#N/A		#DIV/0!		3
																						#DIV/0!	#N/A	#N/A		#DIV/0!		3
																						#DIV/0!	#N/A	#N/A		#DIV/0!		3
																						#DIV/0!	#N/A	#N/A		#DIV/0!		3
																						#DIV/0!	#N/A	#N/A		#DIV/0!		3
																						#DIV/0!	#N/A	#N/A		#DIV/0!		3
																						#DIV/0!	#N/A	#N/A		#DIV/0!		3
																						#DIV/0!	#N/A	#N/A		#DIV/0!		3
																						#DIV/0!	#N/A	#N/A		#DIV/0!		3
																						#DIV/0!	#N/A	#N/A		#DIV/0!		3
																						#DIV/0!	#N/A	#N/A		#DIV/0!		3
																						#DIV/0!	#N/A	#N/A		#DIV/0!		3
																						#DIV/0!	#N/A	#N/A		#DIV/0!		3
																						#DIV/0!	#N/A	#N/A		#DIV/0!		3
																						#DIV/0!	#N/A	#N/A		#DIV/0!		3
																						#DIV/0!	#N/A	#N/A		#DIV/0!		3
																						#DIV/0!	#N/A	#N/A		#DIV/0!		3
																						#DIV/0!	#N/A	#N/A		#DIV/0!		3
																						#DIV/0!	#N/A	#N/A		#DIV/0!		3
																						#DIV/0!	#N/A	#N/A		#DIV/0!		3
																						#DIV/0!	#N/A	#N/A		#DIV/0!		3
																						#DIV/0!	#N/A	#N/A		#DIV/0!		3
																						#DIV/0!	#N/A	#N/A		#DIV/0!		3
																						#DIV/0!	#N/A	#N/A		#DIV/0!		3
																						#DIV/0!	#N/A	#N/A		#DIV/0!		3
																						#DIV/0!	#N/A	#N/A		#DIV/0!		3
																						#DIV/0!	#N/A	#N/A		#DIV/0!		3
																						#DIV/0!	#N/A	#N/A		#DIV/0!		3
																						#DIV/0!	#N/A	#N/A		#DIV/0!		3
																						#DIV/0!	#N/A	#N/A		#DIV/0!		3
																						#DIV/0!	#N/A	#N/A		#DIV/0!		3
																						#DIV/0!	#N/A	#N/A		#DIV/0!		3
																						#DIV/0!	#N/A	#N/A		#DIV/0!		3
																						#DIV/0!	#N/A	#N/A		#DIV/0!		3
																						#DIV/0!	#N/A	#N/A		#DIV/0!		3
																						#DIV/0!	#N/A	#N/A		#DIV/0!		3
																						#DIV/0!	#N/A	#N/A		#DIV/0!		3
																						#DIV/0!	#N/A	#N/A		#DIV/0!		3
																						#DIV/0!	#N/A	#N/A		#DIV/0!		3
																						#DIV/0!	#N/A	#N/A		#DIV/0!		3
																						#DIV/0!	#N/A	#N/A		#DIV/0!		3
																						#DIV/0!	#N/A	#N/A		#DIV/0!		3
																						#DIV/0!	#N/A	#N/A		#DIV/0!		3
																						#DIV/0!	#N/A	#N/A		#DIV/0!		3
																						#DIV/0!	#N/A	#N/A		#DIV/0!		3
																						#DIV/0!	#N/A	#N/A		#DIV/0!		3
																						#DIV/0!	#N/A	#N/A		#DIV/0!		3
																						#DIV/0!	#N/A	#N/A		#DIV/0!		3
																						#DIV/0!	#N/A	#N/A		#DIV/0!		3
																						#DIV/0!	#N/A	#N/A		#DIV/0!		3
																						#DIV/0!	#N/A	#N/A		#DIV/0!		3
																						#DIV/0!	#N/A	#N/A		#DIV/0!		3
																						#DIV/0!	#N/A	#N/A		#DIV/0!		3
																						#DIV/0!	#N/A	#N/A		#DIV/0!		3
																						#DIV/0!	#N/A	#N/A		#DIV/0!		3
																						#DIV/0!	#N/A	#N/A		#DIV/0!		3
																						#DIV/0!	#N/A	#N/A		#DIV/0!		3
																						#DIV/0!	#N/A	#N/A		#DIV/0!		3
																						#DIV/0!	#N/A	#N/A		#DIV/0!		3
																						#DIV/0!	#N/A	#N/A		#DIV/0!		3
																						#DIV/0!	#N/A	#N/A		#DIV/0!		3
																						#DIV/0!	#N/A	#N/A		#DIV/0!		3
																						#DIV/0!	#N/A	#N/A		#DIV/0!		3
																						#DIV/0!	#N/A	#N/A		#DIV/0!		3
																						#DIV/0!	#N/A	#N/A		#DIV/0!		3
																						#DIV/0!	#N/A	#N/A		#DIV/0!		3
																						#DIV/0!	#N/A	#N/A		#DIV/0!		3
																						#DIV/0!	#N/A	#N/A		#DIV/0!		3
																						#DIV/0!	#N/A	#N/A		#DIV/0!		3
																						#DIV/0!	#N/A	#N/A		#DIV/0!		3
																						#DIV/0!	#N/A	#N/A		#DIV/0!		3
																						#DIV/0!	#N/A	#N/A		#DIV/0!		3
																						#DIV/0!	#N/A	#N/A		#DIV/0!		3
																						#DIV/0!	#N/A	#N/A		#DIV/0!		3
																						#DIV/0!	#N/A	#N/A		#DIV/0!		3
																						#DIV/0!	#N/A	#N/A		#DIV/0!		3
																						#DIV/0!	#N/A	#N/A		#DIV/0!		3
																						#DIV/0!	#N/A	#N/A		#DIV/0!		3
																						#DIV/0!	#N/A	#N/A		#DIV/0!		3
																						#DIV/0!	#N/A	#N/A		#DIV/0!		3
																						#DIV/0!	#N/A	#N/A		#DIV/0!		3
																						#DIV/0!	#N/A	#N/A		#DIV/0!		3
																						#DIV/0!	#N/A	#N/A		#DIV/0!		3
																						#DIV/0!	#N/A	#N/A		#DIV/0!		3
																						#DIV/0!	#N/A	#N/A		#DIV/0!		3
																						#DIV/0!	#N/A	#N/A		#DIV/0!		3
																						#DIV/0!	#N/A	#N/A		#DIV/0!		3
																						#DIV/0!	#N/A	#N/A		#DIV/0!		3
																						#DIV/0!	#N/A	#N/A		#DIV/0!		3
																						#DIV/0!	#N/A	#N/A		#DIV/0!		3
																						#DIV/0!	#N/A	#N/A		#DIV/0!		3
																						#DIV/0!	#N/A	#N/A		#DIV/0!		3
																						#DIV/0!	#N/A	#N/A		#DIV/0!		3
																						#DIV/0!	#N/A	#N/A		#DIV/0!		3
																						#DIV/0!	#N/A	#N/A		#DIV/0!		3
																						#DIV/0!	#N/A	#N/A		#DIV/0!		3
																						#DIV/0!	#N/A	#N/A		#DIV/0!		3
																						#DIV/0!	#N/A	#N/A		#DIV/0!		3
																						#DIV/0!	#N/A	#N/A		#DIV/0!		3
																						#DIV/0!	#N/A	#N/A		#DIV/0!		3
																						#DIV/0!	#N/A	#N/A		#DIV/0!		3
																						#DIV/0!	#N/A	#N/A		#DIV/0!		3
																						#DIV/0!	#N/A	#N/A		#DIV/0!		3
																						#DIV/0!	#N/A	#N/A		#DIV/0!		3
																						#DIV/0!	#N/A	#N/A		#DIV/0!		3
																						#DIV/0!	#N/A	#N/A		#DIV/0!		3
																						#DIV/0!	#N/A	#N/A		#DIV/0!		3
																						#DIV/0!	#N/A	#N/A		#DIV/0!		3
																						#DIV/0!	#N/A	#N/A		#DIV/0!		3
																						#DIV/0!	#N/A	#N/A		#DIV/0!		3
																						#DIV/0!	#N/A	#N/A		#DIV/0!		3
																						#DIV/0!	#N/A	#N/A		#DIV/0!		3
																						#DIV/0!	#N/A	#N/A		#DIV/0!		3
																						#DIV/0!	#N/A	#N/A		#DIV/0!		3
																						#DIV/0!	#N/A	#N/A		#DIV/0!		3
																						#DIV/0!	#N/A	#N/A		#DIV/0!		3
																						#DIV/0!	#N/A	#N/A		#DIV/0!		3
																						#DIV/0!	#N/A	#N/A		#DIV/0!		3
																						#DIV/0!	#N/A	#N/A		#DIV/0!		3
																						#DIV/0!	#N/A	#N/A		#DIV/0!		3
																						#DIV/0!	#N/A	#N/A		#DIV/0!		3
																						#DIV/0!	#N/A	#N/A		#DIV/0!		3
																						#DIV/0!	#N/A	#N/A		#DIV/0!		3
																						#DIV/0!	#N/A	#N/A		#DIV/0!		3
																						#DIV/0!	#N/A	#N/A		#DIV/0!		3
																						#DIV/0!	#N/A	#N/A		#DIV/0!		3
																						#DIV/0!	#N/A	#N/A		#DIV/0!		3
																						#DIV/0!	#N/A	#N/A		#DIV/0!		3
																						#DIV/0!	#N/A	#N/A		#DIV/0!		3
																						#DIV/0!	#N/A	#N/A		#DIV/0!		3
																						#DIV/0!	#N/A	#N/A		#DIV/0!		3
																						#DIV/0!	#N/A	#N/A		#DIV/0!		3
																						#DIV/0!	#N/A	#N/A		#DIV/0!		3
																						#DIV/0!	#N/A	#N/A		#DIV/0!		3
																						#DIV/0!	#N/A	#N/A		#DIV/0!		3
																						#DIV/0!	#N/A	#N/A		#DIV/0!		3
																						#DIV/0!	#N/A	#N/A		#DIV/0!		3
																						#DIV/0!	#N/A	#N/A		#DIV/0!		3
																						#DIV/0!	#N/A	#N/A		#DIV/0!		3
																						#DIV/0!	#N/A	#N/A		#DIV/0!		3
																						#DIV/0!	#N/A	#N/A		#DIV/0!		3
																						#DIV/0!	#N/A	#N/A		#DIV/0!		3
																						#DIV/0!	#N/A	#N/A		#DIV/0!		3
																						#DIV/0!	#N/A	#N/A		#DIV/0!		3
																						#DIV/0!	#N/A	#N/A		#DIV/0!		3
																						#DIV/0!	#N/A	#N/A		#DIV/0!		3
																						#DIV/0!	#N/A	#N/A		#DIV/0!		3
																						#DIV/0!	#N/A	#N/A		#DIV/0!		3
																						#DIV/0!	#N/A	#N/A		#DIV/0!		3
																						#DIV/0!	#N/A	#N/A		#DIV/0!		3
																						#DIV/0!	#N/A	#N/A		#DIV/0!		3
																						#DIV/0!	#N/A	#N/A		#DIV/0!		3
																						#DIV/0!	#N/A	#N/A		#DIV/0!		3
																						#DIV/0!	#N/A	#N/A		#DIV/0!		3
																						#DIV/0!	#N/A	#N/A		#DIV/0!		3
																						#DIV/0!	#N/A	#N/A		#DIV/0!		3
																						#DIV/0!	#N/A	#N/A		#DIV/0!		3
																						#DIV/0!	#N/A	#N/A		#DIV/0!		3
																						#DIV/0!	#N/A	#N/A		#DIV/0!		3
																						#DIV/0!	#N/A	#N/A		#DIV/0!		3
																						#DIV/0!	#N/A	#N/A		#DIV/0!		3
																						#DIV/0!	#N/A	#N/A		#DIV/0!		3
																						#DIV/0!	#N/A	#N/A		#DIV/0!		3
																						#DIV/0!	#N/A	#N/A		#DIV/0!		3
																						#DIV/0!	#N/A	#N/A		#DIV/0!		3
																						#DIV/0!	#N/A	#N/A		#DIV/0!		3
																						#DIV/0!	#N/A	#N/A		#DIV/0!		3
																						#DIV/0!	#N/A	#N/A		#DIV/0!		3
																						#DIV/0!	#N/A	#N/A		#DIV/0!		3
																						#DIV/0!	#N/A	#N/A		#DIV/0!		3
																						#DIV/0!	#N/A	#N/A		#DIV/0!		3
																						#DIV/0!	#N/A	#N/A		#DIV/0!		3
																						#DIV/0!	#N/A	#N/A		#DIV/0!		3
[truncated: 54 more columns]

## Sheet: partial Mixed Non-competitive
																		(V_max*((1+([I]/(K_i^' ))*(β))*([S]/K_s )))/((1+([I]/(K_i^' )))*(([S]/K_s )+((1+([I]/(K_i^' ))*((K_s^')/K_s )))/((1+([I]/(K_i^' ))) )) )					Calculated values
		No Inhibitor	[I]1	[I]2	[I]3	[I]4	[I]5	[I]6	[I]7	[I]8	[I]9	[I]10	[I]11	[I]12	[I]13	[I]14	[I]15	Ks			Ks'		No Inhibitor	[I]1	[I]2	[I]3	[I]4	[I]5	[I]6	[I]7	[I]8	[I]9	[I]10	[I]11	[I]12	[I]13	[I]14	[I]15
		0	0.05	0.1	0.25	0	0	0	0	0	0	0	0	0	0	0	0	Km	Vmax	Ki'	Km'	b	0	0.05	0.1	0.25	0	0	0	0	0	0	0	0	0	0	0	0
[S]1	1.25	0.63857	0.519994	0.450106	0.326797	0	0	0	0	0	0	0	0	0	0	0	0	0.251953	0.764242	0.309966	0.851497	0.101702	0.63604	0.527434	0.452605	0.323333	#DIV/0!	#DIV/0!	#DIV/0!	#DIV/0!	#DIV/0!	#DIV/0!	#DIV/0!	#DIV/0!	#DIV/0!	#DIV/0!	#DIV/0!	#DIV/0!		0.63604	0.527434	0.452605	0.323333	0	0	0	0	0	0
[S]2	0.625	0.547915	0.441306	0.365898	0.251193	0	0	0	0	0	0	0	0	0	0	0	0						0.544672	0.435366	0.364535	0.249942	#DIV/0!	#DIV/0!	#DIV/0!	#DIV/0!	#DIV/0!	#DIV/0!	#DIV/0!	#DIV/0!	#DIV/0!	#DIV/0!	#DIV/0!	#DIV/0!		0.544672	0.435366	0.364535	0.249942	0	0	0	0	0	0
[S]3	0.25	0.373134	0.285201	0.233198	0.143266	0	0	0	0	0	0	0	0	0	0	0	0			Sum R2	0.000361787		0.380634	0.285735	0.230172	0.148691	#DIV/0!	#DIV/0!	#DIV/0!	#DIV/0!	#DIV/0!	#DIV/0!	#DIV/0!	#DIV/0!	#DIV/0!	#DIV/0!	#DIV/0!	#DIV/0!		0.380634	0.285735	0.230172	0.148691	0	0	0	0	0	0
[S]4	0.125	0.25	0.180897	0.141201	0.0834725	0	0	0	0	0	0	0	0	0	0	0	0			Sum residuals %	0.372395		0.253428	0.181671	0.142582	0.0887617	#DIV/0!	#DIV/0!	#DIV/0!	#DIV/0!	#DIV/0!	#DIV/0!	#DIV/0!	#DIV/0!	#DIV/0!	#DIV/0!	#DIV/0!	#DIV/0!		0.253428	0.181671	0.142582	0.0887617	0	0	0	0	0	0
[S]5	0.0625	0.160256	0.108295	0.0847458	0.0501002	0	0	0	0	0	0	0	0	0	0	0	0						0.151899	0.105109	0.0809625	0.0491458	#DIV/0!	#DIV/0!	#DIV/0!	#DIV/0!	#DIV/0!	#DIV/0!	#DIV/0!	#DIV/0!	#DIV/0!	#DIV/0!	#DIV/0!	#DIV/0!		0.151899	0.105109	0.0809625	0.0491458	0	0	0	0	0	0
[S]6	0	0	0	0	0	0	0	0	0	0	0	0	0	0	0	0	0						#DIV/0!	#DIV/0!	#DIV/0!	#DIV/0!	#DIV/0!	#DIV/0!	#DIV/0!	#DIV/0!	#DIV/0!	#DIV/0!	#DIV/0!	#DIV/0!	#DIV/0!	#DIV/0!	#DIV/0!	#DIV/0!		0	0	0	0	0	0	0	0	0	0
[S]7	0	0	0	0	0	0	0	0	0	0	0	0	0	0	0	0	0						#DIV/0!	#DIV/0!	#DIV/0!	#DIV/0!	#DIV/0!	#DIV/0!	#DIV/0!	#DIV/0!	#DIV/0!	#DIV/0!	#DIV/0!	#DIV/0!	#DIV/0!	#DIV/0!	#DIV/0!	#DIV/0!		0	0	0	0	0	0	0	0	0	0
[S]8	0	0	0	0	0	0	0	0	0	0	0	0	0	0	0	0	0						#DIV/0!	#DIV/0!	#DIV/0!	#DIV/0!	#DIV/0!	#DIV/0!	#DIV/0!	#DIV/0!	#DIV/0!	#DIV/0!	#DIV/0!	#DIV/0!	#DIV/0!	#DIV/0!	#DIV/0!	#DIV/0!		0	0	0	0	0	0	0	0	0	0
[S]9	0	0	0	0	0	0	0	0	0	0	0	0	0	0	0	0	0						#DIV/0!	#DIV/0!	#DIV/0!	#DIV/0!	#DIV/0!	#DIV/0!	#DIV/0!	#DIV/0!	#DIV/0!	#DIV/0!	#DIV/0!	#DIV/0!	#DIV/0!	#DIV/0!	#DIV/0!	#DIV/0!		0	0	0	0	0	0	0	0	0	0
[S]10	0	0	0	0	0	0	0	0	0	0	0	0	0	0	0	0	0						#DIV/0!	#DIV/0!	#DIV/0!	#DIV/0!	#DIV/0!	#DIV/0!	#DIV/0!	#DIV/0!	#DIV/0!	#DIV/0!	#DIV/0!	#DIV/0!	#DIV/0!	#DIV/0!	#DIV/0!	#DIV/0!		0	0	0	0	0	0	0	0	0	0
[S]11	0	0	0	0	0	0	0	0	0	0	0	0	0	0	0	0	0						#DIV/0!	#DIV/0!	#DIV/0!	#DIV/0!	#DIV/0!	#DIV/0!	#DIV/0!	#DIV/0!	#DIV/0!	#DIV/0!	#DIV/0!	#DIV/0!	#DIV/0!	#DIV/0!	#DIV/0!	#DIV/0!		0	0	0	0	0	0	0	0	0	0
[S]12	0	0	0	0	0	0	0	0	0	0	0	0	0	0	0	0	0						#DIV/0!	#DIV/0!	#DIV/0!	#DIV/0!	#DIV/0!	#DIV/0!	#DIV/0!	#DIV/0!	#DIV/0!	#DIV/0!	#DIV/0!	#DIV/0!	#DIV/0!	#DIV/0!	#DIV/0!	#DIV/0!		0	0	0	0	0	0	0	0	0	0
[S]13	0	0	0	0	0	0	0	0	0	0	0	0	0	0	0	0	0						#DIV/0!	#DIV/0!	#DIV/0!	#DIV/0!	#DIV/0!	#DIV/0!	#DIV/0!	#DIV/0!	#DIV/0!	#DIV/0!	#DIV/0!	#DIV/0!	#DIV/0!	#DIV/0!	#DIV/0!	#DIV/0!		0	0	0	0	0	0	0	0	0	0
[S]14	0	0	0	0	0	0	0	0	0	0	0	0	0	0	0	0	0						#DIV/0!	#DIV/0!	#DIV/0!	#DIV/0!	#DIV/0!	#DIV/0!	#DIV/0!	#DIV/0!	#DIV/0!	#DIV/0!	#DIV/0!	#DIV/0!	#DIV/0!	#DIV/0!	#DIV/0!	#DIV/0!		0	0	0	0	0	0	0	0	0	0
[S]15	0	0	0	0	0	0	0	0	0	0	0	0	0	0	0	0	0						#DIV/0!	#DIV/0!	#DIV/0!	#DIV/0!	#DIV/0!	#DIV/0!	#DIV/0!	#DIV/0!	#DIV/0!	#DIV/0!	#DIV/0!	#DIV/0!	#DIV/0!	#DIV/0!	#DIV/0!	#DIV/0!		0	0	0	0	0	0	0	0	0	0
	1	1	1	1	1	#DIV/0!	#DIV/0!	#DIV/0!	#DIV/0!	#DIV/0!	#DIV/0!	#DIV/0!	#DIV/0!	#DIV/0!	#DIV/0!	#DIV/0!	#DIV/0!																					1.25	1.25	0.63604	0.527434	0.452605	0.323333	#N/A	#N/A	#N/A	#N/A	#N/A	#N/A
	1	1	1	1	1	#DIV/0!	#DIV/0!	#DIV/0!	#DIV/0!	#DIV/0!	#DIV/0!	#DIV/0!	#DIV/0!	#DIV/0!	#DIV/0!	#DIV/0!	#DIV/0!					0.63857	0.63857	0.63604		-0.0025293	-0.0025293	4										0.625	0.625	0.544672	0.435366	0.364535	0.249942	#N/A	#N/A	#N/A	#N/A	#N/A	#N/A
	1	1	1	1	1	#DIV/0!	#DIV/0!	#DIV/0!	#DIV/0!	#DIV/0!	#DIV/0!	#DIV/0!	#DIV/0!	#DIV/0!	#DIV/0!	#DIV/0!	#DIV/0!					0.547915	0.547915	0.544672		-0.00324364	-0.00324364	4										0.25	0.25	0.380634	0.285735	0.230172	0.148691	#N/A	#N/A	#N/A	#N/A	#N/A	#N/A
	1	1	1	1	1	#DIV/0!	#DIV/0!	#DIV/0!	#DIV/0!	#DIV/0!	#DIV/0!	#DIV/0!	#DIV/0!	#DIV/0!	#DIV/0!	#DIV/0!	#DIV/0!					0.373134	0.373134	0.380634		0.00750003	0.00750003	4										0.125	0.125	0.253428	0.181671	0.142582	0.0887617	#N/A	#N/A	#N/A	#N/A	#N/A	#N/A
	1	1	1	1	1	#DIV/0!	#DIV/0!	#DIV/0!	#DIV/0!	#DIV/0!	#DIV/0!	#DIV/0!	#DIV/0!	#DIV/0!	#DIV/0!	#DIV/0!	#DIV/0!					0.25	0.25	0.253428		0.00342758	0.00342758	4										0.0625	0.0625	0.151899	0.105109	0.0809625	0.0491458	#N/A	#N/A	#N/A	#N/A	#N/A	#N/A
	#DIV/0!	#DIV/0!	#DIV/0!	#DIV/0!	#DIV/0!	#DIV/0!	#DIV/0!	#DIV/0!	#DIV/0!	#DIV/0!	#DIV/0!	#DIV/0!	#DIV/0!	#DIV/0!	#DIV/0!	#DIV/0!	#DIV/0!					0.160256	0.160256	0.151899		-0.00835725	-0.00835725	4										#DIV/0!	#N/A	#N/A	#N/A	#N/A	#N/A	#N/A	#N/A	#N/A	#N/A	#N/A	#N/A
	#DIV/0!	#DIV/0!	#DIV/0!	#DIV/0!	#DIV/0!	#DIV/0!	#DIV/0!	#DIV/0!	#DIV/0!	#DIV/0!	#DIV/0!	#DIV/0!	#DIV/0!	#DIV/0!	#DIV/0!	#DIV/0!	#DIV/0!					#DIV/0!	#N/A	#N/A		#DIV/0!		4										#DIV/0!	#N/A	#N/A	#N/A	#N/A	#N/A	#N/A	#N/A	#N/A	#N/A	#N/A	#N/A
	#DIV/0!	#DIV/0!	#DIV/0!	#DIV/0!	#DIV/0!	#DIV/0!	#DIV/0!	#DIV/0!	#DIV/0!	#DIV/0!	#DIV/0!	#DIV/0!	#DIV/0!	#DIV/0!	#DIV/0!	#DIV/0!	#DIV/0!					#DIV/0!	#N/A	#N/A		#DIV/0!		4										#DIV/0!	#N/A	#N/A	#N/A	#N/A	#N/A	#N/A	#N/A	#N/A	#N/A	#N/A	#N/A
	#DIV/0!	#DIV/0!	#DIV/0!	#DIV/0!	#DIV/0!	#DIV/0!	#DIV/0!	#DIV/0!	#DIV/0!	#DIV/0!	#DIV/0!	#DIV/0!	#DIV/0!	#DIV/0!	#DIV/0!	#DIV/0!	#DIV/0!					#DIV/0!	#N/A	#N/A		#DIV/0!		4										#DIV/0!	#N/A	#N/A	#N/A	#N/A	#N/A	#N/A	#N/A	#N/A	#N/A	#N/A	#N/A
	#DIV/0!	#DIV/0!	#DIV/0!	#DIV/0!	#DIV/0!	#DIV/0!	#DIV/0!	#DIV/0!	#DIV/0!	#DIV/0!	#DIV/0!	#DIV/0!	#DIV/0!	#DIV/0!	#DIV/0!	#DIV/0!	#DIV/0!					#DIV/0!	#N/A	#N/A		#DIV/0!		4										#DIV/0!	#N/A	#N/A	#N/A	#N/A	#N/A	#N/A	#N/A	#N/A	#N/A	#N/A	#N/A
	#DIV/0!	#DIV/0!	#DIV/0!	#DIV/0!	#DIV/0!	#DIV/0!	#DIV/0!	#DIV/0!	#DIV/0!	#DIV/0!	#DIV/0!	#DIV/0!	#DIV/0!	#DIV/0!	#DIV/0!	#DIV/0!	#DIV/0!					#DIV/0!	#N/A	#N/A		#DIV/0!		4										#DIV/0!	#N/A	#N/A	#N/A	#N/A	#N/A	#N/A	#N/A	#N/A	#N/A	#N/A	#N/A
	#DIV/0!	#DIV/0!	#DIV/0!	#DIV/0!	#DIV/0!	#DIV/0!	#DIV/0!	#DIV/0!	#DIV/0!	#DIV/0!	#DIV/0!	#DIV/0!	#DIV/0!	#DIV/0!	#DIV/0!	#DIV/0!	#DIV/0!					#DIV/0!	#N/A	#N/A		#DIV/0!		4										#DIV/0!	#N/A	#N/A	#N/A	#N/A	#N/A	#N/A	#N/A	#N/A	#N/A	#N/A	#N/A
	#DIV/0!	#DIV/0!	#DIV/0!	#DIV/0!	#DIV/0!	#DIV/0!	#DIV/0!	#DIV/0!	#DIV/0!	#DIV/0!	#DIV/0!	#DIV/0!	#DIV/0!	#DIV/0!	#DIV/0!	#DIV/0!	#DIV/0!					#DIV/0!	#N/A	#N/A		#DIV/0!		4										#DIV/0!	#N/A	#N/A	#N/A	#N/A	#N/A	#N/A	#N/A	#N/A	#N/A	#N/A	#N/A
	#DIV/0!	#DIV/0!	#DIV/0!	#DIV/0!	#DIV/0!	#DIV/0!	#DIV/0!	#DIV/0!	#DIV/0!	#DIV/0!	#DIV/0!	#DIV/0!	#DIV/0!	#DIV/0!	#DIV/0!	#DIV/0!	#DIV/0!					#DIV/0!	#N/A	#N/A		#DIV/0!		4										#DIV/0!	#N/A	#N/A	#N/A	#N/A	#N/A	#N/A	#N/A	#N/A	#N/A	#N/A	#N/A
	#DIV/0!	#DIV/0!	#DIV/0!	#DIV/0!	#DIV/0!	#DIV/0!	#DIV/0!	#DIV/0!	#DIV/0!	#DIV/0!	#DIV/0!	#DIV/0!	#DIV/0!	#DIV/0!	#DIV/0!	#DIV/0!	#DIV/0!					#DIV/0!	#N/A	#N/A		#DIV/0!		4										#DIV/0!	#N/A	#N/A	#N/A	#N/A	#N/A	#N/A	#N/A	#N/A	#N/A	#N/A	#N/A
																						#DIV/0!	#N/A	#N/A		#DIV/0!		4
																						0.519994	0.519994	0.527434		0.00744005	0.00744005	4											0.8	1.57223	1.89597	2.20943	3.09278	#N/A	#N/A	#N/A	#N/A	#N/A	#N/A
																						0.441306	0.441306	0.435366		-0.00593993	-0.00593993	4											1.6	1.83597	2.29692	2.74322	4.00093	#N/A	#N/A	#N/A	#N/A	#N/A	#N/A
																						0.285201	0.285201	0.285735		0.000533981	0.000533981	4											4	2.62719	3.49975	4.34458	6.72538	#N/A	#N/A	#N/A	#N/A	#N/A	#N/A
																						0.180897	0.180897	0.181671		0.000773411	0.000773411	4											8	3.9459	5.50447	7.01352	11.2661	#N/A	#N/A	#N/A	#N/A	#N/A	#N/A
																						0.108295	0.108295	0.105109		-0.0031861	-0.0031861	4											16	6.58332	9.5139	12.3514	20.3476	#N/A	#N/A	#N/A	#N/A	#N/A	#N/A
																						#DIV/0!	#N/A	#N/A		#DIV/0!		4											#N/A	#N/A	#N/A	#N/A	#N/A	#N/A	#N/A	#N/A	#N/A	#N/A	#N/A
																						#DIV/0!	#N/A	#N/A		#DIV/0!		4											#N/A	#N/A	#N/A	#N/A	#N/A	#N/A	#N/A	#N/A	#N/A	#N/A	#N/A
																						#DIV/0!	#N/A	#N/A		#DIV/0!		4											#N/A	#N/A	#N/A	#N/A	#N/A	#N/A	#N/A	#N/A	#N/A	#N/A	#N/A
																						#DIV/0!	#N/A	#N/A		#DIV/0!		4											#N/A	#N/A	#N/A	#N/A	#N/A	#N/A	#N/A	#N/A	#N/A	#N/A	#N/A
																						#DIV/0!	#N/A	#N/A		#DIV/0!		4											#N/A	#N/A	#N/A	#N/A	#N/A	#N/A	#N/A	#N/A	#N/A	#N/A	#N/A
																						#DIV/0!	#N/A	#N/A		#DIV/0!		4											#N/A	#N/A	#N/A	#N/A	#N/A	#N/A	#N/A	#N/A	#N/A	#N/A	#N/A
																						#DIV/0!	#N/A	#N/A		#DIV/0!		4											#N/A	#N/A	#N/A	#N/A	#N/A	#N/A	#N/A	#N/A	#N/A	#N/A	#N/A
																						#DIV/0!	#N/A	#N/A		#DIV/0!		4											#N/A	#N/A	#N/A	#N/A	#N/A	#N/A	#N/A	#N/A	#N/A	#N/A	#N/A
																						#DIV/0!	#N/A	#N/A		#DIV/0!		4											#N/A	#N/A	#N/A	#N/A	#N/A	#N/A	#N/A	#N/A	#N/A	#N/A	#N/A
																						#DIV/0!	#N/A	#N/A		#DIV/0!		4											#N/A	#N/A	#N/A	#N/A	#N/A	#N/A	#N/A	#N/A	#N/A	#N/A	#N/A
																						0.450106	0.450106	0.452605		0.0024991	0.0024991	4
																						0.365898	0.365898	0.364535		-0.00136317	-0.00136317	4												0.63857	0.519994	0.450106	0.326797	#DIV/0!	#DIV/0!	#DIV/0!	#DIV/0!	#DIV/0!	#DIV/0!
																						0.233198	0.233198	0.230172		-0.00302634	-0.00302634	4												0.547915	0.441306	0.365898	0.251193	#DIV/0!	#DIV/0!	#DIV/0!	#DIV/0!	#DIV/0!	#DIV/0!
																						0.141201	0.141201	0.142582		0.00138073	0.00138073	4												0.373134	0.285201	0.233198	0.143266	#DIV/0!	#DIV/0!	#DIV/0!	#DIV/0!	#DIV/0!	#DIV/0!
																						0.0847458	0.0847458	0.0809625		-0.00378323	-0.00378323	4												0.25	0.180897	0.141201	0.0834725	#DIV/0!	#DIV/0!	#DIV/0!	#DIV/0!	#DIV/0!	#DIV/0!
																						#DIV/0!	#N/A	#N/A		#DIV/0!		4												0.160256	0.108295	0.0847458	0.0501002	#DIV/0!	#DIV/0!	#DIV/0!	#DIV/0!	#DIV/0!	#DIV/0!
																						#DIV/0!	#N/A	#N/A		#DIV/0!		4												#DIV/0!	#DIV/0!	#DIV/0!	#DIV/0!	#DIV/0!	#DIV/0!	#DIV/0!	#DIV/0!	#DIV/0!	#DIV/0!
																						#DIV/0!	#N/A	#N/A		#DIV/0!		4												#DIV/0!	#DIV/0!	#DIV/0!	#DIV/0!	#DIV/0!	#DIV/0!	#DIV/0!	#DIV/0!	#DIV/0!	#DIV/0!
																						#DIV/0!	#N/A	#N/A		#DIV/0!		4												#DIV/0!	#DIV/0!	#DIV/0!	#DIV/0!	#DIV/0!	#DIV/0!	#DIV/0!	#DIV/0!	#DIV/0!	#DIV/0!
																						#DIV/0!	#N/A	#N/A		#DIV/0!		4												#DIV/0!	#DIV/0!	#DIV/0!	#DIV/0!	#DIV/0!	#DIV/0!	#DIV/0!	#DIV/0!	#DIV/0!	#DIV/0!
																						#DIV/0!	#N/A	#N/A		#DIV/0!		4												#DIV/0!	#DIV/0!	#DIV/0!	#DIV/0!	#DIV/0!	#DIV/0!	#DIV/0!	#DIV/0!	#DIV/0!	#DIV/0!
																						#DIV/0!	#N/A	#N/A		#DIV/0!		4												#DIV/0!	#DIV/0!	#DIV/0!	#DIV/0!	#DIV/0!	#DIV/0!	#DIV/0!	#DIV/0!	#DIV/0!	#DIV/0!
																						#DIV/0!	#N/A	#N/A		#DIV/0!		4												#DIV/0!	#DIV/0!	#DIV/0!	#DIV/0!	#DIV/0!	#DIV/0!	#DIV/0!	#DIV/0!	#DIV/0!	#DIV/0!
																						#DIV/0!	#N/A	#N/A		#DIV/0!		4												#DIV/0!	#DIV/0!	#DIV/0!	#DIV/0!	#DIV/0!	#DIV/0!	#DIV/0!	#DIV/0!	#DIV/0!	#DIV/0!
																						#DIV/0!	#N/A	#N/A		#DIV/0!		4												#DIV/0!	#DIV/0!	#DIV/0!	#DIV/0!	#DIV/0!	#DIV/0!	#DIV/0!	#DIV/0!	#DIV/0!	#DIV/0!
																						0.326797	0.326797	0.323333		-0.00346391	-0.00346391	4												#DIV/0!	#DIV/0!	#DIV/0!	#DIV/0!	#DIV/0!	#DIV/0!	#DIV/0!	#DIV/0!	#DIV/0!	#DIV/0!
																						0.251193	0.251193	0.249942		-0.00125131	-0.00125131	4
																						0.143266	0.143266	0.148691		0.0054241	0.0054241	4												1/s	0	0.05	0.1	0.25	0	0	0	0	0
																						0.0834725	0.0834725	0.0887617		0.00528927	0.00528927	4											1	0.8	1.57223	1.89597	2.20943	3.09278	#N/A	#N/A	#N/A	#N/A	#N/A
																						0.0501002	0.0501002	0.0491458		-0.00095436	-0.00095436	4											2	1.6	1.83597	2.29692	2.74322	4.00093	#N/A	#N/A	#N/A	#N/A	#N/A
																						#DIV/0!	#N/A	#N/A		#DIV/0!		4											3	4	2.62719	3.49975	4.34458	6.72538	#N/A	#N/A	#N/A	#N/A	#N/A
																						#DIV/0!	#N/A	#N/A		#DIV/0!		4											4	8	3.9459	5.50447	7.01352	11.2661	#N/A	#N/A	#N/A	#N/A	#N/A
																						#DIV/0!	#N/A	#N/A		#DIV/0!		4											5	16	6.58332	9.5139	12.3514	20.3476	#N/A	#N/A	#N/A	#N/A	#N/A
																						#DIV/0!	#N/A	#N/A		#DIV/0!		4											6	#N/A	#N/A	#N/A	#N/A	#N/A	#N/A	#N/A	#N/A	#N/A	#N/A
																						#DIV/0!	#N/A	#N/A		#DIV/0!		4											7	#N/A	#N/A	#N/A	#N/A	#N/A	#N/A	#N/A	#N/A	#N/A	#N/A
																						#DIV/0!	#N/A	#N/A		#DIV/0!		4											8	#N/A	#N/A	#N/A	#N/A	#N/A	#N/A	#N/A	#N/A	#N/A	#N/A
																						#DIV/0!	#N/A	#N/A		#DIV/0!		4											9	#N/A	#N/A	#N/A	#N/A	#N/A	#N/A	#N/A	#N/A	#N/A	#N/A
																						#DIV/0!	#N/A	#N/A		#DIV/0!		4											10	#N/A	#N/A	#N/A	#N/A	#N/A	#N/A	#N/A	#N/A	#N/A	#N/A
																						#DIV/0!	#N/A	#N/A		#DIV/0!		4											11	#N/A	#N/A	#N/A	#N/A	#N/A	#N/A	#N/A	#N/A	#N/A	#N/A
																						#DIV/0!	#N/A	#N/A		#DIV/0!		4											12	#N/A	#N/A	#N/A	#N/A	#N/A	#N/A	#N/A	#N/A	#N/A	#N/A
																						#DIV/0!	#N/A	#N/A		#DIV/0!		4											13	#N/A	#N/A	#N/A	#N/A	#N/A	#N/A	#N/A	#N/A	#N/A	#N/A
																						#DIV/0!	#N/A	#N/A		#DIV/0!		4											14	#N/A	#N/A	#N/A	#N/A	#N/A	#N/A	#N/A	#N/A	#N/A	#N/A
																						#DIV/0!	#N/A	#N/A		#DIV/0!		4											15	#N/A	#N/A	#N/A	#N/A	#N/A	#N/A	#N/A	#N/A	#N/A	#N/A
																						#DIV/0!	#N/A	#N/A		#DIV/0!		4
																						#DIV/0!	#N/A	#N/A		#DIV/0!		4
																						#DIV/0!	#N/A	#N/A		#DIV/0!		4
																						#DIV/0!	#N/A	#N/A		#DIV/0!		4
																						#DIV/0!	#N/A	#N/A		#DIV/0!		4
																						#DIV/0!	#N/A	#N/A		#DIV/0!		4
																						#DIV/0!	#N/A	#N/A		#DIV/0!		4
																						#DIV/0!	#N/A	#N/A		#DIV/0!		4
																						#DIV/0!	#N/A	#N/A		#DIV/0!		4
																						#DIV/0!	#N/A	#N/A		#DIV/0!		4
																						#DIV/0!	#N/A	#N/A		#DIV/0!		4
																						#DIV/0!	#N/A	#N/A		#DIV/0!		4
																						#DIV/0!	#N/A	#N/A		#DIV/0!		4
																						#DIV/0!	#N/A	#N/A		#DIV/0!		4
																						#DIV/0!	#N/A	#N/A		#DIV/0!		4
																						#DIV/0!	#N/A	#N/A		#DIV/0!		4
																						#DIV/0!	#N/A	#N/A		#DIV/0!		4
																						#DIV/0!	#N/A	#N/A		#DIV/0!		4
																						#DIV/0!	#N/A	#N/A		#DIV/0!		4
																						#DIV/0!	#N/A	#N/A		#DIV/0!		4
																						#DIV/0!	#N/A	#N/A		#DIV/0!		4
																						#DIV/0!	#N/A	#N/A		#DIV/0!		4
																						#DIV/0!	#N/A	#N/A		#DIV/0!		4
																						#DIV/0!	#N/A	#N/A		#DIV/0!		4
																						#DIV/0!	#N/A	#N/A		#DIV/0!		4
																						#DIV/0!	#N/A	#N/A		#DIV/0!		4
																						#DIV/0!	#N/A	#N/A		#DIV/0!		4
																						#DIV/0!	#N/A	#N/A		#DIV/0!		4
																						#DIV/0!	#N/A	#N/A		#DIV/0!		4
																						#DIV/0!	#N/A	#N/A		#DIV/0!		4
																						#DIV/0!	#N/A	#N/A		#DIV/0!		4
																						#DIV/0!	#N/A	#N/A		#DIV/0!		4
																						#DIV/0!	#N/A	#N/A		#DIV/0!		4
																						#DIV/0!	#N/A	#N/A		#DIV/0!		4
																						#DIV/0!	#N/A	#N/A		#DIV/0!		4
																						#DIV/0!	#N/A	#N/A		#DIV/0!		4
																						#DIV/0!	#N/A	#N/A		#DIV/0!		4
																						#DIV/0!	#N/A	#N/A		#DIV/0!		4
																						#DIV/0!	#N/A	#N/A		#DIV/0!		4
																						#DIV/0!	#N/A	#N/A		#DIV/0!		4
																						#DIV/0!	#N/A	#N/A		#DIV/0!		4
																						#DIV/0!	#N/A	#N/A		#DIV/0!		4
																						#DIV/0!	#N/A	#N/A		#DIV/0!		4
																						#DIV/0!	#N/A	#N/A		#DIV/0!		4
																						#DIV/0!	#N/A	#N/A		#DIV/0!		4
																						#DIV/0!	#N/A	#N/A		#DIV/0!		4
																						#DIV/0!	#N/A	#N/A		#DIV/0!		4
																						#DIV/0!	#N/A	#N/A		#DIV/0!		4
																						#DIV/0!	#N/A	#N/A		#DIV/0!		4
																						#DIV/0!	#N/A	#N/A		#DIV/0!		4
																						#DIV/0!	#N/A	#N/A		#DIV/0!		4
																						#DIV/0!	#N/A	#N/A		#DIV/0!		4
																						#DIV/0!	#N/A	#N/A		#DIV/0!		4
																						#DIV/0!	#N/A	#N/A		#DIV/0!		4
																						#DIV/0!	#N/A	#N/A		#DIV/0!		4
																						#DIV/0!	#N/A	#N/A		#DIV/0!		4
																						#DIV/0!	#N/A	#N/A		#DIV/0!		4
																						#DIV/0!	#N/A	#N/A		#DIV/0!		4
																						#DIV/0!	#N/A	#N/A		#DIV/0!		4
																						#DIV/0!	#N/A	#N/A		#DIV/0!		4
																						#DIV/0!	#N/A	#N/A		#DIV/0!		4
																						#DIV/0!	#N/A	#N/A		#DIV/0!		4
																						#DIV/0!	#N/A	#N/A		#DIV/0!		4
																						#DIV/0!	#N/A	#N/A		#DIV/0!		4
																						#DIV/0!	#N/A	#N/A		#DIV/0!		4
																						#DIV/0!	#N/A	#N/A		#DIV/0!		4
																						#DIV/0!	#N/A	#N/A		#DIV/0!		4
																						#DIV/0!	#N/A	#N/A		#DIV/0!		4
																						#DIV/0!	#N/A	#N/A		#DIV/0!		4
																						#DIV/0!	#N/A	#N/A		#DIV/0!		4
																						#DIV/0!	#N/A	#N/A		#DIV/0!		4
																						#DIV/0!	#N/A	#N/A		#DIV/0!		4
																						#DIV/0!	#N/A	#N/A		#DIV/0!		4
																						#DIV/0!	#N/A	#N/A		#DIV/0!		4
																						#DIV/0!	#N/A	#N/A		#DIV/0!		4
																						#DIV/0!	#N/A	#N/A		#DIV/0!		4
																						#DIV/0!	#N/A	#N/A		#DIV/0!		4
																						#DIV/0!	#N/A	#N/A		#DIV/0!		4
																						#DIV/0!	#N/A	#N/A		#DIV/0!		4
																						#DIV/0!	#N/A	#N/A		#DIV/0!		4
																						#DIV/0!	#N/A	#N/A		#DIV/0!		4
																						#DIV/0!	#N/A	#N/A		#DIV/0!		4
																						#DIV/0!	#N/A	#N/A		#DIV/0!		4
																						#DIV/0!	#N/A	#N/A		#DIV/0!		4
																						#DIV/0!	#N/A	#N/A		#DIV/0!		4
																						#DIV/0!	#N/A	#N/A		#DIV/0!		4
																						#DIV/0!	#N/A	#N/A		#DIV/0!		4
																						#DIV/0!	#N/A	#N/A		#DIV/0!		4
																						#DIV/0!	#N/A	#N/A		#DIV/0!		4
																						#DIV/0!	#N/A	#N/A		#DIV/0!		4
																						#DIV/0!	#N/A	#N/A		#DIV/0!		4
																						#DIV/0!	#N/A	#N/A		#DIV/0!		4
																						#DIV/0!	#N/A	#N/A		#DIV/0!		4
																						#DIV/0!	#N/A	#N/A		#DIV/0!		4
																						#DIV/0!	#N/A	#N/A		#DIV/0!		4
																						#DIV/0!	#N/A	#N/A		#DIV/0!		4
																						#DIV/0!	#N/A	#N/A		#DIV/0!		4
																						#DIV/0!	#N/A	#N/A		#DIV/0!		4
																						#DIV/0!	#N/A	#N/A		#DIV/0!		4
																						#DIV/0!	#N/A	#N/A		#DIV/0!		4
																						#DIV/0!	#N/A	#N/A		#DIV/0!		4
																						#DIV/0!	#N/A	#N/A		#DIV/0!		4
																						#DIV/0!	#N/A	#N/A		#DIV/0!		4
																						#DIV/0!	#N/A	#N/A		#DIV/0!		4
																						#DIV/0!	#N/A	#N/A		#DIV/0!		4
																						#DIV/0!	#N/A	#N/A		#DIV/0!		4
																						#DIV/0!	#N/A	#N/A		#DIV/0!		4
																						#DIV/0!	#N/A	#N/A		#DIV/0!		4
																						#DIV/0!	#N/A	#N/A		#DIV/0!		4
																						#DIV/0!	#N/A	#N/A		#DIV/0!		4
																						#DIV/0!	#N/A	#N/A		#DIV/0!		4
																						#DIV/0!	#N/A	#N/A		#DIV/0!		4
																						#DIV/0!	#N/A	#N/A		#DIV/0!		4
																						#DIV/0!	#N/A	#N/A		#DIV/0!		4
																						#DIV/0!	#N/A	#N/A		#DIV/0!		4
																						#DIV/0!	#N/A	#N/A		#DIV/0!		4
																						#DIV/0!	#N/A	#N/A		#DIV/0!		4
																						#DIV/0!	#N/A	#N/A		#DIV/0!		4
																						#DIV/0!	#N/A	#N/A		#DIV/0!		4
																						#DIV/0!	#N/A	#N/A		#DIV/0!		4
																						#DIV/0!	#N/A	#N/A		#DIV/0!		4
																						#DIV/0!	#N/A	#N/A		#DIV/0!		4
																						#DIV/0!	#N/A	#N/A		#DIV/0!		4
																						#DIV/0!	#N/A	#N/A		#DIV/0!		4
																						#DIV/0!	#N/A	#N/A		#DIV/0!		4
																						#DIV/0!	#N/A	#N/A		#DIV/0!		4
																						#DIV/0!	#N/A	#N/A		#DIV/0!		4
																						#DIV/0!	#N/A	#N/A		#DIV/0!		4
																						#DIV/0!	#N/A	#N/A		#DIV/0!		4
																						#DIV/0!	#N/A	#N/A		#DIV/0!		4
																						#DIV/0!	#N/A	#N/A		#DIV/0!		4
																						#DIV/0!	#N/A	#N/A		#DIV/0!		4
																						#DIV/0!	#N/A	#N/A		#DIV/0!		4
																						#DIV/0!	#N/A	#N/A		#DIV/0!		4
																						#DIV/0!	#N/A	#N/A		#DIV/0!		4
																						#DIV/0!	#N/A	#N/A		#DIV/0!		4
																						#DIV/0!	#N/A	#N/A		#DIV/0!		4
																						#DIV/0!	#N/A	#N/A		#DIV/0!		4
																						#DIV/0!	#N/A	#N/A		#DIV/0!		4
																						#DIV/0!	#N/A	#N/A		#DIV/0!		4
																						#DIV/0!	#N/A	#N/A		#DIV/0!		4
																						#DIV/0!	#N/A	#N/A		#DIV/0!		4
																						#DIV/0!	#N/A	#N/A		#DIV/0!		4
																						#DIV/0!	#N/A	#N/A		#DIV/0!		4
																						#DIV/0!	#N/A	#N/A		#DIV/0!		4
																						#DIV/0!	#N/A	#N/A		#DIV/0!		4
																						#DIV/0!	#N/A	#N/A		#DIV/0!		4
																						#DIV/0!	#N/A	#N/A		#DIV/0!		4
																						#DIV/0!	#N/A	#N/A		#DIV/0!		4
																						#DIV/0!	#N/A	#N/A		#DIV/0!		4
																						#DIV/0!	#N/A	#N/A		#DIV/0!		4
																						#DIV/0!	#N/A	#N/A		#DIV/0!		4
																						#DIV/0!	#N/A	#N/A		#DIV/0!		4
																						#DIV/0!	#N/A	#N/A		#DIV/0!		4
																						#DIV/0!	#N/A	#N/A		#DIV/0!		4
																						#DIV/0!	#N/A	#N/A		#DIV/0!		4
																						#DIV/0!	#N/A	#N/A		#DIV/0!		4
																						#DIV/0!	#N/A	#N/A		#DIV/0!		4
																						#DIV/0!	#N/A	#N/A		#DIV/0!		4
																						#DIV/0!	#N/A	#N/A		#DIV/0!		4
																						#DIV/0!	#N/A	#N/A		#DIV/0!		4
																						#DIV/0!	#N/A	#N/A		#DIV/0!		4
																						#DIV/0!	#N/A	#N/A		#DIV/0!		4
																						#DIV/0!	#N/A	#N/A		#DIV/0!		4
																						#DIV/0!	#N/A	#N/A		#DIV/0!		4
																						#DIV/0!	#N/A	#N/A		#DIV/0!		4
																						#DIV/0!	#N/A	#N/A		#DIV/0!		4
																						#DIV/0!	#N/A	#N/A		#DIV/0!		4
																						#DIV/0!	#N/A	#N/A		#DIV/0!		4
																						#DIV/0!	#N/A	#N/A		#DIV/0!		4
																						#DIV/0!	#N/A	#N/A		#DIV/0!		4
																						#DIV/0!	#N/A	#N/A		#DIV/0!		4
																						#DIV/0!	#N/A	#N/A		#DIV/0!		4
																						#DIV/0!	#N/A	#N/A		#DIV/0!		4
																						#DIV/0!	#N/A	#N/A		#DIV/0!		4
																						#DIV/0!	#N/A	#N/A		#DIV/0!		4
																						#DIV/0!	#N/A	#N/A		#DIV/0!		4
[truncated: 54 more columns]

## Sheet: Modifier equation
																							Calculated values
		No Inhibitor	[I]1	[I]2	[I]3	[I]4	[I]5	[I]6	[I]7	[I]8	[I]9	[I]10	[I]11	[I]12	[I]13	[I]14	[I]15					Ki	No Inhibitor	[I]1	[I]2	[I]3	[I]4	[I]5	[I]6	[I]7	[I]8	[I]9	[I]10	[I]11	[I]12	[I]13	[I]14	[I]15
		0	0.05	0.1	0.25	0	0	0	0	0	0	0	0	0	0	0	0	K1	0.251953	V1	0.764242	0.309961	0	0.05	0.1	0.25	0	0	0	0	0	0	0	0	0	0	0	0
[S]1	1.25	0.63857	0.519994	0.450106	0.326797	0	0	0	0	0	0	0	0	0	0	0	0	K2	0.85149	V2	0.0777309		0.63604	0.527434	0.452605	0.323334	#DIV/0!	#DIV/0!	#DIV/0!	#DIV/0!	#DIV/0!	#DIV/0!	#DIV/0!	#DIV/0!	#DIV/0!	#DIV/0!	#DIV/0!	#DIV/0!		0.63604	0.527434	0.452605	0.323334	0	0	0	0	0	0
[S]2	0.625	0.547915	0.441306	0.365898	0.251193	0	0	0	0	0	0	0	0	0	0	0	0						0.544672	0.435366	0.364535	0.249942	#DIV/0!	#DIV/0!	#DIV/0!	#DIV/0!	#DIV/0!	#DIV/0!	#DIV/0!	#DIV/0!	#DIV/0!	#DIV/0!	#DIV/0!	#DIV/0!		0.544672	0.435366	0.364535	0.249942	0	0	0	0	0	0
[S]3	0.25	0.373134	0.285201	0.233198	0.143266	0	0	0	0	0	0	0	0	0	0	0	0						0.380634	0.285735	0.230172	0.148691	#DIV/0!	#DIV/0!	#DIV/0!	#DIV/0!	#DIV/0!	#DIV/0!	#DIV/0!	#DIV/0!	#DIV/0!	#DIV/0!	#DIV/0!	#DIV/0!		0.380634	0.285735	0.230172	0.148691	0	0	0	0	0	0
[S]4	0.125	0.25	0.180897	0.141201	0.0834725	0	0	0	0	0	0	0	0	0	0	0	0						0.253428	0.181671	0.142582	0.0887618	#DIV/0!	#DIV/0!	#DIV/0!	#DIV/0!	#DIV/0!	#DIV/0!	#DIV/0!	#DIV/0!	#DIV/0!	#DIV/0!	#DIV/0!	#DIV/0!		0.253428	0.181671	0.142582	0.0887618	0	0	0	0	0	0
[S]5	0.0625	0.160256	0.108295	0.0847458	0.0501002	0	0	0	0	0	0	0	0	0	0	0	0						0.151899	0.105109	0.0809625	0.0491459	#DIV/0!	#DIV/0!	#DIV/0!	#DIV/0!	#DIV/0!	#DIV/0!	#DIV/0!	#DIV/0!	#DIV/0!	#DIV/0!	#DIV/0!	#DIV/0!		0.151899	0.105109	0.0809625	0.0491459	0	0	0	0	0	0
[S]6	0	0	0	0	0	0	0	0	0	0	0	0	0	0	0	0	0			Sum R2	0.000361787		#DIV/0!	#DIV/0!	#DIV/0!	#DIV/0!	#DIV/0!	#DIV/0!	#DIV/0!	#DIV/0!	#DIV/0!	#DIV/0!	#DIV/0!	#DIV/0!	#DIV/0!	#DIV/0!	#DIV/0!	#DIV/0!		0	0	0	0	0	0	0	0	0	0
[S]7	0	0	0	0	0	0	0	0	0	0	0	0	0	0	0	0	0			Sum residuals %	0.372395		#DIV/0!	#DIV/0!	#DIV/0!	#DIV/0!	#DIV/0!	#DIV/0!	#DIV/0!	#DIV/0!	#DIV/0!	#DIV/0!	#DIV/0!	#DIV/0!	#DIV/0!	#DIV/0!	#DIV/0!	#DIV/0!		0	0	0	0	0	0	0	0	0	0
[S]8	0	0	0	0	0	0	0	0	0	0	0	0	0	0	0	0	0						#DIV/0!	#DIV/0!	#DIV/0!	#DIV/0!	#DIV/0!	#DIV/0!	#DIV/0!	#DIV/0!	#DIV/0!	#DIV/0!	#DIV/0!	#DIV/0!	#DIV/0!	#DIV/0!	#DIV/0!	#DIV/0!		0	0	0	0	0	0	0	0	0	0
[S]9	0	0	0	0	0	0	0	0	0	0	0	0	0	0	0	0	0						#DIV/0!	#DIV/0!	#DIV/0!	#DIV/0!	#DIV/0!	#DIV/0!	#DIV/0!	#DIV/0!	#DIV/0!	#DIV/0!	#DIV/0!	#DIV/0!	#DIV/0!	#DIV/0!	#DIV/0!	#DIV/0!		0	0	0	0	0	0	0	0	0	0
[S]10	0	0	0	0	0	0	0	0	0	0	0	0	0	0	0	0	0						#DIV/0!	#DIV/0!	#DIV/0!	#DIV/0!	#DIV/0!	#DIV/0!	#DIV/0!	#DIV/0!	#DIV/0!	#DIV/0!	#DIV/0!	#DIV/0!	#DIV/0!	#DIV/0!	#DIV/0!	#DIV/0!		0	0	0	0	0	0	0	0	0	0
[S]11	0	0	0	0	0	0	0	0	0	0	0	0	0	0	0	0	0						#DIV/0!	#DIV/0!	#DIV/0!	#DIV/0!	#DIV/0!	#DIV/0!	#DIV/0!	#DIV/0!	#DIV/0!	#DIV/0!	#DIV/0!	#DIV/0!	#DIV/0!	#DIV/0!	#DIV/0!	#DIV/0!		0	0	0	0	0	0	0	0	0	0
[S]12	0	0	0	0	0	0	0	0	0	0	0	0	0	0	0	0	0						#DIV/0!	#DIV/0!	#DIV/0!	#DIV/0!	#DIV/0!	#DIV/0!	#DIV/0!	#DIV/0!	#DIV/0!	#DIV/0!	#DIV/0!	#DIV/0!	#DIV/0!	#DIV/0!	#DIV/0!	#DIV/0!		0	0	0	0	0	0	0	0	0	0
[S]13	0	0	0	0	0	0	0	0	0	0	0	0	0	0	0	0	0						#DIV/0!	#DIV/0!	#DIV/0!	#DIV/0!	#DIV/0!	#DIV/0!	#DIV/0!	#DIV/0!	#DIV/0!	#DIV/0!	#DIV/0!	#DIV/0!	#DIV/0!	#DIV/0!	#DIV/0!	#DIV/0!		0	0	0	0	0	0	0	0	0	0
[S]14	0	0	0	0	0	0	0	0	0	0	0	0	0	0	0	0	0						#DIV/0!	#DIV/0!	#DIV/0!	#DIV/0!	#DIV/0!	#DIV/0!	#DIV/0!	#DIV/0!	#DIV/0!	#DIV/0!	#DIV/0!	#DIV/0!	#DIV/0!	#DIV/0!	#DIV/0!	#DIV/0!		0	0	0	0	0	0	0	0	0	0
[S]15	0	0	0	0	0	0	0	0	0	0	0	0	0	0	0	0	0						#DIV/0!	#DIV/0!	#DIV/0!	#DIV/0!	#DIV/0!	#DIV/0!	#DIV/0!	#DIV/0!	#DIV/0!	#DIV/0!	#DIV/0!	#DIV/0!	#DIV/0!	#DIV/0!	#DIV/0!	#DIV/0!		0	0	0	0	0	0	0	0	0	0
	1	1	1	1	1	#DIV/0!	#DIV/0!	#DIV/0!	#DIV/0!	#DIV/0!	#DIV/0!	#DIV/0!	#DIV/0!	#DIV/0!	#DIV/0!	#DIV/0!	#DIV/0!																					1.25	1.25	0.63604	0.527434	0.452605	0.323334	#N/A	#N/A	#N/A	#N/A	#N/A	#N/A
	1	1	1	1	1	#DIV/0!	#DIV/0!	#DIV/0!	#DIV/0!	#DIV/0!	#DIV/0!	#DIV/0!	#DIV/0!	#DIV/0!	#DIV/0!	#DIV/0!	#DIV/0!					0.63857	0.63857	0.63604		-0.0025291	-0.0025291	5										0.625	0.625	0.544672	0.435366	0.364535	0.249942	#N/A	#N/A	#N/A	#N/A	#N/A	#N/A
	1	1	1	1	1	#DIV/0!	#DIV/0!	#DIV/0!	#DIV/0!	#DIV/0!	#DIV/0!	#DIV/0!	#DIV/0!	#DIV/0!	#DIV/0!	#DIV/0!	#DIV/0!					0.547915	0.547915	0.544672		-0.00324346	-0.00324346	5										0.25	0.25	0.380634	0.285735	0.230172	0.148691	#N/A	#N/A	#N/A	#N/A	#N/A	#N/A
	1	1	1	1	1	#DIV/0!	#DIV/0!	#DIV/0!	#DIV/0!	#DIV/0!	#DIV/0!	#DIV/0!	#DIV/0!	#DIV/0!	#DIV/0!	#DIV/0!	#DIV/0!					0.373134	0.373134	0.380634		0.00750016	0.00750016	5										0.125	0.125	0.253428	0.181671	0.142582	0.0887618	#N/A	#N/A	#N/A	#N/A	#N/A	#N/A
	1	1	1	1	1	#DIV/0!	#DIV/0!	#DIV/0!	#DIV/0!	#DIV/0!	#DIV/0!	#DIV/0!	#DIV/0!	#DIV/0!	#DIV/0!	#DIV/0!	#DIV/0!					0.25	0.25	0.253428		0.00342767	0.00342767	5										0.0625	0.0625	0.151899	0.105109	0.0809625	0.0491459	#N/A	#N/A	#N/A	#N/A	#N/A	#N/A
	#DIV/0!	#DIV/0!	#DIV/0!	#DIV/0!	#DIV/0!	#DIV/0!	#DIV/0!	#DIV/0!	#DIV/0!	#DIV/0!	#DIV/0!	#DIV/0!	#DIV/0!	#DIV/0!	#DIV/0!	#DIV/0!	#DIV/0!					0.160256	0.160256	0.151899		-0.0083572	-0.0083572	5										#DIV/0!	#N/A	#N/A	#N/A	#N/A	#N/A	#N/A	#N/A	#N/A	#N/A	#N/A	#N/A
	#DIV/0!	#DIV/0!	#DIV/0!	#DIV/0!	#DIV/0!	#DIV/0!	#DIV/0!	#DIV/0!	#DIV/0!	#DIV/0!	#DIV/0!	#DIV/0!	#DIV/0!	#DIV/0!	#DIV/0!	#DIV/0!	#DIV/0!					#DIV/0!	#N/A	#N/A		#DIV/0!		5										#DIV/0!	#N/A	#N/A	#N/A	#N/A	#N/A	#N/A	#N/A	#N/A	#N/A	#N/A	#N/A
	#DIV/0!	#DIV/0!	#DIV/0!	#DIV/0!	#DIV/0!	#DIV/0!	#DIV/0!	#DIV/0!	#DIV/0!	#DIV/0!	#DIV/0!	#DIV/0!	#DIV/0!	#DIV/0!	#DIV/0!	#DIV/0!	#DIV/0!					#DIV/0!	#N/A	#N/A		#DIV/0!		5										#DIV/0!	#N/A	#N/A	#N/A	#N/A	#N/A	#N/A	#N/A	#N/A	#N/A	#N/A	#N/A
	#DIV/0!	#DIV/0!	#DIV/0!	#DIV/0!	#DIV/0!	#DIV/0!	#DIV/0!	#DIV/0!	#DIV/0!	#DIV/0!	#DIV/0!	#DIV/0!	#DIV/0!	#DIV/0!	#DIV/0!	#DIV/0!	#DIV/0!					#DIV/0!	#N/A	#N/A		#DIV/0!		5										#DIV/0!	#N/A	#N/A	#N/A	#N/A	#N/A	#N/A	#N/A	#N/A	#N/A	#N/A	#N/A
	#DIV/0!	#DIV/0!	#DIV/0!	#DIV/0!	#DIV/0!	#DIV/0!	#DIV/0!	#DIV/0!	#DIV/0!	#DIV/0!	#DIV/0!	#DIV/0!	#DIV/0!	#DIV/0!	#DIV/0!	#DIV/0!	#DIV/0!					#DIV/0!	#N/A	#N/A		#DIV/0!		5										#DIV/0!	#N/A	#N/A	#N/A	#N/A	#N/A	#N/A	#N/A	#N/A	#N/A	#N/A	#N/A
	#DIV/0!	#DIV/0!	#DIV/0!	#DIV/0!	#DIV/0!	#DIV/0!	#DIV/0!	#DIV/0!	#DIV/0!	#DIV/0!	#DIV/0!	#DIV/0!	#DIV/0!	#DIV/0!	#DIV/0!	#DIV/0!	#DIV/0!					#DIV/0!	#N/A	#N/A		#DIV/0!		5										#DIV/0!	#N/A	#N/A	#N/A	#N/A	#N/A	#N/A	#N/A	#N/A	#N/A	#N/A	#N/A
	#DIV/0!	#DIV/0!	#DIV/0!	#DIV/0!	#DIV/0!	#DIV/0!	#DIV/0!	#DIV/0!	#DIV/0!	#DIV/0!	#DIV/0!	#DIV/0!	#DIV/0!	#DIV/0!	#DIV/0!	#DIV/0!	#DIV/0!					#DIV/0!	#N/A	#N/A		#DIV/0!		5										#DIV/0!	#N/A	#N/A	#N/A	#N/A	#N/A	#N/A	#N/A	#N/A	#N/A	#N/A	#N/A
	#DIV/0!	#DIV/0!	#DIV/0!	#DIV/0!	#DIV/0!	#DIV/0!	#DIV/0!	#DIV/0!	#DIV/0!	#DIV/0!	#DIV/0!	#DIV/0!	#DIV/0!	#DIV/0!	#DIV/0!	#DIV/0!	#DIV/0!					#DIV/0!	#N/A	#N/A		#DIV/0!		5										#DIV/0!	#N/A	#N/A	#N/A	#N/A	#N/A	#N/A	#N/A	#N/A	#N/A	#N/A	#N/A
	#DIV/0!	#DIV/0!	#DIV/0!	#DIV/0!	#DIV/0!	#DIV/0!	#DIV/0!	#DIV/0!	#DIV/0!	#DIV/0!	#DIV/0!	#DIV/0!	#DIV/0!	#DIV/0!	#DIV/0!	#DIV/0!	#DIV/0!					#DIV/0!	#N/A	#N/A		#DIV/0!		5										#DIV/0!	#N/A	#N/A	#N/A	#N/A	#N/A	#N/A	#N/A	#N/A	#N/A	#N/A	#N/A
	#DIV/0!	#DIV/0!	#DIV/0!	#DIV/0!	#DIV/0!	#DIV/0!	#DIV/0!	#DIV/0!	#DIV/0!	#DIV/0!	#DIV/0!	#DIV/0!	#DIV/0!	#DIV/0!	#DIV/0!	#DIV/0!	#DIV/0!					#DIV/0!	#N/A	#N/A		#DIV/0!		5										#DIV/0!	#N/A	#N/A	#N/A	#N/A	#N/A	#N/A	#N/A	#N/A	#N/A	#N/A	#N/A
																						#DIV/0!	#N/A	#N/A		#DIV/0!		5
																						0.519994	0.519994	0.527434		0.00743977	0.00743977	5											0.8	1.57223	1.89597	2.20943	3.09278	#N/A	#N/A	#N/A	#N/A	#N/A	#N/A
																						0.441306	0.441306	0.435366		-0.00594019	-0.00594019	5											1.6	1.83597	2.29692	2.74322	4.00093	#N/A	#N/A	#N/A	#N/A	#N/A	#N/A
																						0.285201	0.285201	0.285735		0.000533777	0.000533777	5											4	2.62719	3.49975	4.34459	6.72537	#N/A	#N/A	#N/A	#N/A	#N/A	#N/A
																						0.180897	0.180897	0.181671		0.000773267	0.000773267	5											8	3.9459	5.50447	7.01352	11.2661	#N/A	#N/A	#N/A	#N/A	#N/A	#N/A
																						0.108295	0.108295	0.105109		-0.00318619	-0.00318619	5											16	6.58331	9.51391	12.3514	20.3476	#N/A	#N/A	#N/A	#N/A	#N/A	#N/A
																						#DIV/0!	#N/A	#N/A		#DIV/0!		5											#N/A	#N/A	#N/A	#N/A	#N/A	#N/A	#N/A	#N/A	#N/A	#N/A	#N/A
																						#DIV/0!	#N/A	#N/A		#DIV/0!		5											#N/A	#N/A	#N/A	#N/A	#N/A	#N/A	#N/A	#N/A	#N/A	#N/A	#N/A
																						#DIV/0!	#N/A	#N/A		#DIV/0!		5											#N/A	#N/A	#N/A	#N/A	#N/A	#N/A	#N/A	#N/A	#N/A	#N/A	#N/A
																						#DIV/0!	#N/A	#N/A		#DIV/0!		5											#N/A	#N/A	#N/A	#N/A	#N/A	#N/A	#N/A	#N/A	#N/A	#N/A	#N/A
																						#DIV/0!	#N/A	#N/A		#DIV/0!		5											#N/A	#N/A	#N/A	#N/A	#N/A	#N/A	#N/A	#N/A	#N/A	#N/A	#N/A
																						#DIV/0!	#N/A	#N/A		#DIV/0!		5											#N/A	#N/A	#N/A	#N/A	#N/A	#N/A	#N/A	#N/A	#N/A	#N/A	#N/A
																						#DIV/0!	#N/A	#N/A		#DIV/0!		5											#N/A	#N/A	#N/A	#N/A	#N/A	#N/A	#N/A	#N/A	#N/A	#N/A	#N/A
																						#DIV/0!	#N/A	#N/A		#DIV/0!		5											#N/A	#N/A	#N/A	#N/A	#N/A	#N/A	#N/A	#N/A	#N/A	#N/A	#N/A
																						#DIV/0!	#N/A	#N/A		#DIV/0!		5											#N/A	#N/A	#N/A	#N/A	#N/A	#N/A	#N/A	#N/A	#N/A	#N/A	#N/A
																						#DIV/0!	#N/A	#N/A		#DIV/0!		5											#N/A	#N/A	#N/A	#N/A	#N/A	#N/A	#N/A	#N/A	#N/A	#N/A	#N/A
																						0.450106	0.450106	0.452605		0.00249878	0.00249878	5
																						0.365898	0.365898	0.364535		-0.00136344	-0.00136344	5												0.63857	0.519994	0.450106	0.326797	#DIV/0!	#DIV/0!	#DIV/0!	#DIV/0!	#DIV/0!	#DIV/0!
																						0.233198	0.233198	0.230172		-0.00302652	-0.00302652	5												0.547915	0.441306	0.365898	0.251193	#DIV/0!	#DIV/0!	#DIV/0!	#DIV/0!	#DIV/0!	#DIV/0!
																						0.141201	0.141201	0.142582		0.00138061	0.00138061	5												0.373134	0.285201	0.233198	0.143266	#DIV/0!	#DIV/0!	#DIV/0!	#DIV/0!	#DIV/0!	#DIV/0!
																						0.0847458	0.0847458	0.0809625		-0.00378329	-0.00378329	5												0.25	0.180897	0.141201	0.0834725	#DIV/0!	#DIV/0!	#DIV/0!	#DIV/0!	#DIV/0!	#DIV/0!
																						#DIV/0!	#N/A	#N/A		#DIV/0!		5												0.160256	0.108295	0.0847458	0.0501002	#DIV/0!	#DIV/0!	#DIV/0!	#DIV/0!	#DIV/0!	#DIV/0!
																						#DIV/0!	#N/A	#N/A		#DIV/0!		5												#DIV/0!	#DIV/0!	#DIV/0!	#DIV/0!	#DIV/0!	#DIV/0!	#DIV/0!	#DIV/0!	#DIV/0!	#DIV/0!
																						#DIV/0!	#N/A	#N/A		#DIV/0!		5												#DIV/0!	#DIV/0!	#DIV/0!	#DIV/0!	#DIV/0!	#DIV/0!	#DIV/0!	#DIV/0!	#DIV/0!	#DIV/0!
																						#DIV/0!	#N/A	#N/A		#DIV/0!		5												#DIV/0!	#DIV/0!	#DIV/0!	#DIV/0!	#DIV/0!	#DIV/0!	#DIV/0!	#DIV/0!	#DIV/0!	#DIV/0!
																						#DIV/0!	#N/A	#N/A		#DIV/0!		5												#DIV/0!	#DIV/0!	#DIV/0!	#DIV/0!	#DIV/0!	#DIV/0!	#DIV/0!	#DIV/0!	#DIV/0!	#DIV/0!
																						#DIV/0!	#N/A	#N/A		#DIV/0!		5												#DIV/0!	#DIV/0!	#DIV/0!	#DIV/0!	#DIV/0!	#DIV/0!	#DIV/0!	#DIV/0!	#DIV/0!	#DIV/0!
																						#DIV/0!	#N/A	#N/A		#DIV/0!		5												#DIV/0!	#DIV/0!	#DIV/0!	#DIV/0!	#DIV/0!	#DIV/0!	#DIV/0!	#DIV/0!	#DIV/0!	#DIV/0!
																						#DIV/0!	#N/A	#N/A		#DIV/0!		5												#DIV/0!	#DIV/0!	#DIV/0!	#DIV/0!	#DIV/0!	#DIV/0!	#DIV/0!	#DIV/0!	#DIV/0!	#DIV/0!
																						#DIV/0!	#N/A	#N/A		#DIV/0!		5												#DIV/0!	#DIV/0!	#DIV/0!	#DIV/0!	#DIV/0!	#DIV/0!	#DIV/0!	#DIV/0!	#DIV/0!	#DIV/0!
																						#DIV/0!	#N/A	#N/A		#DIV/0!		5												#DIV/0!	#DIV/0!	#DIV/0!	#DIV/0!	#DIV/0!	#DIV/0!	#DIV/0!	#DIV/0!	#DIV/0!	#DIV/0!
																						0.326797	0.326797	0.323334		-0.00346375	-0.00346375	5												#DIV/0!	#DIV/0!	#DIV/0!	#DIV/0!	#DIV/0!	#DIV/0!	#DIV/0!	#DIV/0!	#DIV/0!	#DIV/0!
																						0.251193	0.251193	0.249942		-0.00125114	-0.00125114	5
																						0.143266	0.143266	0.148691		0.00542425	0.00542425	5												1/s	0	0.05	0.1	0.25	0	0	0	0	0
																						0.0834725	0.0834725	0.0887618		0.00528937	0.00528937	5											1	0.8	1.57223	1.89597	2.20943	3.09278	#N/A	#N/A	#N/A	#N/A	#N/A
																						0.0501002	0.0501002	0.0491459		-0.000954298	-0.000954298	5											2	1.6	1.83597	2.29692	2.74322	4.00093	#N/A	#N/A	#N/A	#N/A	#N/A
																						#DIV/0!	#N/A	#N/A		#DIV/0!		5											3	4	2.62719	3.49975	4.34459	6.72537	#N/A	#N/A	#N/A	#N/A	#N/A
																						#DIV/0!	#N/A	#N/A		#DIV/0!		5											4	8	3.9459	5.50447	7.01352	11.2661	#N/A	#N/A	#N/A	#N/A	#N/A
																						#DIV/0!	#N/A	#N/A		#DIV/0!		5											5	16	6.58331	9.51391	12.3514	20.3476	#N/A	#N/A	#N/A	#N/A	#N/A
																						#DIV/0!	#N/A	#N/A		#DIV/0!		5											6	#N/A	#N/A	#N/A	#N/A	#N/A	#N/A	#N/A	#N/A	#N/A	#N/A
																						#DIV/0!	#N/A	#N/A		#DIV/0!		5											7	#N/A	#N/A	#N/A	#N/A	#N/A	#N/A	#N/A	#N/A	#N/A	#N/A
																						#DIV/0!	#N/A	#N/A		#DIV/0!		5											8	#N/A	#N/A	#N/A	#N/A	#N/A	#N/A	#N/A	#N/A	#N/A	#N/A
																						#DIV/0!	#N/A	#N/A		#DIV/0!		5											9	#N/A	#N/A	#N/A	#N/A	#N/A	#N/A	#N/A	#N/A	#N/A	#N/A
																						#DIV/0!	#N/A	#N/A		#DIV/0!		5											10	#N/A	#N/A	#N/A	#N/A	#N/A	#N/A	#N/A	#N/A	#N/A	#N/A
																						#DIV/0!	#N/A	#N/A		#DIV/0!		5											11	#N/A	#N/A	#N/A	#N/A	#N/A	#N/A	#N/A	#N/A	#N/A	#N/A
																						#DIV/0!	#N/A	#N/A		#DIV/0!		5											12	#N/A	#N/A	#N/A	#N/A	#N/A	#N/A	#N/A	#N/A	#N/A	#N/A
																						#DIV/0!	#N/A	#N/A		#DIV/0!		5											13	#N/A	#N/A	#N/A	#N/A	#N/A	#N/A	#N/A	#N/A	#N/A	#N/A
																						#DIV/0!	#N/A	#N/A		#DIV/0!		5											14	#N/A	#N/A	#N/A	#N/A	#N/A	#N/A	#N/A	#N/A	#N/A	#N/A
																						#DIV/0!	#N/A	#N/A		#DIV/0!		5											15	#N/A	#N/A	#N/A	#N/A	#N/A	#N/A	#N/A	#N/A	#N/A	#N/A
																						#DIV/0!	#N/A	#N/A		#DIV/0!		5
																						#DIV/0!	#N/A	#N/A		#DIV/0!		5
																						#DIV/0!	#N/A	#N/A		#DIV/0!		5
																						#DIV/0!	#N/A	#N/A		#DIV/0!		5
																						#DIV/0!	#N/A	#N/A		#DIV/0!		5
																						#DIV/0!	#N/A	#N/A		#DIV/0!		5
																						#DIV/0!	#N/A	#N/A		#DIV/0!		5
																						#DIV/0!	#N/A	#N/A		#DIV/0!		5
																						#DIV/0!	#N/A	#N/A		#DIV/0!		5
																						#DIV/0!	#N/A	#N/A		#DIV/0!		5
																						#DIV/0!	#N/A	#N/A		#DIV/0!		5
																						#DIV/0!	#N/A	#N/A		#DIV/0!		5
																						#DIV/0!	#N/A	#N/A		#DIV/0!		5
																						#DIV/0!	#N/A	#N/A		#DIV/0!		5
																						#DIV/0!	#N/A	#N/A		#DIV/0!		5
																						#DIV/0!	#N/A	#N/A		#DIV/0!		5
																						#DIV/0!	#N/A	#N/A		#DIV/0!		5
																						#DIV/0!	#N/A	#N/A		#DIV/0!		5
																						#DIV/0!	#N/A	#N/A		#DIV/0!		5
																						#DIV/0!	#N/A	#N/A		#DIV/0!		5
																						#DIV/0!	#N/A	#N/A		#DIV/0!		5
																						#DIV/0!	#N/A	#N/A		#DIV/0!		5
																						#DIV/0!	#N/A	#N/A		#DIV/0!		5
																						#DIV/0!	#N/A	#N/A		#DIV/0!		5
																						#DIV/0!	#N/A	#N/A		#DIV/0!		5
																						#DIV/0!	#N/A	#N/A		#DIV/0!		5
																						#DIV/0!	#N/A	#N/A		#DIV/0!		5
																						#DIV/0!	#N/A	#N/A		#DIV/0!		5
																						#DIV/0!	#N/A	#N/A		#DIV/0!		5
																						#DIV/0!	#N/A	#N/A		#DIV/0!		5
																						#DIV/0!	#N/A	#N/A		#DIV/0!		5
																						#DIV/0!	#N/A	#N/A		#DIV/0!		5
																						#DIV/0!	#N/A	#N/A		#DIV/0!		5
																						#DIV/0!	#N/A	#N/A		#DIV/0!		5
																						#DIV/0!	#N/A	#N/A		#DIV/0!		5
																						#DIV/0!	#N/A	#N/A		#DIV/0!		5
																						#DIV/0!	#N/A	#N/A		#DIV/0!		5
																						#DIV/0!	#N/A	#N/A		#DIV/0!		5
																						#DIV/0!	#N/A	#N/A		#DIV/0!		5
																						#DIV/0!	#N/A	#N/A		#DIV/0!		5
																						#DIV/0!	#N/A	#N/A		#DIV/0!		5
																						#DIV/0!	#N/A	#N/A		#DIV/0!		5
																						#DIV/0!	#N/A	#N/A		#DIV/0!		5
																						#DIV/0!	#N/A	#N/A		#DIV/0!		5
																						#DIV/0!	#N/A	#N/A		#DIV/0!		5
																						#DIV/0!	#N/A	#N/A		#DIV/0!		5
																						#DIV/0!	#N/A	#N/A		#DIV/0!		5
																						#DIV/0!	#N/A	#N/A		#DIV/0!		5
																						#DIV/0!	#N/A	#N/A		#DIV/0!		5
																						#DIV/0!	#N/A	#N/A		#DIV/0!		5
																						#DIV/0!	#N/A	#N/A		#DIV/0!		5
																						#DIV/0!	#N/A	#N/A		#DIV/0!		5
																						#DIV/0!	#N/A	#N/A		#DIV/0!		5
																						#DIV/0!	#N/A	#N/A		#DIV/0!		5
																						#DIV/0!	#N/A	#N/A		#DIV/0!		5
																						#DIV/0!	#N/A	#N/A		#DIV/0!		5
																						#DIV/0!	#N/A	#N/A		#DIV/0!		5
																						#DIV/0!	#N/A	#N/A		#DIV/0!		5
																						#DIV/0!	#N/A	#N/A		#DIV/0!		5
																						#DIV/0!	#N/A	#N/A		#DIV/0!		5
																						#DIV/0!	#N/A	#N/A		#DIV/0!		5
																						#DIV/0!	#N/A	#N/A		#DIV/0!		5
																						#DIV/0!	#N/A	#N/A		#DIV/0!		5
																						#DIV/0!	#N/A	#N/A		#DIV/0!		5
																						#DIV/0!	#N/A	#N/A		#DIV/0!		5
																						#DIV/0!	#N/A	#N/A		#DIV/0!		5
																						#DIV/0!	#N/A	#N/A		#DIV/0!		5
																						#DIV/0!	#N/A	#N/A		#DIV/0!		5
																						#DIV/0!	#N/A	#N/A		#DIV/0!		5
																						#DIV/0!	#N/A	#N/A		#DIV/0!		5
																						#DIV/0!	#N/A	#N/A		#DIV/0!		5
																						#DIV/0!	#N/A	#N/A		#DIV/0!		5
																						#DIV/0!	#N/A	#N/A		#DIV/0!		5
																						#DIV/0!	#N/A	#N/A		#DIV/0!		5
																						#DIV/0!	#N/A	#N/A		#DIV/0!		5
																						#DIV/0!	#N/A	#N/A		#DIV/0!		5
																						#DIV/0!	#N/A	#N/A		#DIV/0!		5
																						#DIV/0!	#N/A	#N/A		#DIV/0!		5
																						#DIV/0!	#N/A	#N/A		#DIV/0!		5
																						#DIV/0!	#N/A	#N/A		#DIV/0!		5
																						#DIV/0!	#N/A	#N/A		#DIV/0!		5
																						#DIV/0!	#N/A	#N/A		#DIV/0!		5
																						#DIV/0!	#N/A	#N/A		#DIV/0!		5
																						#DIV/0!	#N/A	#N/A		#DIV/0!		5
																						#DIV/0!	#N/A	#N/A		#DIV/0!		5
																						#DIV/0!	#N/A	#N/A		#DIV/0!		5
																						#DIV/0!	#N/A	#N/A		#DIV/0!		5
																						#DIV/0!	#N/A	#N/A		#DIV/0!		5
																						#DIV/0!	#N/A	#N/A		#DIV/0!		5
																						#DIV/0!	#N/A	#N/A		#DIV/0!		5
																						#DIV/0!	#N/A	#N/A		#DIV/0!		5
																						#DIV/0!	#N/A	#N/A		#DIV/0!		5
																						#DIV/0!	#N/A	#N/A		#DIV/0!		5
																						#DIV/0!	#N/A	#N/A		#DIV/0!		5
																						#DIV/0!	#N/A	#N/A		#DIV/0!		5
																						#DIV/0!	#N/A	#N/A		#DIV/0!		5
																						#DIV/0!	#N/A	#N/A		#DIV/0!		5
																						#DIV/0!	#N/A	#N/A		#DIV/0!		5
																						#DIV/0!	#N/A	#N/A		#DIV/0!		5
																						#DIV/0!	#N/A	#N/A		#DIV/0!		5
																						#DIV/0!	#N/A	#N/A		#DIV/0!		5
																						#DIV/0!	#N/A	#N/A		#DIV/0!		5
																						#DIV/0!	#N/A	#N/A		#DIV/0!		5
																						#DIV/0!	#N/A	#N/A		#DIV/0!		5
																						#DIV/0!	#N/A	#N/A		#DIV/0!		5
																						#DIV/0!	#N/A	#N/A		#DIV/0!		5
																						#DIV/0!	#N/A	#N/A		#DIV/0!		5
																						#DIV/0!	#N/A	#N/A		#DIV/0!		5
																						#DIV/0!	#N/A	#N/A		#DIV/0!		5
																						#DIV/0!	#N/A	#N/A		#DIV/0!		5
																						#DIV/0!	#N/A	#N/A		#DIV/0!		5
																						#DIV/0!	#N/A	#N/A		#DIV/0!		5
																						#DIV/0!	#N/A	#N/A		#DIV/0!		5
																						#DIV/0!	#N/A	#N/A		#DIV/0!		5
																						#DIV/0!	#N/A	#N/A		#DIV/0!		5
																						#DIV/0!	#N/A	#N/A		#DIV/0!		5
																						#DIV/0!	#N/A	#N/A		#DIV/0!		5
																						#DIV/0!	#N/A	#N/A		#DIV/0!		5
																						#DIV/0!	#N/A	#N/A		#DIV/0!		5
																						#DIV/0!	#N/A	#N/A		#DIV/0!		5
																						#DIV/0!	#N/A	#N/A		#DIV/0!		5
																						#DIV/0!	#N/A	#N/A		#DIV/0!		5
																						#DIV/0!	#N/A	#N/A		#DIV/0!		5
																						#DIV/0!	#N/A	#N/A		#DIV/0!		5
																						#DIV/0!	#N/A	#N/A		#DIV/0!		5
																						#DIV/0!	#N/A	#N/A		#DIV/0!		5
																						#DIV/0!	#N/A	#N/A		#DIV/0!		5
																						#DIV/0!	#N/A	#N/A		#DIV/0!		5
																						#DIV/0!	#N/A	#N/A		#DIV/0!		5
																						#DIV/0!	#N/A	#N/A		#DIV/0!		5
																						#DIV/0!	#N/A	#N/A		#DIV/0!		5
																						#DIV/0!	#N/A	#N/A		#DIV/0!		5
																						#DIV/0!	#N/A	#N/A		#DIV/0!		5
																						#DIV/0!	#N/A	#N/A		#DIV/0!		5
																						#DIV/0!	#N/A	#N/A		#DIV/0!		5
																						#DIV/0!	#N/A	#N/A		#DIV/0!		5
																						#DIV/0!	#N/A	#N/A		#DIV/0!		5
																						#DIV/0!	#N/A	#N/A		#DIV/0!		5
																						#DIV/0!	#N/A	#N/A		#DIV/0!		5
																						#DIV/0!	#N/A	#N/A		#DIV/0!		5
																						#DIV/0!	#N/A	#N/A		#DIV/0!		5
																						#DIV/0!	#N/A	#N/A		#DIV/0!		5
																						#DIV/0!	#N/A	#N/A		#DIV/0!		5
																						#DIV/0!	#N/A	#N/A		#DIV/0!		5
																						#DIV/0!	#N/A	#N/A		#DIV/0!		5
																						#DIV/0!	#N/A	#N/A		#DIV/0!		5
																						#DIV/0!	#N/A	#N/A		#DIV/0!		5
																						#DIV/0!	#N/A	#N/A		#DIV/0!		5
																						#DIV/0!	#N/A	#N/A		#DIV/0!		5
																						#DIV/0!	#N/A	#N/A		#DIV/0!		5
																						#DIV/0!	#N/A	#N/A		#DIV/0!		5
																						#DIV/0!	#N/A	#N/A		#DIV/0!		5
																						#DIV/0!	#N/A	#N/A		#DIV/0!		5
																						#DIV/0!	#N/A	#N/A		#DIV/0!		5
																						#DIV/0!	#N/A	#N/A		#DIV/0!		5
																						#DIV/0!	#N/A	#N/A		#DIV/0!		5
																						#DIV/0!	#N/A	#N/A		#DIV/0!		5
																						#DIV/0!	#N/A	#N/A		#DIV/0!		5
																						#DIV/0!	#N/A	#N/A		#DIV/0!		5
																						#DIV/0!	#N/A	#N/A		#DIV/0!		5
																						#DIV/0!	#N/A	#N/A		#DIV/0!		5
																						#DIV/0!	#N/A	#N/A		#DIV/0!		5
																						#DIV/0!	#N/A	#N/A		#DIV/0!		5
																						#DIV/0!	#N/A	#N/A		#DIV/0!		5
																						#DIV/0!	#N/A	#N/A		#DIV/0!		5
																						#DIV/0!	#N/A	#N/A		#DIV/0!		5
																						#DIV/0!	#N/A	#N/A		#DIV/0!		5
																						#DIV/0!	#N/A	#N/A		#DIV/0!		5
																						#DIV/0!	#N/A	#N/A		#DIV/0!		5
																						#DIV/0!	#N/A	#N/A		#DIV/0!		5
																						#DIV/0!	#N/A	#N/A		#DIV/0!		5
																						#DIV/0!	#N/A	#N/A		#DIV/0!		5
																						#DIV/0!	#N/A	#N/A		#DIV/0!		5
																						#DIV/0!	#N/A	#N/A		#DIV/0!		5
																						#DIV/0!	#N/A	#N/A		#DIV/0!		5
																						#DIV/0!	#N/A	#N/A		#DIV/0!		5
																						#DIV/0!	#N/A	#N/A		#DIV/0!		5
[truncated: 54 more columns]
