# Supplementary material for: Comparing enzyme activity modifier equations through the development of global data fitting templates in Excel
Source: PeerJ. 2018 Dec 14;6:e6082. doi: 10.7717/peerj.6082 (PMC6296338; doi:10.7717/peerj.6082)
Supplement: Supplemental Information 19 [file peerj-06-6082-s019.xlsx]

## Sheet: Raw data and fitting summary
		No Inhibitor	[I]1	[I]2	[I]3	[I]4	[I]5	[I]6	[I]7	[I]8	[I]9	[I]10	[I]11	[I]12	[I]13	[I]14	[I]15
		0	0.0439805	0.0549756	0.0687195	0.0858993	0.107374	0.134218	0.167772	0.209715	0.262144	0.32768	0.4096	0.512	0.64	0.8	1
[S]1	1	13.6364	10.1892	9.58357	8.92075	8.2109	7.46807	6.70934	5.9533	5.21827	4.5206	3.87329	3.28526	2.76126	2.30224	1.90616	1.56879
[S]2	0.8	13.3333	9.9628	9.37061	8.72251	8.02843	7.30211	6.56025	5.82101	5.10231	4.42014	3.78722	3.21226	2.6999	2.25108	1.8638	1.53392
[S]3	0.64	12.973	9.69354	9.11735	8.48677	7.81145	7.10476	6.38294	5.66368	4.96441	4.30068	3.68486	3.12544	2.62693	2.19024	1.81343	1.49247
[S]4	0.512	12.549	9.37676	8.81939	8.20942	7.55617	6.87258	6.17435	5.47859	4.80218	4.16014	3.56444	3.0233	2.54108	2.11867	1.75416	1.44369
[S]5	0.4096	12.0565	9.00875	8.47326	7.88723	7.25962	6.60285	5.93203	5.26358	4.61371	3.99687	3.42455	2.90465	2.44135	2.03552	1.68532	1.38703
[S]6	0.32768	11.4927	8.58747	8.07702	7.5184	6.92013	6.29408	5.65462	5.01743	4.39795	3.80996	3.2644	2.76881	2.32718	1.94033	1.60651	1.32217
[S]7	0.262144	10.858	8.11321	7.63095	7.10318	6.53795	5.94648	5.34234	4.74034	4.15507	3.59955	3.08412	2.6159	2.19866	1.83317	1.51779	1.24915
[S]8	0.209715	10.1568	7.5893	7.13818	6.64449	6.11576	5.56248	4.99735	4.43423	3.88675	3.3671	2.88496	2.44698	2.05668	1.71479	1.41977	1.16849
[S]9	0.167772	9.39822	7.02245	6.60503	6.14821	5.65897	5.14702	4.6241	4.10303	3.59645	3.11561	2.66948	2.26421	1.90307	1.58671	1.31373	1.08121
[S]10	0.134218	8.5957	6.4228	6.04102	5.62321	5.17575	4.70751	4.22924	3.75267	3.28935	2.84957	2.44153	2.07087	1.74056	1.45122	1.20155	0.988886
[S]11	0.107374	7.7667	5.80336	5.4584	5.08088	4.67658	4.2535	3.82136	3.39075	2.97211	2.57474	2.20606	1.87115	1.5727	1.31126	1.08567	0.893514
[S]12	0.0858993	6.93112	5.179	4.87116	4.53426	4.17345	3.79589	3.41024	3.02596	2.65235	2.29774	1.96872	1.66984	1.4035	1.17019	0.968866	0.797385
[S]13	0.0687195	6.1095	4.56508	4.29373	3.99677	3.67873	3.34592	3.00599	2.66726	2.33794	2.02537	1.73535	1.4719	1.23713	1.03147	0.854017	0.702863
[S]14	0.0549756	5.32106	3.97595	3.73961	3.48097	3.20398	2.91412	2.61806	2.32304	2.03623	1.76399	1.5114	1.28194	1.07747	0.89836	0.743804	0.612157
[S]15	0.0439805	4.58192	3.42366	3.22015	2.99744	2.75892	2.50933	2.25439	2.00035	1.75338	1.51896	1.30145	1.10387	0.927803	0.773571	0.640483	0.527124
		Direct linear plot Km, Vmax estimates
							0.686572	1	13.6364	1	1	1	13.6364	1	13.6364
		Km	0.1				0.686572	0.8	13.3333	1	1	0.8	13.3333	0.8	13.3333
		Vmax	15					0.64	12.973	1	1	0.64	12.973	0.64	12.973
								0.512	12.549	1	1	0.512	12.549	0.512	12.549
	Ki estimate based on linear decrease in activity							0.4096	12.0565	1	1	0.4096	12.0565	0.4096	12.0565
								0.32768	11.4927	1	1	0.32768	11.4927	0.32768	11.4927
		Ki	0.686572					0.262144	10.858	1	1	0.262144	10.858	0.262144	10.858
								0.209715	10.1568	1	1	0.209715	10.1568	0.209715	10.1568
								0.167772	9.39822	1	1	0.167772	9.39822	0.167772	9.39822
								0.134218	8.5957	1	1	0.134218	8.5957	0.134218	8.5957
								0.107374	7.7667	1	1	0.107374	7.7667	0.107374	7.7667
								0.0858993	6.93112	1	1	0.0858993	6.93112	0.0858993	6.93112
								0.0687195	6.1095	1	1	0.0687195	6.1095	0.0687195	6.1095
								0.0549756	5.32106	1	1	0.0549756	5.32106	0.0549756	5.32106
								0.0439805	4.58192	1	1	0.0439805	4.58192	0.0439805	4.58192
			Km	Km2	Vmax	Vmax2	Ki	aKi	RSS	RSE	n	k	BIC
		Non-competitive	0.1		15		0.13		1.5967e-28	8.20801e-16	240	3	-7235.34
		Competitive	0.029149		11.161		0.0127031		222.608	0.969162	240	3	-0.700275
		Uncompetitive	0.163236		17.0523		0.0865631		32.5915	0.370833	240	3	-200.965
		Mixed Non-competitive	0.1		15		0.13	0.13	8.54896e-10	1.90327e-06	240	4	-2738.07
		Modifier equation	0.1	0.1	15	0	0.13		2.07532e-28	9.39742e-16	240	5	-7203.25
													Residual distribution
													Non-competitive	Competitive	Uncompetitive	Mixed Non-competitive	Modifier equation
												Minimum value	0	-2.79152	-1.05756	-3.81604e-06	0
												First quartile	0	-0.824406	-0.163611	-2.40314e-06	0
												Median value	0	-0.458748	0.00316927	-1.43976e-06	0
					Non-competitive	Competitive	Uncompetitive	Mixed Non-competitive	Modifier equation			Third quartile	0	0.332898	0.352921	-6.62277e-07	0
				Q1	0	-0.824406	-0.163611	-2.40314e-06	0			Maximum value	0	2.39319	1.02299	0	0
				Min	0	-2.79152	-1.05756	-3.81604e-06	0
				Median	0	-0.458748	0.00316927	-1.43976e-06	0
				Max	0	2.39319	1.02299	0	0
				Q3	0	0.332898	0.352921	-6.62277e-07	0
	Non-competitive
	Km	0.1
	Vmax	15
	Ki	0.13
	RSS	1.5967e-28
	Competitive
	Km	0.029149
	Vmax	11.161
	Ki	0.0127031
	RSS	222.608
	Uncompetitive
	Km	0.163236
	Vmax	17.0523
	Ki	0.0865631
	RSS	32.5915
	Mixed Non-competitive
	Km	0.1
	Vmax	15
	Ki	0.13
	aKi	0.13
	RSS	8.54896e-10
	Modifier equation
	Km	0.1
	Km2	0.1
	Vmax	15
	Vmax2	0
	Ki	0.13
	RSS	2.07532e-28

## Sheet: modified direct linear plot
Km/Vmax direct plot
									Intercept points x-axis																				Intercept points x-axis
										Line 1	Line 2	Line 3	Line 4	Line 5	Line 6	Line 7	Line 8	Line 9	Line 10	Line 11	Line 12	Line 13	Line 14	Line 15						Line 1	Line 2	Line 3	Line 4	Line 5	Line 6	Line 7	Line 8	Line 9	Line 10	Line 11	Line 12	Line 13	Line 14	Line 15
			x-intercept	y-interecept					Line 1																				Line 1
[Substrate]		v	[Substrate]/v	1/v					Line 2	0.00666667																			Line 2	0.00666667
1		13.6364	0.0733333	0.0733333					Line 3	0.00666667	0.00666667																		Line 3	0.00666667	0.00666667
0.8		13.3333	0.06	0.075					Line 4	0.00666667	0.00666667	0.00666667																	Line 4	0.00666667	0.00666667	0.00666667
0.64		12.973	0.0493333	0.0770833					Line 5	0.00666667	0.00666667	0.00666667	0.00666667																Line 5	0.00666667	0.00666667	0.00666667	0.00666667
0.512		12.549	0.0408	0.0796875					Line 6	0.00666667	0.00666667	0.00666667	0.00666667	0.00666667															Line 6	0.00666667	0.00666667	0.00666667	0.00666667	0.00666667
0.4096		12.0565	0.0339733	0.0829427					Line 7	0.00666667	0.00666667	0.00666667	0.00666667	0.00666667	0.00666667														Line 7	0.00666667	0.00666667	0.00666667	0.00666667	0.00666667	0.00666667
0.32768		11.4927	0.028512	0.0870117					Line 8	0.00666667	0.00666667	0.00666667	0.00666667	0.00666667	0.00666667	0.00666667													Line 8	0.00666667	0.00666667	0.00666667	0.00666667	0.00666667	0.00666667	0.00666667
0.262144		10.858	0.0241429	0.092098					Line 9	0.00666667	0.00666667	0.00666667	0.00666667	0.00666667	0.00666667	0.00666667	0.00666667												Line 9	0.00666667	0.00666667	0.00666667	0.00666667	0.00666667	0.00666667	0.00666667	0.00666667
0.209715		10.1568	0.0206477	0.0984558					Line 10	0.00666667	0.00666667	0.00666667	0.00666667	0.00666667	0.00666667	0.00666667	0.00666667	0.00666667											Line 10	0.00666667	0.00666667	0.00666667	0.00666667	0.00666667	0.00666667	0.00666667	0.00666667	0.00666667
0.167772		9.39822	0.0178515	0.106403					Line 11	0.00666667	0.00666667	0.00666667	0.00666667	0.00666667	0.00666667	0.00666667	0.00666667	0.00666667	0.00666667										Line 11	0.00666667	0.00666667	0.00666667	0.00666667	0.00666667	0.00666667	0.00666667	0.00666667	0.00666667	0.00666667
0.134218		8.5957	0.0156145	0.116337					Line 12	0.00666667	0.00666667	0.00666667	0.00666667	0.00666667	0.00666667	0.00666667	0.00666667	0.00666667	0.00666667	0.00666667									Line 12	0.00666667	0.00666667	0.00666667	0.00666667	0.00666667	0.00666667	0.00666667	0.00666667	0.00666667	0.00666667	0.00666667
0.107374		7.7667	0.0138249	0.128755					Line 13	0.00666667	0.00666667	0.00666667	0.00666667	0.00666667	0.00666667	0.00666667	0.00666667	0.00666667	0.00666667	0.00666667	0.00666667								Line 13	0.00666667	0.00666667	0.00666667	0.00666667	0.00666667	0.00666667	0.00666667	0.00666667	0.00666667	0.00666667	0.00666667	0.00666667
0.0858993		6.93112	0.0123933	0.144277					Line 14	0.00666667	0.00666667	0.00666667	0.00666667	0.00666667	0.00666667	0.00666667	0.00666667	0.00666667	0.00666667	0.00666667	0.00666667	0.00666667							Line 14	0.00666667	0.00666667	0.00666667	0.00666667	0.00666667	0.00666667	0.00666667	0.00666667	0.00666667	0.00666667	0.00666667	0.00666667	0.00666667
0.0687195		6.1095	0.011248	0.163679					Line 15	0.00666667	0.00666667	0.00666667	0.00666667	0.00666667	0.00666667	0.00666667	0.00666667	0.00666667	0.00666667	0.00666667	0.00666667	0.00666667	0.00666667						Line 15	0.00666667	0.00666667	0.00666667	0.00666667	0.00666667	0.00666667	0.00666667	0.00666667	0.00666667	0.00666667	0.00666667	0.00666667	0.00666667	0.00666667
0.0549756		5.32106	0.0103317	0.187933
0.0439805		4.58192	0.0095987	0.218249
																														Km/Vmax (x-axis):	0.00666667		Km:	0.1
																														Standard dev:	1.6544e-17
Line 1	x	y
	0	0.0733333		Slope:	-1
	0.0733333	0		y-intercept:	0.0733333				1/Intercept points y-axis																				1/Intercept points y-axis
										Line 1	Line 2	Line 3	Line 4	Line 5	Line 6	Line 7	Line 8	Line 9	Line 10	Line 11	Line 12	Line 13	Line 14	Line 15						Line 1	Line 2	Line 3	Line 4	Line 5	Line 6	Line 7	Line 8	Line 9	Line 10	Line 11	Line 12	Line 13	Line 14	Line 15
Line 2	x	y							Line 1																				Line 1
	0	0.075		Slope:	-1.25				Line 2	15																			Line 2	15
	0.06	0		y-intercept:	0.075				Line 3	15	15																		Line 3	15	15
									Line 4	15	15	15																	Line 4	15	15	15
Line 3	x	y							Line 5	15	15	15	15																Line 5	15	15	15	15
	0	0.0770833		Slope:	-1.5625				Line 6	15	15	15	15	15															Line 6	15	15	15	15	15
	0.0493333	0		y-intercept:	0.0770833				Line 7	15	15	15	15	15	15														Line 7	15	15	15	15	15	15
									Line 8	15	15	15	15	15	15	15													Line 8	15	15	15	15	15	15	15
Line 4	x	y							Line 9	15	15	15	15	15	15	15	15												Line 9	15	15	15	15	15	15	15	15
	0	0.0796875		Slope:	-1.95312				Line 10	15	15	15	15	15	15	15	15	15											Line 10	15	15	15	15	15	15	15	15	15
	0.0408	0		y-intercept:	0.0796875				Line 11	15	15	15	15	15	15	15	15	15	15										Line 11	15	15	15	15	15	15	15	15	15	15
									Line 12	15	15	15	15	15	15	15	15	15	15	15									Line 12	15	15	15	15	15	15	15	15	15	15	15
Line 5	x	y							Line 13	15	15	15	15	15	15	15	15	15	15	15	15								Line 13	15	15	15	15	15	15	15	15	15	15	15	15
	0	0.0829427		Slope:	-2.44141				Line 14	15	15	15	15	15	15	15	15	15	15	15	15	15							Line 14	15	15	15	15	15	15	15	15	15	15	15	15	15
	0.0339733	0		y-intercept:	0.0829427				Line 15	15	15	15	15	15	15	15	15	15	15	15	15	15	15						Line 15	15	15	15	15	15	15	15	15	15	15	15	15	15	15
Line 6	x	y
	0	0.0870117		Slope:	-3.05176
	0.028512	0		y-intercept:	0.0870117
Line 7	x	y																												Vmax:	15
	0	0.092098		Slope:	-3.8147																									Standard dev:	1.10385e-14
	0.0241429	0		y-intercept:	0.092098
Line 8	x	y
	0	0.0984558		Slope:	-4.76837
	0.0206477	0		y-intercept:	0.0984558
Line 9	x	y
	0	0.106403		Slope:	-5.96046
	0.0178515	0		y-intercept:	0.106403
Line 10	x	y
	0	0.116337		Slope:	-7.45058
	0.0156145	0		y-intercept:	0.116337
Line 11	x	y										0	0.0733333	0.075	0.0770833	0.0796875	0.0829427	0.0870117	0.092098	0.0984558	0.106403	0.116337	0.128755	0.144277	0.163679	0.187933	0.218249	0	0	0	0
	0	0.128755		Slope:	-9.31323							0.0733333	0
	0.0138249	0		y-intercept:	0.128755							0.06		0
												0.0493333			0
Line 12	x	y										0.0408				0
	0	0.144277		Slope:	-11.6415							0.0339733					0
	0.0123933	0		y-intercept:	0.144277							0.028512						0
												0.0241429							0
Line 13	x	y										0.0206477								0
	0	0.163679		Slope:	-14.5519							0.0178515									0
	0.011248	0		y-intercept:	0.163679							0.0156145										0
												0.0138249											0
Line 14	x	y										0.0123933												0
	0	0.187933		Slope:	-18.1899							0.011248													0
	0.0103317	0		y-intercept:	0.187933							0.0103317														0
												0.0095987															0
Line 15	x	y										0																0
	0	0.218249		Slope:	-22.7374							0																	0
	0.0095987	0		y-intercept:	0.218249							0																		0
												0																			0

## Sheet: Non-competitive
																							Calculated values
		No Inhibitor	[I]1	[I]2	[I]3	[I]4	[I]5	[I]6	[I]7	[I]8	[I]9	[I]10	[I]11	[I]12	[I]13	[I]14	[I]15						No Inhibitor	[I]1	[I]2	[I]3	[I]4	[I]5	[I]6	[I]7	[I]8	[I]9	[I]10	[I]11	[I]12	[I]13	[I]14	[I]15
		0	0.0439805	0.0549756	0.0687195	0.0858993	0.107374	0.134218	0.167772	0.209715	0.262144	0.32768	0.4096	0.512	0.64	0.8	1		Km	Vmax	Ki		0	0.0439805	0.0549756	0.0687195	0.0858993	0.107374	0.134218	0.167772	0.209715	0.262144	0.32768	0.4096	0.512	0.64	0.8	1
[S]1	1	13.6364	10.1892	9.58357	8.92075	8.2109	7.46807	6.70934	5.9533	5.21827	4.5206	3.87329	3.28526	2.76126	2.30224	1.90616	1.56879		0.1	15	0.13		13.6364	10.1892	9.58357	8.92075	8.2109	7.46807	6.70934	5.9533	5.21827	4.5206	3.87329	3.28526	2.76126	2.30224	1.90616	1.56879		13.6364	10.1892	9.58357	8.92075	8.2109	7.46807	6.70934	5.9533	5.21827	4.5206
[S]2	0.8	13.3333	9.9628	9.37061	8.72251	8.02843	7.30211	6.56025	5.82101	5.10231	4.42014	3.78722	3.21226	2.6999	2.25108	1.8638	1.53392						13.3333	9.9628	9.37061	8.72251	8.02843	7.30211	6.56025	5.82101	5.10231	4.42014	3.78722	3.21226	2.6999	2.25108	1.8638	1.53392		13.3333	9.9628	9.37061	8.72251	8.02843	7.30211	6.56025	5.82101	5.10231	4.42014
[S]3	0.64	12.973	9.69354	9.11735	8.48677	7.81145	7.10476	6.38294	5.66368	4.96441	4.30068	3.68486	3.12544	2.62693	2.19024	1.81343	1.49247						12.973	9.69354	9.11735	8.48677	7.81145	7.10476	6.38294	5.66368	4.96441	4.30068	3.68486	3.12544	2.62693	2.19024	1.81343	1.49247		12.973	9.69354	9.11735	8.48677	7.81145	7.10476	6.38294	5.66368	4.96441	4.30068
[S]4	0.512	12.549	9.37676	8.81939	8.20942	7.55617	6.87258	6.17435	5.47859	4.80218	4.16014	3.56444	3.0233	2.54108	2.11867	1.75416	1.44369						12.549	9.37676	8.81939	8.20942	7.55617	6.87258	6.17435	5.47859	4.80218	4.16014	3.56444	3.0233	2.54108	2.11867	1.75416	1.44369		12.549	9.37676	8.81939	8.20942	7.55617	6.87258	6.17435	5.47859	4.80218	4.16014
[S]5	0.4096	12.0565	9.00875	8.47326	7.88723	7.25962	6.60285	5.93203	5.26358	4.61371	3.99687	3.42455	2.90465	2.44135	2.03552	1.68532	1.38703						12.0565	9.00875	8.47326	7.88723	7.25962	6.60285	5.93203	5.26358	4.61371	3.99687	3.42455	2.90465	2.44135	2.03552	1.68532	1.38703		12.0565	9.00875	8.47326	7.88723	7.25962	6.60285	5.93203	5.26358	4.61371	3.99687
[S]6	0.32768	11.4927	8.58747	8.07702	7.5184	6.92013	6.29408	5.65462	5.01743	4.39795	3.80996	3.2644	2.76881	2.32718	1.94033	1.60651	1.32217			Sum R2	1.5967e-28		11.4927	8.58747	8.07702	7.5184	6.92013	6.29408	5.65462	5.01743	4.39795	3.80996	3.2644	2.76881	2.32718	1.94033	1.60651	1.32217		11.4927	8.58747	8.07702	7.5184	6.92013	6.29408	5.65462	5.01743	4.39795	3.80996
[S]7	0.262144	10.858	8.11321	7.63095	7.10318	6.53795	5.94648	5.34234	4.74034	4.15507	3.59955	3.08412	2.6159	2.19866	1.83317	1.51779	1.24915			Sum residuals %	2.57712e-14		10.858	8.11321	7.63095	7.10318	6.53795	5.94648	5.34234	4.74034	4.15507	3.59955	3.08412	2.6159	2.19866	1.83317	1.51779	1.24915		10.858	8.11321	7.63095	7.10318	6.53795	5.94648	5.34234	4.74034	4.15507	3.59955
[S]8	0.209715	10.1568	7.5893	7.13818	6.64449	6.11576	5.56248	4.99735	4.43423	3.88675	3.3671	2.88496	2.44698	2.05668	1.71479	1.41977	1.16849						10.1568	7.5893	7.13818	6.64449	6.11576	5.56248	4.99735	4.43423	3.88675	3.3671	2.88496	2.44698	2.05668	1.71479	1.41977	1.16849		10.1568	7.5893	7.13818	6.64449	6.11576	5.56248	4.99735	4.43423	3.88675	3.3671
[S]9	0.167772	9.39822	7.02245	6.60503	6.14821	5.65897	5.14702	4.6241	4.10303	3.59645	3.11561	2.66948	2.26421	1.90307	1.58671	1.31373	1.08121						9.39822	7.02245	6.60503	6.14821	5.65897	5.14702	4.6241	4.10303	3.59645	3.11561	2.66948	2.26421	1.90307	1.58671	1.31373	1.08121		9.39822	7.02245	6.60503	6.14821	5.65897	5.14702	4.6241	4.10303	3.59645	3.11561
[S]10	0.134218	8.5957	6.4228	6.04102	5.62321	5.17575	4.70751	4.22924	3.75267	3.28935	2.84957	2.44153	2.07087	1.74056	1.45122	1.20155	0.988886						8.5957	6.4228	6.04102	5.62321	5.17575	4.70751	4.22924	3.75267	3.28935	2.84957	2.44153	2.07087	1.74056	1.45122	1.20155	0.988886		8.5957	6.4228	6.04102	5.62321	5.17575	4.70751	4.22924	3.75267	3.28935	2.84957
[S]11	0.107374	7.7667	5.80336	5.4584	5.08088	4.67658	4.2535	3.82136	3.39075	2.97211	2.57474	2.20606	1.87115	1.5727	1.31126	1.08567	0.893514						7.7667	5.80336	5.4584	5.08088	4.67658	4.2535	3.82136	3.39075	2.97211	2.57474	2.20606	1.87115	1.5727	1.31126	1.08567	0.893514		7.7667	5.80336	5.4584	5.08088	4.67658	4.2535	3.82136	3.39075	2.97211	2.57474
[S]12	0.0858993	6.93112	5.179	4.87116	4.53426	4.17345	3.79589	3.41024	3.02596	2.65235	2.29774	1.96872	1.66984	1.4035	1.17019	0.968866	0.797385						6.93112	5.179	4.87116	4.53426	4.17345	3.79589	3.41024	3.02596	2.65235	2.29774	1.96872	1.66984	1.4035	1.17019	0.968866	0.797385		6.93112	5.179	4.87116	4.53426	4.17345	3.79589	3.41024	3.02596	2.65235	2.29774
[S]13	0.0687195	6.1095	4.56508	4.29373	3.99677	3.67873	3.34592	3.00599	2.66726	2.33794	2.02537	1.73535	1.4719	1.23713	1.03147	0.854017	0.702863						6.1095	4.56508	4.29373	3.99677	3.67873	3.34592	3.00599	2.66726	2.33794	2.02537	1.73535	1.4719	1.23713	1.03147	0.854017	0.702863		6.1095	4.56508	4.29373	3.99677	3.67873	3.34592	3.00599	2.66726	2.33794	2.02537
[S]14	0.0549756	5.32106	3.97595	3.73961	3.48097	3.20398	2.91412	2.61806	2.32304	2.03623	1.76399	1.5114	1.28194	1.07747	0.89836	0.743804	0.612157						5.32106	3.97595	3.73961	3.48097	3.20398	2.91412	2.61806	2.32304	2.03623	1.76399	1.5114	1.28194	1.07747	0.89836	0.743804	0.612157		5.32106	3.97595	3.73961	3.48097	3.20398	2.91412	2.61806	2.32304	2.03623	1.76399
[S]15	0.0439805	4.58192	3.42366	3.22015	2.99744	2.75892	2.50933	2.25439	2.00035	1.75338	1.51896	1.30145	1.10387	0.927803	0.773571	0.640483	0.527124						4.58192	3.42366	3.22015	2.99744	2.75892	2.50933	2.25439	2.00035	1.75338	1.51896	1.30145	1.10387	0.927803	0.773571	0.640483	0.527124		4.58192	3.42366	3.22015	2.99744	2.75892	2.50933	2.25439	2.00035	1.75338	1.51896
	1	1	1	1	1	1	1	1	1	1	1	1	1	1	1	1	1																					1	1	13.6364	10.1892	9.58357	8.92075	8.2109	7.46807	6.70934	5.9533	5.21827	4.5206
	1	1	1	1	1	1	1	1	1	1	1	1	1	1	1	1	1					13.6364	13.6364	13.6364		0	0	1										0.8	0.8	13.3333	9.9628	9.37061	8.72251	8.02843	7.30211	6.56025	5.82101	5.10231	4.42014
	1	1	1	1	1	1	1	1	1	1	1	1	1	1	1	1	1					13.3333	13.3333	13.3333		0	0	1										0.64	0.64	12.973	9.69354	9.11735	8.48677	7.81145	7.10476	6.38294	5.66368	4.96441	4.30068
	1	1	1	1	1	1	1	1	1	1	1	1	1	1	1	1	1					12.973	12.973	12.973		0	0	1										0.512	0.512	12.549	9.37676	8.81939	8.20942	7.55617	6.87258	6.17435	5.47859	4.80218	4.16014
	1	1	1	1	1	1	1	1	1	1	1	1	1	1	1	1	1					12.549	12.549	12.549		0	0	1										0.4096	0.4096	12.0565	9.00875	8.47326	7.88723	7.25962	6.60285	5.93203	5.26358	4.61371	3.99687
	1	1	1	1	1	1	1	1	1	1	1	1	1	1	1	1	1					12.0565	12.0565	12.0565		0	0	1										0.32768	0.32768	11.4927	8.58747	8.07702	7.5184	6.92013	6.29408	5.65462	5.01743	4.39795	3.80996
	1	1	1	1	1	1	1	1	1	1	1	1	1	1	1	1	1					11.4927	11.4927	11.4927		0	0	1										0.262144	0.262144	10.858	8.11321	7.63095	7.10318	6.53795	5.94648	5.34234	4.74034	4.15507	3.59955
	1	1	1	1	1	1	1	1	1	1	1	1	1	1	1	1	1					10.858	10.858	10.858		0	0	1										0.209715	0.209715	10.1568	7.5893	7.13818	6.64449	6.11576	5.56248	4.99735	4.43423	3.88675	3.3671
	1	1	1	1	1	1	1	1	1	1	1	1	1	1	1	1	1					10.1568	10.1568	10.1568		0	0	1										0.167772	0.167772	9.39822	7.02245	6.60503	6.14821	5.65897	5.14702	4.6241	4.10303	3.59645	3.11561
	1	1	1	1	1	1	1	1	1	1	1	1	1	1	1	1	1					9.39822	9.39822	9.39822		0	0	1										0.134218	0.134218	8.5957	6.4228	6.04102	5.62321	5.17575	4.70751	4.22924	3.75267	3.28935	2.84957
	1	1	1	1	1	1	1	1	1	1	1	1	1	1	1	1	1					8.5957	8.5957	8.5957		0	0	1										0.107374	0.107374	7.7667	5.80336	5.4584	5.08088	4.67658	4.2535	3.82136	3.39075	2.97211	2.57474
	1	1	1	1	1	1	1	1	1	1	1	1	1	1	1	1	1					7.7667	7.7667	7.7667		0	0	1										0.0858993	0.0858993	6.93112	5.179	4.87116	4.53426	4.17345	3.79589	3.41024	3.02596	2.65235	2.29774
	1	1	1	1	1	1	1	1	1	1	1	1	1	1	1	1	1					6.93112	6.93112	6.93112		0	0	1										0.0687195	0.0687195	6.1095	4.56508	4.29373	3.99677	3.67873	3.34592	3.00599	2.66726	2.33794	2.02537
	1	1	1	1	1	1	1	1	1	1	1	1	1	1	1	1	1					6.1095	6.1095	6.1095		0	0	1										0.0549756	0.0549756	5.32106	3.97595	3.73961	3.48097	3.20398	2.91412	2.61806	2.32304	2.03623	1.76399
	1	1	1	1	1	1	1	1	1	1	1	1	1	1	1	1	1					5.32106	5.32106	5.32106		0	0	1										0.0439805	0.0439805	4.58192	3.42366	3.22015	2.99744	2.75892	2.50933	2.25439	2.00035	1.75338	1.51896
																						4.58192	4.58192	4.58192		0	0	1
		1	1	1	1	1	1	1	1	1	1	1	1	1	1	1	1					10.1892	10.1892	10.1892		0	0	1											1	0.0733333	0.0981428	0.104345	0.112098	0.121789	0.133903	0.149046	0.167974	0.191634	0.221209
		1	1	1	1	1	1	1	1	1	1	1	1	1	1	1	1					9.9628	9.9628	9.9628		0	0	1											1.25	0.075	0.100373	0.106717	0.114646	0.124557	0.136947	0.152433	0.171792	0.19599	0.226237
		1	1	1	1	1	1	1	1	1	1	1	1	1	1	1	1					9.69354	9.69354	9.69354		0	0	1											1.5625	0.0770833	0.103161	0.109681	0.11783	0.128017	0.140751	0.156668	0.176564	0.201434	0.232521
		1	1	1	1	1	1	1	1	1	1	1	1	1	1	1	1					9.37676	9.37676	9.37676		0	0	1											1.95312	0.0796875	0.106647	0.113386	0.121811	0.132342	0.145506	0.16196	0.182529	0.208239	0.240377
		1	1	1	1	1	1	1	1	1	1	1	1	1	1	1	1					9.00875	9.00875	9.00875		0	0	1											2.44141	0.0829427	0.111003	0.118018	0.126787	0.137748	0.15145	0.168576	0.189985	0.216745	0.250196
		1	1	1	1	1	1	1	1	1	1	1	1	1	1	1	1					8.58747	8.58747	8.58747		0	0	1											3.05176	0.0870117	0.116449	0.123808	0.133007	0.144506	0.15888	0.176846	0.199305	0.227378	0.26247
		1	1	1	1	1	1	1	1	1	1	1	1	1	1	1	1					8.11321	8.11321	8.11321		0	0	1											3.8147	0.092098	0.123256	0.131045	0.140782	0.152953	0.168167	0.187184	0.210955	0.24067	0.277813
		1	1	1	1	1	1	1	1	1	1	1	1	1	1	1	1					7.5893	7.5893	7.5893		0	0	1											4.76837	0.0984558	0.131765	0.140092	0.150501	0.163512	0.179776	0.200106	0.225518	0.257284	0.296991
		1	1	1	1	1	1	1	1	1	1	1	1	1	1	1	1					7.02245	7.02245	7.02245		0	0	1											5.96046	0.106403	0.1424	0.1514	0.162649	0.17671	0.194287	0.216258	0.243722	0.278052	0.320964
		1	1	1	1	1	1	1	1	1	1	1	1	1	1	1	1					6.4228	6.4228	6.4228		0	0	1											7.45058	0.116337	0.155695	0.165535	0.177834	0.193209	0.212427	0.236449	0.266477	0.304012	0.35093
		1	1	1	1	1	1	1	1	1	1	1	1	1	1	1	1					5.80336	5.80336	5.80336		0	0	1											9.31323	0.128755	0.172314	0.183204	0.196816	0.213831	0.235101	0.261687	0.29492	0.336461	0.388388
		1	1	1	1	1	1	1	1	1	1	1	1	1	1	1	1					5.179	5.179	5.179		0	0	1											11.6415	0.144277	0.193087	0.20529	0.220543	0.23961	0.263443	0.293235	0.330474	0.377023	0.43521
		1	1	1	1	1	1	1	1	1	1	1	1	1	1	1	1					4.56508	4.56508	4.56508		0	0	1											14.5519	0.163679	0.219054	0.232898	0.250202	0.271833	0.298871	0.332669	0.374917	0.427726	0.493738
		1	1	1	1	1	1	1	1	1	1	1	1	1	1	1	1					3.97595	3.97595	3.97595		0	0	1											18.1899	0.187933	0.251512	0.267407	0.287276	0.312112	0.343157	0.381963	0.43047	0.491104	0.566897
		1	1	1	1	1	1	1	1	1	1	1	1	1	1	1	1					3.42366	3.42366	3.42366		0	0	1											22.7374	0.218249	0.292085	0.310544	0.333618	0.36246	0.398513	0.443579	0.499912	0.570327	0.658347
																						9.58357	9.58357	9.58357		0	0	1
n	240																					9.37061	9.37061	9.37061		0	0	1												13.6364	10.1892	9.58357	8.92075	8.2109	7.46807	6.70934	5.9533	5.21827	4.5206
																						9.11735	9.11735	9.11735		0	0	1												13.3333	9.9628	9.37061	8.72251	8.02843	7.30211	6.56025	5.82101	5.10231	4.42014
																						8.81939	8.81939	8.81939		0	0	1												12.973	9.69354	9.11735	8.48677	7.81145	7.10476	6.38294	5.66368	4.96441	4.30068
																						8.47326	8.47326	8.47326		0	0	1												12.549	9.37676	8.81939	8.20942	7.55617	6.87258	6.17435	5.47859	4.80218	4.16014
																						8.07702	8.07702	8.07702		0	0	1												12.0565	9.00875	8.47326	7.88723	7.25962	6.60285	5.93203	5.26358	4.61371	3.99687
																						7.63095	7.63095	7.63095		0	0	1												11.4927	8.58747	8.07702	7.5184	6.92013	6.29408	5.65462	5.01743	4.39795	3.80996
																						7.13818	7.13818	7.13818		0	0	1												10.858	8.11321	7.63095	7.10318	6.53795	5.94648	5.34234	4.74034	4.15507	3.59955
																						6.60503	6.60503	6.60503		0	0	1												10.1568	7.5893	7.13818	6.64449	6.11576	5.56248	4.99735	4.43423	3.88675	3.3671
																						6.04102	6.04102	6.04102		0	0	1												9.39822	7.02245	6.60503	6.14821	5.65897	5.14702	4.6241	4.10303	3.59645	3.11561
																						5.4584	5.4584	5.4584		0	0	1												8.5957	6.4228	6.04102	5.62321	5.17575	4.70751	4.22924	3.75267	3.28935	2.84957
																						4.87116	4.87116	4.87116		0	0	1												7.7667	5.80336	5.4584	5.08088	4.67658	4.2535	3.82136	3.39075	2.97211	2.57474
																						4.29373	4.29373	4.29373		0	0	1												6.93112	5.179	4.87116	4.53426	4.17345	3.79589	3.41024	3.02596	2.65235	2.29774
																						3.73961	3.73961	3.73961		0	0	1												6.1095	4.56508	4.29373	3.99677	3.67873	3.34592	3.00599	2.66726	2.33794	2.02537
																						3.22015	3.22015	3.22015		0	0	1												5.32106	3.97595	3.73961	3.48097	3.20398	2.91412	2.61806	2.32304	2.03623	1.76399
																						8.92075	8.92075	8.92075		0	0	1												4.58192	3.42366	3.22015	2.99744	2.75892	2.50933	2.25439	2.00035	1.75338	1.51896
																						8.72251	8.72251	8.72251		0	0	1
																						8.48677	8.48677	8.48677		0	0	1												1/s	0	0.0439805	0.0549756	0.0687195	0.0858993	0.107374	0.134218	0.167772	0.209715
																						8.20942	8.20942	8.20942		0	0	1											1	1	0.0733333	0.0981428	0.104345	0.112098	0.121789	0.133903	0.149046	0.167974	0.191634
																						7.88723	7.88723	7.88723		0	0	1											2	1.25	0.075	0.100373	0.106717	0.114646	0.124557	0.136947	0.152433	0.171792	0.19599
																						7.5184	7.5184	7.5184		0	0	1											3	1.5625	0.0770833	0.103161	0.109681	0.11783	0.128017	0.140751	0.156668	0.176564	0.201434
																						7.10318	7.10318	7.10318		0	0	1											4	1.95312	0.0796875	0.106647	0.113386	0.121811	0.132342	0.145506	0.16196	0.182529	0.208239
																						6.64449	6.64449	6.64449		0	0	1											5	2.44141	0.0829427	0.111003	0.118018	0.126787	0.137748	0.15145	0.168576	0.189985	0.216745
																						6.14821	6.14821	6.14821		0	0	1											6	3.05176	0.0870117	0.116449	0.123808	0.133007	0.144506	0.15888	0.176846	0.199305	0.227378
																						5.62321	5.62321	5.62321		0	0	1											7	3.8147	0.092098	0.123256	0.131045	0.140782	0.152953	0.168167	0.187184	0.210955	0.24067
																						5.08088	5.08088	5.08088		0	0	1											8	4.76837	0.0984558	0.131765	0.140092	0.150501	0.163512	0.179776	0.200106	0.225518	0.257284
																						4.53426	4.53426	4.53426		0	0	1											9	5.96046	0.106403	0.1424	0.1514	0.162649	0.17671	0.194287	0.216258	0.243722	0.278052
																						3.99677	3.99677	3.99677		0	0	1											10	7.45058	0.116337	0.155695	0.165535	0.177834	0.193209	0.212427	0.236449	0.266477	0.304012
																						3.48097	3.48097	3.48097		0	0	1											11	9.31323	0.128755	0.172314	0.183204	0.196816	0.213831	0.235101	0.261687	0.29492	0.336461
																						2.99744	2.99744	2.99744		0	0	1											12	11.6415	0.144277	0.193087	0.20529	0.220543	0.23961	0.263443	0.293235	0.330474	0.377023
																						8.2109	8.2109	8.2109		0	0	1											13	14.5519	0.163679	0.219054	0.232898	0.250202	0.271833	0.298871	0.332669	0.374917	0.427726
																						8.02843	8.02843	8.02843		0	0	1											14	18.1899	0.187933	0.251512	0.267407	0.287276	0.312112	0.343157	0.381963	0.43047	0.491104
																						7.81145	7.81145	7.81145		0	0	1											15	22.7374	0.218249	0.292085	0.310544	0.333618	0.36246	0.398513	0.443579	0.499912	0.570327
																						7.55617	7.55617	7.55617		0	0	1
																						7.25962	7.25962	7.25962		0	0	1
																						6.92013	6.92013	6.92013		0	0	1
																						6.53795	6.53795	6.53795		0	0	1
																						6.11576	6.11576	6.11576		0	0	1
																						5.65897	5.65897	5.65897		0	0	1
																						5.17575	5.17575	5.17575		0	0	1
																						4.67658	4.67658	4.67658		0	0	1
																						4.17345	4.17345	4.17345		0	0	1
																						3.67873	3.67873	3.67873		0	0	1
																						3.20398	3.20398	3.20398		0	0	1
																						2.75892	2.75892	2.75892		0	0	1
																						7.46807	7.46807	7.46807		0	0	1
																						7.30211	7.30211	7.30211		0	0	1
																						7.10476	7.10476	7.10476		0	0	1
																						6.87258	6.87258	6.87258		0	0	1
																						6.60285	6.60285	6.60285		0	0	1
																						6.29408	6.29408	6.29408		0	0	1
																						5.94648	5.94648	5.94648		0	0	1
																						5.56248	5.56248	5.56248		0	0	1
																						5.14702	5.14702	5.14702		0	0	1
																						4.70751	4.70751	4.70751		0	0	1
																						4.2535	4.2535	4.2535		0	0	1
																						3.79589	3.79589	3.79589		0	0	1
																						3.34592	3.34592	3.34592		0	0	1
																						2.91412	2.91412	2.91412		0	0	1
																						2.50933	2.50933	2.50933		0	0	1
																						6.70934	6.70934	6.70934		0	0	1
																						6.56025	6.56025	6.56025		0	0	1
																						6.38294	6.38294	6.38294		0	0	1
																						6.17435	6.17435	6.17435		0	0	1
																						5.93203	5.93203	5.93203		0	0	1
																						5.65462	5.65462	5.65462		0	0	1
																						5.34234	5.34234	5.34234		0	0	1
																						4.99735	4.99735	4.99735		0	0	1
																						4.6241	4.6241	4.6241		0	0	1
																						4.22924	4.22924	4.22924		0	0	1
																						3.82136	3.82136	3.82136		0	0	1
																						3.41024	3.41024	3.41024		0	0	1
																						3.00599	3.00599	3.00599		0	0	1
																						2.61806	2.61806	2.61806		0	0	1
																						2.25439	2.25439	2.25439		0	0	1
																						5.9533	5.9533	5.9533		0	0	1
																						5.82101	5.82101	5.82101		0	0	1
																						5.66368	5.66368	5.66368		0	0	1
																						5.47859	5.47859	5.47859		0	0	1
																						5.26358	5.26358	5.26358		0	0	1
																						5.01743	5.01743	5.01743		0	0	1
																						4.74034	4.74034	4.74034		0	0	1
																						4.43423	4.43423	4.43423		0	0	1
																						4.10303	4.10303	4.10303		0	0	1
																						3.75267	3.75267	3.75267		0	0	1
																						3.39075	3.39075	3.39075		0	0	1
																						3.02596	3.02596	3.02596		0	0	1
																						2.66726	2.66726	2.66726		0	0	1
																						2.32304	2.32304	2.32304		0	0	1
																						2.00035	2.00035	2.00035		0	0	1
																						5.21827	5.21827	5.21827		0	0	1
																						5.10231	5.10231	5.10231		0	0	1
																						4.96441	4.96441	4.96441		0	0	1
																						4.80218	4.80218	4.80218		0	0	1
																						4.61371	4.61371	4.61371		0	0	1
																						4.39795	4.39795	4.39795		0	0	1
																						4.15507	4.15507	4.15507		0	0	1
																						3.88675	3.88675	3.88675		0	0	1
																						3.59645	3.59645	3.59645		0	0	1
																						3.28935	3.28935	3.28935		0	0	1
																						2.97211	2.97211	2.97211		0	0	1
																						2.65235	2.65235	2.65235		0	0	1
																						2.33794	2.33794	2.33794		0	0	1
																						2.03623	2.03623	2.03623		0	0	1
																						1.75338	1.75338	1.75338		0	0	1
																						4.5206	4.5206	4.5206		0	0	1
																						4.42014	4.42014	4.42014		0	0	1
																						4.30068	4.30068	4.30068		0	0	1
																						4.16014	4.16014	4.16014		0	0	1
																						3.99687	3.99687	3.99687		0	0	1
																						3.80996	3.80996	3.80996		0	0	1
																						3.59955	3.59955	3.59955		0	0	1
																						3.3671	3.3671	3.3671		0	0	1
																						3.11561	3.11561	3.11561		0	0	1
																						2.84957	2.84957	2.84957		0	0	1
																						2.57474	2.57474	2.57474		0	0	1
																						2.29774	2.29774	2.29774		0	0	1
																						2.02537	2.02537	2.02537		0	0	1
																						1.76399	1.76399	1.76399		0	0	1
																						1.51896	1.51896	1.51896		0	0	1
																						3.87329	3.87329	3.87329		0	0	1
																						3.78722	3.78722	3.78722		0	0	1
																						3.68486	3.68486	3.68486		0	0	1
																						3.56444	3.56444	3.56444		0	0	1
																						3.42455	3.42455	3.42455		0	0	1
																						3.2644	3.2644	3.2644		0	0	1
																						3.08412	3.08412	3.08412		0	0	1
																						2.88496	2.88496	2.88496		0	0	1
																						2.66948	2.66948	2.66948		0	0	1
																						2.44153	2.44153	2.44153		0	0	1
																						2.20606	2.20606	2.20606		0	0	1
																						1.96872	1.96872	1.96872		0	0	1
																						1.73535	1.73535	1.73535		0	0	1
																						1.5114	1.5114	1.5114		0	0	1
																						1.30145	1.30145	1.30145		0	0	1
																						3.28526	3.28526	3.28526		0	0	1
																						3.21226	3.21226	3.21226		0	0	1
																						3.12544	3.12544	3.12544		0	0	1
																						3.0233	3.0233	3.0233		0	0	1
																						2.90465	2.90465	2.90465		0	0	1
																						2.76881	2.76881	2.76881		0	0	1
																						2.6159	2.6159	2.6159		0	0	1
																						2.44698	2.44698	2.44698		0	0	1
																						2.26421	2.26421	2.26421		0	0	1
																						2.07087	2.07087	2.07087		0	0	1
																						1.87115	1.87115	1.87115		0	0	1
																						1.66984	1.66984	1.66984		0	0	1
																						1.4719	1.4719	1.4719		0	0	1
																						1.28194	1.28194	1.28194		0	0	1
																						1.10387	1.10387	1.10387		0	0	1
																						2.76126	2.76126	2.76126		0	0	1
																						2.6999	2.6999	2.6999		0	0	1
																						2.62693	2.62693	2.62693		0	0	1
																						2.54108	2.54108	2.54108		0	0	1
																						2.44135	2.44135	2.44135		0	0	1
																						2.32718	2.32718	2.32718		0	0	1
																						2.19866	2.19866	2.19866		0	0	1
																						2.05668	2.05668	2.05668		0	0	1
																						1.90307	1.90307	1.90307		0	0	1
																						1.74056	1.74056	1.74056		0	0	1
																						1.5727	1.5727	1.5727		0	0	1
																						1.4035	1.4035	1.4035		0	0	1
																						1.23713	1.23713	1.23713		0	0	1
																						1.07747	1.07747	1.07747		0	0	1
																						0.927803	0.927803	0.927803		0	0	1
																						2.30224	2.30224	2.30224		0	0	1
																						2.25108	2.25108	2.25108		0	0	1
																						2.19024	2.19024	2.19024		0	0	1
																						2.11867	2.11867	2.11867		0	0	1
																						2.03552	2.03552	2.03552		0	0	1
																						1.94033	1.94033	1.94033		0	0	1
																						1.83317	1.83317	1.83317		0	0	1
																						1.71479	1.71479	1.71479		0	0	1
																						1.58671	1.58671	1.58671		0	0	1
																						1.45122	1.45122	1.45122		0	0	1
																						1.31126	1.31126	1.31126		0	0	1
																						1.17019	1.17019	1.17019		0	0	1
																						1.03147	1.03147	1.03147		0	0	1
																						0.89836	0.89836	0.89836		0	0	1
																						0.773571	0.773571	0.773571		0	0	1
																						1.90616	1.90616	1.90616		0	0	1
																						1.8638	1.8638	1.8638		0	0	1
																						1.81343	1.81343	1.81343		0	0	1
																						1.75416	1.75416	1.75416		0	0	1
																						1.68532	1.68532	1.68532		0	0	1
																						1.60651	1.60651	1.60651		0	0	1
																						1.51779	1.51779	1.51779		0	0	1
																						1.41977	1.41977	1.41977		0	0	1
																						1.31373	1.31373	1.31373		0	0	1
																						1.20155	1.20155	1.20155		0	0	1
																						1.08567	1.08567	1.08567		0	0	1
																						0.968866	0.968866	0.968866		0	0	1
																						0.854017	0.854017	0.854017		0	0	1
																						0.743804	0.743804	0.743804		0	0	1
																						0.640483	0.640483	0.640483		0	0	1
																						1.56879	1.56879	1.56879		0	0	1
																						1.53392	1.53392	1.53392		0	0	1
																						1.49247	1.49247	1.49247		0	0	1
																						1.44369	1.44369	1.44369		0	0	1
																						1.38703	1.38703	1.38703		0	0	1
																						1.32217	1.32217	1.32217		0	0	1
																						1.24915	1.24915	1.24915		0	0	1
																						1.16849	1.16849	1.16849		0	0	1
																						1.08121	1.08121	1.08121		0	0	1
																						0.988886	0.988886	0.988886		0	0	1
																						0.893514	0.893514	0.893514		0	0	1
																						0.797385	0.797385	0.797385		0	0	1
																						0.702863	0.702863	0.702863		0	0	1
																						0.612157	0.612157	0.612157		0	0	1
																						0.527124	0.527124	0.527124		0	0	1
[truncated: 54 more columns]

## Sheet: Competitive
																							Calculated values
		No Inhibitor	[I]1	[I]2	[I]3	[I]4	[I]5	[I]6	[I]7	[I]8	[I]9	[I]10	[I]11	[I]12	[I]13	[I]14	[I]15						No Inhibitor	[I]1	[I]2	[I]3	[I]4	[I]5	[I]6	[I]7	[I]8	[I]9	[I]10	[I]11	[I]12	[I]13	[I]14	[I]15
		0	0.0439805	0.0549756	0.0687195	0.0858993	0.107374	0.134218	0.167772	0.209715	0.262144	0.32768	0.4096	0.512	0.64	0.8	1		Km	Vmax	Ki		0	0.0439805	0.0549756	0.0687195	0.0858993	0.107374	0.134218	0.167772	0.209715	0.262144	0.32768	0.4096	0.512	0.64	0.8	1
[S]1	1	13.6364	10.1892	9.58357	8.92075	8.2109	7.46807	6.70934	5.9533	5.21827	4.5206	3.87329	3.28526	2.76126	2.30224	1.90616	1.56879		0.029149	11.161	0.0127031		10.8448	9.87636	9.66067	9.40396	9.10165	8.75003	8.34695	7.89248	7.38955	6.84437	6.26648	5.66824	5.06394	4.46846	3.89581	3.3579		10.8448	9.87636	9.66067	9.40396	9.10165	8.75003	8.34695	7.89248	7.38955	6.84437
[S]2	0.8	13.3333	9.9628	9.37061	8.72251	8.02843	7.30211	6.56025	5.82101	5.10231	4.42014	3.78722	3.21226	2.6999	2.25108	1.8638	1.53392						10.7686	9.60012	9.34658	9.04788	8.70032	8.3017	7.85201	7.35407	6.81392	6.24094	5.64734	5.04725	4.45546	3.88592	3.35055	2.85831		10.7686	9.60012	9.34658	9.04788	8.70032	8.3017	7.85201	7.35407	6.81392	6.24094
[S]3	0.64	12.973	9.69354	9.11735	8.48677	7.81145	7.10476	6.38294	5.66368	4.96441	4.30068	3.68486	3.12544	2.62693	2.19024	1.81343	1.49247						10.6748	9.27582	8.98155	8.63898	8.24583	7.80202	7.31019	6.77624	6.20931	5.62143	5.02655	4.43931	3.87364	3.34141	2.85166	2.41009		10.6748	9.27582	8.98155	8.63898	8.24583	7.80202	7.31019	6.77624	6.20931	5.62143
[S]4	0.512	12.549	9.37676	8.81939	8.20942	7.55617	6.87258	6.17435	5.47859	4.80218	4.16014	3.56444	3.0233	2.54108	2.11867	1.75416	1.44369						10.5598	8.9	8.5635	8.17705	7.7404	7.25608	6.72972	6.17023	5.58937	5.0009	4.4193	3.85839	3.33006	2.84338	2.40418	2.0151		10.5598	8.9	8.5635	8.17705	7.7404	7.25608	6.72972	6.17023	5.58937	5.0009
[S]5	0.4096	12.0565	9.00875	8.47326	7.88723	7.25962	6.60285	5.93203	5.26358	4.61371	3.99687	3.42455	2.90465	2.44135	2.03552	1.68532	1.38703						10.4195	8.471	8.09266	7.66475	7.18955	6.67245	6.12206	5.54981	4.96921	4.39453	3.8395	3.31598	2.83311	2.39683	2.00994	1.67247		10.4195	8.471	8.09266	7.66475	7.18955	6.67245	6.12206	5.54981	4.96921	4.39453
[S]6	0.32768	11.4927	8.58747	8.07702	7.5184	6.92013	6.29408	5.65462	5.01743	4.39795	3.80996	3.2644	2.76881	2.32718	1.94033	1.60651	1.32217			Sum R2	222.608		10.2492	7.98959	7.57223	7.10809	6.60223	6.06289	5.50115	4.93016	4.36396	3.81614	3.29855	2.82037	2.38771	2.00352	1.66803	1.37932		10.2492	7.98959	7.57223	7.10809	6.60223	6.06289	5.50115	4.93016	4.36396	3.81614
[S]7	0.262144	10.858	8.11321	7.63095	7.10318	6.53795	5.94648	5.34234	4.74034	4.15507	3.59955	3.08412	2.6159	2.19866	1.83317	1.51779	1.24915			Sum residuals %	86.3538		10.0441	7.45968	7.00882	6.5165	5.99052	5.4415	4.8822	4.32634	3.78734	3.27701	2.80461	2.3764	1.99555	1.6625	1.37554	1.13142		10.0441	7.45968	7.00882	6.5165	5.99052	5.4415	4.8822	4.32634	3.78734	3.27701
[S]8	0.209715	10.1568	7.5893	7.13818	6.64449	6.11576	5.56248	4.99735	4.43423	3.88675	3.3671	2.88496	2.44698	2.05668	1.71479	1.41977	1.16849						9.79897	6.88857	6.41243	5.90245	5.36874	4.82354	4.28022	3.75195	3.25048	2.78516	2.36242	1.98568	1.65565	1.37084	1.12824	0.923866		9.79897	6.88857	6.41243	5.90245	5.36874	4.82354	4.28022	3.75195	3.25048	2.78516
[S]9	0.167772	9.39822	7.02245	6.60503	6.14821	5.65897	5.14702	4.6241	4.10303	3.59645	3.11561	2.66948	2.26421	1.90307	1.58671	1.31373	1.08121						9.50887	6.28691	5.79594	5.28047	4.75218	4.22393	3.70863	3.21791	2.76121	2.34517	1.97348	1.64715	1.36501	1.12429	0.921216	0.751535		9.50887	6.28691	5.79594	5.28047	4.75218	4.22393	3.70863	3.21791	2.76121	2.34517
[S]10	0.134218	8.5957	6.4228	6.04102	5.62321	5.17575	4.70751	4.22924	3.75267	3.28935	2.84957	2.44153	2.07087	1.74056	1.45122	1.20155	0.988886						9.16955	5.66809	5.17415	4.66588	4.15562	3.65586	3.17811	2.73186	2.32396	1.95844	1.63666	1.3578	1.11939	0.917925	0.749343	0.609435		9.16955	5.66809	5.17415	4.66588	4.15562	3.65586	3.17811	2.73186	2.32396	1.95844
[S]11	0.107374	7.7667	5.80336	5.4584	5.08088	4.67658	4.2535	3.82136	3.39075	2.97211	2.57474	2.20606	1.87115	1.5727	1.31126	1.08567	0.893514						8.77799	5.04711	4.56233	4.07328	3.59198	3.12972	2.69603	2.29798	1.93996	1.62374	1.34889	1.11333	0.913845	0.746621	0.607634	0.492931		8.77799	5.04711	4.56233	4.07328	3.59198	3.12972	2.69603	2.29798	1.93996	1.62374
[S]12	0.0858993	6.93112	5.179	4.87116	4.53426	4.17345	3.79589	3.41024	3.02596	2.65235	2.29774	1.96872	1.66984	1.4035	1.17019	0.968866	0.797385						8.33319	4.43917	3.97483	3.5152	3.07127	2.65254	2.26631	1.91734	1.60786	1.33792	1.10584	0.908795	0.743247	0.605397	0.491458	0.397859		8.33319	4.43917	3.97483	3.5152	3.07127	2.65254	2.26631	1.91734	1.60786	1.33792
[S]13	0.0687195	6.1095	4.56508	4.29373	3.99677	3.67873	3.34592	3.00599	2.66726	2.33794	2.02537	1.73535	1.4719	1.23713	1.03147	0.854017	0.702863						7.8368	3.85826	3.42372	3.00121	2.60012	2.22793	1.8898	1.58845	1.32445	1.09663	0.90256	0.739072	0.602624	0.489629	0.39666	0.320573		7.8368	3.85826	3.42372	3.00121	2.60012	2.22793	1.8898	1.58845	1.32445	1.09663
[S]14	0.0549756	5.32106	3.97595	3.73961	3.48097	3.20398	2.91412	2.61806	2.32304	2.03623	1.76399	1.5114	1.28194	1.07747	0.89836	0.743804	0.612157						7.29371	3.31586	2.918	2.53743	2.18175	1.85646	1.56483	1.30799	1.08532	0.894886	0.733918	0.599193	0.487362	0.395171	0.3196	0.25794		7.29371	3.31586	2.918	2.53743	2.18175	1.85646	1.56483	1.30799	1.08532	0.894886
[S]15	0.0439805	4.58192	3.42366	3.22015	2.99744	2.75892	2.50933	2.25439	2.00035	1.75338	1.51896	1.30145	1.10387	0.927803	0.773571	0.640483	0.527124						6.71226	2.82026	2.4632	2.12664	1.81641	1.53628	1.28798	1.07151	0.885475	0.727576	0.594959	0.484557	0.393325	0.318391	0.257152	0.20731		6.71226	2.82026	2.4632	2.12664	1.81641	1.53628	1.28798	1.07151	0.885475	0.727576
	1	1	1	1	1	1	1	1	1	1	1	1	1	1	1	1	1																					1	1	10.8448	9.87636	9.66067	9.40396	9.10165	8.75003	8.34695	7.89248	7.38955	6.84437
	1	1	1	1	1	1	1	1	1	1	1	1	1	1	1	1	1					13.6364	13.6364	10.8448		-2.79152	-2.79152	2										0.8	0.8	10.7686	9.60012	9.34658	9.04788	8.70032	8.3017	7.85201	7.35407	6.81392	6.24094
	1	1	1	1	1	1	1	1	1	1	1	1	1	1	1	1	1					13.3333	13.3333	10.7686		-2.56474	-2.56474	2										0.64	0.64	10.6748	9.27582	8.98155	8.63898	8.24583	7.80202	7.31019	6.77624	6.20931	5.62143
	1	1	1	1	1	1	1	1	1	1	1	1	1	1	1	1	1					12.973	12.973	10.6748		-2.2982	-2.2982	2										0.512	0.512	10.5598	8.9	8.5635	8.17705	7.7404	7.25608	6.72972	6.17023	5.58937	5.0009
	1	1	1	1	1	1	1	1	1	1	1	1	1	1	1	1	1					12.549	12.549	10.5598		-1.98924	-1.98924	2										0.4096	0.4096	10.4195	8.471	8.09266	7.66475	7.18955	6.67245	6.12206	5.54981	4.96921	4.39453
	1	1	1	1	1	1	1	1	1	1	1	1	1	1	1	1	1					12.0565	12.0565	10.4195		-1.63705	-1.63705	2										0.32768	0.32768	10.2492	7.98959	7.57223	7.10809	6.60223	6.06289	5.50115	4.93016	4.36396	3.81614
	1	1	1	1	1	1	1	1	1	1	1	1	1	1	1	1	1					11.4927	11.4927	10.2492		-1.24347	-1.24347	2										0.262144	0.262144	10.0441	7.45968	7.00882	6.5165	5.99052	5.4415	4.8822	4.32634	3.78734	3.27701
	1	1	1	1	1	1	1	1	1	1	1	1	1	1	1	1	1					10.858	10.858	10.0441		-0.813891	-0.813891	2										0.209715	0.209715	9.79897	6.88857	6.41243	5.90245	5.36874	4.82354	4.28022	3.75195	3.25048	2.78516
	1	1	1	1	1	1	1	1	1	1	1	1	1	1	1	1	1					10.1568	10.1568	9.79897		-0.357871	-0.357871	2										0.167772	0.167772	9.50887	6.28691	5.79594	5.28047	4.75218	4.22393	3.70863	3.21791	2.76121	2.34517
	1	1	1	1	1	1	1	1	1	1	1	1	1	1	1	1	1					9.39822	9.39822	9.50887		0.110651	0.110651	2										0.134218	0.134218	9.16955	5.66809	5.17415	4.66588	4.15562	3.65586	3.17811	2.73186	2.32396	1.95844
	1	1	1	1	1	1	1	1	1	1	1	1	1	1	1	1	1					8.5957	8.5957	9.16955		0.573844	0.573844	2										0.107374	0.107374	8.77799	5.04711	4.56233	4.07328	3.59198	3.12972	2.69603	2.29798	1.93996	1.62374
	1	1	1	1	1	1	1	1	1	1	1	1	1	1	1	1	1					7.7667	7.7667	8.77799		1.01129	1.01129	2										0.0858993	0.0858993	8.33319	4.43917	3.97483	3.5152	3.07127	2.65254	2.26631	1.91734	1.60786	1.33792
	1	1	1	1	1	1	1	1	1	1	1	1	1	1	1	1	1					6.93112	6.93112	8.33319		1.40207	1.40207	2										0.0687195	0.0687195	7.8368	3.85826	3.42372	3.00121	2.60012	2.22793	1.8898	1.58845	1.32445	1.09663
	1	1	1	1	1	1	1	1	1	1	1	1	1	1	1	1	1					6.1095	6.1095	7.8368		1.72729	1.72729	2										0.0549756	0.0549756	7.29371	3.31586	2.918	2.53743	2.18175	1.85646	1.56483	1.30799	1.08532	0.894886
	1	1	1	1	1	1	1	1	1	1	1	1	1	1	1	1	1					5.32106	5.32106	7.29371		1.97265	1.97265	2										0.0439805	0.0439805	6.71226	2.82026	2.4632	2.12664	1.81641	1.53628	1.28798	1.07151	0.885475	0.727576
																						4.58192	4.58192	6.71226		2.13034	2.13034	2
																						10.1892	10.1892	9.87636		-0.312874	-0.312874	2											1	0.0922097	0.101252	0.103512	0.106338	0.10987	0.114285	0.119804	0.126703	0.135326	0.146105
																						9.9628	9.9628	9.60012		-0.362685	-0.362685	2											1.25	0.0928626	0.104165	0.106991	0.110523	0.114938	0.120457	0.127356	0.135979	0.146758	0.160232
																						9.69354	9.69354	9.27582		-0.417722	-0.417722	2											1.5625	0.0936788	0.107807	0.111339	0.115754	0.121273	0.128172	0.136795	0.147574	0.161048	0.177891
																						9.37676	9.37676	8.9		-0.476754	-0.476754	2											1.95312	0.094699	0.11236	0.116775	0.122294	0.129192	0.137816	0.148595	0.162069	0.178911	0.199964
																						9.00875	9.00875	8.471		-0.537757	-0.537757	2											2.44141	0.0959742	0.11805	0.123569	0.130467	0.139091	0.14987	0.163344	0.180186	0.201239	0.227555
																						8.58747	8.58747	7.98959		-0.597877	-0.597877	2											3.05176	0.0975683	0.125163	0.132062	0.140685	0.151464	0.164938	0.18178	0.202833	0.22915	0.262045
																						8.11321	8.11321	7.45968		-0.653534	-0.653534	2											3.8147	0.0995608	0.134054	0.142677	0.153457	0.16693	0.183773	0.204826	0.231142	0.264037	0.305157
																						7.5893	7.5893	6.88857		-0.70073	-0.70073	2											4.76837	0.102052	0.145168	0.155947	0.169421	0.186264	0.207317	0.233633	0.266528	0.307647	0.359046
																						7.02245	7.02245	6.28691		-0.735537	-0.735537	2											5.96046	0.105165	0.159061	0.172535	0.189377	0.21043	0.236746	0.269641	0.310761	0.36216	0.426408
																						6.4228	6.4228	5.66809		-0.754707	-0.754707	2											7.45058	0.109057	0.176426	0.193269	0.214322	0.240638	0.273533	0.314652	0.366051	0.4303	0.510611
																						5.80336	5.80336	5.04711		-0.75625	-0.75625	2											9.31323	0.113921	0.198133	0.219186	0.245503	0.278398	0.319517	0.370916	0.435165	0.515475	0.615864
																						5.179	5.179	4.43917		-0.739828	-0.739828	2											11.6415	0.120002	0.225267	0.251583	0.284479	0.325598	0.376997	0.441245	0.521556	0.621945	0.74743
																						4.56508	4.56508	3.85826		-0.706827	-0.706827	2											14.5519	0.127603	0.259184	0.29208	0.333199	0.384598	0.448846	0.529157	0.629546	0.755031	0.911888
																						3.97595	3.97595	3.31586		-0.660089	-0.660089	2											18.1899	0.137104	0.301581	0.3427	0.394099	0.458348	0.538659	0.639047	0.764533	0.92139	1.11746
																						3.42366	3.42366	2.82026		-0.603394	-0.603394	2											22.7374	0.148981	0.354577	0.405976	0.470224	0.550535	0.650924	0.776409	0.933266	1.12934	1.37443
																						9.58357	9.58357	9.66067		0.0770993	0.0770993	2
																						9.37061	9.37061	9.34658		-0.0240307	-0.0240307	2												13.6364	10.1892	9.58357	8.92075	8.2109	7.46807	6.70934	5.9533	5.21827	4.5206
																						9.11735	9.11735	8.98155		-0.135794	-0.135794	2												13.3333	9.9628	9.37061	8.72251	8.02843	7.30211	6.56025	5.82101	5.10231	4.42014
																						8.81939	8.81939	8.5635		-0.255891	-0.255891	2												12.973	9.69354	9.11735	8.48677	7.81145	7.10476	6.38294	5.66368	4.96441	4.30068
																						8.47326	8.47326	8.09266		-0.380607	-0.380607	2												12.549	9.37676	8.81939	8.20942	7.55617	6.87258	6.17435	5.47859	4.80218	4.16014
																						8.07702	8.07702	7.57223		-0.504791	-0.504791	2												12.0565	9.00875	8.47326	7.88723	7.25962	6.60285	5.93203	5.26358	4.61371	3.99687
																						7.63095	7.63095	7.00882		-0.622134	-0.622134	2												11.4927	8.58747	8.07702	7.5184	6.92013	6.29408	5.65462	5.01743	4.39795	3.80996
																						7.13818	7.13818	6.41243		-0.725755	-0.725755	2												10.858	8.11321	7.63095	7.10318	6.53795	5.94648	5.34234	4.74034	4.15507	3.59955
																						6.60503	6.60503	5.79594		-0.809087	-0.809087	2												10.1568	7.5893	7.13818	6.64449	6.11576	5.56248	4.99735	4.43423	3.88675	3.3671
																						6.04102	6.04102	5.17415		-0.866876	-0.866876	2												9.39822	7.02245	6.60503	6.14821	5.65897	5.14702	4.6241	4.10303	3.59645	3.11561
																						5.4584	5.4584	4.56233		-0.896071	-0.896071	2												8.5957	6.4228	6.04102	5.62321	5.17575	4.70751	4.22924	3.75267	3.28935	2.84957
																						4.87116	4.87116	3.97483		-0.896332	-0.896332	2												7.7667	5.80336	5.4584	5.08088	4.67658	4.2535	3.82136	3.39075	2.97211	2.57474
																						4.29373	4.29373	3.42372		-0.870008	-0.870008	2												6.93112	5.179	4.87116	4.53426	4.17345	3.79589	3.41024	3.02596	2.65235	2.29774
																						3.73961	3.73961	2.918		-0.821611	-0.821611	2												6.1095	4.56508	4.29373	3.99677	3.67873	3.34592	3.00599	2.66726	2.33794	2.02537
																						3.22015	3.22015	2.4632		-0.756951	-0.756951	2												5.32106	3.97595	3.73961	3.48097	3.20398	2.91412	2.61806	2.32304	2.03623	1.76399
																						8.92075	8.92075	9.40396		0.483212	0.483212	2												4.58192	3.42366	3.22015	2.99744	2.75892	2.50933	2.25439	2.00035	1.75338	1.51896
																						8.72251	8.72251	9.04788		0.325363	0.325363	2
																						8.48677	8.48677	8.63898		0.152207	0.152207	2												1/s	0	0.0439805	0.0549756	0.0687195	0.0858993	0.107374	0.134218	0.167772	0.209715
																						8.20942	8.20942	8.17705		-0.0323792	-0.0323792	2											1	1	0.0922097	0.101252	0.103512	0.106338	0.10987	0.114285	0.119804	0.126703	0.135326
																						7.88723	7.88723	7.66475		-0.222487	-0.222487	2											2	1.25	0.0928626	0.104165	0.106991	0.110523	0.114938	0.120457	0.127356	0.135979	0.146758
																						7.5184	7.5184	7.10809		-0.410308	-0.410308	2											3	1.5625	0.0936788	0.107807	0.111339	0.115754	0.121273	0.128172	0.136795	0.147574	0.161048
																						7.10318	7.10318	6.5165		-0.586675	-0.586675	2											4	1.95312	0.094699	0.11236	0.116775	0.122294	0.129192	0.137816	0.148595	0.162069	0.178911
																						6.64449	6.64449	5.90245		-0.742037	-0.742037	2											5	2.44141	0.0959742	0.11805	0.123569	0.130467	0.139091	0.14987	0.163344	0.180186	0.201239
																						6.14821	6.14821	5.28047		-0.867735	-0.867735	2											6	3.05176	0.0975683	0.125163	0.132062	0.140685	0.151464	0.164938	0.18178	0.202833	0.22915
																						5.62321	5.62321	4.66588		-0.957325	-0.957325	2											7	3.8147	0.0995608	0.134054	0.142677	0.153457	0.16693	0.183773	0.204826	0.231142	0.264037
																						5.08088	5.08088	4.07328		-1.00761	-1.00761	2											8	4.76837	0.102052	0.145168	0.155947	0.169421	0.186264	0.207317	0.233633	0.266528	0.307647
																						4.53426	4.53426	3.5152		-1.01906	-1.01906	2											9	5.96046	0.105165	0.159061	0.172535	0.189377	0.21043	0.236746	0.269641	0.310761	0.36216
																						3.99677	3.99677	3.00121		-0.995556	-0.995556	2											10	7.45058	0.109057	0.176426	0.193269	0.214322	0.240638	0.273533	0.314652	0.366051	0.4303
																						3.48097	3.48097	2.53743		-0.94354	-0.94354	2											11	9.31323	0.113921	0.198133	0.219186	0.245503	0.278398	0.319517	0.370916	0.435165	0.515475
																						2.99744	2.99744	2.12664		-0.870795	-0.870795	2											12	11.6415	0.120002	0.225267	0.251583	0.284479	0.325598	0.376997	0.441245	0.521556	0.621945
																						8.2109	8.2109	9.10165		0.890749	0.890749	2											13	14.5519	0.127603	0.259184	0.29208	0.333199	0.384598	0.448846	0.529157	0.629546	0.755031
																						8.02843	8.02843	8.70032		0.671888	0.671888	2											14	18.1899	0.137104	0.301581	0.3427	0.394099	0.458348	0.538659	0.639047	0.764533	0.92139
																						7.81145	7.81145	8.24583		0.434386	0.434386	2											15	22.7374	0.148981	0.354577	0.405976	0.470224	0.550535	0.650924	0.776409	0.933266	1.12934
																						7.55617	7.55617	7.7404		0.184233	0.184233	2
																						7.25962	7.25962	7.18955		-0.0700684	-0.0700684	2
																						6.92013	6.92013	6.60223		-0.317899	-0.317899	2
																						6.53795	6.53795	5.99052		-0.547435	-0.547435	2
																						6.11576	6.11576	5.36874		-0.747026	-0.747026	2
																						5.65897	5.65897	4.75218		-0.906799	-0.906799	2
																						5.17575	5.17575	4.15562		-1.02013	-1.02013	2
																						4.67658	4.67658	3.59198		-1.0846	-1.0846	2
																						4.17345	4.17345	3.07127		-1.10218	-1.10218	2
																						3.67873	3.67873	2.60012		-1.07861	-1.07861	2
																						3.20398	3.20398	2.18175		-1.02223	-1.02223	2
																						2.75892	2.75892	1.81641		-0.942508	-0.942508	2
																						7.46807	7.46807	8.75003		1.28195	1.28195	2
																						7.30211	7.30211	8.3017		0.999589	0.999589	2
																						7.10476	7.10476	7.80202		0.697256	0.697256	2
																						6.87258	6.87258	7.25608		0.383499	0.383499	2
																						6.60285	6.60285	6.67245		0.0696008	0.0696008	2
																						6.29408	6.29408	6.06289		-0.231189	-0.231189	2
																						5.94648	5.94648	5.4415		-0.504976	-0.504976	2
																						5.56248	5.56248	4.82354		-0.738939	-0.738939	2
																						5.14702	5.14702	4.22393		-0.923084	-0.923084	2
																						4.70751	4.70751	3.65586		-1.05165	-1.05165	2
																						4.2535	4.2535	3.12972		-1.12377	-1.12377	2
																						3.79589	3.79589	2.65254		-1.14334	-1.14334	2
																						3.34592	3.34592	2.22793		-1.11799	-1.11799	2
																						2.91412	2.91412	1.85646		-1.05766	-1.05766	2
																						2.50933	2.50933	1.53628		-0.973049	-0.973049	2
																						6.70934	6.70934	8.34695		1.6376	1.6376	2
																						6.56025	6.56025	7.85201		1.29177	1.29177	2
																						6.38294	6.38294	7.31019		0.927249	0.927249	2
																						6.17435	6.17435	6.72972		0.555368	0.555368	2
																						5.93203	5.93203	6.12206		0.190028	0.190028	2
																						5.65462	5.65462	5.50115		-0.153476	-0.153476	2
																						5.34234	5.34234	4.8822		-0.46014	-0.46014	2
																						4.99735	4.99735	4.28022		-0.717132	-0.717132	2
																						4.6241	4.6241	3.70863		-0.915471	-0.915471	2
																						4.22924	4.22924	3.17811		-1.05113	-1.05113	2
																						3.82136	3.82136	2.69603		-1.12533	-1.12533	2
																						3.41024	3.41024	2.26631		-1.14393	-1.14393	2
																						3.00599	3.00599	1.8898		-1.11619	-1.11619	2
																						2.61806	2.61806	1.56483		-1.05323	-1.05323	2
																						2.25439	2.25439	1.28798		-0.966409	-0.966409	2
																						5.9533	5.9533	7.89248		1.93918	1.93918	2
																						5.82101	5.82101	7.35407		1.53306	1.53306	2
																						5.66368	5.66368	6.77624		1.11256	1.11256	2
																						5.47859	5.47859	6.17023		0.691635	0.691635	2
																						5.26358	5.26358	5.54981		0.286236	0.286236	2
																						5.01743	5.01743	4.93016		-0.0872743	-0.0872743	2
																						4.74034	4.74034	4.32634		-0.413993	-0.413993	2
																						4.43423	4.43423	3.75195		-0.682277	-0.682277	2
																						4.10303	4.10303	3.21791		-0.885122	-0.885122	2
																						3.75267	3.75267	2.73186		-1.02081	-1.02081	2
																						3.39075	3.39075	2.29798		-1.09277	-1.09277	2
																						3.02596	3.02596	1.91734		-1.10862	-1.10862	2
																						2.66726	2.66726	1.58845		-1.07881	-1.07881	2
																						2.32304	2.32304	1.30799		-1.01505	-1.01505	2
																						2.00035	2.00035	1.07151		-0.928848	-0.928848	2
																						5.21827	5.21827	7.38955		2.17127	2.17127	2
																						5.10231	5.10231	6.81392		1.71161	1.71161	2
																						4.96441	4.96441	6.20931		1.2449	1.2449	2
																						4.80218	4.80218	5.58937		0.787195	0.787195	2
																						4.61371	4.61371	4.96921		0.355502	0.355502	2
																						4.39795	4.39795	4.36396		-0.0339903	-0.0339903	2
																						4.15507	4.15507	3.78734		-0.367727	-0.367727	2
																						3.88675	3.88675	3.25048		-0.636277	-0.636277	2
																						3.59645	3.59645	2.76121		-0.835237	-0.835237	2
																						3.28935	3.28935	2.32396		-0.965387	-0.965387	2
																						2.97211	2.97211	1.93996		-1.03215	-1.03215	2
																						2.65235	2.65235	1.60786		-1.04449	-1.04449	2
																						2.33794	2.33794	1.32445		-1.0135	-1.0135	2
																						2.03623	2.03623	1.08532		-0.95091	-0.95091	2
																						1.75338	1.75338	0.885475		-0.867905	-0.867905	2
																						4.5206	4.5206	6.84437		2.32377	2.32377	2
																						4.42014	4.42014	6.24094		1.8208	1.8208	2
																						4.30068	4.30068	5.62143		1.32075	1.32075	2
																						4.16014	4.16014	5.0009		0.840765	0.840765	2
																						3.99687	3.99687	4.39453		0.397667	0.397667	2
																						3.80996	3.80996	3.81614		0.00618453	0.00618453	2
																						3.59955	3.59955	3.27701		-0.322539	-0.322539	2
																						3.3671	3.3671	2.78516		-0.581946	-0.581946	2
																						3.11561	3.11561	2.34517		-0.770442	-0.770442	2
																						2.84957	2.84957	1.95844		-0.89113	-0.89113	2
																						2.57474	2.57474	1.62374		-0.95101	-0.95101	2
																						2.29774	2.29774	1.33792		-0.959823	-0.959823	2
																						2.02537	2.02537	1.09663		-0.928741	-0.928741	2
																						1.76399	1.76399	0.894886		-0.869102	-0.869102	2
																						1.51896	1.51896	0.727576		-0.79138	-0.79138	2
																						3.87329	3.87329	6.26648		2.39319	2.39319	2
																						3.78722	3.78722	5.64734		1.86012	1.86012	2
																						3.68486	3.68486	5.02655		1.34169	1.34169	2
																						3.56444	3.56444	4.4193		0.85486	0.85486	2
																						3.42455	3.42455	3.8395		0.41495	0.41495	2
																						3.2644	3.2644	3.29855		0.034143	0.034143	2
																						3.08412	3.08412	2.80461		-0.279507	-0.279507	2
																						2.88496	2.88496	2.36242		-0.522542	-0.522542	2
																						2.66948	2.66948	1.97348		-0.696003	-0.696003	2
																						2.44153	2.44153	1.63666		-0.804871	-0.804871	2
																						2.20606	2.20606	1.34889		-0.857171	-0.857171	2
																						1.96872	1.96872	1.10584		-0.86288	-0.86288	2
																						1.73535	1.73535	0.90256		-0.832791	-0.832791	2
																						1.5114	1.5114	0.733918		-0.777481	-0.777481	2
																						1.30145	1.30145	0.594959		-0.706495	-0.706495	2
																						3.28526	3.28526	5.66824		2.38298	2.38298	2
																						3.21226	3.21226	5.04725		1.835	1.835	2
																						3.12544	3.12544	4.43931		1.31388	1.31388	2
																						3.0233	3.0233	3.85839		0.835089	0.835089	2
																						2.90465	2.90465	3.31598		0.411335	0.411335	2
																						2.76881	2.76881	2.82037		0.051561	0.051561	2
																						2.6159	2.6159	2.3764		-0.239498	-0.239498	2
																						2.44698	2.44698	1.98568		-0.461297	-0.461297	2
																						2.26421	2.26421	1.64715		-0.617058	-0.617058	2
																						2.07087	2.07087	1.3578		-0.713069	-0.713069	2
																						1.87115	1.87115	1.11333		-0.757817	-0.757817	2
																						1.66984	1.66984	0.908795		-0.761045	-0.761045	2
																						1.4719	1.4719	0.739072		-0.732825	-0.732825	2
																						1.28194	1.28194	0.599193		-0.682752	-0.682752	2
																						1.10387	1.10387	0.484557		-0.619315	-0.619315	2
																						2.76126	2.76126	5.06394		2.30268	2.30268	2
																						2.6999	2.6999	4.45546		1.75556	1.75556	2
																						2.62693	2.62693	3.87364		1.24671	1.24671	2
																						2.54108	2.54108	3.33006		0.788984	0.788984	2
																						2.44135	2.44135	2.83311		0.391761	0.391761	2
																						2.32718	2.32718	2.38771		0.0605257	0.0605257	2
																						2.19866	2.19866	1.99555		-0.20311	-0.20311	2
																						2.05668	2.05668	1.65565		-0.401036	-0.401036	2
																						1.90307	1.90307	1.36501		-0.538053	-0.538053	2
																						1.74056	1.74056	1.11939		-0.621171	-0.621171	2
																						1.5727	1.5727	0.913845		-0.658851	-0.658851	2
																						1.4035	1.4035	0.743247		-0.66025	-0.66025	2
																						1.23713	1.23713	0.602624		-0.634503	-0.634503	2
																						1.07747	1.07747	0.487362		-0.59011	-0.59011	2
																						0.927803	0.927803	0.393325		-0.534479	-0.534479	2
																						2.30224	2.30224	4.46846		2.16621	2.16621	2
																						2.25108	2.25108	3.88592		1.63484	1.63484	2
																						2.19024	2.19024	3.34141		1.15117	1.15117	2
																						2.11867	2.11867	2.84338		0.724719	0.724719	2
																						2.03552	2.03552	2.39683		0.361316	0.361316	2
																						1.94033	1.94033	2.00352		0.06319	0.06319	2
																						1.83317	1.83317	1.6625		-0.170668	-0.170668	2
																						1.71479	1.71479	1.37084		-0.343951	-0.343951	2
																						1.58671	1.58671	1.12429		-0.462423	-0.462423	2
																						1.45122	1.45122	0.917925		-0.533297	-0.533297	2
																						1.31126	1.31126	0.746621		-0.564639	-0.564639	2
																						1.17019	1.17019	0.605397		-0.564792	-0.564792	2
																						1.03147	1.03147	0.489629		-0.541845	-0.541845	2
																						0.89836	0.89836	0.395171		-0.50319	-0.50319	2
																						0.773571	0.773571	0.318391		-0.45518	-0.45518	2
																						1.90616	1.90616	3.89581		1.98965	1.98965	2
																						1.8638	1.8638	3.35055		1.48675	1.48675	2
																						1.81343	1.81343	2.85166		1.03823	1.03823	2
																						1.75416	1.75416	2.40418		0.650016	0.650016	2
																						1.68532	1.68532	2.00994		0.324617	0.324617	2
																						1.60651	1.60651	1.66803		0.0615194	0.0615194	2
																						1.51779	1.51779	1.37554		-0.142249	-0.142249	2
																						1.41977	1.41977	1.12824		-0.291534	-0.291534	2
																						1.31373	1.31373	0.921216		-0.392514	-0.392514	2
																						1.20155	1.20155	0.749343		-0.452207	-0.452207	2
																						1.08567	1.08567	0.607634		-0.478034	-0.478034	2
																						0.968866	0.968866	0.491458		-0.477408	-0.477408	2
																						0.854017	0.854017	0.39666		-0.457357	-0.457357	2
																						0.743804	0.743804	0.3196		-0.424204	-0.424204	2
																						0.640483	0.640483	0.257152		-0.383331	-0.383331	2
																						1.56879	1.56879	3.3579		1.78911	1.78911	2
																						1.53392	1.53392	2.85831		1.32439	1.32439	2
																						1.49247	1.49247	2.41009		0.917625	0.917625	2
																						1.44369	1.44369	2.0151		0.571408	0.571408	2
																						1.38703	1.38703	1.67247		0.285441	0.285441	2
																						1.32217	1.32217	1.37932		0.0571474	0.0571474	2
																						1.24915	1.24915	1.13142		-0.117732	-0.117732	2
																						1.16849	1.16849	0.923866		-0.24462	-0.24462	2
																						1.08121	1.08121	0.751535		-0.329677	-0.329677	2
																						0.988886	0.988886	0.609435		-0.379451	-0.379451	2
																						0.893514	0.893514	0.492931		-0.400583	-0.400583	2
																						0.797385	0.797385	0.397859		-0.399526	-0.399526	2
																						0.702863	0.702863	0.320573		-0.38229	-0.38229	2
																						0.612157	0.612157	0.25794		-0.354217	-0.354217	2
																						0.527124	0.527124	0.20731		-0.319813	-0.319813	2
[truncated: 54 more columns]

## Sheet: Uncompetitive
																							Calculated values
		No Inhibitor	[I]1	[I]2	[I]3	[I]4	[I]5	[I]6	[I]7	[I]8	[I]9	[I]10	[I]11	[I]12	[I]13	[I]14	[I]15						No Inhibitor	[I]1	[I]2	[I]3	[I]4	[I]5	[I]6	[I]7	[I]8	[I]9	[I]10	[I]11	[I]12	[I]13	[I]14	[I]15
		0	0.0439805	0.0549756	0.0687195	0.0858993	0.107374	0.134218	0.167772	0.209715	0.262144	0.32768	0.4096	0.512	0.64	0.8	1		Km	Vmax	Ki		0	0.0439805	0.0549756	0.0687195	0.0858993	0.107374	0.134218	0.167772	0.209715	0.262144	0.32768	0.4096	0.512	0.64	0.8	1
[S]1	1	13.6364	10.1892	9.58357	8.92075	8.2109	7.46807	6.70934	5.9533	5.21827	4.5206	3.87329	3.28526	2.76126	2.30224	1.90616	1.56879		0.163236	17.0523	0.0865631		14.6594	10.2029	9.4823	8.71303	7.91081	7.09433	6.28365	5.49828	4.75534	4.06821	3.44582	2.89265	2.4092	1.99286	1.63885	1.34106		14.6594	10.2029	9.4823	8.71303	7.91081	7.09433	6.28365	5.49828	4.75534	4.06821
[S]2	0.8	13.3333	9.9628	9.37061	8.72251	8.02843	7.30211	6.56025	5.82101	5.10231	4.42014	3.78722	3.21226	2.6999	2.25108	1.8638	1.53392						14.1625	9.95976	9.2719	8.53506	7.76383	6.97589	6.19056	5.42688	4.70184	4.02899	3.41764	2.87276	2.39539	1.9834	1.63245	1.33677		14.1625	9.95976	9.2719	8.53506	7.76383	6.97589	6.19056	5.42688	4.70184	4.02899
[S]3	0.64	12.973	9.69354	9.11735	8.48677	7.81145	7.10476	6.38294	5.66368	4.96441	4.30068	3.68486	3.12544	2.62693	2.19024	1.81343	1.49247						13.5869	9.6716	9.02167	8.32257	7.5876	6.8333	6.078	5.34018	4.63662	3.98101	3.38305	2.84828	2.37834	1.9717	1.62451	1.33145		13.5869	9.6716	9.02167	8.32257	7.5876	6.8333	6.078	5.34018	4.63662	3.98101
[S]4	0.512	12.549	9.37676	8.81939	8.20942	7.55617	6.87258	6.17435	5.47859	4.80218	4.16014	3.56444	3.0233	2.54108	2.11867	1.75416	1.44369						12.93	9.33403	8.72725	8.07138	7.37826	6.66304	5.94293	5.23563	4.5576	3.92261	3.34079	2.81827	2.35738	1.95727	1.6147	1.32485		12.93	9.33403	8.72725	8.07138	7.37826	6.66304	5.94293	5.23563	4.5576	3.92261
[S]5	0.4096	12.0565	9.00875	8.47326	7.88723	7.25962	6.60285	5.93203	5.26358	4.61371	3.99687	3.42455	2.90465	2.44135	2.03552	1.68532	1.38703						12.1931	8.94383	8.3852	7.77794	7.13229	6.4618	5.78231	5.11057	4.46254	3.85199	3.28943	2.78163	2.33169	1.93953	1.60261	1.3167		12.1931	8.94383	8.3852	7.77794	7.13229	6.4618	5.78231	5.11057	4.46254	3.85199
[S]6	0.32768	11.4927	8.58747	8.07702	7.5184	6.92013	6.29408	5.65462	5.01743	4.39795	3.80996	3.2644	2.76881	2.32718	1.94033	1.60651	1.32217			Sum R2	32.5915		11.3822	8.49967	7.99358	7.43985	6.84697	6.22671	5.59334	4.96239	4.34914	3.7672	3.2274	2.73714	2.30035	1.9178	1.58774	1.30665		11.3822	8.49967	7.99358	7.43985	6.84697	6.22671	5.59334	4.96239	4.34914	3.7672
[S]7	0.262144	10.858	8.11321	7.63095	7.10318	6.53795	5.94648	5.34234	4.74034	4.15507	3.59955	3.08412	2.6159	2.19866	1.83317	1.51779	1.24915			Sum residuals %	24.8347		10.5086	8.00288	7.55265	7.05643	6.52088	5.95586	5.37382	4.78883	4.21525	3.66633	3.15308	2.6835	2.26234	1.89131	1.56954	1.2943		10.5086	8.00288	7.55265	7.05643	6.52088	5.95586	5.37382	4.78883	4.21525	3.66633
[S]8	0.209715	10.1568	7.5893	7.13818	6.64449	6.11576	5.56248	4.99735	4.43423	3.88675	3.3671	2.88496	2.44698	2.05668	1.71479	1.41977	1.16849						9.58872	7.458	7.06549	6.62937	6.1545	5.64873	5.12252	4.58824	4.05905	3.54759	3.06486	2.61933	2.21656	1.8592	1.54737	1.27918		9.58872	7.458	7.06549	6.62937	6.1545	5.64873	5.12252	4.58824	4.05905	3.54759
[S]9	0.167772	9.39822	7.02245	6.60503	6.14821	5.65897	5.14702	4.6241	4.10303	3.59645	3.11561	2.66948	2.26421	1.90307	1.58671	1.31373	1.08121						8.64299	6.87305	6.53832	6.16312	5.75062	5.30666	4.83962	4.35996	3.87936	3.40956	2.96129	2.54331	2.16188	1.82058	1.52052	1.26078		8.64299	6.87305	6.53832	6.16312	5.75062	5.30666	4.83962	4.35996	3.87936	3.40956
[S]10	0.134218	8.5957	6.4228	6.04102	5.62321	5.17575	4.70751	4.22924	3.75267	3.28935	2.84957	2.44153	2.07087	1.74056	1.45122	1.20155	0.988886						7.69437	6.25938	5.98054	5.66508	5.31467	4.93323	4.52709	4.10468	3.67594	3.25142	2.84127	2.45427	2.0972	1.7745	1.48824	1.2385		7.69437	6.25938	5.98054	5.66508	5.31467	4.93323	4.52709	4.10468	3.67594	3.25142
[S]11	0.107374	7.7667	5.80336	5.4584	5.08088	4.67658	4.2535	3.82136	3.39075	2.97211	2.57474	2.20606	1.87115	1.5727	1.31126	1.08567	0.893514						6.7661	5.63093	5.40425	5.14535	4.85463	4.53438	4.18896	3.82475	3.44983	3.07325	2.70427	2.35137	2.02161	1.72007	1.44977	1.21174		6.7661	5.63093	5.40425	5.14535	4.85463	4.53438	4.18896	3.82475	3.44983	3.07325
[S]12	0.0858993	6.93112	5.179	4.87116	4.53426	4.17345	3.79589	3.41024	3.02596	2.65235	2.29774	1.96872	1.66984	1.4035	1.17019	0.968866	0.797385						5.87946	5.00303	4.82329	4.61599	4.38064	4.11818	3.83126	3.52432	3.20351	2.87624	2.55054	2.23428	1.93445	1.65656	1.40439	1.17988		5.87946	5.00303	4.82329	4.61599	4.38064	4.11818	3.83126	3.52432	3.20351	2.87624
[S]13	0.0687195	6.1095	4.56508	4.29373	3.99677	3.67873	3.34592	3.00599	2.66726	2.33794	2.02537	1.73535	1.4719	1.23713	1.03147	0.854017	0.702863						5.05194	4.39099	4.25192	4.09	3.90416	3.69432	3.46175	3.20921	2.94102	2.66286	2.38133	2.10335	1.83552	1.58348	1.35151	1.14233		5.05194	4.39099	4.25192	4.09	3.90416	3.69432	3.46175	3.20921	2.94102	2.66286
[S]14	0.0549756	5.32106	3.97595	3.73961	3.48097	3.20398	2.91412	2.61806	2.32304	2.03623	1.76399	1.5114	1.28194	1.07747	0.89836	0.743804	0.612157						4.29611	3.80859	3.70353	3.58008	3.43687	3.27321	3.08932	2.8866	2.66778	2.43688	2.19896	1.9598	1.72524	1.50073	1.29076	1.09862		4.29611	3.80859	3.70353	3.58008	3.43687	3.27321	3.08932	2.8866	2.66778	2.43688
[S]15	0.0439805	4.58192	3.42366	3.22015	2.99744	2.75892	2.50933	2.25439	2.00035	1.75338	1.51896	1.30145	1.10387	0.927803	0.773571	0.640483	0.527124						3.61925	3.26695	3.18934	3.09736	2.98959	2.86498	2.72311	2.56437	2.3902	2.20316	2.00686	1.80574	1.60472	1.4087	1.22209	1.04848		3.61925	3.26695	3.18934	3.09736	2.98959	2.86498	2.72311	2.56437	2.3902	2.20316
	1	1	1	1	1	1	1	1	1	1	1	1	1	1	1	1	1																					1	1	14.6594	10.2029	9.4823	8.71303	7.91081	7.09433	6.28365	5.49828	4.75534	4.06821
	1	1	1	1	1	1	1	1	1	1	1	1	1	1	1	1	1					13.6364	13.6364	14.6594		1.02299	1.02299	3										0.8	0.8	14.1625	9.95976	9.2719	8.53506	7.76383	6.97589	6.19056	5.42688	4.70184	4.02899
	1	1	1	1	1	1	1	1	1	1	1	1	1	1	1	1	1					13.3333	13.3333	14.1625		0.82917	0.82917	3										0.64	0.64	13.5869	9.6716	9.02167	8.32257	7.5876	6.8333	6.078	5.34018	4.63662	3.98101
	1	1	1	1	1	1	1	1	1	1	1	1	1	1	1	1	1					12.973	12.973	13.5869		0.613901	0.613901	3										0.512	0.512	12.93	9.33403	8.72725	8.07138	7.37826	6.66304	5.94293	5.23563	4.5576	3.92261
	1	1	1	1	1	1	1	1	1	1	1	1	1	1	1	1	1					12.549	12.549	12.93		0.380939	0.380939	3										0.4096	0.4096	12.1931	8.94383	8.3852	7.77794	7.13229	6.4618	5.78231	5.11057	4.46254	3.85199
	1	1	1	1	1	1	1	1	1	1	1	1	1	1	1	1	1					12.0565	12.0565	12.1931		0.136537	0.136537	3										0.32768	0.32768	11.3822	8.49967	7.99358	7.43985	6.84697	6.22671	5.59334	4.96239	4.34914	3.7672
	1	1	1	1	1	1	1	1	1	1	1	1	1	1	1	1	1					11.4927	11.4927	11.3822		-0.110523	-0.110523	3										0.262144	0.262144	10.5086	8.00288	7.55265	7.05643	6.52088	5.95586	5.37382	4.78883	4.21525	3.66633
	1	1	1	1	1	1	1	1	1	1	1	1	1	1	1	1	1					10.858	10.858	10.5086		-0.349382	-0.349382	3										0.209715	0.209715	9.58872	7.458	7.06549	6.62937	6.1545	5.64873	5.12252	4.58824	4.05905	3.54759
	1	1	1	1	1	1	1	1	1	1	1	1	1	1	1	1	1					10.1568	10.1568	9.58872		-0.568119	-0.568119	3										0.167772	0.167772	8.64299	6.87305	6.53832	6.16312	5.75062	5.30666	4.83962	4.35996	3.87936	3.40956
	1	1	1	1	1	1	1	1	1	1	1	1	1	1	1	1	1					9.39822	9.39822	8.64299		-0.755233	-0.755233	3										0.134218	0.134218	7.69437	6.25938	5.98054	5.66508	5.31467	4.93323	4.52709	4.10468	3.67594	3.25142
	1	1	1	1	1	1	1	1	1	1	1	1	1	1	1	1	1					8.5957	8.5957	7.69437		-0.901328	-0.901328	3										0.107374	0.107374	6.7661	5.63093	5.40425	5.14535	4.85463	4.53438	4.18896	3.82475	3.44983	3.07325
	1	1	1	1	1	1	1	1	1	1	1	1	1	1	1	1	1					7.7667	7.7667	6.7661		-1.0006	-1.0006	3										0.0858993	0.0858993	5.87946	5.00303	4.82329	4.61599	4.38064	4.11818	3.83126	3.52432	3.20351	2.87624
	1	1	1	1	1	1	1	1	1	1	1	1	1	1	1	1	1					6.93112	6.93112	5.87946		-1.05166	-1.05166	3										0.0687195	0.0687195	5.05194	4.39099	4.25192	4.09	3.90416	3.69432	3.46175	3.20921	2.94102	2.66286
	1	1	1	1	1	1	1	1	1	1	1	1	1	1	1	1	1					6.1095	6.1095	5.05194		-1.05756	-1.05756	3										0.0549756	0.0549756	4.29611	3.80859	3.70353	3.58008	3.43687	3.27321	3.08932	2.8866	2.66778	2.43688
	1	1	1	1	1	1	1	1	1	1	1	1	1	1	1	1	1					5.32106	5.32106	4.29611		-1.02495	-1.02495	3										0.0439805	0.0439805	3.61925	3.26695	3.18934	3.09736	2.98959	2.86498	2.72311	2.56437	2.3902	2.20316
																						4.58192	4.58192	3.61925		-0.962671	-0.962671	3
																						10.1892	10.1892	10.2029		0.0137177	0.0137177	3											1	0.0682158	0.0980109	0.10546	0.114771	0.126409	0.140958	0.159143	0.181875	0.21029	0.245808
																						9.9628	9.9628	9.95976		-0.00304594	-0.00304594	3											1.25	0.070609	0.100404	0.107853	0.117164	0.128802	0.143351	0.161536	0.184268	0.212683	0.248201
																						9.69354	9.69354	9.6716		-0.0219386	-0.0219386	3											1.5625	0.0736004	0.103396	0.110844	0.120155	0.131794	0.146342	0.164528	0.18726	0.215674	0.251193
																						9.37676	9.37676	9.33403		-0.0427239	-0.0427239	3											1.95312	0.0773398	0.107135	0.114584	0.123895	0.135533	0.150082	0.168267	0.190999	0.219414	0.254932
																						9.00875	9.00875	8.94383		-0.0649269	-0.0649269	3											2.44141	0.0820139	0.111809	0.119258	0.128569	0.140207	0.154756	0.172941	0.195673	0.224088	0.259606
																						8.58747	8.58747	8.49967		-0.087801	-0.087801	3											3.05176	0.0878566	0.117652	0.1251	0.134411	0.14605	0.160598	0.178784	0.201516	0.229931	0.265449
																						8.11321	8.11321	8.00288		-0.110332	-0.110332	3											3.8147	0.09516	0.124955	0.132404	0.141715	0.153353	0.167902	0.186087	0.208819	0.237234	0.272752
																						7.5893	7.5893	7.458		-0.131299	-0.131299	3											4.76837	0.104289	0.134084	0.141533	0.150844	0.162483	0.177031	0.195216	0.217948	0.246363	0.281882
																						7.02245	7.02245	6.87305		-0.149396	-0.149396	3											5.96046	0.115701	0.145496	0.152945	0.162255	0.173894	0.188443	0.206628	0.22936	0.257775	0.293293
																						6.4228	6.4228	6.25938		-0.163414	-0.163414	3											7.45058	0.129965	0.15976	0.167209	0.17652	0.188159	0.202707	0.220892	0.243624	0.272039	0.307557
																						5.80336	5.80336	5.63093		-0.172429	-0.172429	3											9.31323	0.147796	0.177591	0.185039	0.19435	0.205989	0.220537	0.238723	0.261455	0.289869	0.325388
																						5.179	5.179	5.00303		-0.175969	-0.175969	3											11.6415	0.170084	0.199879	0.207327	0.216638	0.228277	0.242826	0.261011	0.283743	0.312158	0.347676
																						4.56508	4.56508	4.39099		-0.17409	-0.17409	3											14.5519	0.197944	0.227739	0.235188	0.244499	0.256137	0.270686	0.288871	0.311603	0.340018	0.375536
																						3.97595	3.97595	3.80859		-0.167353	-0.167353	3											18.1899	0.232769	0.262564	0.270013	0.279324	0.290962	0.305511	0.323696	0.346428	0.374843	0.410361
																						3.42366	3.42366	3.26695		-0.156703	-0.156703	3											22.7374	0.2763	0.306095	0.313544	0.322855	0.334494	0.349042	0.367228	0.38996	0.418374	0.453893
																						9.58357	9.58357	9.4823		-0.101274	-0.101274	3
																						9.37061	9.37061	9.2719		-0.0987102	-0.0987102	3												13.6364	10.1892	9.58357	8.92075	8.2109	7.46807	6.70934	5.9533	5.21827	4.5206
																						9.11735	9.11735	9.02167		-0.09568	-0.09568	3												13.3333	9.9628	9.37061	8.72251	8.02843	7.30211	6.56025	5.82101	5.10231	4.42014
																						8.81939	8.81939	8.72725		-0.0921408	-0.0921408	3												12.973	9.69354	9.11735	8.48677	7.81145	7.10476	6.38294	5.66368	4.96441	4.30068
																						8.47326	8.47326	8.3852		-0.0880642	-0.0880642	3												12.549	9.37676	8.81939	8.20942	7.55617	6.87258	6.17435	5.47859	4.80218	4.16014
																						8.07702	8.07702	7.99358		-0.0834436	-0.0834436	3												12.0565	9.00875	8.47326	7.88723	7.25962	6.60285	5.93203	5.26358	4.61371	3.99687
																						7.63095	7.63095	7.55265		-0.0783008	-0.0783008	3												11.4927	8.58747	8.07702	7.5184	6.92013	6.29408	5.65462	5.01743	4.39795	3.80996
																						7.13818	7.13818	7.06549		-0.0726922	-0.0726922	3												10.858	8.11321	7.63095	7.10318	6.53795	5.94648	5.34234	4.74034	4.15507	3.59955
																						6.60503	6.60503	6.53832		-0.0667097	-0.0667097	3												10.1568	7.5893	7.13818	6.64449	6.11576	5.56248	4.99735	4.43423	3.88675	3.3671
																						6.04102	6.04102	5.98054		-0.0604781	-0.0604781	3												9.39822	7.02245	6.60503	6.14821	5.65897	5.14702	4.6241	4.10303	3.59645	3.11561
																						5.4584	5.4584	5.40425		-0.0541457	-0.0541457	3												8.5957	6.4228	6.04102	5.62321	5.17575	4.70751	4.22924	3.75267	3.28935	2.84957
																						4.87116	4.87116	4.82329		-0.0478709	-0.0478709	3												7.7667	5.80336	5.4584	5.08088	4.67658	4.2535	3.82136	3.39075	2.97211	2.57474
																						4.29373	4.29373	4.25192		-0.0418066	-0.0418066	3												6.93112	5.179	4.87116	4.53426	4.17345	3.79589	3.41024	3.02596	2.65235	2.29774
																						3.73961	3.73961	3.70353		-0.0360857	-0.0360857	3												6.1095	4.56508	4.29373	3.99677	3.67873	3.34592	3.00599	2.66726	2.33794	2.02537
																						3.22015	3.22015	3.18934		-0.0308101	-0.0308101	3												5.32106	3.97595	3.73961	3.48097	3.20398	2.91412	2.61806	2.32304	2.03623	1.76399
																						8.92075	8.92075	8.71303		-0.207719	-0.207719	3												4.58192	3.42366	3.22015	2.99744	2.75892	2.50933	2.25439	2.00035	1.75338	1.51896
																						8.72251	8.72251	8.53506		-0.187451	-0.187451	3
																						8.48677	8.48677	8.32257		-0.164202	-0.164202	3												1/s	0	0.0439805	0.0549756	0.0687195	0.0858993	0.107374	0.134218	0.167772	0.209715
																						8.20942	8.20942	8.07138		-0.138044	-0.138044	3											1	1	0.0682158	0.0980109	0.10546	0.114771	0.126409	0.140958	0.159143	0.181875	0.21029
																						7.88723	7.88723	7.77794		-0.109291	-0.109291	3											2	1.25	0.070609	0.100404	0.107853	0.117164	0.128802	0.143351	0.161536	0.184268	0.212683
																						7.5184	7.5184	7.43985		-0.0785499	-0.0785499	3											3	1.5625	0.0736004	0.103396	0.110844	0.120155	0.131794	0.146342	0.164528	0.18726	0.215674
																						7.10318	7.10318	7.05643		-0.0467516	-0.0467516	3											4	1.95312	0.0773398	0.107135	0.114584	0.123895	0.135533	0.150082	0.168267	0.190999	0.219414
																						6.64449	6.64449	6.62937		-0.0151217	-0.0151217	3											5	2.44141	0.0820139	0.111809	0.119258	0.128569	0.140207	0.154756	0.172941	0.195673	0.224088
																						6.14821	6.14821	6.16312		0.0149109	0.0149109	3											6	3.05176	0.0878566	0.117652	0.1251	0.134411	0.14605	0.160598	0.178784	0.201516	0.229931
																						5.62321	5.62321	5.66508		0.041875	0.041875	3											7	3.8147	0.09516	0.124955	0.132404	0.141715	0.153353	0.167902	0.186087	0.208819	0.237234
																						5.08088	5.08088	5.14535		0.0644622	0.0644622	3											8	4.76837	0.104289	0.134084	0.141533	0.150844	0.162483	0.177031	0.195216	0.217948	0.246363
																						4.53426	4.53426	4.61599		0.0817283	0.0817283	3											9	5.96046	0.115701	0.145496	0.152945	0.162255	0.173894	0.188443	0.206628	0.22936	0.257775
																						3.99677	3.99677	4.09		0.0932366	0.0932366	3											10	7.45058	0.129965	0.15976	0.167209	0.17652	0.188159	0.202707	0.220892	0.243624	0.272039
																						3.48097	3.48097	3.58008		0.0991015	0.0991015	3											11	9.31323	0.147796	0.177591	0.185039	0.19435	0.205989	0.220537	0.238723	0.261455	0.289869
																						2.99744	2.99744	3.09736		0.0999243	0.0999243	3											12	11.6415	0.170084	0.199879	0.207327	0.216638	0.228277	0.242826	0.261011	0.283743	0.312158
																						8.2109	8.2109	7.91081		-0.300086	-0.300086	3											13	14.5519	0.197944	0.227739	0.235188	0.244499	0.256137	0.270686	0.288871	0.311603	0.340018
																						8.02843	8.02843	7.76383		-0.264605	-0.264605	3											14	18.1899	0.232769	0.262564	0.270013	0.279324	0.290962	0.305511	0.323696	0.346428	0.374843
																						7.81145	7.81145	7.5876		-0.223844	-0.223844	3											15	22.7374	0.2763	0.306095	0.313544	0.322855	0.334494	0.349042	0.367228	0.38996	0.418374
																						7.55617	7.55617	7.37826		-0.177908	-0.177908	3
																						7.25962	7.25962	7.13229		-0.127327	-0.127327	3
																						6.92013	6.92013	6.84697		-0.0731641	-0.0731641	3
																						6.53795	6.53795	6.52088		-0.0170712	-0.0170712	3
																						6.11576	6.11576	6.1545		0.0387396	0.0387396	3
																						5.65897	5.65897	5.75062		0.0916494	0.0916494	3
																						5.17575	5.17575	5.31467		0.138915	0.138915	3
																						4.67658	4.67658	4.85463		0.178046	0.178046	3
																						4.17345	4.17345	4.38064		0.207189	0.207189	3
																						3.67873	3.67873	3.90416		0.225427	0.225427	3
																						3.20398	3.20398	3.43687		0.232889	0.232889	3
																						2.75892	2.75892	2.98959		0.230669	0.230669	3
																						7.46807	7.46807	7.09433		-0.373742	-0.373742	3
																						7.30211	7.30211	6.97589		-0.326221	-0.326221	3
																						7.10476	7.10476	6.8333		-0.271464	-0.271464	3
																						6.87258	6.87258	6.66304		-0.209536	-0.209536	3
																						6.60285	6.60285	6.4618		-0.141058	-0.141058	3
																						6.29408	6.29408	6.22671		-0.0673679	-0.0673679	3
																						5.94648	5.94648	5.95586		0.00938449	0.00938449	3
																						5.56248	5.56248	5.64873		0.0862467	0.0862467	3
																						5.14702	5.14702	5.30666		0.159641	0.159641	3
																						4.70751	4.70751	4.93323		0.225721	0.225721	3
																						4.2535	4.2535	4.53438		0.280879	0.280879	3
																						3.79589	3.79589	4.11818		0.322298	0.322298	3
																						3.34592	3.34592	3.69432		0.348401	0.348401	3
																						2.91412	2.91412	3.27321		0.359085	0.359085	3
																						2.50933	2.50933	2.86498		0.355655	0.355655	3
																						6.70934	6.70934	6.28365		-0.42569	-0.42569	3
																						6.56025	6.56025	6.19056		-0.369686	-0.369686	3
																						6.38294	6.38294	6.078		-0.30494	-0.30494	3
																						6.17435	6.17435	5.94293		-0.231416	-0.231416	3
																						5.93203	5.93203	5.78231		-0.149716	-0.149716	3
																						5.65462	5.65462	5.59334		-0.0612785	-0.0612785	3
																						5.34234	5.34234	5.37382		0.0314855	0.0314855	3
																						4.99735	4.99735	5.12252		0.125165	0.125165	3
																						4.6241	4.6241	4.83962		0.215516	0.215516	3
																						4.22924	4.22924	4.52709		0.297847	0.297847	3
																						3.82136	3.82136	4.18896		0.367599	0.367599	3
																						3.41024	3.41024	3.83126		0.421019	0.421019	3
																						3.00599	3.00599	3.46175		0.455763	0.455763	3
																						2.61806	2.61806	3.08932		0.471258	0.471258	3
																						2.25439	2.25439	2.72311		0.468717	0.468717	3
																						5.9533	5.9533	5.49828		-0.455017	-0.455017	3
																						5.82101	5.82101	5.42688		-0.39413	-0.39413	3
																						5.66368	5.66368	5.34018		-0.3235	-0.3235	3
																						5.47859	5.47859	5.23563		-0.242961	-0.242961	3
																						5.26358	5.26358	5.11057		-0.153012	-0.153012	3
																						5.01743	5.01743	4.96239		-0.0550405	-0.0550405	3
																						4.74034	4.74034	4.78883		0.0484977	0.0484977	3
																						4.43423	4.43423	4.58824		0.154017	0.154017	3
																						4.10303	4.10303	4.35996		0.256929	0.256929	3
																						3.75267	3.75267	4.10468		0.35201	0.35201	3
																						3.39075	3.39075	3.82475		0.434005	0.434005	3
																						3.02596	3.02596	3.52432		0.498363	0.498363	3
																						2.66726	2.66726	3.20921		0.541954	0.541954	3
																						2.32304	2.32304	2.8866		0.56356	0.56356	3
																						2.00035	2.00035	2.56437		0.564015	0.564015	3
																						5.21827	5.21827	4.75534		-0.462931	-0.462931	3
																						5.10231	5.10231	4.70184		-0.400477	-0.400477	3
																						4.96441	4.96441	4.63662		-0.327793	-0.327793	3
																						4.80218	4.80218	4.5576		-0.244576	-0.244576	3
																						4.61371	4.61371	4.46254		-0.151172	-0.151172	3
																						4.39795	4.39795	4.34914		-0.0488134	-0.0488134	3
																						4.15507	4.15507	4.21525		0.0601803	0.0601803	3
																						3.88675	3.88675	4.05905		0.172296	0.172296	3
																						3.59645	3.59645	3.87936		0.282908	0.282908	3
																						3.28935	3.28935	3.67594		0.386596	0.386596	3
																						2.97211	2.97211	3.44983		0.477719	0.477719	3
																						2.65235	2.65235	3.20351		0.551155	0.551155	3
																						2.33794	2.33794	2.94102		0.603079	0.603079	3
																						2.03623	2.03623	2.66778		0.631558	0.631558	3
																						1.75338	1.75338	2.3902		0.636825	0.636825	3
																						4.5206	4.5206	4.06821		-0.45239	-0.45239	3
																						4.42014	4.42014	4.02899		-0.391158	-0.391158	3
																						4.30068	4.30068	3.98101		-0.319676	-0.319676	3
																						4.16014	4.16014	3.92261		-0.237524	-0.237524	3
																						3.99687	3.99687	3.85199		-0.144879	-0.144879	3
																						3.80996	3.80996	3.7672		-0.0427545	-0.0427545	3
																						3.59955	3.59955	3.66633		0.066784	0.066784	3
																						3.3671	3.3671	3.54759		0.180486	0.180486	3
																						3.11561	3.11561	3.40956		0.293946	0.293946	3
																						2.84957	2.84957	3.25142		0.401856	0.401856	3
																						2.57474	2.57474	3.07325		0.49851	0.49851	3
																						2.29774	2.29774	2.87624		0.5785	0.5785	3
																						2.02537	2.02537	2.66286		0.637493	0.637493	3
																						1.76399	1.76399	2.43688		0.672889	0.672889	3
																						1.51896	1.51896	2.20316		0.684207	0.684207	3
																						3.87329	3.87329	3.44582		-0.427465	-0.427465	3
																						3.78722	3.78722	3.41764		-0.369575	-0.369575	3
																						3.68486	3.68486	3.38305		-0.301806	-0.301806	3
																						3.56444	3.56444	3.34079		-0.223647	-0.223647	3
																						3.42455	3.42455	3.28943		-0.135121	-0.135121	3
																						3.2644	3.2644	3.2274		-0.0370038	-0.0370038	3
																						3.08412	3.08412	3.15308		0.0689574	0.0689574	3
																						2.88496	2.88496	3.06486		0.179894	0.179894	3
																						2.66948	2.66948	2.96129		0.291803	0.291803	3
																						2.44153	2.44153	2.84127		0.399734	0.399734	3
																						2.20606	2.20606	2.70427		0.498204	0.498204	3
																						1.96872	1.96872	2.55054		0.581815	0.581815	3
																						1.73535	1.73535	2.38133		0.645974	0.645974	3
																						1.5114	1.5114	2.19896		0.687565	0.687565	3
																						1.30145	1.30145	2.00686		0.705406	0.705406	3
																						3.28526	3.28526	2.89265		-0.392613	-0.392613	3
																						3.21226	3.21226	2.87276		-0.339494	-0.339494	3
																						3.12544	3.12544	2.84828		-0.277154	-0.277154	3
																						3.0233	3.0233	2.81827		-0.205032	-0.205032	3
																						2.90465	2.90465	2.78163		-0.12302	-0.12302	3
																						2.76881	2.76881	2.73714		-0.0316721	-0.0316721	3
																						2.6159	2.6159	2.6835		0.0675961	0.0675961	3
																						2.44698	2.44698	2.61933		0.17235	0.17235	3
																						2.26421	2.26421	2.54331		0.279095	0.279095	3
																						2.07087	2.07087	2.45427		0.3834	0.3834	3
																						1.87115	1.87115	2.35137		0.480225	0.480225	3
																						1.66984	1.66984	2.23428		0.564439	0.564439	3
																						1.4719	1.4719	2.10335		0.631454	0.631454	3
																						1.28194	1.28194	1.9598		0.677852	0.677852	3
																						1.10387	1.10387	1.80574		0.701871	0.701871	3
																						2.76126	2.76126	2.4092		-0.35206	-0.35206	3
																						2.6999	2.6999	2.39539		-0.304509	-0.304509	3
																						2.62693	2.62693	2.37834		-0.248582	-0.248582	3
																						2.54108	2.54108	2.35738		-0.183699	-0.183699	3
																						2.44135	2.44135	2.33169		-0.109663	-0.109663	3
																						2.32718	2.32718	2.30035		-0.0268346	-0.0268346	3
																						2.19866	2.19866	2.26234		0.06368	0.06368	3
																						2.05668	2.05668	2.21656		0.15988	0.15988	3
																						1.90307	1.90307	2.16188		0.258811	0.258811	3
																						1.74056	1.74056	2.0972		0.356642	0.356642	3
																						1.5727	1.5727	2.02161		0.448912	0.448912	3
																						1.4035	1.4035	1.93445		0.530949	0.530949	3
																						1.23713	1.23713	1.83552		0.598396	0.598396	3
																						1.07747	1.07747	1.72524		0.647769	0.647769	3
																						0.927803	0.927803	1.60472		0.67692	0.67692	3
																						2.30224	2.30224	1.99286		-0.309381	-0.309381	3
																						2.25108	2.25108	1.9834		-0.26768	-0.26768	3
																						2.19024	2.19024	1.9717		-0.218538	-0.218538	3
																						2.11867	2.11867	1.95727		-0.161393	-0.161393	3
																						2.03552	2.03552	1.93953		-0.0959863	-0.0959863	3
																						1.94033	1.94033	1.9178		-0.0225302	-0.0225302	3
																						1.83317	1.83317	1.89131		0.0581372	0.0581372	3
																						1.71479	1.71479	1.8592		0.144414	0.144414	3
																						1.58671	1.58671	1.82058		0.233866	0.233866	3
																						1.45122	1.45122	1.7745		0.323274	0.323274	3
																						1.31126	1.31126	1.72007		0.408812	0.408812	3
																						1.17019	1.17019	1.65656		0.486376	0.486376	3
																						1.03147	1.03147	1.58348		0.552009	0.552009	3
																						0.89836	0.89836	1.50073		0.602366	0.602366	3
																						0.773571	0.773571	1.4087		0.635127	0.635127	3
																						1.90616	1.90616	1.63885		-0.26731	-0.26731	3
																						1.8638	1.8638	1.63245		-0.231354	-0.231354	3
																						1.81343	1.81343	1.62451		-0.188914	-0.188914	3
																						1.75416	1.75416	1.6147		-0.13946	-0.13946	3
																						1.68532	1.68532	1.60261		-0.0827111	-0.0827111	3
																						1.60651	1.60651	1.58774		-0.0187658	-0.0187658	3
																						1.51779	1.51779	1.56954		0.051756	0.051756	3
																						1.41977	1.41977	1.54737		0.127596	0.127596	3
																						1.31373	1.31373	1.52052		0.20679	0.20679	3
																						1.20155	1.20155	1.48824		0.286692	0.286692	3
																						1.08567	1.08567	1.44977		0.364103	0.364103	3
																						0.968866	0.968866	1.40439		0.435525	0.435525	3
																						0.854017	0.854017	1.35151		0.497494	0.497494	3
																						0.743804	0.743804	1.29076		0.546956	0.546956	3
																						0.640483	0.640483	1.22209		0.581608	0.581608	3
																						1.56879	1.56879	1.34106		-0.227722	-0.227722	3
																						1.53392	1.53392	1.33677		-0.19715	-0.19715	3
																						1.49247	1.49247	1.33145		-0.161017	-0.161017	3
																						1.44369	1.44369	1.32485		-0.11884	-0.11884	3
																						1.38703	1.38703	1.3167		-0.0703338	-0.0703338	3
																						1.32217	1.32217	1.30665		-0.0155228	-0.0155228	3
																						1.24915	1.24915	1.2943		0.0451449	0.0451449	3
																						1.16849	1.16849	1.27918		0.110695	0.110695	3
																						1.08121	1.08121	1.26078		0.179565	0.179565	3
																						0.988886	0.988886	1.2385		0.249617	0.249617	3
																						0.893514	0.893514	1.21174		0.31823	0.31823	3
																						0.797385	0.797385	1.17988		0.382493	0.382493	3
																						0.702863	0.702863	1.14233		0.439465	0.439465	3
																						0.612157	0.612157	1.09862		0.486466	0.486466	3
																						0.527124	0.527124	1.04848		0.521357	0.521357	3
[truncated: 54 more columns]

## Sheet: Mixed Non-competitive
																							Calculated values
		No Inhibitor	[I]1	[I]2	[I]3	[I]4	[I]5	[I]6	[I]7	[I]8	[I]9	[I]10	[I]11	[I]12	[I]13	[I]14	[I]15						No Inhibitor	[I]1	[I]2	[I]3	[I]4	[I]5	[I]6	[I]7	[I]8	[I]9	[I]10	[I]11	[I]12	[I]13	[I]14	[I]15
		0	0.0439805	0.0549756	0.0687195	0.0858993	0.107374	0.134218	0.167772	0.209715	0.262144	0.32768	0.4096	0.512	0.64	0.8	1	Km	Vmax	Ki	aKi		0	0.0439805	0.0549756	0.0687195	0.0858993	0.107374	0.134218	0.167772	0.209715	0.262144	0.32768	0.4096	0.512	0.64	0.8	1
[S]1	1	13.6364	10.1892	9.58357	8.92075	8.2109	7.46807	6.70934	5.9533	5.21827	4.5206	3.87329	3.28526	2.76126	2.30224	1.90616	1.56879	0.1	15	0.13	0.13		13.6364	10.1892	9.58357	8.92075	8.21089	7.46807	6.70934	5.9533	5.21827	4.5206	3.87329	3.28526	2.76125	2.30224	1.90616	1.56878		13.6364	10.1892	9.58357	8.92075	8.21089	7.46807	6.70934	5.9533	5.21827	4.5206
[S]2	0.8	13.3333	9.9628	9.37061	8.72251	8.02843	7.30211	6.56025	5.82101	5.10231	4.42014	3.78722	3.21226	2.6999	2.25108	1.8638	1.53392						13.3333	9.9628	9.3706	8.72251	8.02843	7.30211	6.56024	5.821	5.10231	4.42014	3.78721	3.21225	2.69989	2.25108	1.8638	1.53392		13.3333	9.9628	9.3706	8.72251	8.02843	7.30211	6.56024	5.821	5.10231	4.42014
[S]3	0.64	12.973	9.69354	9.11735	8.48677	7.81145	7.10476	6.38294	5.66368	4.96441	4.30068	3.68486	3.12544	2.62693	2.19024	1.81343	1.49247						12.973	9.69354	9.11734	8.48677	7.81144	7.10476	6.38294	5.66368	4.96441	4.30068	3.68486	3.12544	2.62692	2.19024	1.81342	1.49246		12.973	9.69354	9.11734	8.48677	7.81144	7.10476	6.38294	5.66368	4.96441	4.30068
[S]4	0.512	12.549	9.37676	8.81939	8.20942	7.55617	6.87258	6.17435	5.47859	4.80218	4.16014	3.56444	3.0233	2.54108	2.11867	1.75416	1.44369						12.549	9.37675	8.81939	8.20942	7.55617	6.87257	6.17435	5.47859	4.80217	4.16013	3.56444	3.0233	2.54108	2.11866	1.75416	1.44369		12.549	9.37675	8.81939	8.20942	7.55617	6.87257	6.17435	5.47859	4.80217	4.16013
[S]5	0.4096	12.0565	9.00875	8.47326	7.88723	7.25962	6.60285	5.93203	5.26358	4.61371	3.99687	3.42455	2.90465	2.44135	2.03552	1.68532	1.38703						12.0565	9.00875	8.47326	7.88723	7.25962	6.60285	5.93202	5.26357	4.61371	3.99686	3.42455	2.90464	2.44135	2.03551	1.68532	1.38703		12.0565	9.00875	8.47326	7.88723	7.25962	6.60285	5.93202	5.26357	4.61371	3.99686
[S]6	0.32768	11.4927	8.58747	8.07702	7.5184	6.92013	6.29408	5.65462	5.01743	4.39795	3.80996	3.2644	2.76881	2.32718	1.94033	1.60651	1.32217			Sum R2	8.54896e-10		11.4927	8.58747	8.07702	7.51839	6.92013	6.29408	5.65462	5.01743	4.39795	3.80995	3.2644	2.76881	2.32718	1.94033	1.60651	1.32217		11.4927	8.58747	8.07702	7.51839	6.92013	6.29408	5.65462	5.01743	4.39795	3.80995
[S]7	0.262144	10.858	8.11321	7.63095	7.10318	6.53795	5.94648	5.34234	4.74034	4.15507	3.59955	3.08412	2.6159	2.19866	1.83317	1.51779	1.24915			Sum residuals %	0.000106765		10.858	8.11321	7.63095	7.10318	6.53795	5.94647	5.34233	4.74033	4.15507	3.59954	3.08412	2.6159	2.19866	1.83317	1.51778	1.24915		10.858	8.11321	7.63095	7.10318	6.53795	5.94647	5.34233	4.74033	4.15507	3.59954
[S]8	0.209715	10.1568	7.5893	7.13818	6.64449	6.11576	5.56248	4.99735	4.43423	3.88675	3.3671	2.88496	2.44698	2.05668	1.71479	1.41977	1.16849						10.1568	7.58929	7.13818	6.64449	6.11576	5.56248	4.99735	4.43422	3.88675	3.3671	2.88496	2.44698	2.05668	1.71479	1.41977	1.16849		10.1568	7.58929	7.13818	6.64449	6.11576	5.56248	4.99735	4.43422	3.88675	3.3671
[S]9	0.167772	9.39822	7.02245	6.60503	6.14821	5.65897	5.14702	4.6241	4.10303	3.59645	3.11561	2.66948	2.26421	1.90307	1.58671	1.31373	1.08121						9.39822	7.02245	6.60503	6.14821	5.65897	5.14702	4.6241	4.10303	3.59645	3.11561	2.66948	2.26421	1.90307	1.58671	1.31373	1.08121		9.39822	7.02245	6.60503	6.14821	5.65897	5.14702	4.6241	4.10303	3.59645	3.11561
[S]10	0.134218	8.5957	6.4228	6.04102	5.62321	5.17575	4.70751	4.22924	3.75267	3.28935	2.84957	2.44153	2.07087	1.74056	1.45122	1.20155	0.988886						8.5957	6.4228	6.04102	5.62321	5.17575	4.70751	4.22924	3.75267	3.28935	2.84957	2.44153	2.07087	1.74056	1.45122	1.20155	0.988886		8.5957	6.4228	6.04102	5.62321	5.17575	4.70751	4.22924	3.75267	3.28935	2.84957
[S]11	0.107374	7.7667	5.80336	5.4584	5.08088	4.67658	4.2535	3.82136	3.39075	2.97211	2.57474	2.20606	1.87115	1.5727	1.31126	1.08567	0.893514						7.7667	5.80336	5.4584	5.08088	4.67658	4.2535	3.82136	3.39075	2.97211	2.57474	2.20606	1.87115	1.5727	1.31126	1.08567	0.893513		7.7667	5.80336	5.4584	5.08088	4.67658	4.2535	3.82136	3.39075	2.97211	2.57474
[S]12	0.0858993	6.93112	5.179	4.87116	4.53426	4.17345	3.79589	3.41024	3.02596	2.65235	2.29774	1.96872	1.66984	1.4035	1.17019	0.968866	0.797385						6.93112	5.179	4.87116	4.53426	4.17345	3.79588	3.41024	3.02595	2.65235	2.29774	1.96872	1.66984	1.4035	1.17019	0.968865	0.797385		6.93112	5.179	4.87116	4.53426	4.17345	3.79588	3.41024	3.02595	2.65235	2.29774
[S]13	0.0687195	6.1095	4.56508	4.29373	3.99677	3.67873	3.34592	3.00599	2.66726	2.33794	2.02537	1.73535	1.4719	1.23713	1.03147	0.854017	0.702863						6.1095	4.56508	4.29373	3.99677	3.67873	3.34592	3.00599	2.66726	2.33794	2.02537	1.73535	1.4719	1.23713	1.03147	0.854016	0.702863		6.1095	4.56508	4.29373	3.99677	3.67873	3.34592	3.00599	2.66726	2.33794	2.02537
[S]14	0.0549756	5.32106	3.97595	3.73961	3.48097	3.20398	2.91412	2.61806	2.32304	2.03623	1.76399	1.5114	1.28194	1.07747	0.89836	0.743804	0.612157						5.32106	3.97595	3.73961	3.48097	3.20398	2.91412	2.61806	2.32304	2.03623	1.76399	1.5114	1.28194	1.07747	0.89836	0.743803	0.612157		5.32106	3.97595	3.73961	3.48097	3.20398	2.91412	2.61806	2.32304	2.03623	1.76399
[S]15	0.0439805	4.58192	3.42366	3.22015	2.99744	2.75892	2.50933	2.25439	2.00035	1.75338	1.51896	1.30145	1.10387	0.927803	0.773571	0.640483	0.527124						4.58192	3.42366	3.22015	2.99744	2.75892	2.50933	2.25439	2.00035	1.75338	1.51896	1.30145	1.10387	0.927803	0.773571	0.640483	0.527123		4.58192	3.42366	3.22015	2.99744	2.75892	2.50933	2.25439	2.00035	1.75338	1.51896
	1	1	1	1	1	1	1	1	1	1	1	1	1	1	1	1	1																					1	1	13.6364	10.1892	9.58357	8.92075	8.21089	7.46807	6.70934	5.9533	5.21827	4.5206
	1	1	1	1	1	1	1	1	1	1	1	1	1	1	1	1	1					13.6364	13.6364	13.6364		0	0	4										0.8	0.8	13.3333	9.9628	9.3706	8.72251	8.02843	7.30211	6.56024	5.821	5.10231	4.42014
	1	1	1	1	1	1	1	1	1	1	1	1	1	1	1	1	1					13.3333	13.3333	13.3333		0	0	4										0.64	0.64	12.973	9.69354	9.11734	8.48677	7.81144	7.10476	6.38294	5.66368	4.96441	4.30068
	1	1	1	1	1	1	1	1	1	1	1	1	1	1	1	1	1					12.973	12.973	12.973		0	0	4										0.512	0.512	12.549	9.37675	8.81939	8.20942	7.55617	6.87257	6.17435	5.47859	4.80217	4.16013
	1	1	1	1	1	1	1	1	1	1	1	1	1	1	1	1	1					12.549	12.549	12.549		0	0	4										0.4096	0.4096	12.0565	9.00875	8.47326	7.88723	7.25962	6.60285	5.93202	5.26357	4.61371	3.99686
	1	1	1	1	1	1	1	1	1	1	1	1	1	1	1	1	1					12.0565	12.0565	12.0565		0	0	4										0.32768	0.32768	11.4927	8.58747	8.07702	7.51839	6.92013	6.29408	5.65462	5.01743	4.39795	3.80995
	1	1	1	1	1	1	1	1	1	1	1	1	1	1	1	1	1					11.4927	11.4927	11.4927		0	0	4										0.262144	0.262144	10.858	8.11321	7.63095	7.10318	6.53795	5.94647	5.34233	4.74033	4.15507	3.59954
	1	1	1	1	1	1	1	1	1	1	1	1	1	1	1	1	1					10.858	10.858	10.858		0	0	4										0.209715	0.209715	10.1568	7.58929	7.13818	6.64449	6.11576	5.56248	4.99735	4.43422	3.88675	3.3671
	1	1	1	1	1	1	1	1	1	1	1	1	1	1	1	1	1					10.1568	10.1568	10.1568		0	0	4										0.167772	0.167772	9.39822	7.02245	6.60503	6.14821	5.65897	5.14702	4.6241	4.10303	3.59645	3.11561
	1	1	1	1	1	1	1	1	1	1	1	1	1	1	1	1	1					9.39822	9.39822	9.39822		0	0	4										0.134218	0.134218	8.5957	6.4228	6.04102	5.62321	5.17575	4.70751	4.22924	3.75267	3.28935	2.84957
	1	1	1	1	1	1	1	1	1	1	1	1	1	1	1	1	1					8.5957	8.5957	8.5957		0	0	4										0.107374	0.107374	7.7667	5.80336	5.4584	5.08088	4.67658	4.2535	3.82136	3.39075	2.97211	2.57474
	1	1	1	1	1	1	1	1	1	1	1	1	1	1	1	1	1					7.7667	7.7667	7.7667		0	0	4										0.0858993	0.0858993	6.93112	5.179	4.87116	4.53426	4.17345	3.79588	3.41024	3.02595	2.65235	2.29774
	1	1	1	1	1	1	1	1	1	1	1	1	1	1	1	1	1					6.93112	6.93112	6.93112		0	0	4										0.0687195	0.0687195	6.1095	4.56508	4.29373	3.99677	3.67873	3.34592	3.00599	2.66726	2.33794	2.02537
	1	1	1	1	1	1	1	1	1	1	1	1	1	1	1	1	1					6.1095	6.1095	6.1095		0	0	4										0.0549756	0.0549756	5.32106	3.97595	3.73961	3.48097	3.20398	2.91412	2.61806	2.32304	2.03623	1.76399
	1	1	1	1	1	1	1	1	1	1	1	1	1	1	1	1	1					5.32106	5.32106	5.32106		0	0	4										0.0439805	0.0439805	4.58192	3.42366	3.22015	2.99744	2.75892	2.50933	2.25439	2.00035	1.75338	1.51896
																						4.58192	4.58192	4.58192		0	0	4
																						10.1892	10.1892	10.1892		-2.88394e-06	-2.88394e-06	4											1	0.0733333	0.0981429	0.104345	0.112098	0.121789	0.133903	0.149046	0.167974	0.191634	0.22121
																						9.9628	9.9628	9.9628		-2.75665e-06	-2.75665e-06	4											1.25	0.075	0.100373	0.106717	0.114646	0.124557	0.136947	0.152433	0.171792	0.19599	0.226237
																						9.69354	9.69354	9.69354		-2.60901e-06	-2.60901e-06	4											1.5625	0.0770833	0.103162	0.109681	0.117831	0.128017	0.140751	0.156668	0.176564	0.201434	0.232521
																						9.37676	9.37676	9.37675		-2.44052e-06	-2.44052e-06	4											1.95312	0.0796875	0.106647	0.113387	0.121811	0.132342	0.145506	0.16196	0.182529	0.208239	0.240377
																						9.00875	9.00875	9.00875		-2.25185e-06	-2.25185e-06	4											2.44141	0.0829427	0.111003	0.118018	0.126787	0.137748	0.15145	0.168576	0.189985	0.216746	0.250196
																						8.58747	8.58747	8.58747		-2.04518e-06	-2.04518e-06	4											3.05176	0.0870117	0.116449	0.123808	0.133007	0.144506	0.15888	0.176847	0.199305	0.227379	0.26247
																						8.11321	8.11321	8.11321		-1.82442e-06	-1.82442e-06	4											3.8147	0.092098	0.123256	0.131045	0.140782	0.152953	0.168167	0.187184	0.210956	0.24067	0.277813
																						7.5893	7.5893	7.58929		-1.5952e-06	-1.5952e-06	4											4.76837	0.0984558	0.131765	0.140092	0.150501	0.163512	0.179776	0.200106	0.225519	0.257284	0.296991
																						7.02245	7.02245	7.02245		-1.36452e-06	-1.36452e-06	4											5.96046	0.106403	0.1424	0.1514	0.162649	0.176711	0.194287	0.216258	0.243722	0.278052	0.320964
																						6.4228	6.4228	6.4228		-1.14009e-06	-1.14009e-06	4											7.45058	0.116337	0.155695	0.165535	0.177834	0.193209	0.212427	0.236449	0.266477	0.304012	0.35093
																						5.80336	5.80336	5.80336		-9.29407e-07	-9.29407e-07	4											9.31323	0.128755	0.172314	0.183204	0.196816	0.213831	0.235101	0.261687	0.29492	0.336461	0.388388
																						5.179	5.179	5.179		-7.38816e-07	-7.38816e-07	4											11.6415	0.144277	0.193087	0.20529	0.220543	0.23961	0.263443	0.293235	0.330474	0.377024	0.43521
																						4.56508	4.56508	4.56508		-5.72711e-07	-5.72711e-07	4											14.5519	0.163679	0.219054	0.232898	0.250202	0.271833	0.298871	0.332669	0.374917	0.427726	0.493738
																						3.97595	3.97595	3.97595		-4.3317e-07	-4.3317e-07	4											18.1899	0.187933	0.251512	0.267407	0.287276	0.312112	0.343157	0.381963	0.43047	0.491105	0.566897
																						3.42366	3.42366	3.42366		-3.20019e-07	-3.20019e-07	4											22.7374	0.218249	0.292085	0.310544	0.333618	0.36246	0.398513	0.443579	0.499912	0.570327	0.658347
																						9.58357	9.58357	9.58357		-3.1891e-06	-3.1891e-06	4
																						9.37061	9.37061	9.3706		-3.04834e-06	-3.04834e-06	4												13.6364	10.1892	9.58357	8.92075	8.2109	7.46807	6.70934	5.9533	5.21827	4.5206
																						9.11735	9.11735	9.11734		-2.88508e-06	-2.88508e-06	4												13.3333	9.9628	9.37061	8.72251	8.02843	7.30211	6.56025	5.82101	5.10231	4.42014
																						8.81939	8.81939	8.81939		-2.69876e-06	-2.69876e-06	4												12.973	9.69354	9.11735	8.48677	7.81145	7.10476	6.38294	5.66368	4.96441	4.30068
																						8.47326	8.47326	8.47326		-2.49012e-06	-2.49012e-06	4												12.549	9.37676	8.81939	8.20942	7.55617	6.87258	6.17435	5.47859	4.80218	4.16014
																						8.07702	8.07702	8.07702		-2.26158e-06	-2.26158e-06	4												12.0565	9.00875	8.47326	7.88723	7.25962	6.60285	5.93203	5.26358	4.61371	3.99687
																						7.63095	7.63095	7.63095		-2.01747e-06	-2.01747e-06	4												11.4927	8.58747	8.07702	7.5184	6.92013	6.29408	5.65462	5.01743	4.39795	3.80996
																						7.13818	7.13818	7.13818		-1.76399e-06	-1.76399e-06	4												10.858	8.11321	7.63095	7.10318	6.53795	5.94648	5.34234	4.74034	4.15507	3.59955
																						6.60503	6.60503	6.60503		-1.5089e-06	-1.5089e-06	4												10.1568	7.5893	7.13818	6.64449	6.11576	5.56248	4.99735	4.43423	3.88675	3.3671
																						6.04102	6.04102	6.04102		-1.26072e-06	-1.26072e-06	4												9.39822	7.02245	6.60503	6.14821	5.65897	5.14702	4.6241	4.10303	3.59645	3.11561
																						5.4584	5.4584	5.4584		-1.02775e-06	-1.02775e-06	4												8.5957	6.4228	6.04102	5.62321	5.17575	4.70751	4.22924	3.75267	3.28935	2.84957
																						4.87116	4.87116	4.87116		-8.16993e-07	-8.16993e-07	4												7.7667	5.80336	5.4584	5.08088	4.67658	4.2535	3.82136	3.39075	2.97211	2.57474
																						4.29373	4.29373	4.29373		-6.33312e-07	-6.33312e-07	4												6.93112	5.179	4.87116	4.53426	4.17345	3.79589	3.41024	3.02596	2.65235	2.29774
																						3.73961	3.73961	3.73961		-4.79005e-07	-4.79005e-07	4												6.1095	4.56508	4.29373	3.99677	3.67873	3.34592	3.00599	2.66726	2.33794	2.02537
																						3.22015	3.22015	3.22015		-3.53882e-07	-3.53882e-07	4												5.32106	3.97595	3.73961	3.48097	3.20398	2.91412	2.61806	2.32304	2.03623	1.76399
																						8.92075	8.92075	8.92075		-3.45403e-06	-3.45403e-06	4												4.58192	3.42366	3.22015	2.99744	2.75892	2.50933	2.25439	2.00035	1.75338	1.51896
																						8.72251	8.72251	8.72251		-3.30158e-06	-3.30158e-06	4
																						8.48677	8.48677	8.48677		-3.12475e-06	-3.12475e-06	4												1/s	0	0.0439805	0.0549756	0.0687195	0.0858993	0.107374	0.134218	0.167772	0.209715
																						8.20942	8.20942	8.20942		-2.92296e-06	-2.92296e-06	4											1	1	0.0733333	0.0981429	0.104345	0.112098	0.121789	0.133903	0.149046	0.167974	0.191634
																						7.88723	7.88723	7.88723		-2.69699e-06	-2.69699e-06	4											2	1.25	0.075	0.100373	0.106717	0.114646	0.124557	0.136947	0.152433	0.171792	0.19599
																						7.5184	7.5184	7.51839		-2.44946e-06	-2.44946e-06	4											3	1.5625	0.0770833	0.103162	0.109681	0.117831	0.128017	0.140751	0.156668	0.176564	0.201434
																						7.10318	7.10318	7.10318		-2.18506e-06	-2.18506e-06	4											4	1.95312	0.0796875	0.106647	0.113387	0.121811	0.132342	0.145506	0.16196	0.182529	0.208239
																						6.64449	6.64449	6.64449		-1.91053e-06	-1.91053e-06	4											5	2.44141	0.0829427	0.111003	0.118018	0.126787	0.137748	0.15145	0.168576	0.189985	0.216746
																						6.14821	6.14821	6.14821		-1.63425e-06	-1.63425e-06	4											6	3.05176	0.0870117	0.116449	0.123808	0.133007	0.144506	0.15888	0.176847	0.199305	0.227379
																						5.62321	5.62321	5.62321		-1.36546e-06	-1.36546e-06	4											7	3.8147	0.092098	0.123256	0.131045	0.140782	0.152953	0.168167	0.187184	0.210956	0.24067
																						5.08088	5.08088	5.08088		-1.11313e-06	-1.11313e-06	4											8	4.76837	0.0984558	0.131765	0.140092	0.150501	0.163512	0.179776	0.200106	0.225519	0.257284
																						4.53426	4.53426	4.53426		-8.84864e-07	-8.84864e-07	4											9	5.96046	0.106403	0.1424	0.1514	0.162649	0.176711	0.194287	0.216258	0.243722	0.278052
																						3.99677	3.99677	3.99677		-6.85923e-07	-6.85923e-07	4											10	7.45058	0.116337	0.155695	0.165535	0.177834	0.193209	0.212427	0.236449	0.266477	0.304012
																						3.48097	3.48097	3.48097		-5.18798e-07	-5.18798e-07	4											11	9.31323	0.128755	0.172314	0.183204	0.196816	0.213831	0.235101	0.261687	0.29492	0.336461
																						2.99744	2.99744	2.99744		-3.8328e-07	-3.8328e-07	4											12	11.6415	0.144277	0.193087	0.20529	0.220543	0.23961	0.263443	0.293235	0.330474	0.377024
																						8.2109	8.2109	8.21089		-3.65776e-06	-3.65776e-06	4											13	14.5519	0.163679	0.219054	0.232898	0.250202	0.271833	0.298871	0.332669	0.374917	0.427726
																						8.02843	8.02843	8.02843		-3.49631e-06	-3.49631e-06	4											14	18.1899	0.187933	0.251512	0.267407	0.287276	0.312112	0.343157	0.381963	0.43047	0.491105
																						7.81145	7.81145	7.81144		-3.30905e-06	-3.30905e-06	4											15	22.7374	0.218249	0.292085	0.310544	0.333618	0.36246	0.398513	0.443579	0.499912	0.570327
																						7.55617	7.55617	7.55617		-3.09536e-06	-3.09536e-06	4
																						7.25962	7.25962	7.25962		-2.85606e-06	-2.85606e-06	4
																						6.92013	6.92013	6.92013		-2.59393e-06	-2.59393e-06	4
																						6.53795	6.53795	6.53795		-2.31394e-06	-2.31394e-06	4
																						6.11576	6.11576	6.11576		-2.02322e-06	-2.02322e-06	4
																						5.65897	5.65897	5.65897		-1.73064e-06	-1.73064e-06	4
																						5.17575	5.17575	5.17575		-1.44599e-06	-1.44599e-06	4
																						4.67658	4.67658	4.67658		-1.17878e-06	-1.17878e-06	4
																						4.17345	4.17345	4.17345		-9.37054e-07	-9.37054e-07	4
																						3.67873	3.67873	3.67873		-7.2638e-07	-7.2638e-07	4
																						3.20398	3.20398	3.20398		-5.49397e-07	-5.49397e-07	4
																						2.75892	2.75892	2.75892		-4.05886e-07	-4.05886e-07	4
																						7.46807	7.46807	7.46807		-3.78234e-06	-3.78234e-06	4
																						7.30211	7.30211	7.30211		-3.61539e-06	-3.61539e-06	4
																						7.10476	7.10476	7.10476		-3.42176e-06	-3.42176e-06	4
																						6.87258	6.87258	6.87257		-3.20078e-06	-3.20078e-06	4
																						6.60285	6.60285	6.60285		-2.95334e-06	-2.95334e-06	4
																						6.29408	6.29408	6.29408		-2.68228e-06	-2.68228e-06	4
																						5.94648	5.94648	5.94647		-2.39275e-06	-2.39275e-06	4
																						5.56248	5.56248	5.56248		-2.09213e-06	-2.09213e-06	4
																						5.14702	5.14702	5.14702		-1.78959e-06	-1.78959e-06	4
																						4.70751	4.70751	4.70751		-1.49524e-06	-1.49524e-06	4
																						4.2535	4.2535	4.2535		-1.21893e-06	-1.21893e-06	4
																						3.79589	3.79589	3.79588		-9.6897e-07	-9.6897e-07	4
																						3.34592	3.34592	3.34592		-7.5112e-07	-7.5112e-07	4
																						2.91412	2.91412	2.91412		-5.6811e-07	-5.6811e-07	4
																						2.50933	2.50933	2.50933		-4.19711e-07	-4.19711e-07	4
																						6.70934	6.70934	6.70934		-3.81604e-06	-3.81604e-06	4
																						6.56025	6.56025	6.56024		-3.64761e-06	-3.64761e-06	4
																						6.38294	6.38294	6.38294		-3.45225e-06	-3.45225e-06	4
																						6.17435	6.17435	6.17435		-3.22931e-06	-3.22931e-06	4
																						5.93203	5.93203	5.93202		-2.97966e-06	-2.97966e-06	4
																						5.65462	5.65462	5.65462		-2.70619e-06	-2.70619e-06	4
																						5.34234	5.34234	5.34233		-2.41408e-06	-2.41408e-06	4
																						4.99735	4.99735	4.99735		-2.11077e-06	-2.11077e-06	4
																						4.6241	4.6241	4.6241		-1.80553e-06	-1.80553e-06	4
																						4.22924	4.22924	4.22924		-1.50857e-06	-1.50857e-06	4
																						3.82136	3.82136	3.82136		-1.2298e-06	-1.2298e-06	4
																						3.41024	3.41024	3.41024		-9.77605e-07	-9.77605e-07	4
																						3.00599	3.00599	3.00599		-7.57814e-07	-7.57814e-07	4
																						2.61806	2.61806	2.61806		-5.73172e-07	-5.73172e-07	4
																						2.25439	2.25439	2.25439		-4.23451e-07	-4.23451e-07	4
																						5.9533	5.9533	5.9533		-3.7556e-06	-3.7556e-06	4
																						5.82101	5.82101	5.821		-3.58983e-06	-3.58983e-06	4
																						5.66368	5.66368	5.66368		-3.39757e-06	-3.39757e-06	4
																						5.47859	5.47859	5.47859		-3.17816e-06	-3.17816e-06	4
																						5.26358	5.26358	5.26357		-2.93246e-06	-2.93246e-06	4
																						5.01743	5.01743	5.01743		-2.66332e-06	-2.66332e-06	4
																						4.74034	4.74034	4.74033		-2.37584e-06	-2.37584e-06	4
																						4.43423	4.43423	4.43422		-2.07734e-06	-2.07734e-06	4
																						4.10303	4.10303	4.10303		-1.77693e-06	-1.77693e-06	4
																						3.75267	3.75267	3.75267		-1.48467e-06	-1.48467e-06	4
																						3.39075	3.39075	3.39075		-1.21032e-06	-1.21032e-06	4
																						3.02596	3.02596	3.02595		-9.6212e-07	-9.6212e-07	4
																						2.66726	2.66726	2.66726		-7.4581e-07	-7.4581e-07	4
																						2.32304	2.32304	2.32304		-5.64093e-07	-5.64093e-07	4
																						2.00035	2.00035	2.00035		-4.16743e-07	-4.16743e-07	4
																						5.21827	5.21827	5.21827		-3.60684e-06	-3.60684e-06	4
																						5.10231	5.10231	5.10231		-3.44764e-06	-3.44764e-06	4
																						4.96441	4.96441	4.96441		-3.263e-06	-3.263e-06	4
																						4.80218	4.80218	4.80217		-3.05227e-06	-3.05227e-06	4
																						4.61371	4.61371	4.61371		-2.81631e-06	-2.81631e-06	4
																						4.39795	4.39795	4.39795		-2.55783e-06	-2.55783e-06	4
																						4.15507	4.15507	4.15507		-2.28173e-06	-2.28173e-06	4
																						3.88675	3.88675	3.88675		-1.99506e-06	-1.99506e-06	4
																						3.59645	3.59645	3.59645		-1.70655e-06	-1.70655e-06	4
																						3.28935	3.28935	3.28935		-1.42587e-06	-1.42587e-06	4
																						2.97211	2.97211	2.97211		-1.16238e-06	-1.16238e-06	4
																						2.65235	2.65235	2.65235		-9.24011e-07	-9.24011e-07	4
																						2.33794	2.33794	2.33794		-7.16269e-07	-7.16269e-07	4
																						2.03623	2.03623	2.03623		-5.4175e-07	-5.4175e-07	4
																						1.75338	1.75338	1.75338		-4.00237e-07	-4.00237e-07	4
																						4.5206	4.5206	4.5206		-3.38358e-06	-3.38358e-06	4
																						4.42014	4.42014	4.42014		-3.23423e-06	-3.23423e-06	4
																						4.30068	4.30068	4.30068		-3.06101e-06	-3.06101e-06	4
																						4.16014	4.16014	4.16013		-2.86333e-06	-2.86333e-06	4
																						3.99687	3.99687	3.99686		-2.64198e-06	-2.64198e-06	4
																						3.80996	3.80996	3.80995		-2.3995e-06	-2.3995e-06	4
																						3.59955	3.59955	3.59954		-2.14049e-06	-2.14049e-06	4
																						3.3671	3.3671	3.3671		-1.87156e-06	-1.87156e-06	4
																						3.11561	3.11561	3.11561		-1.60092e-06	-1.60092e-06	4
																						2.84957	2.84957	2.84957		-1.3376e-06	-1.3376e-06	4
																						2.57474	2.57474	2.57474		-1.09043e-06	-1.09043e-06	4
																						2.29774	2.29774	2.29774		-8.66814e-07	-8.66814e-07	4
																						2.02537	2.02537	2.02537		-6.71932e-07	-6.71932e-07	4
																						1.76399	1.76399	1.76399		-5.08216e-07	-5.08216e-07	4
																						1.51896	1.51896	1.51896		-3.75462e-07	-3.75462e-07	4
																						3.87329	3.87329	3.87329		-3.10494e-06	-3.10494e-06	4
																						3.78722	3.78722	3.78721		-2.96789e-06	-2.96789e-06	4
																						3.68486	3.68486	3.68486		-2.80894e-06	-2.80894e-06	4
																						3.56444	3.56444	3.56444		-2.62754e-06	-2.62754e-06	4
																						3.42455	3.42455	3.42455		-2.42441e-06	-2.42441e-06	4
																						3.2644	3.2644	3.2644		-2.2019e-06	-2.2019e-06	4
																						3.08412	3.08412	3.08412		-1.96422e-06	-1.96422e-06	4
																						2.88496	2.88496	2.88496		-1.71744e-06	-1.71744e-06	4
																						2.66948	2.66948	2.66948		-1.46908e-06	-1.46908e-06	4
																						2.44153	2.44153	2.44153		-1.22745e-06	-1.22745e-06	4
																						2.20606	2.20606	2.20606		-1.00063e-06	-1.00063e-06	4
																						1.96872	1.96872	1.96872		-7.95433e-07	-7.95433e-07	4
																						1.73535	1.73535	1.73535		-6.16599e-07	-6.16599e-07	4
																						1.5114	1.5114	1.5114		-4.66364e-07	-4.66364e-07	4
																						1.30145	1.30145	1.30145		-3.44543e-07	-3.44543e-07	4
																						3.28526	3.28526	3.28526		-2.79218e-06	-2.79218e-06	4
																						3.21226	3.21226	3.21225		-2.66894e-06	-2.66894e-06	4
																						3.12544	3.12544	3.12544		-2.526e-06	-2.526e-06	4
																						3.0233	3.0233	3.0233		-2.36287e-06	-2.36287e-06	4
																						2.90465	2.90465	2.90464		-2.1802e-06	-2.1802e-06	4
																						2.76881	2.76881	2.76881		-1.9801e-06	-1.9801e-06	4
																						2.6159	2.6159	2.6159		-1.76637e-06	-1.76637e-06	4
																						2.44698	2.44698	2.44698		-1.54444e-06	-1.54444e-06	4
																						2.26421	2.26421	2.26421		-1.3211e-06	-1.3211e-06	4
																						2.07087	2.07087	2.07087		-1.10381e-06	-1.10381e-06	4
																						1.87115	1.87115	1.87115		-8.99835e-07	-8.99835e-07	4
																						1.66984	1.66984	1.66984		-7.15309e-07	-7.15309e-07	4
																						1.4719	1.4719	1.4719		-5.54488e-07	-5.54488e-07	4
																						1.28194	1.28194	1.28194		-4.19387e-07	-4.19387e-07	4
																						1.10387	1.10387	1.10387		-3.09837e-07	-3.09837e-07	4
																						2.76126	2.76126	2.76125		-2.46563e-06	-2.46563e-06	4
																						2.6999	2.6999	2.69989		-2.3568e-06	-2.3568e-06	4
																						2.62693	2.62693	2.62692		-2.23057e-06	-2.23057e-06	4
																						2.54108	2.54108	2.54108		-2.08652e-06	-2.08652e-06	4
																						2.44135	2.44135	2.44135		-1.92522e-06	-1.92522e-06	4
																						2.32718	2.32718	2.32718		-1.74852e-06	-1.74852e-06	4
																						2.19866	2.19866	2.19866		-1.55979e-06	-1.55979e-06	4
																						2.05668	2.05668	2.05668		-1.36381e-06	-1.36381e-06	4
																						1.90307	1.90307	1.90307		-1.16659e-06	-1.16659e-06	4
																						1.74056	1.74056	1.74056		-9.74717e-07	-9.74717e-07	4
																						1.5727	1.5727	1.5727		-7.94597e-07	-7.94597e-07	4
																						1.4035	1.4035	1.4035		-6.31651e-07	-6.31651e-07	4
																						1.23713	1.23713	1.23713		-4.89639e-07	-4.89639e-07	4
																						1.07747	1.07747	1.07747		-3.70339e-07	-3.70339e-07	4
																						0.927803	0.927803	0.927803		-2.73601e-07	-2.73601e-07	4
																						2.30224	2.30224	2.30224		-2.14252e-06	-2.14252e-06	4
																						2.25108	2.25108	2.25108		-2.04796e-06	-2.04796e-06	4
																						2.19024	2.19024	2.19024		-1.93827e-06	-1.93827e-06	4
																						2.11867	2.11867	2.11866		-1.8131e-06	-1.8131e-06	4
																						2.03552	2.03552	2.03551		-1.67293e-06	-1.67293e-06	4
																						1.94033	1.94033	1.94033		-1.51939e-06	-1.51939e-06	4
																						1.83317	1.83317	1.83317		-1.35539e-06	-1.35539e-06	4
																						1.71479	1.71479	1.71479		-1.1851e-06	-1.1851e-06	4
																						1.58671	1.58671	1.58671		-1.01372e-06	-1.01372e-06	4
																						1.45122	1.45122	1.45122		-8.46987e-07	-8.46987e-07	4
																						1.31126	1.31126	1.31126		-6.90471e-07	-6.90471e-07	4
																						1.17019	1.17019	1.17019		-5.48878e-07	-5.48878e-07	4
																						1.03147	1.03147	1.03147		-4.25476e-07	-4.25476e-07	4
																						0.89836	0.89836	0.89836		-3.21809e-07	-3.21809e-07	4
																						0.773571	0.773571	0.773571		-2.37747e-07	-2.37747e-07	4
																						1.90616	1.90616	1.90616		-1.83591e-06	-1.83591e-06	4
																						1.8638	1.8638	1.8638		-1.75487e-06	-1.75487e-06	4
																						1.81343	1.81343	1.81342		-1.66089e-06	-1.66089e-06	4
																						1.75416	1.75416	1.75416		-1.55363e-06	-1.55363e-06	4
																						1.68532	1.68532	1.68532		-1.43352e-06	-1.43352e-06	4
																						1.60651	1.60651	1.60651		-1.30195e-06	-1.30195e-06	4
																						1.51779	1.51779	1.51778		-1.16142e-06	-1.16142e-06	4
																						1.41977	1.41977	1.41977		-1.0155e-06	-1.0155e-06	4
																						1.31373	1.31373	1.31373		-8.68648e-07	-8.68648e-07	4
																						1.20155	1.20155	1.20155		-7.25776e-07	-7.25776e-07	4
																						1.08567	1.08567	1.08567		-5.91658e-07	-5.91658e-07	4
																						0.968866	0.968866	0.968865		-4.70329e-07	-4.70329e-07	4
																						0.854017	0.854017	0.854016		-3.64586e-07	-3.64586e-07	4
																						0.743804	0.743804	0.743803		-2.75755e-07	-2.75755e-07	4
																						0.640483	0.640483	0.640483		-2.03723e-07	-2.03723e-07	4
																						1.56879	1.56879	1.56878		-1.55443e-06	-1.55443e-06	4
																						1.53392	1.53392	1.53392		-1.48582e-06	-1.48582e-06	4
																						1.49247	1.49247	1.49246		-1.40624e-06	-1.40624e-06	4
																						1.44369	1.44369	1.44369		-1.31543e-06	-1.31543e-06	4
																						1.38703	1.38703	1.38703		-1.21373e-06	-1.21373e-06	4
																						1.32217	1.32217	1.32217		-1.10234e-06	-1.10234e-06	4
																						1.24915	1.24915	1.24915		-9.8335e-07	-9.8335e-07	4
																						1.16849	1.16849	1.16849		-8.59802e-07	-8.59802e-07	4
																						1.08121	1.08121	1.08121		-7.35466e-07	-7.35466e-07	4
																						0.988886	0.988886	0.988886		-6.145e-07	-6.145e-07	4
																						0.893514	0.893514	0.893513		-5.00945e-07	-5.00945e-07	4
																						0.797385	0.797385	0.797385		-3.98218e-07	-3.98218e-07	4
																						0.702863	0.702863	0.702863		-3.08688e-07	-3.08688e-07	4
																						0.612157	0.612157	0.612157		-2.33476e-07	-2.33476e-07	4
																						0.527124	0.527124	0.527123		-1.72488e-07	-1.72488e-07	4
[truncated: 54 more columns]

## Sheet: Modifier equation
																							Calculated values
		No Inhibitor	[I]1	[I]2	[I]3	[I]4	[I]5	[I]6	[I]7	[I]8	[I]9	[I]10	[I]11	[I]12	[I]13	[I]14	[I]15					Ki	No Inhibitor	[I]1	[I]2	[I]3	[I]4	[I]5	[I]6	[I]7	[I]8	[I]9	[I]10	[I]11	[I]12	[I]13	[I]14	[I]15
		0	0.0439805	0.0549756	0.0687195	0.0858993	0.107374	0.134218	0.167772	0.209715	0.262144	0.32768	0.4096	0.512	0.64	0.8	1	K1	0.1	V1	15	0.13	0	0.0439805	0.0549756	0.0687195	0.0858993	0.107374	0.134218	0.167772	0.209715	0.262144	0.32768	0.4096	0.512	0.64	0.8	1
[S]1	1	13.6364	10.1892	9.58357	8.92075	8.2109	7.46807	6.70934	5.9533	5.21827	4.5206	3.87329	3.28526	2.76126	2.30224	1.90616	1.56879	K2	0.1	V2	0		13.6364	10.1892	9.58357	8.92075	8.2109	7.46807	6.70934	5.9533	5.21827	4.5206	3.87329	3.28526	2.76126	2.30224	1.90616	1.56879		13.6364	10.1892	9.58357	8.92075	8.2109	7.46807	6.70934	5.9533	5.21827	4.5206
[S]2	0.8	13.3333	9.9628	9.37061	8.72251	8.02843	7.30211	6.56025	5.82101	5.10231	4.42014	3.78722	3.21226	2.6999	2.25108	1.8638	1.53392						13.3333	9.9628	9.37061	8.72251	8.02843	7.30211	6.56025	5.82101	5.10231	4.42014	3.78722	3.21226	2.6999	2.25108	1.8638	1.53392		13.3333	9.9628	9.37061	8.72251	8.02843	7.30211	6.56025	5.82101	5.10231	4.42014
[S]3	0.64	12.973	9.69354	9.11735	8.48677	7.81145	7.10476	6.38294	5.66368	4.96441	4.30068	3.68486	3.12544	2.62693	2.19024	1.81343	1.49247						12.973	9.69354	9.11735	8.48677	7.81145	7.10476	6.38294	5.66368	4.96441	4.30068	3.68486	3.12544	2.62693	2.19024	1.81343	1.49247		12.973	9.69354	9.11735	8.48677	7.81145	7.10476	6.38294	5.66368	4.96441	4.30068
[S]4	0.512	12.549	9.37676	8.81939	8.20942	7.55617	6.87258	6.17435	5.47859	4.80218	4.16014	3.56444	3.0233	2.54108	2.11867	1.75416	1.44369						12.549	9.37676	8.81939	8.20942	7.55617	6.87258	6.17435	5.47859	4.80218	4.16014	3.56444	3.0233	2.54108	2.11867	1.75416	1.44369		12.549	9.37676	8.81939	8.20942	7.55617	6.87258	6.17435	5.47859	4.80218	4.16014
[S]5	0.4096	12.0565	9.00875	8.47326	7.88723	7.25962	6.60285	5.93203	5.26358	4.61371	3.99687	3.42455	2.90465	2.44135	2.03552	1.68532	1.38703						12.0565	9.00875	8.47326	7.88723	7.25962	6.60285	5.93203	5.26358	4.61371	3.99687	3.42455	2.90465	2.44135	2.03552	1.68532	1.38703		12.0565	9.00875	8.47326	7.88723	7.25962	6.60285	5.93203	5.26358	4.61371	3.99687
[S]6	0.32768	11.4927	8.58747	8.07702	7.5184	6.92013	6.29408	5.65462	5.01743	4.39795	3.80996	3.2644	2.76881	2.32718	1.94033	1.60651	1.32217			Sum R2	2.07532e-28		11.4927	8.58747	8.07702	7.5184	6.92013	6.29408	5.65462	5.01743	4.39795	3.80996	3.2644	2.76881	2.32718	1.94033	1.60651	1.32217		11.4927	8.58747	8.07702	7.5184	6.92013	6.29408	5.65462	5.01743	4.39795	3.80996
[S]7	0.262144	10.858	8.11321	7.63095	7.10318	6.53795	5.94648	5.34234	4.74034	4.15507	3.59955	3.08412	2.6159	2.19866	1.83317	1.51779	1.24915			Sum residuals %	4.49181e-14		10.858	8.11321	7.63095	7.10318	6.53795	5.94648	5.34234	4.74034	4.15507	3.59955	3.08412	2.6159	2.19866	1.83317	1.51779	1.24915		10.858	8.11321	7.63095	7.10318	6.53795	5.94648	5.34234	4.74034	4.15507	3.59955
[S]8	0.209715	10.1568	7.5893	7.13818	6.64449	6.11576	5.56248	4.99735	4.43423	3.88675	3.3671	2.88496	2.44698	2.05668	1.71479	1.41977	1.16849						10.1568	7.5893	7.13818	6.64449	6.11576	5.56248	4.99735	4.43423	3.88675	3.3671	2.88496	2.44698	2.05668	1.71479	1.41977	1.16849		10.1568	7.5893	7.13818	6.64449	6.11576	5.56248	4.99735	4.43423	3.88675	3.3671
[S]9	0.167772	9.39822	7.02245	6.60503	6.14821	5.65897	5.14702	4.6241	4.10303	3.59645	3.11561	2.66948	2.26421	1.90307	1.58671	1.31373	1.08121						9.39822	7.02245	6.60503	6.14821	5.65897	5.14702	4.6241	4.10303	3.59645	3.11561	2.66948	2.26421	1.90307	1.58671	1.31373	1.08121		9.39822	7.02245	6.60503	6.14821	5.65897	5.14702	4.6241	4.10303	3.59645	3.11561
[S]10	0.134218	8.5957	6.4228	6.04102	5.62321	5.17575	4.70751	4.22924	3.75267	3.28935	2.84957	2.44153	2.07087	1.74056	1.45122	1.20155	0.988886						8.5957	6.4228	6.04102	5.62321	5.17575	4.70751	4.22924	3.75267	3.28935	2.84957	2.44153	2.07087	1.74056	1.45122	1.20155	0.988886		8.5957	6.4228	6.04102	5.62321	5.17575	4.70751	4.22924	3.75267	3.28935	2.84957
[S]11	0.107374	7.7667	5.80336	5.4584	5.08088	4.67658	4.2535	3.82136	3.39075	2.97211	2.57474	2.20606	1.87115	1.5727	1.31126	1.08567	0.893514						7.7667	5.80336	5.4584	5.08088	4.67658	4.2535	3.82136	3.39075	2.97211	2.57474	2.20606	1.87115	1.5727	1.31126	1.08567	0.893514		7.7667	5.80336	5.4584	5.08088	4.67658	4.2535	3.82136	3.39075	2.97211	2.57474
[S]12	0.0858993	6.93112	5.179	4.87116	4.53426	4.17345	3.79589	3.41024	3.02596	2.65235	2.29774	1.96872	1.66984	1.4035	1.17019	0.968866	0.797385						6.93112	5.179	4.87116	4.53426	4.17345	3.79589	3.41024	3.02596	2.65235	2.29774	1.96872	1.66984	1.4035	1.17019	0.968866	0.797385		6.93112	5.179	4.87116	4.53426	4.17345	3.79589	3.41024	3.02596	2.65235	2.29774
[S]13	0.0687195	6.1095	4.56508	4.29373	3.99677	3.67873	3.34592	3.00599	2.66726	2.33794	2.02537	1.73535	1.4719	1.23713	1.03147	0.854017	0.702863						6.1095	4.56508	4.29373	3.99677	3.67873	3.34592	3.00599	2.66726	2.33794	2.02537	1.73535	1.4719	1.23713	1.03147	0.854017	0.702863		6.1095	4.56508	4.29373	3.99677	3.67873	3.34592	3.00599	2.66726	2.33794	2.02537
[S]14	0.0549756	5.32106	3.97595	3.73961	3.48097	3.20398	2.91412	2.61806	2.32304	2.03623	1.76399	1.5114	1.28194	1.07747	0.89836	0.743804	0.612157						5.32106	3.97595	3.73961	3.48097	3.20398	2.91412	2.61806	2.32304	2.03623	1.76399	1.5114	1.28194	1.07747	0.89836	0.743804	0.612157		5.32106	3.97595	3.73961	3.48097	3.20398	2.91412	2.61806	2.32304	2.03623	1.76399
[S]15	0.0439805	4.58192	3.42366	3.22015	2.99744	2.75892	2.50933	2.25439	2.00035	1.75338	1.51896	1.30145	1.10387	0.927803	0.773571	0.640483	0.527124						4.58192	3.42366	3.22015	2.99744	2.75892	2.50933	2.25439	2.00035	1.75338	1.51896	1.30145	1.10387	0.927803	0.773571	0.640483	0.527124		4.58192	3.42366	3.22015	2.99744	2.75892	2.50933	2.25439	2.00035	1.75338	1.51896
	1	1	1	1	1	1	1	1	1	1	1	1	1	1	1	1	1																					1	1	13.6364	10.1892	9.58357	8.92075	8.2109	7.46807	6.70934	5.9533	5.21827	4.5206
	1	1	1	1	1	1	1	1	1	1	1	1	1	1	1	1	1					13.6364	13.6364	13.6364		0	0	5										0.8	0.8	13.3333	9.9628	9.37061	8.72251	8.02843	7.30211	6.56025	5.82101	5.10231	4.42014
	1	1	1	1	1	1	1	1	1	1	1	1	1	1	1	1	1					13.3333	13.3333	13.3333		0	0	5										0.64	0.64	12.973	9.69354	9.11735	8.48677	7.81145	7.10476	6.38294	5.66368	4.96441	4.30068
	1	1	1	1	1	1	1	1	1	1	1	1	1	1	1	1	1					12.973	12.973	12.973		0	0	5										0.512	0.512	12.549	9.37676	8.81939	8.20942	7.55617	6.87258	6.17435	5.47859	4.80218	4.16014
	1	1	1	1	1	1	1	1	1	1	1	1	1	1	1	1	1					12.549	12.549	12.549		0	0	5										0.4096	0.4096	12.0565	9.00875	8.47326	7.88723	7.25962	6.60285	5.93203	5.26358	4.61371	3.99687
	1	1	1	1	1	1	1	1	1	1	1	1	1	1	1	1	1					12.0565	12.0565	12.0565		0	0	5										0.32768	0.32768	11.4927	8.58747	8.07702	7.5184	6.92013	6.29408	5.65462	5.01743	4.39795	3.80996
	1	1	1	1	1	1	1	1	1	1	1	1	1	1	1	1	1					11.4927	11.4927	11.4927		0	0	5										0.262144	0.262144	10.858	8.11321	7.63095	7.10318	6.53795	5.94648	5.34234	4.74034	4.15507	3.59955
	1	1	1	1	1	1	1	1	1	1	1	1	1	1	1	1	1					10.858	10.858	10.858		0	0	5										0.209715	0.209715	10.1568	7.5893	7.13818	6.64449	6.11576	5.56248	4.99735	4.43423	3.88675	3.3671
	1	1	1	1	1	1	1	1	1	1	1	1	1	1	1	1	1					10.1568	10.1568	10.1568		0	0	5										0.167772	0.167772	9.39822	7.02245	6.60503	6.14821	5.65897	5.14702	4.6241	4.10303	3.59645	3.11561
	1	1	1	1	1	1	1	1	1	1	1	1	1	1	1	1	1					9.39822	9.39822	9.39822		0	0	5										0.134218	0.134218	8.5957	6.4228	6.04102	5.62321	5.17575	4.70751	4.22924	3.75267	3.28935	2.84957
	1	1	1	1	1	1	1	1	1	1	1	1	1	1	1	1	1					8.5957	8.5957	8.5957		0	0	5										0.107374	0.107374	7.7667	5.80336	5.4584	5.08088	4.67658	4.2535	3.82136	3.39075	2.97211	2.57474
	1	1	1	1	1	1	1	1	1	1	1	1	1	1	1	1	1					7.7667	7.7667	7.7667		0	0	5										0.0858993	0.0858993	6.93112	5.179	4.87116	4.53426	4.17345	3.79589	3.41024	3.02596	2.65235	2.29774
	1	1	1	1	1	1	1	1	1	1	1	1	1	1	1	1	1					6.93112	6.93112	6.93112		0	0	5										0.0687195	0.0687195	6.1095	4.56508	4.29373	3.99677	3.67873	3.34592	3.00599	2.66726	2.33794	2.02537
	1	1	1	1	1	1	1	1	1	1	1	1	1	1	1	1	1					6.1095	6.1095	6.1095		0	0	5										0.0549756	0.0549756	5.32106	3.97595	3.73961	3.48097	3.20398	2.91412	2.61806	2.32304	2.03623	1.76399
	1	1	1	1	1	1	1	1	1	1	1	1	1	1	1	1	1					5.32106	5.32106	5.32106		0	0	5										0.0439805	0.0439805	4.58192	3.42366	3.22015	2.99744	2.75892	2.50933	2.25439	2.00035	1.75338	1.51896
																						4.58192	4.58192	4.58192		0	0	5
																						10.1892	10.1892	10.1892		0	0	5											1	0.0733333	0.0981428	0.104345	0.112098	0.121789	0.133903	0.149046	0.167974	0.191634	0.221209
																						9.9628	9.9628	9.9628		0	0	5											1.25	0.075	0.100373	0.106717	0.114646	0.124557	0.136947	0.152433	0.171792	0.19599	0.226237
																						9.69354	9.69354	9.69354		0	0	5											1.5625	0.0770833	0.103161	0.109681	0.11783	0.128017	0.140751	0.156668	0.176564	0.201434	0.232521
																						9.37676	9.37676	9.37676		0	0	5											1.95312	0.0796875	0.106647	0.113386	0.121811	0.132342	0.145506	0.16196	0.182529	0.208239	0.240377
																						9.00875	9.00875	9.00875		0	0	5											2.44141	0.0829427	0.111003	0.118018	0.126787	0.137748	0.15145	0.168576	0.189985	0.216745	0.250196
																						8.58747	8.58747	8.58747		0	0	5											3.05176	0.0870117	0.116449	0.123808	0.133007	0.144506	0.15888	0.176846	0.199305	0.227378	0.26247
																						8.11321	8.11321	8.11321		0	0	5											3.8147	0.092098	0.123256	0.131045	0.140782	0.152953	0.168167	0.187184	0.210955	0.24067	0.277813
																						7.5893	7.5893	7.5893		0	0	5											4.76837	0.0984558	0.131765	0.140092	0.150501	0.163512	0.179776	0.200106	0.225518	0.257284	0.296991
																						7.02245	7.02245	7.02245		0	0	5											5.96046	0.106403	0.1424	0.1514	0.162649	0.17671	0.194287	0.216258	0.243722	0.278052	0.320964
																						6.4228	6.4228	6.4228		0	0	5											7.45058	0.116337	0.155695	0.165535	0.177834	0.193209	0.212427	0.236449	0.266477	0.304012	0.35093
																						5.80336	5.80336	5.80336		0	0	5											9.31323	0.128755	0.172314	0.183204	0.196816	0.213831	0.235101	0.261687	0.29492	0.336461	0.388388
																						5.179	5.179	5.179		0	0	5											11.6415	0.144277	0.193087	0.20529	0.220543	0.23961	0.263443	0.293235	0.330474	0.377023	0.43521
																						4.56508	4.56508	4.56508		0	0	5											14.5519	0.163679	0.219054	0.232898	0.250202	0.271833	0.298871	0.332669	0.374917	0.427726	0.493738
																						3.97595	3.97595	3.97595		0	0	5											18.1899	0.187933	0.251512	0.267407	0.287276	0.312112	0.343157	0.381963	0.43047	0.491104	0.566897
																						3.42366	3.42366	3.42366		0	0	5											22.7374	0.218249	0.292085	0.310544	0.333618	0.36246	0.398513	0.443579	0.499912	0.570327	0.658347
																						9.58357	9.58357	9.58357		0	0	5
																						9.37061	9.37061	9.37061		0	0	5												13.6364	10.1892	9.58357	8.92075	8.2109	7.46807	6.70934	5.9533	5.21827	4.5206
																						9.11735	9.11735	9.11735		0	0	5												13.3333	9.9628	9.37061	8.72251	8.02843	7.30211	6.56025	5.82101	5.10231	4.42014
																						8.81939	8.81939	8.81939		0	0	5												12.973	9.69354	9.11735	8.48677	7.81145	7.10476	6.38294	5.66368	4.96441	4.30068
																						8.47326	8.47326	8.47326		0	0	5												12.549	9.37676	8.81939	8.20942	7.55617	6.87258	6.17435	5.47859	4.80218	4.16014
																						8.07702	8.07702	8.07702		0	0	5												12.0565	9.00875	8.47326	7.88723	7.25962	6.60285	5.93203	5.26358	4.61371	3.99687
																						7.63095	7.63095	7.63095		0	0	5												11.4927	8.58747	8.07702	7.5184	6.92013	6.29408	5.65462	5.01743	4.39795	3.80996
																						7.13818	7.13818	7.13818		0	0	5												10.858	8.11321	7.63095	7.10318	6.53795	5.94648	5.34234	4.74034	4.15507	3.59955
																						6.60503	6.60503	6.60503		0	0	5												10.1568	7.5893	7.13818	6.64449	6.11576	5.56248	4.99735	4.43423	3.88675	3.3671
																						6.04102	6.04102	6.04102		0	0	5												9.39822	7.02245	6.60503	6.14821	5.65897	5.14702	4.6241	4.10303	3.59645	3.11561
																						5.4584	5.4584	5.4584		0	0	5												8.5957	6.4228	6.04102	5.62321	5.17575	4.70751	4.22924	3.75267	3.28935	2.84957
																						4.87116	4.87116	4.87116		0	0	5												7.7667	5.80336	5.4584	5.08088	4.67658	4.2535	3.82136	3.39075	2.97211	2.57474
																						4.29373	4.29373	4.29373		0	0	5												6.93112	5.179	4.87116	4.53426	4.17345	3.79589	3.41024	3.02596	2.65235	2.29774
																						3.73961	3.73961	3.73961		0	0	5												6.1095	4.56508	4.29373	3.99677	3.67873	3.34592	3.00599	2.66726	2.33794	2.02537
																						3.22015	3.22015	3.22015		0	0	5												5.32106	3.97595	3.73961	3.48097	3.20398	2.91412	2.61806	2.32304	2.03623	1.76399
																						8.92075	8.92075	8.92075		0	0	5												4.58192	3.42366	3.22015	2.99744	2.75892	2.50933	2.25439	2.00035	1.75338	1.51896
																						8.72251	8.72251	8.72251		0	0	5
																						8.48677	8.48677	8.48677		0	0	5												1/s	0	0.0439805	0.0549756	0.0687195	0.0858993	0.107374	0.134218	0.167772	0.209715
																						8.20942	8.20942	8.20942		0	0	5											1	1	0.0733333	0.0981428	0.104345	0.112098	0.121789	0.133903	0.149046	0.167974	0.191634
																						7.88723	7.88723	7.88723		0	0	5											2	1.25	0.075	0.100373	0.106717	0.114646	0.124557	0.136947	0.152433	0.171792	0.19599
																						7.5184	7.5184	7.5184		0	0	5											3	1.5625	0.0770833	0.103161	0.109681	0.11783	0.128017	0.140751	0.156668	0.176564	0.201434
																						7.10318	7.10318	7.10318		0	0	5											4	1.95312	0.0796875	0.106647	0.113386	0.121811	0.132342	0.145506	0.16196	0.182529	0.208239
																						6.64449	6.64449	6.64449		0	0	5											5	2.44141	0.0829427	0.111003	0.118018	0.126787	0.137748	0.15145	0.168576	0.189985	0.216745
																						6.14821	6.14821	6.14821		0	0	5											6	3.05176	0.0870117	0.116449	0.123808	0.133007	0.144506	0.15888	0.176846	0.199305	0.227378
																						5.62321	5.62321	5.62321		0	0	5											7	3.8147	0.092098	0.123256	0.131045	0.140782	0.152953	0.168167	0.187184	0.210955	0.24067
																						5.08088	5.08088	5.08088		0	0	5											8	4.76837	0.0984558	0.131765	0.140092	0.150501	0.163512	0.179776	0.200106	0.225518	0.257284
																						4.53426	4.53426	4.53426		0	0	5											9	5.96046	0.106403	0.1424	0.1514	0.162649	0.17671	0.194287	0.216258	0.243722	0.278052
																						3.99677	3.99677	3.99677		0	0	5											10	7.45058	0.116337	0.155695	0.165535	0.177834	0.193209	0.212427	0.236449	0.266477	0.304012
																						3.48097	3.48097	3.48097		0	0	5											11	9.31323	0.128755	0.172314	0.183204	0.196816	0.213831	0.235101	0.261687	0.29492	0.336461
																						2.99744	2.99744	2.99744		0	0	5											12	11.6415	0.144277	0.193087	0.20529	0.220543	0.23961	0.263443	0.293235	0.330474	0.377023
																						8.2109	8.2109	8.2109		0	0	5											13	14.5519	0.163679	0.219054	0.232898	0.250202	0.271833	0.298871	0.332669	0.374917	0.427726
																						8.02843	8.02843	8.02843		0	0	5											14	18.1899	0.187933	0.251512	0.267407	0.287276	0.312112	0.343157	0.381963	0.43047	0.491104
																						7.81145	7.81145	7.81145		0	0	5											15	22.7374	0.218249	0.292085	0.310544	0.333618	0.36246	0.398513	0.443579	0.499912	0.570327
																						7.55617	7.55617	7.55617		0	0	5
																						7.25962	7.25962	7.25962		0	0	5
																						6.92013	6.92013	6.92013		0	0	5
																						6.53795	6.53795	6.53795		0	0	5
																						6.11576	6.11576	6.11576		0	0	5
																						5.65897	5.65897	5.65897		0	0	5
																						5.17575	5.17575	5.17575		0	0	5
																						4.67658	4.67658	4.67658		0	0	5
																						4.17345	4.17345	4.17345		0	0	5
																						3.67873	3.67873	3.67873		0	0	5
																						3.20398	3.20398	3.20398		0	0	5
																						2.75892	2.75892	2.75892		0	0	5
																						7.46807	7.46807	7.46807		0	0	5
																						7.30211	7.30211	7.30211		0	0	5
																						7.10476	7.10476	7.10476		0	0	5
																						6.87258	6.87258	6.87258		0	0	5
																						6.60285	6.60285	6.60285		0	0	5
																						6.29408	6.29408	6.29408		0	0	5
																						5.94648	5.94648	5.94648		0	0	5
																						5.56248	5.56248	5.56248		0	0	5
																						5.14702	5.14702	5.14702		0	0	5
																						4.70751	4.70751	4.70751		0	0	5
																						4.2535	4.2535	4.2535		0	0	5
																						3.79589	3.79589	3.79589		0	0	5
																						3.34592	3.34592	3.34592		0	0	5
																						2.91412	2.91412	2.91412		0	0	5
																						2.50933	2.50933	2.50933		0	0	5
																						6.70934	6.70934	6.70934		0	0	5
																						6.56025	6.56025	6.56025		0	0	5
																						6.38294	6.38294	6.38294		0	0	5
																						6.17435	6.17435	6.17435		0	0	5
																						5.93203	5.93203	5.93203		0	0	5
																						5.65462	5.65462	5.65462		0	0	5
																						5.34234	5.34234	5.34234		0	0	5
																						4.99735	4.99735	4.99735		0	0	5
																						4.6241	4.6241	4.6241		0	0	5
																						4.22924	4.22924	4.22924		0	0	5
																						3.82136	3.82136	3.82136		0	0	5
																						3.41024	3.41024	3.41024		0	0	5
																						3.00599	3.00599	3.00599		0	0	5
																						2.61806	2.61806	2.61806		0	0	5
																						2.25439	2.25439	2.25439		0	0	5
																						5.9533	5.9533	5.9533		0	0	5
																						5.82101	5.82101	5.82101		0	0	5
																						5.66368	5.66368	5.66368		0	0	5
																						5.47859	5.47859	5.47859		0	0	5
																						5.26358	5.26358	5.26358		0	0	5
																						5.01743	5.01743	5.01743		0	0	5
																						4.74034	4.74034	4.74034		0	0	5
																						4.43423	4.43423	4.43423		0	0	5
																						4.10303	4.10303	4.10303		0	0	5
																						3.75267	3.75267	3.75267		0	0	5
																						3.39075	3.39075	3.39075		0	0	5
																						3.02596	3.02596	3.02596		0	0	5
																						2.66726	2.66726	2.66726		0	0	5
																						2.32304	2.32304	2.32304		0	0	5
																						2.00035	2.00035	2.00035		0	0	5
																						5.21827	5.21827	5.21827		0	0	5
																						5.10231	5.10231	5.10231		0	0	5
																						4.96441	4.96441	4.96441		0	0	5
																						4.80218	4.80218	4.80218		0	0	5
																						4.61371	4.61371	4.61371		0	0	5
																						4.39795	4.39795	4.39795		0	0	5
																						4.15507	4.15507	4.15507		0	0	5
																						3.88675	3.88675	3.88675		0	0	5
																						3.59645	3.59645	3.59645		0	0	5
																						3.28935	3.28935	3.28935		0	0	5
																						2.97211	2.97211	2.97211		0	0	5
																						2.65235	2.65235	2.65235		0	0	5
																						2.33794	2.33794	2.33794		0	0	5
																						2.03623	2.03623	2.03623		0	0	5
																						1.75338	1.75338	1.75338		0	0	5
																						4.5206	4.5206	4.5206		0	0	5
																						4.42014	4.42014	4.42014		0	0	5
																						4.30068	4.30068	4.30068		0	0	5
																						4.16014	4.16014	4.16014		0	0	5
																						3.99687	3.99687	3.99687		0	0	5
																						3.80996	3.80996	3.80996		0	0	5
																						3.59955	3.59955	3.59955		0	0	5
																						3.3671	3.3671	3.3671		0	0	5
																						3.11561	3.11561	3.11561		0	0	5
																						2.84957	2.84957	2.84957		0	0	5
																						2.57474	2.57474	2.57474		0	0	5
																						2.29774	2.29774	2.29774		0	0	5
																						2.02537	2.02537	2.02537		0	0	5
																						1.76399	1.76399	1.76399		0	0	5
																						1.51896	1.51896	1.51896		0	0	5
																						3.87329	3.87329	3.87329		0	0	5
																						3.78722	3.78722	3.78722		0	0	5
																						3.68486	3.68486	3.68486		0	0	5
																						3.56444	3.56444	3.56444		0	0	5
																						3.42455	3.42455	3.42455		0	0	5
																						3.2644	3.2644	3.2644		0	0	5
																						3.08412	3.08412	3.08412		0	0	5
																						2.88496	2.88496	2.88496		0	0	5
																						2.66948	2.66948	2.66948		0	0	5
																						2.44153	2.44153	2.44153		0	0	5
																						2.20606	2.20606	2.20606		0	0	5
																						1.96872	1.96872	1.96872		0	0	5
																						1.73535	1.73535	1.73535		0	0	5
																						1.5114	1.5114	1.5114		0	0	5
																						1.30145	1.30145	1.30145		0	0	5
																						3.28526	3.28526	3.28526		0	0	5
																						3.21226	3.21226	3.21226		0	0	5
																						3.12544	3.12544	3.12544		0	0	5
																						3.0233	3.0233	3.0233		0	0	5
																						2.90465	2.90465	2.90465		0	0	5
																						2.76881	2.76881	2.76881		0	0	5
																						2.6159	2.6159	2.6159		0	0	5
																						2.44698	2.44698	2.44698		0	0	5
																						2.26421	2.26421	2.26421		0	0	5
																						2.07087	2.07087	2.07087		0	0	5
																						1.87115	1.87115	1.87115		0	0	5
																						1.66984	1.66984	1.66984		0	0	5
																						1.4719	1.4719	1.4719		0	0	5
																						1.28194	1.28194	1.28194		0	0	5
																						1.10387	1.10387	1.10387		0	0	5
																						2.76126	2.76126	2.76126		0	0	5
																						2.6999	2.6999	2.6999		0	0	5
																						2.62693	2.62693	2.62693		0	0	5
																						2.54108	2.54108	2.54108		0	0	5
																						2.44135	2.44135	2.44135		0	0	5
																						2.32718	2.32718	2.32718		0	0	5
																						2.19866	2.19866	2.19866		0	0	5
																						2.05668	2.05668	2.05668		0	0	5
																						1.90307	1.90307	1.90307		0	0	5
																						1.74056	1.74056	1.74056		0	0	5
																						1.5727	1.5727	1.5727		0	0	5
																						1.4035	1.4035	1.4035		0	0	5
																						1.23713	1.23713	1.23713		0	0	5
																						1.07747	1.07747	1.07747		0	0	5
																						0.927803	0.927803	0.927803		0	0	5
																						2.30224	2.30224	2.30224		0	0	5
																						2.25108	2.25108	2.25108		0	0	5
																						2.19024	2.19024	2.19024		0	0	5
																						2.11867	2.11867	2.11867		0	0	5
																						2.03552	2.03552	2.03552		0	0	5
																						1.94033	1.94033	1.94033		0	0	5
																						1.83317	1.83317	1.83317		0	0	5
																						1.71479	1.71479	1.71479		0	0	5
																						1.58671	1.58671	1.58671		0	0	5
																						1.45122	1.45122	1.45122		0	0	5
																						1.31126	1.31126	1.31126		0	0	5
																						1.17019	1.17019	1.17019		0	0	5
																						1.03147	1.03147	1.03147		0	0	5
																						0.89836	0.89836	0.89836		0	0	5
																						0.773571	0.773571	0.773571		0	0	5
																						1.90616	1.90616	1.90616		0	0	5
																						1.8638	1.8638	1.8638		0	0	5
																						1.81343	1.81343	1.81343		0	0	5
																						1.75416	1.75416	1.75416		0	0	5
																						1.68532	1.68532	1.68532		0	0	5
																						1.60651	1.60651	1.60651		0	0	5
																						1.51779	1.51779	1.51779		0	0	5
																						1.41977	1.41977	1.41977		0	0	5
																						1.31373	1.31373	1.31373		0	0	5
																						1.20155	1.20155	1.20155		0	0	5
																						1.08567	1.08567	1.08567		0	0	5
																						0.968866	0.968866	0.968866		0	0	5
																						0.854017	0.854017	0.854017		0	0	5
																						0.743804	0.743804	0.743804		0	0	5
																						0.640483	0.640483	0.640483		0	0	5
																						1.56879	1.56879	1.56879		0	0	5
																						1.53392	1.53392	1.53392		0	0	5
																						1.49247	1.49247	1.49247		0	0	5
																						1.44369	1.44369	1.44369		0	0	5
																						1.38703	1.38703	1.38703		0	0	5
																						1.32217	1.32217	1.32217		0	0	5
																						1.24915	1.24915	1.24915		0	0	5
																						1.16849	1.16849	1.16849		0	0	5
																						1.08121	1.08121	1.08121		0	0	5
																						0.988886	0.988886	0.988886		0	0	5
																						0.893514	0.893514	0.893514		0	0	5
																						0.797385	0.797385	0.797385		0	0	5
																						0.702863	0.702863	0.702863		0	0	5
																						0.612157	0.612157	0.612157		0	0	5
																						0.527124	0.527124	0.527124		0	0	5
[truncated: 54 more columns]
