# Supplementary material for: Comparing enzyme activity modifier equations through the development of global data fitting templates in Excel
Source: PeerJ. 2018 Dec 14;6:e6082. doi: 10.7717/peerj.6082 (PMC6296338; doi:10.7717/peerj.6082)
Supplement: Supplemental Information 22 [file peerj-06-6082-s022.xlsx]

## Sheet: Raw data and fitting summary
		No Inhibitor	[I]1	[I]2	[I]3	[I]4	[I]5	[I]6	[I]7	[I]8	[I]9	[I]10	[I]11	[I]12	[I]13	[I]14	[I]15
		0	0.0439805	0.0549756	0.0687195	0.0858993	0.107374	0.134218	0.167772	0.209715	0.262144	0.32768	0.4096	0.512	0.64	0.8	1
[S]1	1	13.6364	13.2295	13.1315	13.0111	12.8637	12.684	12.4663	12.2045	11.8923	11.5238	11.0942	10.6001	10.0412	9.42029	8.74439	8.02469
[S]2	0.8	13.3333	12.8503	12.7349	12.5937	12.4214	12.2126	11.9612	11.6612	11.3067	10.8928	10.4161	9.87592	9.27467	8.61878	7.91878	7.18894
[S]3	0.64	12.973	12.4058	12.2717	12.108	11.9095	11.6704	11.3846	11.0465	10.6511	10.1949	9.67682	9.09886	8.46676	7.79026	7.08286	6.36086
[S]4	0.512	12.549	11.8917	11.7379	11.5513	11.3262	11.0568	10.7376	10.3636	9.93121	9.43896	8.88826	8.2841	7.63536	6.95458	6.25721	5.56026
[S]5	0.4096	12.0565	11.3059	11.1327	10.9234	10.6727	10.375	10.0254	9.62021	9.15758	8.63832	8.06658	7.45019	6.80063	6.1323	5.46141	4.80439
[S]6	0.32768	11.4927	10.6502	10.4586	10.2285	9.95471	9.63244	9.25782	8.82861	8.345	7.81022	7.23098	6.61751	5.98301	5.34268	4.71227	4.10657
[S]7	0.262144	10.858	9.93032	9.72265	9.47497	9.18256	8.84149	8.4492	8.00522	7.51181	6.97447	6.40203	5.80632	5.20134	4.60197	4.02255	3.47556
[S]8	0.209715	10.1568	9.15663	8.93662	8.67604	8.37094	8.01846	7.61752	7.16941	6.67834	6.15164	5.59961	5.03484	4.47115	3.92224	3.40042	2.91556
[S]9	0.167772	9.39822	8.34402	8.11641	7.84879	7.5381	7.18269	6.78294	6.34175	5.86491	5.36103	4.84113	4.31773	3.80368	3.31094	2.84953	2.42678
[S]10	0.134218	8.5957	7.51082	7.28108	7.01294	6.70431	6.35474	5.9659	5.54202	5.08995	4.61899	4.14014	3.66518	3.20551	2.77109	2.36966	2.00635
[S]11	0.107374	7.7667	6.67735	6.45114	6.18906	5.88996	5.55442	5.18518	4.78737	4.36843	3.9377	3.50563	3.0828	2.67891	2.30192	1.95758	1.6492
[S]12	0.0858993	6.93112	5.86396	5.64661	5.39658	5.11355	4.79894	4.45623	4.09103	3.71089	3.32472	2.94202	2.57196	2.22251	1.89985	1.60803	1.34902
[S]13	0.0687195	6.1095	5.08906	4.88508	4.652	4.39016	4.10159	3.79018	3.46165	3.12324	2.78315	2.44971	2.13063	1.83231	1.55938	1.31461	1.09898
[S]14	0.0549756	5.32106	4.36761	4.18035	3.9677	3.7305	3.4711	3.19353	2.90332	2.60717	2.31233	2.02594	1.75434	1.50255	1.27399	1.07045	0.892261
[S]15	0.0439805	4.58192	3.71015	3.54168	3.35146	3.14061	2.91164	2.66845	2.41619	2.16085	1.90871	1.66575	1.43709	1.22662	1.03681	0.868761	0.722403
		Direct linear plot Km, Vmax estimates
							1.18717	1	13.6364	1	1	1	13.6364	1	13.6364
		Km	0.1				1.06042	0.8	13.3333	1	1	0.8	13.3333	0.8	13.3333
		Vmax	15					0.64	12.973	1	1	0.64	12.973	0.64	12.973
								0.512	12.549	1	1	0.512	12.549	0.512	12.549
	Ki estimate based on linear decrease in activity							0.4096	12.0565	1	1	0.4096	12.0565	0.4096	12.0565
								0.32768	11.4927	1	1	0.32768	11.4927	0.32768	11.4927
		Ki	1.18717					0.262144	10.858	1	1	0.262144	10.858	0.262144	10.858
								0.209715	10.1568	1	1	0.209715	10.1568	0.209715	10.1568
								0.167772	9.39822	1	1	0.167772	9.39822	0.167772	9.39822
								0.134218	8.5957	1	1	0.134218	8.5957	0.134218	8.5957
								0.107374	7.7667	1	1	0.107374	7.7667	0.107374	7.7667
								0.0858993	6.93112	1	1	0.0858993	6.93112	0.0858993	6.93112
								0.0687195	6.1095	1	1	0.0687195	6.1095	0.0687195	6.1095
								0.0549756	5.32106	1	1	0.0549756	5.32106	0.0549756	5.32106
								0.0439805	4.58192	1	1	0.0439805	4.58192	0.0439805	4.58192
			Km	Km2	Vmax	Vmax2	Ki	b	RSS	RSE	n	k	BIC
		Partial Non-competitive	0.205121		18.3373	1.56556	0.555762		95.1591	0.634993	240	4	-86.9017
		Partial Competitive	0.100004	4239.93	14.9975		0.130016		2.26108e-06	9.78819e-05	240	4	-1916.69
		Partial Uncompetitive	0.193642		13.9014	0	1.18939		326.859	1.17686	240	4	41.7166
		Partial Mixed Non-competitive	0.100304	38.8049	15.0715		48.9818	0.71297	0.157118	0.0258571	240	5	-752.255
		Modifier equation	0.100096	85.0789	15.0081	8.01884	110.395		0.00133173	0.00238053	240	5	-1249.49
													Residual distribution
													Partial Non-competitive	Partial Competitive	Partial Uncompetitive	Partial Mixed Non-competitive	Modifier equation
												Minimum value	-1.75403	-0.000422931	-2.50937	-0.0391956	-0.00646208
												First quartile	-0.334298	1.42086e-05	-0.603356	-0.0281904	-0.000908979
												Median value	0.0622539	5.38021e-05	-0.0963433	-0.0178399	-0.000126351
					Partial Non-competitive	Partial Competitive	Partial Uncompetitive	Partial Mixed Non-competitive	Modifier equation			Third quartile	0.536553	8.8167e-05	1.09196	-0.0017629	0.00169485
				Q1	-0.334298	1.42086e-05	-0.603356	-0.0281904	-0.000908979			Maximum value	1.57979	0.000124796	2.47546	0.0612507	0.00664725
				Min	-1.75403	-0.000422931	-2.50937	-0.0391956	-0.00646208
				Median	0.0622539	5.38021e-05	-0.0963433	-0.0178399	-0.000126351
				Max	1.57979	0.000124796	2.47546	0.0612507	0.00664725
				Q3	0.536553	8.8167e-05	1.09196	-0.0017629	0.00169485
	Partial Non-competitive
	Km	0.205121
	Vmax	18.3373
	bVmax	1.56556
	Ki	0.555762
	RSS	95.1591
	Partial Competitive
	Km	0.100004
	Km2	4239.93
	Vmax	14.9975
	Ki	0.130016
	RSS	2.26108e-06
	Partial Uncompetitive
	Km	0.193642
	Vmax	13.9014
	Vmax2	0
	Ki	1.18939
	RSS	326.859
	Partial Mixed Non-competitive
	Km	0.100304
	Km2	38.8049
	Vmax	15.0715
	Ki	48.9818
	b	0.71297
	RSS	0.157118
	Modifier equation
	Km	0.100096
	Km2	85.0789
	Vmax	15.0081
	Vmax2	8.01884
	Kx	110.395
	RSS	0.00133173

## Sheet: modified direct linear plot
Km/Vmax direct plot
									Intercept points x-axis																				Intercept points x-axis
										Line 1	Line 2	Line 3	Line 4	Line 5	Line 6	Line 7	Line 8	Line 9	Line 10	Line 11	Line 12	Line 13	Line 14	Line 15						Line 1	Line 2	Line 3	Line 4	Line 5	Line 6	Line 7	Line 8	Line 9	Line 10	Line 11	Line 12	Line 13	Line 14	Line 15
			x-intercept	y-interecept					Line 1																				Line 1
[Substrate]		v	[Substrate]/v	1/v					Line 2	0.00666667																			Line 2	0.00666667
1		13.6364	0.0733333	0.0733333					Line 3	0.00666667	0.00666667																		Line 3	0.00666667	0.00666667
0.8		13.3333	0.06	0.075					Line 4	0.00666667	0.00666667	0.00666667																	Line 4	0.00666667	0.00666667	0.00666667
0.64		12.973	0.0493333	0.0770833					Line 5	0.00666667	0.00666667	0.00666667	0.00666667																Line 5	0.00666667	0.00666667	0.00666667	0.00666667
0.512		12.549	0.0408	0.0796875					Line 6	0.00666667	0.00666667	0.00666667	0.00666667	0.00666667															Line 6	0.00666667	0.00666667	0.00666667	0.00666667	0.00666667
0.4096		12.0565	0.0339733	0.0829427					Line 7	0.00666667	0.00666667	0.00666667	0.00666667	0.00666667	0.00666667														Line 7	0.00666667	0.00666667	0.00666667	0.00666667	0.00666667	0.00666667
0.32768		11.4927	0.028512	0.0870117					Line 8	0.00666667	0.00666667	0.00666667	0.00666667	0.00666667	0.00666667	0.00666667													Line 8	0.00666667	0.00666667	0.00666667	0.00666667	0.00666667	0.00666667	0.00666667
0.262144		10.858	0.0241429	0.092098					Line 9	0.00666667	0.00666667	0.00666667	0.00666667	0.00666667	0.00666667	0.00666667	0.00666667												Line 9	0.00666667	0.00666667	0.00666667	0.00666667	0.00666667	0.00666667	0.00666667	0.00666667
0.209715		10.1568	0.0206477	0.0984558					Line 10	0.00666667	0.00666667	0.00666667	0.00666667	0.00666667	0.00666667	0.00666667	0.00666667	0.00666667											Line 10	0.00666667	0.00666667	0.00666667	0.00666667	0.00666667	0.00666667	0.00666667	0.00666667	0.00666667
0.167772		9.39822	0.0178515	0.106403					Line 11	0.00666667	0.00666667	0.00666667	0.00666667	0.00666667	0.00666667	0.00666667	0.00666667	0.00666667	0.00666667										Line 11	0.00666667	0.00666667	0.00666667	0.00666667	0.00666667	0.00666667	0.00666667	0.00666667	0.00666667	0.00666667
0.134218		8.5957	0.0156145	0.116337					Line 12	0.00666667	0.00666667	0.00666667	0.00666667	0.00666667	0.00666667	0.00666667	0.00666667	0.00666667	0.00666667	0.00666667									Line 12	0.00666667	0.00666667	0.00666667	0.00666667	0.00666667	0.00666667	0.00666667	0.00666667	0.00666667	0.00666667	0.00666667
0.107374		7.7667	0.0138249	0.128755					Line 13	0.00666667	0.00666667	0.00666667	0.00666667	0.00666667	0.00666667	0.00666667	0.00666667	0.00666667	0.00666667	0.00666667	0.00666667								Line 13	0.00666667	0.00666667	0.00666667	0.00666667	0.00666667	0.00666667	0.00666667	0.00666667	0.00666667	0.00666667	0.00666667	0.00666667
0.0858993		6.93112	0.0123933	0.144277					Line 14	0.00666667	0.00666667	0.00666667	0.00666667	0.00666667	0.00666667	0.00666667	0.00666667	0.00666667	0.00666667	0.00666667	0.00666667	0.00666667							Line 14	0.00666667	0.00666667	0.00666667	0.00666667	0.00666667	0.00666667	0.00666667	0.00666667	0.00666667	0.00666667	0.00666667	0.00666667	0.00666667
0.0687195		6.1095	0.011248	0.163679					Line 15	0.00666667	0.00666667	0.00666667	0.00666667	0.00666667	0.00666667	0.00666667	0.00666667	0.00666667	0.00666667	0.00666667	0.00666667	0.00666667	0.00666667						Line 15	0.00666667	0.00666667	0.00666667	0.00666667	0.00666667	0.00666667	0.00666667	0.00666667	0.00666667	0.00666667	0.00666667	0.00666667	0.00666667	0.00666667
0.0549756		5.32106	0.0103317	0.187933
0.0439805		4.58192	0.0095987	0.218249
																														Km/Vmax (x-axis):	0.00666667		Km:	0.1
																														Standard dev:	1.56806e-17
Line 1	x	y
	0	0.0733333		Slope:	-1
	0.0733333	0		y-intercept:	0.0733333				1/Intercept points y-axis																				1/Intercept points y-axis
										Line 1	Line 2	Line 3	Line 4	Line 5	Line 6	Line 7	Line 8	Line 9	Line 10	Line 11	Line 12	Line 13	Line 14	Line 15						Line 1	Line 2	Line 3	Line 4	Line 5	Line 6	Line 7	Line 8	Line 9	Line 10	Line 11	Line 12	Line 13	Line 14	Line 15
Line 2	x	y							Line 1																				Line 1
	0	0.075		Slope:	-1.25				Line 2	15																			Line 2	15
	0.06	0		y-intercept:	0.075				Line 3	15	15																		Line 3	15	15
									Line 4	15	15	15																	Line 4	15	15	15
Line 3	x	y							Line 5	15	15	15	15																Line 5	15	15	15	15
	0	0.0770833		Slope:	-1.5625				Line 6	15	15	15	15	15															Line 6	15	15	15	15	15
	0.0493333	0		y-intercept:	0.0770833				Line 7	15	15	15	15	15	15														Line 7	15	15	15	15	15	15
									Line 8	15	15	15	15	15	15	15													Line 8	15	15	15	15	15	15	15
Line 4	x	y							Line 9	15	15	15	15	15	15	15	15												Line 9	15	15	15	15	15	15	15	15
	0	0.0796875		Slope:	-1.95312				Line 10	15	15	15	15	15	15	15	15	15											Line 10	15	15	15	15	15	15	15	15	15
	0.0408	0		y-intercept:	0.0796875				Line 11	15	15	15	15	15	15	15	15	15	15										Line 11	15	15	15	15	15	15	15	15	15	15
									Line 12	15	15	15	15	15	15	15	15	15	15	15									Line 12	15	15	15	15	15	15	15	15	15	15	15
Line 5	x	y							Line 13	15	15	15	15	15	15	15	15	15	15	15	15								Line 13	15	15	15	15	15	15	15	15	15	15	15	15
	0	0.0829427		Slope:	-2.44141				Line 14	15	15	15	15	15	15	15	15	15	15	15	15	15							Line 14	15	15	15	15	15	15	15	15	15	15	15	15	15
	0.0339733	0		y-intercept:	0.0829427				Line 15	15	15	15	15	15	15	15	15	15	15	15	15	15	15						Line 15	15	15	15	15	15	15	15	15	15	15	15	15	15	15
Line 6	x	y
	0	0.0870117		Slope:	-3.05176
	0.028512	0		y-intercept:	0.0870117
Line 7	x	y																												Vmax:	15
	0	0.092098		Slope:	-3.8147																									Standard dev:	9.7482e-15
	0.0241429	0		y-intercept:	0.092098
Line 8	x	y
	0	0.0984558		Slope:	-4.76837
	0.0206477	0		y-intercept:	0.0984558
Line 9	x	y
	0	0.106403		Slope:	-5.96046
	0.0178515	0		y-intercept:	0.106403
Line 10	x	y
	0	0.116337		Slope:	-7.45058
	0.0156145	0		y-intercept:	0.116337
Line 11	x	y										0	0.0733333	0.075	0.0770833	0.0796875	0.0829427	0.0870117	0.092098	0.0984558	0.106403	0.116337	0.128755	0.144277	0.163679	0.187933	0.218249	0	0	0	0
	0	0.128755		Slope:	-9.31323							0.0733333	0
	0.0138249	0		y-intercept:	0.128755							0.06		0
												0.0493333			0
Line 12	x	y										0.0408				0
	0	0.144277		Slope:	-11.6415							0.0339733					0
	0.0123933	0		y-intercept:	0.144277							0.028512						0
												0.0241429							0
Line 13	x	y										0.0206477								0
	0	0.163679		Slope:	-14.5519							0.0178515									0
	0.011248	0		y-intercept:	0.163679							0.0156145										0
												0.0138249											0
Line 14	x	y										0.0123933												0
	0	0.187933		Slope:	-18.1899							0.011248													0
	0.0103317	0		y-intercept:	0.187933							0.0103317														0
												0.0095987															0
Line 15	x	y										0																0
	0	0.218249		Slope:	-22.7374							0																	0
	0.0095987	0		y-intercept:	0.218249							0																		0
												0																			0

## Sheet: Part Non-competitive
														(V_max*([S]/K_s )+bV_max*(([S]*[I])/(K_s*K_i )))/((1+([S]/K_s )+([I]/K_i )+(([S]*[I])/(K_s*K_i ))) )									Calculated values
		No Inhibitor	[I]1	[I]2	[I]3	[I]4	[I]5	[I]6	[I]7	[I]8	[I]9	[I]10	[I]11	[I]12	[I]13	[I]14	[I]15						No Inhibitor	[I]1	[I]2	[I]3	[I]4	[I]5	[I]6	[I]7	[I]8	[I]9	[I]10	[I]11	[I]12	[I]13	[I]14	[I]15
		0	0.0439805	0.0549756	0.0687195	0.0858993	0.107374	0.134218	0.167772	0.209715	0.262144	0.32768	0.4096	0.512	0.64	0.8	1	Km	Vmax	bVmax	Ki		0	0.0439805	0.0549756	0.0687195	0.0858993	0.107374	0.134218	0.167772	0.209715	0.262144	0.32768	0.4096	0.512	0.64	0.8	1
[S]1	1	13.6364	13.2295	13.1315	13.0111	12.8637	12.684	12.4663	12.2045	11.8923	11.5238	11.0942	10.6001	10.0412	9.42029	8.74439	8.02469	0.205121	18.3373	1.56556	0.555762		15.2162	14.1956	13.9634	13.6847	13.3531	12.9627	12.5089	11.9891	11.4033	10.7556	10.0541	9.31119	8.54282	7.76741	7.00406	6.27066		15.2162	14.1956	13.9634	13.6847	13.3531	12.9627	12.5089	11.9891	11.4033	10.7556
[S]2	0.8	13.3333	12.8503	12.7349	12.5937	12.4214	12.2126	11.9612	11.6612	11.3067	10.8928	10.4161	9.87592	9.27467	8.61878	7.91878	7.18894						14.5951	13.6162	13.3935	13.1261	12.8081	12.4336	11.9984	11.4997	10.9379	10.3167	9.64377	8.93115	8.19414	7.45039	6.71818	6.01472		14.5951	13.6162	13.3935	13.1261	12.8081	12.4336	11.9984	11.4997	10.9379	10.3167
[S]3	0.64	12.973	12.4058	12.2717	12.108	11.9095	11.6704	11.3846	11.0465	10.6511	10.1949	9.67682	9.09886	8.46676	7.79026	7.08286	6.36086						13.8866	12.9552	12.7433	12.489	12.1863	11.8301	11.416	10.9415	10.407	9.81586	9.17564	8.49761	7.79638	7.08873	6.39207	5.72275		13.8866	12.9552	12.7433	12.489	12.1863	11.8301	11.416	10.9415	10.407	9.81586
[S]4	0.512	12.549	11.8917	11.7379	11.5513	11.3262	11.0568	10.7376	10.3636	9.93121	9.43896	8.88826	8.2841	7.63536	6.95458	6.25721	5.56026						13.0922	12.2141	12.0143	11.7745	11.4892	11.1533	10.7629	10.3156	9.81161	9.25432	8.65073	8.01149	7.35037	6.6832	6.0264	5.39537		13.0922	12.2141	12.0143	11.7745	11.4892	11.1533	10.7629	10.3156	9.81161	9.25432
[S]5	0.4096	12.0565	11.3059	11.1327	10.9234	10.6727	10.375	10.0254	9.62021	9.15758	8.63832	8.06658	7.45019	6.80063	6.1323	5.46141	4.80439						12.2185	11.399	11.2125	10.9887	10.7224	10.409	10.0446	9.62716	9.15682	8.63672	8.07341	7.47683	6.85983	6.23719	5.62422	5.0353		12.2185	11.399	11.2125	10.9887	10.7224	10.409	10.0446	9.62716	9.15682	8.63672
[S]6	0.32768	11.4927	10.6502	10.4586	10.2285	9.95471	9.63244	9.25782	8.82861	8.345	7.81022	7.23098	6.61751	5.98301	5.34268	4.71227	4.10657			Sum R2	95.1591		11.2777	10.5213	10.3492	10.1426	9.89684	9.60752	9.27121	8.8859	8.45177	7.97172	7.45178	6.90114	6.33164	5.75694	5.19117	4.6476		11.2777	10.5213	10.3492	10.1426	9.89684	9.60752	9.27121	8.8859	8.45177	7.97172
[S]7	0.262144	10.858	9.93032	9.72265	9.47497	9.18256	8.84149	8.4492	8.00522	7.51181	6.97447	6.40203	5.80632	5.20134	4.60197	4.02255	3.47556			Sum residuals %	26.1401		10.2875	9.59755	9.44058	9.25213	9.02793	8.76402	8.45723	8.10575	7.70973	7.27183	6.79754	6.29524	5.77575	5.2515	4.7354	4.23956		10.2875	9.59755	9.44058	9.25213	9.02793	8.76402	8.45723	8.10575	7.70973	7.27183
[S]8	0.209715	10.1568	9.15663	8.93662	8.67604	8.37094	8.01846	7.61752	7.16941	6.67834	6.15164	5.59961	5.03484	4.47115	3.92224	3.40042	2.91556						9.27019	8.64842	8.50697	8.33717	8.13514	7.89732	7.62087	7.30415	6.9473	6.5527	6.12532	5.67269	5.20457	4.73217	4.26711	3.82029		9.27019	8.64842	8.50697	8.33717	8.13514	7.89732	7.62087	7.30415	6.9473	6.5527
[S]9	0.167772	9.39822	8.34402	8.11641	7.84879	7.5381	7.18269	6.78294	6.34175	5.86491	5.36103	4.84113	4.31773	3.80368	3.31094	2.84953	2.42678						8.25032	7.69696	7.57107	7.41994	7.24014	7.02849	6.78245	6.50058	6.18298	5.8318	5.45143	5.0486	4.63198	4.21155	3.79766	3.4		8.25032	7.69696	7.57107	7.41994	7.24014	7.02849	6.78245	6.50058	6.18298	5.8318
[S]10	0.134218	8.5957	7.51082	7.28108	7.01294	6.70431	6.35474	5.9659	5.54202	5.08995	4.61899	4.14014	3.66518	3.20551	2.77109	2.36966	2.00635						7.2529	6.76644	6.65577	6.52291	6.36485	6.17878	5.96249	5.71469	5.43549	5.12676	4.79238	4.43825	4.072	3.7024	3.33854	2.98896		7.2529	6.76644	6.65577	6.52291	6.36485	6.17878	5.96249	5.71469	5.43549	5.12676
[S]11	0.107374	7.7667	6.67735	6.45114	6.18906	5.88996	5.55442	5.18518	4.78737	4.36843	3.9377	3.50563	3.0828	2.67891	2.30192	1.95758	1.6492						6.30074	5.87814	5.782	5.66659	5.52927	5.36764	5.17974	4.96447	4.72192	4.45373	4.16324	3.8556	3.53743	3.21635	2.90026	2.59657		6.30074	5.87814	5.782	5.66659	5.52927	5.36764	5.17974	4.96447	4.72192	4.45373
[S]12	0.0858993	6.93112	5.86396	5.64661	5.39658	5.11355	4.79894	4.45623	4.09103	3.71089	3.32472	2.94202	2.57196	2.22251	1.89985	1.60803	1.34902						5.41255	5.04952	4.96693	4.86779	4.74983	4.61098	4.44957	4.26464	4.05629	3.8259	3.57636	3.31209	3.03877	2.76295	2.49142	2.23054		5.41255	5.04952	4.96693	4.86779	4.74983	4.61098	4.44957	4.26464	4.05629	3.8259
[S]13	0.0687195	6.1095	5.08906	4.88508	4.652	4.39016	4.10159	3.79018	3.46165	3.12324	2.78315	2.44971	2.13063	1.83231	1.55938	1.31461	1.09898						4.60169	4.29305	4.22283	4.13854	4.03825	3.9202	3.78297	3.62575	3.44861	3.25274	3.04059	2.8159	2.58353	2.34903	2.11818	1.89638		4.60169	4.29305	4.22283	4.13854	4.03825	3.9202	3.78297	3.62575	3.44861	3.25274
[S]14	0.0549756	5.32106	4.36761	4.18035	3.9677	3.7305	3.4711	3.19353	2.90332	2.60717	2.31233	2.02594	1.75434	1.50255	1.27399	1.07045	0.892261						3.87588	3.61592	3.55678	3.48578	3.40131	3.30188	3.1863	3.05388	2.90468	2.73969	2.561	2.37176	2.17604	1.97853	1.78408	1.59727		3.87588	3.61592	3.55678	3.48578	3.40131	3.30188	3.1863	3.05388	2.90468	2.73969
[S]15	0.0439805	4.58192	3.71015	3.54168	3.35146	3.14061	2.91164	2.66845	2.41619	2.16085	1.90871	1.66575	1.43709	1.22662	1.03681	0.868761	0.722403						3.23757	3.02042	2.97102	2.91171	2.84116	2.7581	2.66155	2.55094	2.42631	2.2885	2.13924	1.98116	1.81767	1.65269	1.49026	1.33422		3.23757	3.02042	2.97102	2.91171	2.84116	2.7581	2.66155	2.55094	2.42631	2.2885
	1	1	1	1	1	1	1	1	1	1	1	1	1	1	1	1	1																					1	1	15.2162	14.1956	13.9634	13.6847	13.3531	12.9627	12.5089	11.9891	11.4033	10.7556
	1	1	1	1	1	1	1	1	1	1	1	1	1	1	1	1	1					13.6364	13.6364	15.2162		1.57979	1.57979	1										0.8	0.8	14.5951	13.6162	13.3935	13.1261	12.8081	12.4336	11.9984	11.4997	10.9379	10.3167
	1	1	1	1	1	1	1	1	1	1	1	1	1	1	1	1	1					13.3333	13.3333	14.5951		1.26177	1.26177	1										0.64	0.64	13.8866	12.9552	12.7433	12.489	12.1863	11.8301	11.416	10.9415	10.407	9.81586
	1	1	1	1	1	1	1	1	1	1	1	1	1	1	1	1	1					12.973	12.973	13.8866		0.913645	0.913645	1										0.512	0.512	13.0922	12.2141	12.0143	11.7745	11.4892	11.1533	10.7629	10.3156	9.81161	9.25432
	1	1	1	1	1	1	1	1	1	1	1	1	1	1	1	1	1					12.549	12.549	13.0922		0.543188	0.543188	1										0.4096	0.4096	12.2185	11.399	11.2125	10.9887	10.7224	10.409	10.0446	9.62716	9.15682	8.63672
	1	1	1	1	1	1	1	1	1	1	1	1	1	1	1	1	1					12.0565	12.0565	12.2185		0.161967	0.161967	1										0.32768	0.32768	11.2777	10.5213	10.3492	10.1426	9.89684	9.60752	9.27121	8.8859	8.45177	7.97172
	1	1	1	1	1	1	1	1	1	1	1	1	1	1	1	1	1					11.4927	11.4927	11.2777		-0.215013	-0.215013	1										0.262144	0.262144	10.2875	9.59755	9.44058	9.25213	9.02793	8.76402	8.45723	8.10575	7.70973	7.27183
	1	1	1	1	1	1	1	1	1	1	1	1	1	1	1	1	1					10.858	10.858	10.2875		-0.570452	-0.570452	1										0.209715	0.209715	9.27019	8.64842	8.50697	8.33717	8.13514	7.89732	7.62087	7.30415	6.9473	6.5527
	1	1	1	1	1	1	1	1	1	1	1	1	1	1	1	1	1					10.1568	10.1568	9.27019		-0.886654	-0.886654	1										0.167772	0.167772	8.25032	7.69696	7.57107	7.41994	7.24014	7.02849	6.78245	6.50058	6.18298	5.8318
	1	1	1	1	1	1	1	1	1	1	1	1	1	1	1	1	1					9.39822	9.39822	8.25032		-1.1479	-1.1479	1										0.134218	0.134218	7.2529	6.76644	6.65577	6.52291	6.36485	6.17878	5.96249	5.71469	5.43549	5.12676
	1	1	1	1	1	1	1	1	1	1	1	1	1	1	1	1	1					8.5957	8.5957	7.2529		-1.3428	-1.3428	1										0.107374	0.107374	6.30074	5.87814	5.782	5.66659	5.52927	5.36764	5.17974	4.96447	4.72192	4.45373
	1	1	1	1	1	1	1	1	1	1	1	1	1	1	1	1	1					7.7667	7.7667	6.30074		-1.46596	-1.46596	1										0.0858993	0.0858993	5.41255	5.04952	4.96693	4.86779	4.74983	4.61098	4.44957	4.26464	4.05629	3.8259
	1	1	1	1	1	1	1	1	1	1	1	1	1	1	1	1	1					6.93112	6.93112	5.41255		-1.51857	-1.51857	1										0.0687195	0.0687195	4.60169	4.29305	4.22283	4.13854	4.03825	3.9202	3.78297	3.62575	3.44861	3.25274
	1	1	1	1	1	1	1	1	1	1	1	1	1	1	1	1	1					6.1095	6.1095	4.60169		-1.50781	-1.50781	1										0.0549756	0.0549756	3.87588	3.61592	3.55678	3.48578	3.40131	3.30188	3.1863	3.05388	2.90468	2.73969
	1	1	1	1	1	1	1	1	1	1	1	1	1	1	1	1	1					5.32106	5.32106	3.87588		-1.44518	-1.44518	1										0.0439805	0.0439805	3.23757	3.02042	2.97102	2.91171	2.84116	2.7581	2.66155	2.55094	2.42631	2.2885
																						4.58192	4.58192	3.23757		-1.34435	-1.34435	1
		1	1	1	1	1	1	1	1	1	1	1	1	1	1	1	1					13.2295	13.2295	14.1956		0.966098	0.966098	1											1	0.0657196	0.0704445	0.0716158	0.0730744	0.0748891	0.0771443	0.0799428	0.0834092	0.0876936	0.0929744
		1	1	1	1	1	1	1	1	1	1	1	1	1	1	1	1					12.8503	12.8503	13.6162		0.765897	0.765897	1											1.25	0.0685161	0.073442	0.0746632	0.0761839	0.0780758	0.080427	0.0833445	0.0869584	0.0914251	0.0969307
		1	1	1	1	1	1	1	1	1	1	1	1	1	1	1	1					12.4058	12.4058	12.9552		0.549415	0.549415	1											1.5625	0.0720118	0.0771889	0.0784724	0.0800707	0.0820592	0.0845303	0.0875967	0.091395	0.0960895	0.101876
		1	1	1	1	1	1	1	1	1	1	1	1	1	1	1	1					11.8917	11.8917	12.2141		0.322441	0.322441	1											1.95312	0.0763813	0.0818726	0.083234	0.0849292	0.0870384	0.0896594	0.0929119	0.0969407	0.10192	0.108058
		1	1	1	1	1	1	1	1	1	1	1	1	1	1	1	1					11.3059	11.3059	11.399		0.0930302	0.0930302	1											2.44141	0.0818432	0.0877272	0.0891859	0.0910024	0.0932624	0.0960708	0.0995558	0.103873	0.109208	0.115785
		1	1	1	1	1	1	1	1	1	1	1	1	1	1	1	1					10.6502	10.6502	10.5213		-0.12895	-0.12895	1											3.05176	0.0886706	0.0950455	0.0966258	0.0985938	0.101042	0.104085	0.107861	0.112538	0.118318	0.125443
		1	1	1	1	1	1	1	1	1	1	1	1	1	1	1	1					9.93032	9.93032	9.59755		-0.332772	-0.332772	1											3.8147	0.0972049	0.104193	0.105926	0.108083	0.110767	0.114103	0.118242	0.123369	0.129706	0.137517
		1	1	1	1	1	1	1	1	1	1	1	1	1	1	1	1					9.15663	9.15663	8.64842		-0.508212	-0.508212	1											4.76837	0.107873	0.115628	0.117551	0.119945	0.122924	0.126625	0.131219	0.136908	0.143941	0.152609
		1	1	1	1	1	1	1	1	1	1	1	1	1	1	1	1					8.34402	8.34402	7.69696		-0.647058	-0.647058	1											5.96046	0.121207	0.129921	0.132082	0.134772	0.138119	0.142278	0.147439	0.153833	0.161734	0.171474
		1	1	1	1	1	1	1	1	1	1	1	1	1	1	1	1					7.51082	7.51082	6.76644		-0.74438	-0.74438	1											7.45058	0.137876	0.147788	0.150246	0.153306	0.157113	0.161844	0.167715	0.174988	0.183976	0.195055
		1	1	1	1	1	1	1	1	1	1	1	1	1	1	1	1					6.67735	6.67735	5.87814		-0.79921	-0.79921	1											9.31323	0.158711	0.170122	0.17295	0.176473	0.180856	0.186302	0.19306	0.201431	0.211778	0.224531
		1	1	1	1	1	1	1	1	1	1	1	1	1	1	1	1					5.86396	5.86396	5.04952		-0.814439	-0.814439	1											11.6415	0.184756	0.198039	0.201332	0.205432	0.210534	0.216874	0.224741	0.234486	0.246531	0.261377
		1	1	1	1	1	1	1	1	1	1	1	1	1	1	1	1					5.08906	5.08906	4.29305		-0.796013	-0.796013	1											14.5519	0.217312	0.232935	0.236808	0.241631	0.247632	0.255089	0.264342	0.275805	0.289972	0.307433
		1	1	1	1	1	1	1	1	1	1	1	1	1	1	1	1					4.36761	4.36761	3.61592		-0.75169	-0.75169	1											18.1899	0.258006	0.276555	0.281153	0.28688	0.294004	0.302858	0.313844	0.327453	0.344273	0.365004
		1	1	1	1	1	1	1	1	1	1	1	1	1	1	1	1					3.71015	3.71015	3.02042		-0.689729	-0.689729	1											22.7374	0.308874	0.33108	0.336585	0.34344	0.35197	0.362569	0.375721	0.392013	0.412149	0.436968
																						13.1315	13.1315	13.9634		0.831877	0.831877	1
n	240																					12.7349	12.7349	13.3935		0.658539	0.658539	1												13.6364	13.2295	13.1315	13.0111	12.8637	12.684	12.4663	12.2045	11.8923	11.5238
																						12.2717	12.2717	12.7433		0.471653	0.471653	1												13.3333	12.8503	12.7349	12.5937	12.4214	12.2126	11.9612	11.6612	11.3067	10.8928
																						11.7379	11.7379	12.0143		0.276394	0.276394	1												12.973	12.4058	12.2717	12.108	11.9095	11.6704	11.3846	11.0465	10.6511	10.1949
																						11.1327	11.1327	11.2125		0.0798599	0.0798599	1												12.549	11.8917	11.7379	11.5513	11.3262	11.0568	10.7376	10.3636	9.93121	9.43896
																						10.4586	10.4586	10.3492		-0.109364	-0.109364	1												12.0565	11.3059	11.1327	10.9234	10.6727	10.375	10.0254	9.62021	9.15758	8.63832
																						9.72265	9.72265	9.44058		-0.282074	-0.282074	1												11.4927	10.6502	10.4586	10.2285	9.95471	9.63244	9.25782	8.82861	8.345	7.81022
																						8.93662	8.93662	8.50697		-0.42965	-0.42965	1												10.858	9.93032	9.72265	9.47497	9.18256	8.84149	8.4492	8.00522	7.51181	6.97447
																						8.11641	8.11641	7.57107		-0.545339	-0.545339	1												10.1568	9.15663	8.93662	8.67604	8.37094	8.01846	7.61752	7.16941	6.67834	6.15164
																						7.28108	7.28108	6.65577		-0.625308	-0.625308	1												9.39822	8.34402	8.11641	7.84879	7.5381	7.18269	6.78294	6.34175	5.86491	5.36103
																						6.45114	6.45114	5.782		-0.669143	-0.669143	1												8.5957	7.51082	7.28108	7.01294	6.70431	6.35474	5.9659	5.54202	5.08995	4.61899
																						5.64661	5.64661	4.96693		-0.679679	-0.679679	1												7.7667	6.67735	6.45114	6.18906	5.88996	5.55442	5.18518	4.78737	4.36843	3.9377
																						4.88508	4.88508	4.22283		-0.662244	-0.662244	1												6.93112	5.86396	5.64661	5.39658	5.11355	4.79894	4.45623	4.09103	3.71089	3.32472
																						4.18035	4.18035	3.55678		-0.623567	-0.623567	1												6.1095	5.08906	4.88508	4.652	4.39016	4.10159	3.79018	3.46165	3.12324	2.78315
																						3.54168	3.54168	2.97102		-0.570665	-0.570665	1												5.32106	4.36761	4.18035	3.9677	3.7305	3.4711	3.19353	2.90332	2.60717	2.31233
																						13.0111	13.0111	13.6847		0.673577	0.673577	1												4.58192	3.71015	3.54168	3.35146	3.14061	2.91164	2.66845	2.41619	2.16085	1.90871
																						12.5937	12.5937	13.1261		0.53249	0.53249	1
																						12.108	12.108	12.489		0.380918	0.380918	1												1/s	0	0.0439805	0.0549756	0.0687195	0.0858993	0.107374	0.134218	0.167772	0.209715
																						11.5513	11.5513	11.7745		0.223226	0.223226	1											1	1	0.0657196	0.0704445	0.0716158	0.0730744	0.0748891	0.0771443	0.0799428	0.0834092	0.0876936
																						10.9234	10.9234	10.9887		0.0653014	0.0653014	1											2	1.25	0.0685161	0.073442	0.0746632	0.0761839	0.0780758	0.080427	0.0833445	0.0869584	0.0914251
																						10.2285	10.2285	10.1426		-0.085848	-0.085848	1											3	1.5625	0.0720118	0.0771889	0.0784724	0.0800707	0.0820592	0.0845303	0.0875967	0.091395	0.0960895
																						9.47497	9.47497	9.25213		-0.222833	-0.222833	1											4	1.95312	0.0763813	0.0818726	0.083234	0.0849292	0.0870384	0.0896594	0.0929119	0.0969407	0.10192
																						8.67604	8.67604	8.33717		-0.338877	-0.338877	1											5	2.44141	0.0818432	0.0877272	0.0891859	0.0910024	0.0932624	0.0960708	0.0995558	0.103873	0.109208
																						7.84879	7.84879	7.41994		-0.428842	-0.428842	1											6	3.05176	0.0886706	0.0950455	0.0966258	0.0985938	0.101042	0.104085	0.107861	0.112538	0.118318
																						7.01294	7.01294	6.52291		-0.490024	-0.490024	1											7	3.8147	0.0972049	0.104193	0.105926	0.108083	0.110767	0.114103	0.118242	0.123369	0.129706
																						6.18906	6.18906	5.66659		-0.522475	-0.522475	1											8	4.76837	0.107873	0.115628	0.117551	0.119945	0.122924	0.126625	0.131219	0.136908	0.143941
																						5.39658	5.39658	4.86779		-0.528793	-0.528793	1											9	5.96046	0.121207	0.129921	0.132082	0.134772	0.138119	0.142278	0.147439	0.153833	0.161734
																						4.652	4.652	4.13854		-0.513455	-0.513455	1											10	7.45058	0.137876	0.147788	0.150246	0.153306	0.157113	0.161844	0.167715	0.174988	0.183976
																						3.9677	3.9677	3.48578		-0.481918	-0.481918	1											11	9.31323	0.158711	0.170122	0.17295	0.176473	0.180856	0.186302	0.19306	0.201431	0.211778
																						3.35146	3.35146	2.91171		-0.439748	-0.439748	1											12	11.6415	0.184756	0.198039	0.201332	0.205432	0.210534	0.216874	0.224741	0.234486	0.246531
																						12.8637	12.8637	13.3531		0.489421	0.489421	1											13	14.5519	0.217312	0.232935	0.236808	0.241631	0.247632	0.255089	0.264342	0.275805	0.289972
																						12.4214	12.4214	12.8081		0.386685	0.386685	1											14	18.1899	0.258006	0.276555	0.281153	0.28688	0.294004	0.302858	0.313844	0.327453	0.344273
																						11.9095	11.9095	12.1863		0.276787	0.276787	1											15	22.7374	0.308874	0.33108	0.336585	0.34344	0.35197	0.362569	0.375721	0.392013	0.412149
																						11.3262	11.3262	11.4892		0.16303	0.16303	1
																						10.6727	10.6727	10.7224		0.0497778	0.0497778	1
																						9.95471	9.95471	9.89684		-0.0578649	-0.0578649	1
																						9.18256	9.18256	9.02793		-0.154628	-0.154628	1
																						8.37094	8.37094	8.13514		-0.2358	-0.2358	1
																						7.5381	7.5381	7.24014		-0.297954	-0.297954	1
																						6.70431	6.70431	6.36485		-0.339465	-0.339465	1
																						5.88996	5.88996	5.52927		-0.360685	-0.360685	1
																						5.11355	5.11355	4.74983		-0.363719	-0.363719	1
																						4.39016	4.39016	4.03825		-0.351908	-0.351908	1
																						3.7305	3.7305	3.40131		-0.329183	-0.329183	1
																						3.14061	3.14061	2.84116		-0.299456	-0.299456	1
																						12.684	12.684	12.9627		0.278754	0.278754	1
																						12.2126	12.2126	12.4336		0.221089	0.221089	1
																						11.6704	11.6704	11.8301		0.159706	0.159706	1
																						11.0568	11.0568	11.1533		0.0965264	0.0965264	1
																						10.375	10.375	10.409		0.0340372	0.0340372	1
																						9.63244	9.63244	9.60752		-0.0249183	-0.0249183	1
																						8.84149	8.84149	8.76402		-0.0774721	-0.0774721	1
																						8.01846	8.01846	7.89732		-0.121139	-0.121139	1
																						7.18269	7.18269	7.02849		-0.154201	-0.154201	1
																						6.35474	6.35474	6.17878		-0.175957	-0.175957	1
																						5.55442	5.55442	5.36764		-0.186782	-0.186782	1
																						4.79894	4.79894	4.61098		-0.187961	-0.187961	1
																						4.10159	4.10159	3.9202		-0.181391	-0.181391	1
																						3.4711	3.4711	3.30188		-0.169221	-0.169221	1
																						2.91164	2.91164	2.7581		-0.153538	-0.153538	1
																						12.4663	12.4663	12.5089		0.0426524	0.0426524	1
																						11.9612	11.9612	11.9984		0.037199	0.037199	1
																						11.3846	11.3846	11.416		0.0313609	0.0313609	1
																						10.7376	10.7376	10.7629		0.025301	0.025301	1
																						10.0254	10.0254	10.0446		0.0192301	0.0192301	1
																						9.25782	9.25782	9.27121		0.01339	0.01339	1
																						8.4492	8.4492	8.45723		0.00802515	0.00802515	1
																						7.61752	7.61752	7.62087		0.00334883	0.00334883	1
																						6.78294	6.78294	6.78245		-0.000487176	-0.000487176	1
																						5.9659	5.9659	5.96249		-0.00341257	-0.00341257	1
																						5.18518	5.18518	5.17974		-0.00544185	-0.00544185	1
																						4.45623	4.45623	4.44957		-0.00666168	-0.00666168	1
																						3.79018	3.79018	3.78297		-0.0072072	-0.0072072	1
																						3.19353	3.19353	3.1863		-0.00723503	-0.00723503	1
																						2.66845	2.66845	2.66155		-0.00689962	-0.00689962	1
																						12.2045	12.2045	11.9891		-0.215411	-0.215411	1
																						11.6612	11.6612	11.4997		-0.161433	-0.161433	1
																						11.0465	11.0465	10.9415		-0.104956	-0.104956	1
																						10.3636	10.3636	10.3156		-0.0480067	-0.0480067	1
																						9.62021	9.62021	9.62716		0.00695472	0.00695472	1
																						8.82861	8.82861	8.8859		0.0572901	0.0572901	1
																						8.00522	8.00522	8.10575		0.100528	0.100528	1
																						7.16941	7.16941	7.30415		0.134737	0.134737	1
																						6.34175	6.34175	6.50058		0.158825	0.158825	1
																						5.54202	5.54202	5.71469		0.172676	0.172676	1
																						4.78737	4.78737	4.96447		0.177101	0.177101	1
																						4.09103	4.09103	4.26464		0.173612	0.173612	1
																						3.46165	3.46165	3.62575		0.164107	0.164107	1
																						2.90332	2.90332	3.05388		0.150554	0.150554	1
																						2.41619	2.41619	2.55094		0.134746	0.134746	1
																						11.8923	11.8923	11.4033		-0.488966	-0.488966	1
																						11.3067	11.3067	10.9379		-0.368769	-0.368769	1
																						10.6511	10.6511	10.407		-0.244093	-0.244093	1
																						9.93121	9.93121	9.81161		-0.119604	-0.119604	1
																						9.15758	9.15758	9.15682		-0.000764258	-0.000764258	1
																						8.345	8.345	8.45177		0.106768	0.106768	1
																						7.51181	7.51181	7.70973		0.197918	0.197918	1
																						6.67834	6.67834	6.9473		0.26896	0.26896	1
																						5.86491	5.86491	6.18298		0.318075	0.318075	1
																						5.08995	5.08995	5.43549		0.345539	0.345539	1
																						4.36843	4.36843	4.72192		0.353493	0.353493	1
																						3.71089	3.71089	4.05629		0.345401	0.345401	1
																						3.12324	3.12324	3.44861		0.32537	0.32537	1
																						2.60717	2.60717	2.90468		0.297509	0.297509	1
																						2.16085	2.16085	2.42631		0.265459	0.265459	1
																						11.5238	11.5238	10.7556		-0.768194	-0.768194	1
																						10.8928	10.8928	10.3167		-0.576106	-0.576106	1
																						10.1949	10.1949	9.81586		-0.379021	-0.379021	1
																						9.43896	9.43896	9.25432		-0.184633	-0.184633	1
																						8.63832	8.63832	8.63672		-0.00159864	-0.00159864	1
																						7.81022	7.81022	7.97172		0.161499	0.161499	1
																						6.97447	6.97447	7.27183		0.297358	0.297358	1
																						6.15164	6.15164	6.5527		0.401064	0.401064	1
																						5.36103	5.36103	5.8318		0.470767	0.470767	1
																						4.61899	4.61899	5.12676		0.507773	0.507773	1
																						3.9377	3.9377	4.45373		0.516023	0.516023	1
																						3.32472	3.32472	3.8259		0.501179	0.501179	1
																						2.78315	2.78315	3.25274		0.469586	0.469586	1
																						2.31233	2.31233	2.73969		0.427365	0.427365	1
																						1.90871	1.90871	2.2885		0.379787	0.379787	1
																						11.0942	11.0942	10.0541		-1.04003	-1.04003	1
																						10.4161	10.4161	9.64377		-0.772336	-0.772336	1
																						9.67682	9.67682	9.17564		-0.501177	-0.501177	1
																						8.88826	8.88826	8.65073		-0.237524	-0.237524	1
																						8.06658	8.06658	8.07341		0.0068388	0.0068388	1
																						7.23098	7.23098	7.45178		0.220799	0.220799	1
																						6.40203	6.40203	6.79754		0.395516	0.395516	1
																						5.59961	5.59961	6.12532		0.52571	0.52571	1
																						4.84113	4.84113	5.45143		0.610303	0.610303	1
																						4.14014	4.14014	4.79238		0.65224	0.65224	1
																						3.50563	3.50563	4.16324		0.65761	0.65761	1
																						2.94202	2.94202	3.57636		0.634342	0.634342	1
																						2.44971	2.44971	3.04059		0.590874	0.590874	1
																						2.02594	2.02594	2.561		0.535061	0.535061	1
																						1.66575	1.66575	2.13924		0.473485	0.473485	1
																						10.6001	10.6001	9.31119		-1.28894	-1.28894	1
																						9.87592	9.87592	8.93115		-0.944767	-0.944767	1
																						9.09886	9.09886	8.49761		-0.601252	-0.601252	1
																						8.2841	8.2841	8.01149		-0.272613	-0.272613	1
																						7.45019	7.45019	7.47683		0.0266412	0.0266412	1
																						6.61751	6.61751	6.90114		0.283628	0.283628	1
																						5.80632	5.80632	6.29524		0.488922	0.488922	1
																						5.03484	5.03484	5.67269		0.637848	0.637848	1
																						4.31773	4.31773	5.0486		0.730875	0.730875	1
																						3.66518	3.66518	4.43825		0.773068	0.773068	1
																						3.0828	3.0828	3.8556		0.7728	0.7728	1
																						2.57196	2.57196	3.31209		0.74013	0.74013	1
																						2.13063	2.13063	2.8159		0.68527	0.68527	1
																						1.75434	1.75434	2.37176		0.617415	0.617415	1
																						1.43709	1.43709	1.98116		0.544067	0.544067	1
																						10.0412	10.0412	8.54282		-1.49838	-1.49838	1
																						9.27467	9.27467	8.19414		-1.08053	-1.08053	1
																						8.46676	8.46676	7.79638		-0.670381	-0.670381	1
																						7.63536	7.63536	7.35037		-0.284992	-0.284992	1
																						6.80063	6.80063	6.85983		0.0592064	0.0592064	1
																						5.98301	5.98301	6.33164		0.348634	0.348634	1
																						5.20134	5.20134	5.77575		0.574411	0.574411	1
																						4.47115	4.47115	5.20457		0.73342	0.73342	1
																						3.80368	3.80368	4.63198		0.828306	0.828306	1
																						3.20551	3.20551	4.072		0.86649	0.86649	1
																						2.67891	2.67891	3.53743		0.858525	0.858525	1
																						2.22251	2.22251	3.03877		0.816261	0.816261	1
																						1.83231	1.83231	2.58353		0.751225	0.751225	1
																						1.50255	1.50255	2.17604		0.673485	0.673485	1
																						1.22662	1.22662	1.81767		0.591053	0.591053	1
																						9.42029	9.42029	7.76741		-1.65288	-1.65288	1
																						8.61878	8.61878	7.45039		-1.1684	-1.1684	1
																						7.79026	7.79026	7.08873		-0.701536	-0.701536	1
																						6.95458	6.95458	6.6832		-0.271381	-0.271381	1
																						6.1323	6.1323	6.23719		0.104888	0.104888	1
																						5.34268	5.34268	5.75694		0.414263	0.414263	1
																						4.60197	4.60197	5.2515		0.649535	0.649535	1
																						3.92224	3.92224	4.73217		0.809926	0.809926	1
																						3.31094	3.31094	4.21155		0.900609	0.900609	1
																						2.77109	2.77109	3.7024		0.931312	0.931312	1
																						2.30192	2.30192	3.21635		0.914429	0.914429	1
																						1.89985	1.89985	2.76295		0.863104	0.863104	1
																						1.55938	1.55938	2.34903		0.789653	0.789653	1
																						1.27399	1.27399	1.97853		0.704535	0.704535	1
																						1.03681	1.03681	1.65269		0.61588	0.61588	1
																						8.74439	8.74439	7.00406		-1.74034	-1.74034	1
																						7.91878	7.91878	6.71818		-1.2006	-1.2006	1
																						7.08286	7.08286	6.39207		-0.690793	-0.690793	1
																						6.25721	6.25721	6.0264		-0.23081	-0.23081	1
																						5.46141	5.46141	5.62422		0.162809	0.162809	1
																						4.71227	4.71227	5.19117		0.4789	0.4789	1
																						4.02255	4.02255	4.7354		0.712849	0.712849	1
																						3.40042	3.40042	4.26711		0.866685	0.866685	1
																						2.84953	2.84953	3.79766		0.948125	0.948125	1
																						2.36966	2.36966	3.33854		0.968883	0.968883	1
																						1.95758	1.95758	2.90026		0.942682	0.942682	1
																						1.60803	1.60803	2.49142		0.883385	0.883385	1
																						1.31461	1.31461	2.11818		0.803565	0.803565	1
																						1.07045	1.07045	1.78408		0.713631	0.713631	1
																						0.868761	0.868761	1.49026		0.621503	0.621503	1
																						8.02469	8.02469	6.27066		-1.75403	-1.75403	1
																						7.18894	7.18894	6.01472		-1.17422	-1.17422	1
																						6.36086	6.36086	5.72275		-0.638105	-0.638105	1
																						5.56026	5.56026	5.39537		-0.164888	-0.164888	1
																						4.80439	4.80439	5.0353		0.230914	0.230914	1
																						4.10657	4.10657	4.6476		0.541026	0.541026	1
																						3.47556	3.47556	4.23956		0.763996	0.763996	1
																						2.91556	2.91556	3.82029		0.904738	0.904738	1
																						2.42678	2.42678	3.4		0.973217	0.973217	1
																						2.00635	2.00635	2.98896		0.982612	0.982612	1
																						1.6492	1.6492	2.59657		0.947374	0.947374	1
																						1.34902	1.34902	2.23054		0.881519	0.881519	1
																						1.09898	1.09898	1.89638		0.797397	0.797397	1
																						0.892261	0.892261	1.59727		0.70501	0.70501	1
																						0.722403	0.722403	1.33422		0.611815	0.611815	1
[truncated: 54 more columns]

## Sheet: Partial Competitive
																V_max*(([S]/K_s )+([S]/(aK_s*K_i )))/((1+([S]/K_s )+([I]/K_i )+(([S]*[I])/(aK_s*K_i ))) )							Calculated values
		No Inhibitor	[I]1	[I]2	[I]3	[I]4	[I]5	[I]6	[I]7	[I]8	[I]9	[I]10	[I]11	[I]12	[I]13	[I]14	[I]15						No Inhibitor	[I]1	[I]2	[I]3	[I]4	[I]5	[I]6	[I]7	[I]8	[I]9	[I]10	[I]11	[I]12	[I]13	[I]14	[I]15
		0	0.0439805	0.0549756	0.0687195	0.0858993	0.107374	0.134218	0.167772	0.209715	0.262144	0.32768	0.4096	0.512	0.64	0.8	1	Km	aKm	Vmax	Ki		0	0.0439805	0.0549756	0.0687195	0.0858993	0.107374	0.134218	0.167772	0.209715	0.262144	0.32768	0.4096	0.512	0.64	0.8	1
[S]1	1	13.6364	13.2295	13.1315	13.0111	12.8637	12.684	12.4663	12.2045	11.8923	11.5238	11.0942	10.6001	10.0412	9.42029	8.74439	8.02469	0.100004	4239.93	14.9975	0.130016		13.6365	13.2295	13.1316	13.0111	12.8637	12.6839	12.4662	12.2044	11.8922	11.5237	11.094	10.5999	10.0409	9.41994	8.744	8.02427		13.6365	13.2295	13.1316	13.0111	12.8637	12.6839	12.4662	12.2044	11.8922	11.5237
[S]2	0.8	13.3333	12.8503	12.7349	12.5937	12.4214	12.2126	11.9612	11.6612	11.3067	10.8928	10.4161	9.87592	9.27467	8.61878	7.91878	7.18894						13.3334	12.8503	12.735	12.5937	12.4214	12.2125	11.9612	11.6611	11.3066	10.8926	10.416	9.87574	9.27446	8.61854	7.91852	7.18866		13.3334	12.8503	12.735	12.5937	12.4214	12.2125	11.9612	11.6611	11.3066	10.8926
[S]3	0.64	12.973	12.4058	12.2717	12.108	11.9095	11.6704	11.3846	11.0465	10.6511	10.1949	9.67682	9.09886	8.46676	7.79026	7.08286	6.36086						12.9731	12.4059	12.2717	12.1081	11.9096	11.6704	11.3846	11.0465	10.651	10.1948	9.67673	9.09876	8.46663	7.79012	7.08271	6.3607		12.9731	12.4059	12.2717	12.1081	11.9096	11.6704	11.3846	11.0465	10.651	10.1948
[S]4	0.512	12.549	11.8917	11.7379	11.5513	11.3262	11.0568	10.7376	10.3636	9.93121	9.43896	8.88826	8.2841	7.63536	6.95458	6.25721	5.56026						12.5491	11.8917	11.738	11.5513	11.3262	11.0568	10.7376	10.3636	9.93121	9.43894	8.88823	8.28406	7.63531	6.95453	6.25714	5.56019		12.5491	11.8917	11.738	11.5513	11.3262	11.0568	10.7376	10.3636	9.93121	9.43894
[S]5	0.4096	12.0565	11.3059	11.1327	10.9234	10.6727	10.375	10.0254	9.62021	9.15758	8.63832	8.06658	7.45019	6.80063	6.1323	5.46141	4.80439						12.0566	11.306	11.1327	10.9235	10.6727	10.375	10.0254	9.62024	9.15761	8.63835	8.06659	7.45021	6.80064	6.13231	5.46141	4.80439		12.0566	11.306	11.1327	10.9235	10.6727	10.375	10.0254	9.62024	9.15761	8.63835
[S]6	0.32768	11.4927	10.6502	10.4586	10.2285	9.95471	9.63244	9.25782	8.82861	8.345	7.81022	7.23098	6.61751	5.98301	5.34268	4.71227	4.10657			Sum R2	2.26108e-06		11.4927	10.6503	10.4586	10.2285	9.95475	9.63249	9.25787	8.82866	8.34506	7.81028	7.23104	6.61757	5.98307	5.34274	4.71232	4.10662		11.4927	10.6503	10.4586	10.2285	9.95475	9.63249	9.25787	8.82866	8.34506	7.81028
[S]7	0.262144	10.858	9.93032	9.72265	9.47497	9.18256	8.84149	8.4492	8.00522	7.51181	6.97447	6.40203	5.80632	5.20134	4.60197	4.02255	3.47556			Sum residuals %	0.00433367		10.858	9.93036	9.72269	9.47501	9.18261	8.84155	8.44927	8.00529	7.5119	6.97456	6.40212	5.80641	5.20143	4.60206	4.02264	3.47564		10.858	9.93036	9.72269	9.47501	9.18261	8.84155	8.44927	8.00529	7.5119	6.97456
[S]8	0.209715	10.1568	9.15663	8.93662	8.67604	8.37094	8.01846	7.61752	7.16941	6.67834	6.15164	5.59961	5.03484	4.47115	3.92224	3.40042	2.91556						10.1568	9.15667	8.93666	8.67609	8.371	8.01853	7.6176	7.1695	6.67844	6.15174	5.59972	5.03495	4.47126	3.92235	3.40052	2.91565		10.1568	9.15667	8.93666	8.67609	8.371	8.01853	7.6176	7.1695	6.67844	6.15174
[S]9	0.167772	9.39822	8.34402	8.11641	7.84879	7.5381	7.18269	6.78294	6.34175	5.86491	5.36103	4.84113	4.31773	3.80368	3.31094	2.84953	2.42678						9.39819	8.34404	8.11645	7.84884	7.53816	7.18276	6.78303	6.34185	5.86502	5.36115	4.84125	4.31785	3.8038	3.31106	2.84964	2.42688		9.39819	8.34404	8.11645	7.84884	7.53816	7.18276	6.78303	6.34185	5.86502	5.36115
[S]10	0.134218	8.5957	7.51082	7.28108	7.01294	6.70431	6.35474	5.9659	5.54202	5.08995	4.61899	4.14014	3.66518	3.20551	2.77109	2.36966	2.00635						8.59565	7.51084	7.28111	7.01299	6.70438	6.35482	5.96599	5.54212	5.09007	4.61911	4.14027	3.66531	3.20563	2.7712	2.36976	2.00644		8.59565	7.51084	7.28111	7.01299	6.70438	6.35482	5.96599	5.54212	5.09007	4.61911
[S]11	0.107374	7.7667	6.67735	6.45114	6.18906	5.88996	5.55442	5.18518	4.78737	4.36843	3.9377	3.50563	3.0828	2.67891	2.30192	1.95758	1.6492						7.76663	6.67737	6.45118	6.18911	5.89002	5.55449	5.18527	4.78747	4.36854	3.93782	3.50575	3.08292	2.67902	2.30203	1.95767	1.64928		7.76663	6.67737	6.45118	6.18911	5.89002	5.55449	5.18527	4.78747	4.36854	3.93782
[S]12	0.0858993	6.93112	5.86396	5.64661	5.39658	5.11355	4.79894	4.45623	4.09103	3.71089	3.32472	2.94202	2.57196	2.22251	1.89985	1.60803	1.34902						6.93104	5.86397	5.64664	5.39662	5.11361	4.79901	4.45631	4.09113	3.711	3.32483	2.94213	2.57207	2.22261	1.89994	1.60812	1.3491		6.93104	5.86397	5.64664	5.39662	5.11361	4.79901	4.45631	4.09113	3.711	3.32483
[S]13	0.0687195	6.1095	5.08906	4.88508	4.652	4.39016	4.10159	3.79018	3.46165	3.12324	2.78315	2.44971	2.13063	1.83231	1.55938	1.31461	1.09898						6.10942	5.08907	4.8851	4.65204	4.39022	4.10166	3.79026	3.46174	3.12334	2.78325	2.44981	2.13073	1.8324	1.55947	1.31469	1.09905		6.10942	5.08907	4.8851	4.65204	4.39022	4.10166	3.79026	3.46174	3.12334	2.78325
[S]14	0.0549756	5.32106	4.36761	4.18035	3.9677	3.7305	3.4711	3.19353	2.90332	2.60717	2.31233	2.02594	1.75434	1.50255	1.27399	1.07045	0.892261						5.32097	4.36762	4.18037	3.96774	3.73055	3.47117	3.19361	2.90341	2.60726	2.31242	2.02603	1.75443	1.50263	1.27407	1.07052	0.89232		5.32097	4.36762	4.18037	3.96774	3.73055	3.47117	3.19361	2.90341	2.60726	2.31242
[S]15	0.0439805	4.58192	3.71015	3.54168	3.35146	3.14061	2.91164	2.66845	2.41619	2.16085	1.90871	1.66575	1.43709	1.22662	1.03681	0.868761	0.722403						4.58184	3.71015	3.5417	3.35149	3.14066	2.91169	2.66852	2.41626	2.16093	1.90879	1.66583	1.43717	1.22669	1.03687	0.868818	0.722453		4.58184	3.71015	3.5417	3.35149	3.14066	2.91169	2.66852	2.41626	2.16093	1.90879
	1	1	1	1	1	1	1	1	1	1	1	1	1	1	1	1	1																					1	1	13.6365	13.2295	13.1316	13.0111	12.8637	12.6839	12.4662	12.2044	11.8922	11.5237
	1	1	1	1	1	1	1	1	1	1	1	1	1	1	1	1	1					13.6364	13.6364	13.6365		0.000124796	0.000124796	2										0.8	0.8	13.3334	12.8503	12.735	12.5937	12.4214	12.2125	11.9612	11.6611	11.3066	10.8926
	1	1	1	1	1	1	1	1	1	1	1	1	1	1	1	1	1					13.3333	13.3333	13.3334		0.000110077	0.000110077	2										0.64	0.64	12.9731	12.4059	12.2717	12.1081	11.9096	11.6704	11.3846	11.0465	10.651	10.1948
	1	1	1	1	1	1	1	1	1	1	1	1	1	1	1	1	1					12.973	12.973	12.9731		9.32811e-05	9.32811e-05	2										0.512	0.512	12.5491	11.8917	11.738	11.5513	11.3262	11.0568	10.7376	10.3636	9.93121	9.43894
	1	1	1	1	1	1	1	1	1	1	1	1	1	1	1	1	1					12.549	12.549	12.5491		7.45037e-05	7.45037e-05	2										0.4096	0.4096	12.0566	11.306	11.1327	10.9235	10.6727	10.375	10.0254	9.62024	9.15761	8.63835
	1	1	1	1	1	1	1	1	1	1	1	1	1	1	1	1	1					12.0565	12.0565	12.0566		5.40246e-05	5.40246e-05	2										0.32768	0.32768	11.4927	10.6503	10.4586	10.2285	9.95475	9.63249	9.25787	8.82866	8.34506	7.81028
	1	1	1	1	1	1	1	1	1	1	1	1	1	1	1	1	1					11.4927	11.4927	11.4927		3.23413e-05	3.23413e-05	2										0.262144	0.262144	10.858	9.93036	9.72269	9.47501	9.18261	8.84155	8.44927	8.00529	7.5119	6.97456
	1	1	1	1	1	1	1	1	1	1	1	1	1	1	1	1	1					10.858	10.858	10.858		1.01806e-05	1.01806e-05	2										0.209715	0.209715	10.1568	9.15667	8.93666	8.67609	8.371	8.01853	7.6176	7.1695	6.67844	6.15174
	1	1	1	1	1	1	1	1	1	1	1	1	1	1	1	1	1					10.1568	10.1568	10.1568		-1.15312e-05	-1.15312e-05	2										0.167772	0.167772	9.39819	8.34404	8.11645	7.84884	7.53816	7.18276	6.78303	6.34185	5.86502	5.36115
	1	1	1	1	1	1	1	1	1	1	1	1	1	1	1	1	1					9.39822	9.39822	9.39819		-3.17481e-05	-3.17481e-05	2										0.134218	0.134218	8.59565	7.51084	7.28111	7.01299	6.70438	6.35482	5.96599	5.54212	5.09007	4.61911
	1	1	1	1	1	1	1	1	1	1	1	1	1	1	1	1	1					8.5957	8.5957	8.59565		-4.9431e-05	-4.9431e-05	2										0.107374	0.107374	7.76663	6.67737	6.45118	6.18911	5.89002	5.55449	5.18527	4.78747	4.36854	3.93782
	1	1	1	1	1	1	1	1	1	1	1	1	1	1	1	1	1					7.7667	7.7667	7.76663		-6.36987e-05	-6.36987e-05	2										0.0858993	0.0858993	6.93104	5.86397	5.64664	5.39662	5.11361	4.79901	4.45631	4.09113	3.711	3.32483
	1	1	1	1	1	1	1	1	1	1	1	1	1	1	1	1	1					6.93112	6.93112	6.93104		-7.39675e-05	-7.39675e-05	2										0.0687195	0.0687195	6.10942	5.08907	4.8851	4.65204	4.39022	4.10166	3.79026	3.46174	3.12334	2.78325
	1	1	1	1	1	1	1	1	1	1	1	1	1	1	1	1	1					6.1095	6.1095	6.10942		-8.00393e-05	-8.00393e-05	2										0.0549756	0.0549756	5.32097	4.36762	4.18037	3.96774	3.73055	3.47117	3.19361	2.90341	2.60726	2.31242
	1	1	1	1	1	1	1	1	1	1	1	1	1	1	1	1	1					5.32106	5.32106	5.32097		-8.2113e-05	-8.2113e-05	2										0.0439805	0.0439805	4.58184	3.71015	3.5417	3.35149	3.14066	2.91169	2.66852	2.41626	2.16093	1.90879
																						4.58192	4.58192	4.58184		-8.07189e-05	-8.07189e-05	2
																						13.2295	13.2295	13.2295		6.17362e-05	6.17362e-05	2											1	0.0733327	0.0755884	0.0761523	0.0768572	0.0777384	0.0788398	0.0802166	0.0819376	0.0840888	0.0867778
																						12.8503	12.8503	12.8503		5.84855e-05	5.84855e-05	2											1.25	0.0749994	0.0778189	0.0785238	0.0794049	0.0805063	0.081883	0.0836039	0.085755	0.0884439	0.0918051
																						12.4058	12.4058	12.4059		5.47864e-05	5.47864e-05	2											1.5625	0.0770828	0.0806071	0.0814881	0.0825895	0.0839661	0.085687	0.087838	0.0905268	0.0938878	0.0980891
																						11.8917	11.8917	11.8917		5.06573e-05	5.06573e-05	2											1.95312	0.079687	0.0840922	0.0851935	0.0865702	0.088291	0.0904419	0.0931307	0.0964916	0.100693	0.105944
																						11.3059	11.3059	11.306		4.61494e-05	4.61494e-05	2											2.44141	0.0829423	0.0884487	0.0898253	0.0915461	0.093697	0.0963856	0.0997465	0.103948	0.109199	0.115763
																						10.6502	10.6502	10.6503		4.13502e-05	4.13502e-05	2											3.05176	0.0870115	0.0938943	0.095615	0.0977659	0.100455	0.103815	0.108016	0.113267	0.119831	0.128036
																						9.93032	9.93032	9.93036		3.6382e-05	3.6382e-05	2											3.8147	0.0920979	0.100701	0.102852	0.105541	0.108901	0.113102	0.118353	0.124917	0.133122	0.143378
																						9.15663	9.15663	9.15667		3.13941e-05	3.13941e-05	2											4.76837	0.0984559	0.10921	0.111899	0.115259	0.11946	0.124711	0.131275	0.13948	0.149736	0.162556
																						8.34402	8.34402	8.34404		2.65469e-05	2.65469e-05	2											5.96046	0.106403	0.119846	0.123207	0.127407	0.132658	0.139222	0.147427	0.157683	0.170502	0.186527
																						7.51082	7.51082	7.51084		2.19939e-05	2.19939e-05	2											7.45058	0.116338	0.133141	0.137342	0.142593	0.149156	0.157361	0.167617	0.180436	0.196461	0.216492
																						6.67735	6.67735	6.67737		1.78616e-05	1.78616e-05	2											9.31323	0.128756	0.14976	0.15501	0.161574	0.169779	0.180034	0.192854	0.208879	0.228909	0.253948
																						5.86396	5.86396	5.86397		1.4236e-05	1.4236e-05	2											11.6415	0.144278	0.170533	0.177096	0.185301	0.195557	0.208376	0.224401	0.244431	0.269469	0.300767
																						5.08906	5.08906	5.08907		1.11561e-05	1.11561e-05	2											14.5519	0.163682	0.1965	0.204704	0.21496	0.227779	0.243803	0.263834	0.288872	0.32017	0.359292
																						4.36761	4.36761	4.36762		8.61673e-06	8.61673e-06	2											18.1899	0.187936	0.228958	0.239213	0.252033	0.268057	0.288088	0.313126	0.344423	0.383545	0.432447
																						3.71015	3.71015	3.71015		6.57819e-06	6.57819e-06	2											22.7374	0.218253	0.269531	0.28235	0.298374	0.318405	0.343443	0.37474	0.413862	0.462764	0.523892
																						13.1315	13.1315	13.1316		4.71e-05	4.71e-05	2
																						12.7349	12.7349	12.735		4.66957e-05	4.66957e-05	2												13.6364	13.2295	13.1315	13.0111	12.8637	12.684	12.4663	12.2045	11.8923	11.5238
																						12.2717	12.2717	12.2717		4.61431e-05	4.61431e-05	2												13.3333	12.8503	12.7349	12.5937	12.4214	12.2126	11.9612	11.6612	11.3067	10.8928
																						11.7379	11.7379	11.738		4.53992e-05	4.53992e-05	2												12.973	12.4058	12.2717	12.108	11.9095	11.6704	11.3846	11.0465	10.6511	10.1949
																						11.1327	11.1327	11.1327		4.44166e-05	4.44166e-05	2												12.549	11.8917	11.7379	11.5513	11.3262	11.0568	10.7376	10.3636	9.93121	9.43896
																						10.4586	10.4586	10.4586		4.31483e-05	4.31483e-05	2												12.0565	11.3059	11.1327	10.9234	10.6727	10.375	10.0254	9.62021	9.15758	8.63832
																						9.72265	9.72265	9.72269		4.15546e-05	4.15546e-05	2												11.4927	10.6502	10.4586	10.2285	9.95471	9.63244	9.25782	8.82861	8.345	7.81022
																						8.93662	8.93662	8.93666		3.96112e-05	3.96112e-05	2												10.858	9.93032	9.72265	9.47497	9.18256	8.84149	8.4492	8.00522	7.51181	6.97447
																						8.11641	8.11641	8.11645		3.73177e-05	3.73177e-05	2												10.1568	9.15663	8.93662	8.67604	8.37094	8.01846	7.61752	7.16941	6.67834	6.15164
																						7.28108	7.28108	7.28111		3.47031e-05	3.47031e-05	2												9.39822	8.34402	8.11641	7.84879	7.5381	7.18269	6.78294	6.34175	5.86491	5.36103
																						6.45114	6.45114	6.45118		3.18269e-05	3.18269e-05	2												8.5957	7.51082	7.28108	7.01294	6.70431	6.35474	5.9659	5.54202	5.08995	4.61899
																						5.64661	5.64661	5.64664		2.87735e-05	2.87735e-05	2												7.7667	6.67735	6.45114	6.18906	5.88996	5.55442	5.18518	4.78737	4.36843	3.9377
																						4.88508	4.88508	4.8851		2.56429e-05	2.56429e-05	2												6.93112	5.86396	5.64661	5.39658	5.11355	4.79894	4.45623	4.09103	3.71089	3.32472
																						4.18035	4.18035	4.18037		2.25375e-05	2.25375e-05	2												6.1095	5.08906	4.88508	4.652	4.39016	4.10159	3.79018	3.46165	3.12324	2.78315
																						3.54168	3.54168	3.5417		1.95503e-05	1.95503e-05	2												5.32106	4.36761	4.18035	3.9677	3.7305	3.4711	3.19353	2.90332	2.60717	2.31233
																						13.0111	13.0111	13.0111		2.93968e-05	2.93968e-05	2												4.58192	3.71015	3.54168	3.35146	3.14061	2.91164	2.66845	2.41619	2.16085	1.90871
																						12.5937	12.5937	12.5937		3.25309e-05	3.25309e-05	2
																						12.108	12.108	12.1081		3.58366e-05	3.58366e-05	2												1/s	0	0.0439805	0.0549756	0.0687195	0.0858993	0.107374	0.134218	0.167772	0.209715
																						11.5513	11.5513	11.5513		3.91767e-05	3.91767e-05	2											1	1	0.0733327	0.0755884	0.0761523	0.0768572	0.0777384	0.0788398	0.0802166	0.0819376	0.0840888
																						10.9234	10.9234	10.9235		4.23664e-05	4.23664e-05	2											2	1.25	0.0749994	0.0778189	0.0785238	0.0794049	0.0805063	0.081883	0.0836039	0.085755	0.0884439
																						10.2285	10.2285	10.2285		4.51839e-05	4.51839e-05	2											3	1.5625	0.0770828	0.0806071	0.0814881	0.0825895	0.0839661	0.085687	0.087838	0.0905268	0.0938878
																						9.47497	9.47497	9.47501		4.73924e-05	4.73924e-05	2											4	1.95312	0.079687	0.0840922	0.0851935	0.0865702	0.088291	0.0904419	0.0931307	0.0964916	0.100693
																						8.67604	8.67604	8.67609		4.87722e-05	4.87722e-05	2											5	2.44141	0.0829423	0.0884487	0.0898253	0.0915461	0.093697	0.0963856	0.0997465	0.103948	0.109199
																						7.84879	7.84879	7.84884		4.91575e-05	4.91575e-05	2											6	3.05176	0.0870115	0.0938943	0.095615	0.0977659	0.100455	0.103815	0.108016	0.113267	0.119831
																						7.01294	7.01294	7.01299		4.84687e-05	4.84687e-05	2											7	3.8147	0.0920979	0.100701	0.102852	0.105541	0.108901	0.113102	0.118353	0.124917	0.133122
																						6.18906	6.18906	6.18911		4.67293e-05	4.67293e-05	2											8	4.76837	0.0984559	0.10921	0.111899	0.115259	0.11946	0.124711	0.131275	0.13948	0.149736
																						5.39658	5.39658	5.39662		4.40627e-05	4.40627e-05	2											9	5.96046	0.106403	0.119846	0.123207	0.127407	0.132658	0.139222	0.147427	0.157683	0.170502
																						4.652	4.652	4.65204		4.06696e-05	4.06696e-05	2											10	7.45058	0.116338	0.133141	0.137342	0.142593	0.149156	0.157361	0.167617	0.180436	0.196461
																						3.9677	3.9677	3.96774		3.6793e-05	3.6793e-05	2											11	9.31323	0.128756	0.14976	0.15501	0.161574	0.169779	0.180034	0.192854	0.208879	0.228909
																						3.35146	3.35146	3.35149		3.26803e-05	3.26803e-05	2											12	11.6415	0.144278	0.170533	0.177096	0.185301	0.195557	0.208376	0.224401	0.244431	0.269469
																						12.8637	12.8637	12.8637		8.15457e-06	8.15457e-06	2											13	14.5519	0.163682	0.1965	0.204704	0.21496	0.227779	0.243803	0.263834	0.288872	0.32017
																						12.4214	12.4214	12.4214		1.56752e-05	1.56752e-05	2											14	18.1899	0.187936	0.228958	0.239213	0.252033	0.268057	0.288088	0.313126	0.344423	0.383545
																						11.9095	11.9095	11.9096		2.36854e-05	2.36854e-05	2											15	22.7374	0.218253	0.269531	0.28235	0.298374	0.318405	0.343443	0.37474	0.413862	0.462764
																						11.3262	11.3262	11.3262		3.19079e-05	3.19079e-05	2
																						10.6727	10.6727	10.6727		3.99709e-05	3.99709e-05	2
																						9.95471	9.95471	9.95475		4.74309e-05	4.74309e-05	2
																						9.18256	9.18256	9.18261		5.38203e-05	5.38203e-05	2
																						8.37094	8.37094	8.371		5.8711e-05	5.8711e-05	2
																						7.5381	7.5381	7.53816		6.17847e-05	6.17847e-05	2
																						6.70431	6.70431	6.70438		6.28887e-05	6.28887e-05	2
																						5.88996	5.88996	5.89002		6.2061e-05	6.2061e-05	2
																						5.11355	5.11355	5.11361		5.9518e-05	5.9518e-05	2
																						4.39016	4.39016	4.39022		5.56081e-05	5.56081e-05	2
																						3.7305	3.7305	3.73055		5.0747e-05	5.0747e-05	2
																						3.14061	3.14061	3.14066		4.53534e-05	4.53534e-05	2
																						12.684	12.684	12.6839		-1.70825e-05	-1.70825e-05	2
																						12.2126	12.2126	12.2125		-4.1464e-06	-4.1464e-06	2
																						11.6704	11.6704	11.6704		9.55736e-06	9.55736e-06	2
																						11.0568	11.0568	11.0568		2.35507e-05	2.35507e-05	2
																						10.375	10.375	10.375		3.72136e-05	3.72136e-05	2
																						9.63244	9.63244	9.63249		4.98324e-05	4.98324e-05	2
																						8.84149	8.84149	8.84155		6.0683e-05	6.0683e-05	2
																						8.01846	8.01846	8.01853		6.91353e-05	6.91353e-05	2
																						7.18269	7.18269	7.18276		7.47562e-05	7.47562e-05	2
																						6.35474	6.35474	6.35482		7.73813e-05	7.73813e-05	2
																						5.55442	5.55442	5.55449		7.71343e-05	7.71343e-05	2
																						4.79894	4.79894	4.79901		7.43897e-05	7.43897e-05	2
																						4.10159	4.10159	4.10166		6.96916e-05	6.96916e-05	2
																						3.4711	3.4711	3.47117		6.3655e-05	6.3655e-05	2
																						2.91164	2.91164	2.91169		5.68759e-05	5.68759e-05	2
																						12.4663	12.4663	12.4662		-4.67008e-05	-4.67008e-05	2
																						11.9612	11.9612	11.9612		-2.71183e-05	-2.71183e-05	2
																						11.3846	11.3846	11.3846		-6.59043e-06	-6.59043e-06	2
																						10.7376	10.7376	10.7376		1.41265e-05	1.41265e-05	2
																						10.0254	10.0254	10.0254		3.40964e-05	3.40964e-05	2
																						9.25782	9.25782	9.25787		5.2293e-05	5.2293e-05	2
																						8.4492	8.4492	8.44927		6.77308e-05	6.77308e-05	2
																						7.61752	7.61752	7.6176		7.96146e-05	7.96146e-05	2
																						6.78294	6.78294	6.78303		8.74679e-05	8.74679e-05	2
																						5.9659	5.9659	5.96599		9.12049e-05	9.12049e-05	2
																						5.18518	5.18518	5.18527		9.11232e-05	9.11232e-05	2
																						4.45623	4.45623	4.45631		8.78246e-05	8.78246e-05	2
																						3.79018	3.79018	3.79026		8.209e-05	8.209e-05	2
																						3.19353	3.19353	3.19361		7.47469e-05	7.47469e-05	2
																						2.66845	2.66845	2.66852		6.65599e-05	6.65599e-05	2
																						12.2045	12.2045	12.2044		-8.09403e-05	-8.09403e-05	2
																						11.6612	11.6612	11.6611		-5.32681e-05	-5.32681e-05	2
																						11.0465	11.0465	11.0465		-2.46642e-05	-2.46642e-05	2
																						10.3636	10.3636	10.3636		3.74611e-06	3.74611e-06	2
																						9.62021	9.62021	9.62024		3.0646e-05	3.0646e-05	2
																						8.82861	8.82861	8.82866		5.46745e-05	5.46745e-05	2
																						8.00522	8.00522	8.00529		7.46163e-05	7.46163e-05	2
																						7.16941	7.16941	7.1695		8.95907e-05	8.95907e-05	2
																						6.34175	6.34175	6.34185		9.91887e-05	9.91887e-05	2
																						5.54202	5.54202	5.54212		0.000103519	0.000103519	2
																						4.78737	4.78737	4.78747		0.000103148	0.000103148	2
																						4.09103	4.09103	4.09113		9.89676e-05	9.89676e-05	2
																						3.46165	3.46165	3.46174		9.20192e-05	9.20192e-05	2
																						2.90332	2.90332	2.90341		8.3336e-05	8.3336e-05	2
																						2.41619	2.41619	2.41626		7.38252e-05	7.38252e-05	2
																						11.8923	11.8923	11.8922		-0.000119794	-0.000119794	2
																						11.3067	11.3067	11.3066		-8.23872e-05	-8.23872e-05	2
																						10.6511	10.6511	10.651		-4.43818e-05	-4.43818e-05	2
																						9.93121	9.93121	9.93121		-7.36536e-06	-7.36536e-06	2
																						9.15758	9.15758	9.15761		2.69197e-05	2.69197e-05	2
																						8.345	8.345	8.34506		5.6798e-05	5.6798e-05	2
																						7.51181	7.51181	7.5119		8.09092e-05	8.09092e-05	2
																						6.67834	6.67834	6.67844		9.84189e-05	9.84189e-05	2
																						5.86491	5.86491	5.86502		0.000109133	0.000109133	2
																						5.08995	5.08995	5.09007		0.000113483	0.000113483	2
																						4.36843	4.36843	4.36854		0.000112395	0.000112395	2
																						3.71089	3.71089	3.711		0.000107089	0.000107089	2
																						3.12324	3.12324	3.12334		9.88642e-05	9.88642e-05	2
																						2.60717	2.60717	2.60726		8.8931e-05	8.8931e-05	2
																						2.16085	2.16085	2.16093		7.82964e-05	7.82964e-05	2
																						11.5238	11.5238	11.5237		-0.000162887	-0.000162887	2
																						10.8928	10.8928	10.8926		-0.000113948	-0.000113948	2
																						10.1949	10.1949	10.1948		-6.52285e-05	-6.52285e-05	2
																						9.43896	9.43896	9.43894		-1.88542e-05	-1.88542e-05	2
																						8.63832	8.63832	8.63835		2.30083e-05	2.30083e-05	2
																						7.81022	7.81022	7.81028		5.84555e-05	5.84555e-05	2
																						6.97447	6.97447	6.97456		8.61348e-05	8.61348e-05	2
																						6.15164	6.15164	6.15174		0.000105442	0.000105442	2
																						5.36103	5.36103	5.36115		0.000116566	0.000116566	2
																						4.61899	4.61899	4.61911		0.000120386	0.000120386	2
																						3.9377	3.9377	3.93782		0.000118248	0.000118248	2
																						3.32472	3.32472	3.32483		0.000111706	0.000111706	2
																						2.78315	2.78315	2.78325		0.000102285	0.000102285	2
																						2.31233	2.31233	2.31242		9.13202e-05	9.13202e-05	2
																						1.90871	1.90871	1.90879		7.98655e-05	7.98655e-05	2
																						11.0942	11.0942	11.094		-0.000209357	-0.000209357	2
																						10.4161	10.4161	10.416		-0.000147036	-0.000147036	2
																						9.67682	9.67682	9.67673		-8.64346e-05	-8.64346e-05	2
																						8.88826	8.88826	8.88823		-3.02418e-05	-3.02418e-05	2
																						8.06658	8.06658	8.06659		1.90333e-05	1.90333e-05	2
																						7.23098	7.23098	7.23104		5.94323e-05	5.94323e-05	2
																						6.40203	6.40203	6.40212		8.98349e-05	8.98349e-05	2
																						5.59961	5.59961	5.59972		0.000110085	0.000110085	2
																						4.84113	4.84113	4.84125		0.000120924	0.000120924	2
																						4.14014	4.14014	4.14027		0.000123767	0.000123767	2
																						3.50563	3.50563	3.50575		0.000120397	0.000120397	2
																						2.94202	2.94202	2.94213		0.000112669	0.000112669	2
																						2.44971	2.44971	2.44981		0.000102273	0.000102273	2
																						2.02594	2.02594	2.02603		9.06023e-05	9.06023e-05	2
																						1.66575	1.66575	1.66583		7.87019e-05	7.87019e-05	2
																						10.6001	10.6001	10.5999		-0.000257759	-0.000257759	2
																						9.87592	9.87592	9.87574		-0.000180323	-0.000180323	2
																						9.09886	9.09886	9.09876		-0.000106994	-0.000106994	2
																						8.2841	8.2841	8.28406		-4.09547e-05	-4.09547e-05	2
																						7.45019	7.45019	7.45021		1.51373e-05	1.51373e-05	2
																						6.61751	6.61751	6.61757		5.95389e-05	5.95389e-05	2
																						5.80632	5.80632	5.80641		9.16404e-05	9.16404e-05	2
																						5.03484	5.03484	5.03495		0.000111957	0.000111957	2
																						4.31773	4.31773	4.31785		0.000121912	0.000121912	2
																						3.66518	3.66518	3.66531		0.000123495	0.000123495	2
																						3.0828	3.0828	3.08292		0.000118891	0.000118891	2
																						2.57196	2.57196	2.57207		0.000110182	0.000110182	2
																						2.13063	2.13063	2.13073		9.91416e-05	9.91416e-05	2
																						1.75434	1.75434	1.75443		8.71548e-05	8.71548e-05	2
																						1.43709	1.43709	1.43717		7.5208e-05	7.5208e-05	2
																						10.0412	10.0412	10.0409		-0.00030603	-0.00030603	2
																						9.27467	9.27467	9.27446		-0.000212108	-0.000212108	2
																						8.46676	8.46676	8.46663		-0.000125738	-0.000125738	2
																						7.63536	7.63536	7.63531		-5.03845e-05	-5.03845e-05	2
																						6.80063	6.80063	6.80064		1.14688e-05	1.14688e-05	2
																						5.98301	5.98301	5.98307		5.86449e-05	5.86449e-05	2
																						5.20134	5.20134	5.20143		9.13394e-05	9.13394e-05	2
																						4.47115	4.47115	4.47126		0.000110923	0.000110923	2
																						3.80368	3.80368	3.8038		0.000119565	0.000119565	2
																						3.20551	3.20551	3.20563		0.000119796	0.000119796	2
																						2.67891	2.67891	2.67902		0.000114119	0.000114119	2
																						2.22251	2.22251	2.22261		0.000104746	0.000104746	2
																						1.83231	1.83231	1.8324		9.34529e-05	9.34529e-05	2
																						1.50255	1.50255	1.50263		8.1553e-05	8.1553e-05	2
																						1.22662	1.22662	1.22669		6.99361e-05	6.99361e-05	2
																						9.42029	9.42029	9.41994		-0.000351577	-0.000351577	2
																						8.61878	8.61878	8.61854		-0.000240458	-0.000240458	2
																						7.79026	7.79026	7.79012		-0.000141468	-0.000141468	2
																						6.95458	6.95458	6.95453		-5.79708e-05	-5.79708e-05	2
																						6.1323	6.1323	6.13231		8.16266e-06	8.16266e-06	2
																						5.34268	5.34268	5.34274		5.67074e-05	5.67074e-05	2
																						4.60197	4.60197	4.60206		8.89198e-05	8.89198e-05	2
																						3.92224	3.92224	3.92235		0.00010713	0.00010713	2
																						3.31094	3.31094	3.31106		0.000114229	0.000114229	2
																						2.77109	2.77109	2.7712		0.000113192	0.000113192	2
																						2.30192	2.30192	2.30203		0.000106725	0.000106725	2
																						1.89985	1.89985	1.89994		9.70644e-05	9.70644e-05	2
																						1.55938	1.55938	1.55947		8.59119e-05	8.59119e-05	2
																						1.27399	1.27399	1.27407		7.44636e-05	7.44636e-05	2
																						1.03681	1.03681	1.03687		6.34916e-05	6.34916e-05	2
																						8.74439	8.74439	8.744		-0.000391496	-0.000391496	2
																						7.91878	7.91878	7.91852		-0.000263437	-0.000263437	2
																						7.08286	7.08286	7.08271		-0.000153129	-0.000153129	2
																						6.25721	6.25721	6.25714		-6.32901e-05	-6.32901e-05	2
																						5.46141	5.46141	5.46141		5.32152e-06	5.32152e-06	2
																						4.71227	4.71227	4.71232		5.37838e-05	5.37838e-05	2
																						4.02255	4.02255	4.02264		8.45737e-05	8.45737e-05	2
																						3.40042	3.40042	3.40052		0.000100974	0.000100974	2
																						2.84953	2.84953	2.84964		0.000106491	0.000106491	2
																						2.36966	2.36966	2.36976		0.000104405	0.000104405	2
																						1.95758	1.95758	1.95767		9.74908e-05	9.74908e-05	2
																						1.60803	1.60803	1.60812		8.79161e-05	8.79161e-05	2
																						1.31461	1.31461	1.31469		7.72496e-05	7.72496e-05	2
																						1.07045	1.07045	1.07052		6.65447e-05	6.65447e-05	2
																						0.868761	0.868761	0.868818		5.64485e-05	5.64485e-05	2
																						8.02469	8.02469	8.02427		-0.000422931	-0.000422931	2
																						7.18894	7.18894	7.18866		-0.000279392	-0.000279392	2
																						6.36086	6.36086	6.3607		-0.000159982	-0.000159982	2
																						5.56026	5.56026	5.56019		-6.6127e-05	-6.6127e-05	2
																						4.80439	4.80439	4.80439		3.00301e-06	3.00301e-06	2
																						4.10657	4.10657	4.10662		5.00253e-05	5.00253e-05	2
																						3.47556	3.47556	3.47564		7.86601e-05	7.86601e-05	2
																						2.91556	2.91556	2.91565		9.3027e-05	9.3027e-05	2
																						2.42678	2.42678	2.42688		9.70769e-05	9.70769e-05	2
																						2.00635	2.00635	2.00644		9.42296e-05	9.42296e-05	2
																						1.6492	1.6492	1.64928		8.72113e-05	8.72113e-05	2
																						1.34902	1.34902	1.3491		7.80447e-05	7.80447e-05	2
																						1.09898	1.09898	1.09905		6.81307e-05	6.81307e-05	2
																						0.892261	0.892261	0.89232		5.83702e-05	5.83702e-05	2
																						0.722403	0.722403	0.722453		4.92908e-05	4.92908e-05	2
[truncated: 54 more columns]

## Sheet: Partial Uncompetitive
																	((V_max+(V2*[I])/K_i )*[S])/(K_s+((1+[I])/K_i )*[S] )						Calculated values
		No Inhibitor	[I]1	[I]2	[I]3	[I]4	[I]5	[I]6	[I]7	[I]8	[I]9	[I]10	[I]11	[I]12	[I]13	[I]14	[I]15			0.193642	#DIV/0!	#DIV/0!	No Inhibitor	[I]1	[I]2	[I]3	[I]4	[I]5	[I]6	[I]7	[I]8	[I]9	[I]10	[I]11	[I]12	[I]13	[I]14	[I]15
		0	0.0439805	0.0549756	0.0687195	0.0858993	0.107374	0.134218	0.167772	0.209715	0.262144	0.32768	0.4096	0.512	0.64	0.8	1	Km	Vmax	Ki	V2	0	0	0.0439805	0.0549756	0.0687195	0.0858993	0.107374	0.134218	0.167772	0.209715	0.262144	0.32768	0.4096	0.512	0.64	0.8	1
[S]1	1	13.6364	13.2295	13.1315	13.0111	12.8637	12.684	12.4663	12.2045	11.8923	11.5238	11.0942	10.6001	10.0412	9.42029	8.74439	8.02469	0.193642	13.9014	1.18939	0		13.439	12.9752	12.8642	12.7281	12.562	12.3603	12.1171	11.8263	11.4819	11.0785	10.6125	10.0824	9.48981	8.84035	8.14368	7.41341		13.439	12.9752	12.8642	12.7281	12.562	12.3603	12.1171	11.8263	11.4819	11.0785
[S]2	0.8	13.3333	12.8503	12.7349	12.5937	12.4214	12.2126	11.9612	11.6612	11.3067	10.8928	10.4161	9.87592	9.27467	8.61878	7.91878	7.18894						12.8382	12.4143	12.3126	12.1879	12.0355	11.8502	11.6265	11.3585	11.0404	10.667	10.2343	9.74038	9.18623	8.57632	7.9191	7.22684		12.8382	12.4143	12.3126	12.1879	12.0355	11.8502	11.6265	11.3585	11.0404	10.667
[S]3	0.64	12.973	12.4058	12.2717	12.108	11.9095	11.6704	11.3846	11.0465	10.6511	10.1949	9.67682	9.09886	8.46676	7.79026	7.08286	6.36086						12.1587	11.7778	11.6863	11.5738	11.4363	11.2689	11.0665	10.8234	10.5342	10.1937	9.79779	9.34418	8.83301	8.26766	7.65521	7.00643		12.1587	11.7778	11.6863	11.5738	11.4363	11.2689	11.0665	10.8234	10.5342	10.1937
[S]4	0.512	12.549	11.8917	11.7379	11.5513	11.3262	11.0568	10.7376	10.3636	9.93121	9.43896	8.88826	8.2841	7.63536	6.95458	6.25721	5.56026						11.4042	11.0685	10.9876	10.8881	10.7663	10.6179	10.4379	10.2214	9.96308	9.65796	9.30188	8.89207	8.42794	7.91174	7.34909	6.74912		11.4042	11.0685	10.9876	10.8881	10.7663	10.6179	10.4379	10.2214	9.96308	9.65796
[S]5	0.4096	12.0565	11.3059	11.1327	10.9234	10.6727	10.375	10.0254	9.62021	9.15758	8.63832	8.06658	7.45019	6.80063	6.1323	5.46141	4.80439						10.5833	10.2935	10.2235	10.1374	10.0317	9.9027	9.74602	9.55699	9.33078	9.06264	8.74839	8.38495	7.97102	7.50773	6.99923	6.4529		10.5833	10.2935	10.2235	10.1374	10.0317	9.9027	9.74602	9.55699	9.33078	9.06264
[S]6	0.32768	11.4927	10.6502	10.4586	10.2285	9.95471	9.63244	9.25782	8.82861	8.345	7.81022	7.23098	6.61751	5.98301	5.34268	4.71227	4.10657						9.70964	9.46518	9.40597	9.333	9.24337	9.13371	9.00025	8.83881	8.64497	8.41432	8.14274	7.82698	7.46511	7.05726	6.60612	6.11729		9.70964	9.46518	9.40597	9.333	9.24337	9.13371	9.00025	8.83881	8.64497	8.41432
[S]7	0.262144	10.858	9.93032	9.72265	9.47497	9.18256	8.84149	8.4492	8.00522	7.51181	6.97447	6.40203	5.80632	5.20134	4.60197	4.02255	3.47556						8.80143	8.60009	8.55118	8.49083	8.41657	8.32556	8.21453	8.07984	7.91755	7.72365	7.49422	7.22592	6.9164	6.56489	6.17275	5.74388		8.80143	8.60009	8.55118	8.49083	8.41657	8.32556	8.21453	8.07984	7.91755	7.72365
[S]8	0.209715	10.1568	9.15663	8.93662	8.67604	8.37094	8.01846	7.61752	7.16941	6.67834	6.15164	5.59961	5.03484	4.47115	3.92224	3.40042	2.91556			Sum R2	326.859		7.88008	7.7183	7.67888	7.63018	7.57016	7.49646	7.40632	7.29665	7.16404	7.00492	6.81568	6.59304	6.33439	6.03829	5.70494	5.33667		7.88008	7.7183	7.67888	7.63018	7.57016	7.49646	7.40632	7.29665	7.16404	7.00492
[S]9	0.167772	9.39822	8.34402	8.11641	7.84879	7.5381	7.18269	6.78294	6.34175	5.86491	5.36103	4.84113	4.31773	3.80368	3.31094	2.84953	2.42678			Sum residuals %	45.3822		6.96827	6.84146	6.81047	6.77213	6.72482	6.66659	6.59521	6.5081	6.4024	6.27501	6.12272	5.94246	5.73152	5.48801	5.21126	4.90224		6.96827	6.84146	6.81047	6.77213	6.72482	6.66659	6.59521	6.5081	6.4024	6.27501
[S]10	0.134218	8.5957	7.51082	7.28108	7.01294	6.70431	6.35474	5.9659	5.54202	5.08995	4.61899	4.14014	3.66518	3.20551	2.77109	2.36966	2.00635						6.08774	5.99073	5.96696	5.93751	5.90111	5.85622	5.80107	5.73357	5.65137	5.55188	5.43234	5.28996	5.12215	4.92679	4.70259	4.44949		6.08774	5.99073	5.96696	5.93751	5.90111	5.85622	5.80107	5.73357	5.65137	5.55188
[S]11	0.107374	7.7667	6.67735	6.45114	6.18906	5.88996	5.55442	5.18518	4.78737	4.36843	3.9377	3.50563	3.0828	2.67891	2.30192	1.95758	1.6492						5.25733	5.18483	5.16701	5.14491	5.11756	5.08377	5.04215	4.99108	4.92868	4.85283	4.76125	4.65152	4.52127	4.36838	4.1912	3.98897		5.25733	5.18483	5.16701	5.14491	5.11756	5.08377	5.04215	4.99108	4.92868	4.85283
[S]12	0.0858993	6.93112	5.86396	5.64661	5.39658	5.11355	4.79894	4.45623	4.09103	3.71089	3.32472	2.94202	2.57196	2.22251	1.89985	1.60803	1.34902						4.49149	4.43847	4.42541	4.40919	4.38908	4.3642	4.3335	4.29572	4.24941	4.19291	4.12437	4.04178	3.94308	3.82628	3.68966	3.53203		4.49149	4.43847	4.42541	4.40919	4.38908	4.3642	4.3335	4.29572	4.24941	4.19291
[S]13	0.0687195	6.1095	5.08906	4.88508	4.652	4.39016	4.10159	3.79018	3.46165	3.12324	2.78315	2.44971	2.13063	1.83231	1.55938	1.31461	1.09898						3.79963	3.76161	3.75222	3.74056	3.72608	3.70813	3.68594	3.65857	3.62493	3.58374	3.53354	3.47275	3.39963	3.31245	3.20957	3.08962		3.79963	3.76161	3.75222	3.74056	3.72608	3.70813	3.68594	3.65857	3.62493	3.58374
[S]14	0.0549756	5.32106	4.36761	4.18035	3.9677	3.7305	3.4711	3.19353	2.90332	2.60717	2.31233	2.02594	1.75434	1.50255	1.27399	1.07045	0.892261						3.18614	3.15936	3.15274	3.1445	3.13426	3.12155	3.10581	3.08636	3.06238	3.03293	2.9969	2.95306	2.90002	2.83634	2.76057	2.67137		3.18614	3.15936	3.15274	3.1445	3.13426	3.12155	3.10581	3.08636	3.06238	3.03293
[S]15	0.0439805	4.58192	3.71015	3.54168	3.35146	3.14061	2.91164	2.66845	2.41619	2.16085	1.90871	1.66575	1.43709	1.22662	1.03681	0.868761	0.722403						2.65108	2.63252	2.62792	2.62219	2.61507	2.60621	2.59523	2.58164	2.56484	2.54415	2.51875	2.4877	2.44996	2.40436	2.34969	2.28475		2.65108	2.63252	2.62792	2.62219	2.61507	2.60621	2.59523	2.58164	2.56484	2.54415
	1	1	1	1	1	1	1	1	1	1	1	1	1	1	1	1	1																					1	1	13.439	12.9752	12.8642	12.7281	12.562	12.3603	12.1171	11.8263	11.4819	11.0785
	1	1	1	1	1	1	1	1	1	1	1	1	1	1	1	1	1					13.6364	13.6364	13.439		-0.197342	-0.197342	3										0.8	0.8	12.8382	12.4143	12.3126	12.1879	12.0355	11.8502	11.6265	11.3585	11.0404	10.667
	1	1	1	1	1	1	1	1	1	1	1	1	1	1	1	1	1					13.3333	13.3333	12.8382		-0.495142	-0.495142	3										0.64	0.64	12.1587	11.7778	11.6863	11.5738	11.4363	11.2689	11.0665	10.8234	10.5342	10.1937
	1	1	1	1	1	1	1	1	1	1	1	1	1	1	1	1	1					12.973	12.973	12.1587		-0.814269	-0.814269	3										0.512	0.512	11.4042	11.0685	10.9876	10.8881	10.7663	10.6179	10.4379	10.2214	9.96308	9.65796
	1	1	1	1	1	1	1	1	1	1	1	1	1	1	1	1	1					12.549	12.549	11.4042		-1.14481	-1.14481	3										0.4096	0.4096	10.5833	10.2935	10.2235	10.1374	10.0317	9.9027	9.74602	9.55699	9.33078	9.06264
	1	1	1	1	1	1	1	1	1	1	1	1	1	1	1	1	1					12.0565	12.0565	10.5833		-1.47321	-1.47321	3										0.32768	0.32768	9.70964	9.46518	9.40597	9.333	9.24337	9.13371	9.00025	8.83881	8.64497	8.41432
	1	1	1	1	1	1	1	1	1	1	1	1	1	1	1	1	1					11.4927	11.4927	9.70964		-1.78307	-1.78307	3										0.262144	0.262144	8.80143	8.60009	8.55118	8.49083	8.41657	8.32556	8.21453	8.07984	7.91755	7.72365
	1	1	1	1	1	1	1	1	1	1	1	1	1	1	1	1	1					10.858	10.858	8.80143		-2.05657	-2.05657	3										0.209715	0.209715	7.88008	7.7183	7.67888	7.63018	7.57016	7.49646	7.40632	7.29665	7.16404	7.00492
	1	1	1	1	1	1	1	1	1	1	1	1	1	1	1	1	1					10.1568	10.1568	7.88008		-2.27676	-2.27676	3										0.167772	0.167772	6.96827	6.84146	6.81047	6.77213	6.72482	6.66659	6.59521	6.5081	6.4024	6.27501
	1	1	1	1	1	1	1	1	1	1	1	1	1	1	1	1	1					9.39822	9.39822	6.96827		-2.42996	-2.42996	3										0.134218	0.134218	6.08774	5.99073	5.96696	5.93751	5.90111	5.85622	5.80107	5.73357	5.65137	5.55188
	1	1	1	1	1	1	1	1	1	1	1	1	1	1	1	1	1					8.5957	8.5957	6.08774		-2.50796	-2.50796	3										0.107374	0.107374	5.25733	5.18483	5.16701	5.14491	5.11756	5.08377	5.04215	4.99108	4.92868	4.85283
	1	1	1	1	1	1	1	1	1	1	1	1	1	1	1	1	1					7.7667	7.7667	5.25733		-2.50937	-2.50937	3										0.0858993	0.0858993	4.49149	4.43847	4.42541	4.40919	4.38908	4.3642	4.3335	4.29572	4.24941	4.19291
	1	1	1	1	1	1	1	1	1	1	1	1	1	1	1	1	1					6.93112	6.93112	4.49149		-2.43962	-2.43962	3										0.0687195	0.0687195	3.79963	3.76161	3.75222	3.74056	3.72608	3.70813	3.68594	3.65857	3.62493	3.58374
	1	1	1	1	1	1	1	1	1	1	1	1	1	1	1	1	1					6.1095	6.1095	3.79963		-2.30988	-2.30988	3										0.0549756	0.0549756	3.18614	3.15936	3.15274	3.1445	3.13426	3.12155	3.10581	3.08636	3.06238	3.03293
	1	1	1	1	1	1	1	1	1	1	1	1	1	1	1	1	1					5.32106	5.32106	3.18614		-2.13492	-2.13492	3										0.0439805	0.0439805	2.65108	2.63252	2.62792	2.62219	2.61507	2.60621	2.59523	2.58164	2.56484	2.54415
																						4.58192	4.58192	2.65108		-1.93084	-1.93084	3
																						13.2295	13.2295	12.9752		-0.25429	-0.25429	3											1	0.0744102	0.0770701	0.0777351	0.0785664	0.0796054	0.0809042	0.0825277	0.0845571	0.0870939	0.0902648
																						12.8503	12.8503	12.4143		-0.436034	-0.436034	3											1.25	0.0778926	0.0805526	0.0812175	0.0820488	0.0830878	0.0843866	0.0860102	0.0880395	0.0905763	0.0937472
																						12.4058	12.4058	11.7778		-0.628017	-0.628017	3											1.5625	0.0822456	0.0849056	0.0855706	0.0864018	0.0874408	0.0887397	0.0903632	0.0923926	0.0949293	0.0981002
																						11.8917	11.8917	11.0685		-0.823198	-0.823198	3											1.95312	0.0876869	0.0903468	0.0910118	0.0918431	0.0928821	0.0941809	0.0958044	0.0978338	0.100371	0.103541
																						11.3059	11.3059	10.2935		-1.01241	-1.01241	3											2.44141	0.0944885	0.0971484	0.0978134	0.0986447	0.0996837	0.100983	0.102606	0.104635	0.107172	0.110343
																						10.6502	10.6502	9.46518		-1.18505	-1.18505	3											3.05176	0.10299	0.10565	0.106315	0.107147	0.108186	0.109485	0.111108	0.113137	0.115674	0.118845
																						9.93032	9.93032	8.60009		-1.33023	-1.33023	3											3.8147	0.113618	0.116278	0.116943	0.117774	0.118813	0.120112	0.121735	0.123765	0.126302	0.129473
																						9.15663	9.15663	7.7183		-1.43834	-1.43834	3											4.76837	0.126902	0.129562	0.130227	0.131058	0.132098	0.133396	0.13502	0.137049	0.139586	0.142757
																						8.34402	8.34402	6.84146		-1.50256	-1.50256	3											5.96046	0.143508	0.146168	0.146833	0.147664	0.148703	0.150002	0.151625	0.153655	0.156191	0.159362
																						7.51082	7.51082	5.99073		-1.52008	-1.52008	3											7.45058	0.164265	0.166924	0.167589	0.168421	0.16946	0.170759	0.172382	0.174411	0.176948	0.180119
																						6.67735	6.67735	5.18483		-1.49253	-1.49253	3											9.31323	0.190211	0.192871	0.193535	0.194367	0.195406	0.196705	0.198328	0.200357	0.202894	0.206065
																						5.86396	5.86396	4.43847		-1.42549	-1.42549	3											11.6415	0.222643	0.225303	0.225968	0.226799	0.227838	0.229137	0.230761	0.23279	0.235327	0.238498
																						5.08906	5.08906	3.76161		-1.32745	-1.32745	3											14.5519	0.263184	0.265844	0.266509	0.26734	0.268379	0.269678	0.271301	0.273331	0.275867	0.279038
																						4.36761	4.36761	3.15936		-1.20824	-1.20824	3											18.1899	0.313859	0.316519	0.317184	0.318016	0.319055	0.320354	0.321977	0.324006	0.326543	0.329714
																						3.71015	3.71015	2.63252		-1.07763	-1.07763	3											22.7374	0.377204	0.379864	0.380529	0.38136	0.382399	0.383698	0.385322	0.387351	0.389888	0.393059
																						13.1315	13.1315	12.8642		-0.267333	-0.267333	3
																						12.7349	12.7349	12.3126		-0.422337	-0.422337	3												13.6364	13.2295	13.1315	13.0111	12.8637	12.684	12.4663	12.2045	11.8923	11.5238
																						12.2717	12.2717	11.6863		-0.585419	-0.585419	3												13.3333	12.8503	12.7349	12.5937	12.4214	12.2126	11.9612	11.6612	11.3067	10.8928
																						11.7379	11.7379	10.9876		-0.750352	-0.750352	3												12.973	12.4058	12.2717	12.108	11.9095	11.6704	11.3846	11.0465	10.6511	10.1949
																						11.1327	11.1327	10.2235		-0.909129	-0.909129	3												12.549	11.8917	11.7379	11.5513	11.3262	11.0568	10.7376	10.3636	9.93121	9.43896
																						10.4586	10.4586	9.40597		-1.05259	-1.05259	3												12.0565	11.3059	11.1327	10.9234	10.6727	10.375	10.0254	9.62021	9.15758	8.63832
																						9.72265	9.72265	8.55118		-1.17147	-1.17147	3												11.4927	10.6502	10.4586	10.2285	9.95471	9.63244	9.25782	8.82861	8.345	7.81022
																						8.93662	8.93662	7.67888		-1.25774	-1.25774	3												10.858	9.93032	9.72265	9.47497	9.18256	8.84149	8.4492	8.00522	7.51181	6.97447
																						8.11641	8.11641	6.81047		-1.30594	-1.30594	3												10.1568	9.15663	8.93662	8.67604	8.37094	8.01846	7.61752	7.16941	6.67834	6.15164
																						7.28108	7.28108	5.96696		-1.31411	-1.31411	3												9.39822	8.34402	8.11641	7.84879	7.5381	7.18269	6.78294	6.34175	5.86491	5.36103
																						6.45114	6.45114	5.16701		-1.28413	-1.28413	3												8.5957	7.51082	7.28108	7.01294	6.70431	6.35474	5.9659	5.54202	5.08995	4.61899
																						5.64661	5.64661	4.42541		-1.22121	-1.22121	3												7.7667	6.67735	6.45114	6.18906	5.88996	5.55442	5.18518	4.78737	4.36843	3.9377
																						4.88508	4.88508	3.75222		-1.13285	-1.13285	3												6.93112	5.86396	5.64661	5.39658	5.11355	4.79894	4.45623	4.09103	3.71089	3.32472
																						4.18035	4.18035	3.15274		-1.02761	-1.02761	3												6.1095	5.08906	4.88508	4.652	4.39016	4.10159	3.79018	3.46165	3.12324	2.78315
																						3.54168	3.54168	2.62792		-0.913763	-0.913763	3												5.32106	4.36761	4.18035	3.9677	3.7305	3.4711	3.19353	2.90332	2.60717	2.31233
																						13.0111	13.0111	12.7281		-0.283015	-0.283015	3												4.58192	3.71015	3.54168	3.35146	3.14061	2.91164	2.66845	2.41619	2.16085	1.90871
																						12.5937	12.5937	12.1879		-0.405779	-0.405779	3
																						12.108	12.108	11.5738		-0.534214	-0.534214	3												1/s	0	0.0439805	0.0549756	0.0687195	0.0858993	0.107374	0.134218	0.167772	0.209715
																						11.5513	11.5513	10.8881		-0.663147	-0.663147	3											1	1	0.0744102	0.0770701	0.0777351	0.0785664	0.0796054	0.0809042	0.0825277	0.0845571	0.0870939
																						10.9234	10.9234	10.1374		-0.786025	-0.786025	3											2	1.25	0.0778926	0.0805526	0.0812175	0.0820488	0.0830878	0.0843866	0.0860102	0.0880395	0.0905763
																						10.2285	10.2285	9.333		-0.895465	-0.895465	3											3	1.5625	0.0822456	0.0849056	0.0855706	0.0864018	0.0874408	0.0887397	0.0903632	0.0923926	0.0949293
																						9.47497	9.47497	8.49083		-0.984138	-0.984138	3											4	1.95312	0.0876869	0.0903468	0.0910118	0.0918431	0.0928821	0.0941809	0.0958044	0.0978338	0.100371
																						8.67604	8.67604	7.63018		-1.04586	-1.04586	3											5	2.44141	0.0944885	0.0971484	0.0978134	0.0986447	0.0996837	0.100983	0.102606	0.104635	0.107172
																						7.84879	7.84879	6.77213		-1.07665	-1.07665	3											6	3.05176	0.10299	0.10565	0.106315	0.107147	0.108186	0.109485	0.111108	0.113137	0.115674
																						7.01294	7.01294	5.93751		-1.07543	-1.07543	3											7	3.8147	0.113618	0.116278	0.116943	0.117774	0.118813	0.120112	0.121735	0.123765	0.126302
																						6.18906	6.18906	5.14491		-1.04415	-1.04415	3											8	4.76837	0.126902	0.129562	0.130227	0.131058	0.132098	0.133396	0.13502	0.137049	0.139586
																						5.39658	5.39658	4.40919		-0.987395	-0.987395	3											9	5.96046	0.143508	0.146168	0.146833	0.147664	0.148703	0.150002	0.151625	0.153655	0.156191
																						4.652	4.652	3.74056		-0.911439	-0.911439	3											10	7.45058	0.164265	0.166924	0.167589	0.168421	0.16946	0.170759	0.172382	0.174411	0.176948
																						3.9677	3.9677	3.1445		-0.823201	-0.823201	3											11	9.31323	0.190211	0.192871	0.193535	0.194367	0.195406	0.196705	0.198328	0.200357	0.202894
																						3.35146	3.35146	2.62219		-0.72927	-0.72927	3											12	11.6415	0.222643	0.225303	0.225968	0.226799	0.227838	0.229137	0.230761	0.23279	0.235327
																						12.8637	12.8637	12.562		-0.301692	-0.301692	3											13	14.5519	0.263184	0.265844	0.266509	0.26734	0.268379	0.269678	0.271301	0.273331	0.275867
																						12.4214	12.4214	12.0355		-0.385921	-0.385921	3											14	18.1899	0.313859	0.316519	0.317184	0.318016	0.319055	0.320354	0.321977	0.324006	0.326543
																						11.9095	11.9095	11.4363		-0.473238	-0.473238	3											15	22.7374	0.377204	0.379864	0.380529	0.38136	0.382399	0.383698	0.385322	0.387351	0.389888
																						11.3262	11.3262	10.7663		-0.559822	-0.559822	3
																						10.6727	10.6727	10.0317		-0.640933	-0.640933	3
																						9.95471	9.95471	9.24337		-0.71134	-0.71134	3
																						9.18256	9.18256	8.41657		-0.765986	-0.765986	3
																						8.37094	8.37094	7.57016		-0.800773	-0.800773	3
																						7.5381	7.5381	6.72482		-0.81328	-0.81328	3
																						6.70431	6.70431	5.90111		-0.803207	-0.803207	3
																						5.88996	5.88996	5.11756		-0.772403	-0.772403	3
																						5.11355	5.11355	4.38908		-0.72447	-0.72447	3
																						4.39016	4.39016	3.72608		-0.664087	-0.664087	3
																						3.7305	3.7305	3.13426		-0.596238	-0.596238	3
																						3.14061	3.14061	2.61507		-0.525544	-0.525544	3
																						12.684	12.684	12.3603		-0.323671	-0.323671	3
																						12.2126	12.2126	11.8502		-0.362336	-0.362336	3
																						11.6704	11.6704	11.2689		-0.401458	-0.401458	3
																						11.0568	11.0568	10.6179		-0.438934	-0.438934	3
																						10.375	10.375	9.9027		-0.472247	-0.472247	3
																						9.63244	9.63244	9.13371		-0.49873	-0.49873	3
																						8.84149	8.84149	8.32556		-0.515926	-0.515926	3
																						8.01846	8.01846	7.49646		-0.522003	-0.522003	3
																						7.18269	7.18269	6.66659		-0.516102	-0.516102	3
																						6.35474	6.35474	5.85622		-0.498519	-0.498519	3
																						5.55442	5.55442	5.08377		-0.470652	-0.470652	3
																						4.79894	4.79894	4.3642		-0.434738	-0.434738	3
																						4.10159	4.10159	3.70813		-0.393464	-0.393464	3
																						3.4711	3.4711	3.12155		-0.349551	-0.349551	3
																						2.91164	2.91164	2.60621		-0.305422	-0.305422	3
																						12.4663	12.4663	12.1171		-0.349157	-0.349157	3
																						11.9612	11.9612	11.6265		-0.334658	-0.334658	3
																						11.3846	11.3846	11.0665		-0.318144	-0.318144	3
																						10.7376	10.7376	10.4379		-0.299659	-0.299659	3
																						10.0254	10.0254	9.74602		-0.279367	-0.279367	3
																						9.25782	9.25782	9.00025		-0.257564	-0.257564	3
																						8.4492	8.4492	8.21453		-0.23467	-0.23467	3
																						7.61752	7.61752	7.40632		-0.211201	-0.211201	3
																						6.78294	6.78294	6.59521		-0.187732	-0.187732	3
																						5.9659	5.9659	5.80107		-0.164835	-0.164835	3
																						5.18518	5.18518	5.04215		-0.143028	-0.143028	3
																						4.45623	4.45623	4.3335		-0.122732	-0.122732	3
																						3.79018	3.79018	3.68594		-0.104241	-0.104241	3
																						3.19353	3.19353	3.10581		-0.08772	-0.08772	3
																						2.66845	2.66845	2.59523		-0.0732153	-0.0732153	3
																						12.2045	12.2045	11.8263		-0.378169	-0.378169	3
																						11.6612	11.6612	11.3585		-0.302646	-0.302646	3
																						11.0465	11.0465	10.8234		-0.223093	-0.223093	3
																						10.3636	10.3636	10.2214		-0.142183	-0.142183	3
																						9.62021	9.62021	9.55699		-0.0632164	-0.0632164	3
																						8.82861	8.82861	8.83881		0.010201	0.010201	3
																						8.00522	8.00522	8.07984		0.0746163	0.0746163	3
																						7.16941	7.16941	7.29665		0.127235	0.127235	3
																						6.34175	6.34175	6.5081		0.166348	0.166348	3
																						5.54202	5.54202	5.73357		0.191552	0.191552	3
																						4.78737	4.78737	4.99108		0.203711	0.203711	3
																						4.09103	4.09103	4.29572		0.204686	0.204686	3
																						3.46165	3.46165	3.65857		0.196925	0.196925	3
																						2.90332	2.90332	3.08636		0.183037	0.183037	3
																						2.41619	2.41619	2.58164		0.165446	0.165446	3
																						11.8923	11.8923	11.4819		-0.410444	-0.410444	3
																						11.3067	11.3067	11.0404		-0.266263	-0.266263	3
																						10.6511	10.6511	10.5342		-0.116896	-0.116896	3
																						9.93121	9.93121	9.96308		0.0318666	0.0318666	3
																						9.15758	9.15758	9.33078		0.173199	0.173199	3
																						8.345	8.345	8.64497		0.299974	0.299974	3
																						7.51181	7.51181	7.91755		0.40574	0.40574	3
																						6.67834	6.67834	7.16404		0.485706	0.485706	3
																						5.86491	5.86491	6.4024		0.537492	0.537492	3
																						5.08995	5.08995	5.65137		0.561416	0.561416	3
																						4.36843	4.36843	4.92868		0.560245	0.560245	3
																						3.71089	3.71089	4.24941		0.538522	0.538522	3
																						3.12324	3.12324	3.62493		0.501686	0.501686	3
																						2.60717	2.60717	3.06238		0.455216	0.455216	3
																						2.16085	2.16085	2.56484		0.403991	0.403991	3
																						11.5238	11.5238	11.0785		-0.445325	-0.445325	3
																						10.8928	10.8928	10.667		-0.225774	-0.225774	3
																						10.1949	10.1949	10.1937		-0.00122159	-0.00122159	3
																						9.43896	9.43896	9.65796		0.219008	0.219008	3
																						8.63832	8.63832	9.06264		0.424322	0.424322	3
																						7.81022	7.81022	8.41432		0.604096	0.604096	3
																						6.97447	6.97447	7.72365		0.749173	0.749173	3
																						6.15164	6.15164	7.00492		0.853279	0.853279	3
																						5.36103	5.36103	6.27501		0.913978	0.913978	3
																						4.61899	4.61899	5.55188		0.932889	0.932889	3
																						3.9377	3.9377	4.85283		0.915131	0.915131	3
																						3.32472	3.32472	4.19291		0.868194	0.868194	3
																						2.78315	2.78315	3.58374		0.800586	0.800586	3
																						2.31233	2.31233	3.03293		0.720602	0.720602	3
																						1.90871	1.90871	2.54415		0.635438	0.635438	3
																						11.0942	11.0942	10.6125		-0.481662	-0.481662	3
																						10.4161	10.4161	10.2343		-0.181832	-0.181832	3
																						9.67682	9.67682	9.79779		0.120968	0.120968	3
																						8.88826	8.88826	9.30188		0.413625	0.413625	3
																						8.06658	8.06658	8.74839		0.681816	0.681816	3
																						7.23098	7.23098	8.14274		0.911761	0.911761	3
																						6.40203	6.40203	7.49422		1.09219	1.09219	3
																						5.59961	5.59961	6.81568		1.21607	1.21607	3
																						4.84113	4.84113	6.12272		1.28159	1.28159	3
																						4.14014	4.14014	5.43234		1.29219	1.29219	3
																						3.50563	3.50563	4.76125		1.25562	1.25562	3
																						2.94202	2.94202	4.12437		1.18235	1.18235	3
																						2.44971	2.44971	3.53354		1.08383	1.08383	3
																						2.02594	2.02594	2.9969		0.970961	0.970961	3
																						1.66575	1.66575	2.51875		0.852999	0.852999	3
																						10.6001	10.6001	10.0824		-0.517758	-0.517758	3
																						9.87592	9.87592	9.74038		-0.13554	-0.13554	3
																						9.09886	9.09886	9.34418		0.245322	0.245322	3
																						8.2841	8.2841	8.89207		0.607972	0.607972	3
																						7.45019	7.45019	8.38495		0.93476	0.93476	3
																						6.61751	6.61751	7.82698		1.20947	1.20947	3
																						5.80632	5.80632	7.22592		1.4196	1.4196	3
																						5.03484	5.03484	6.59304		1.5582	1.5582	3
																						4.31773	4.31773	5.94246		1.62473	1.62473	3
																						3.66518	3.66518	5.28996		1.62478	1.62478	3
																						3.0828	3.0828	4.65152		1.56872	1.56872	3
																						2.57196	2.57196	4.04178		1.46982	1.46982	3
																						2.13063	2.13063	3.47275		1.34211	1.34211	3
																						1.75434	1.75434	2.95306		1.19871	1.19871	3
																						1.43709	1.43709	2.4877		1.05061	1.05061	3
																						10.0412	10.0412	9.48981		-0.551386	-0.551386	3
																						9.27467	9.27467	9.18623		-0.0884461	-0.0884461	3
																						8.46676	8.46676	8.83301		0.366257	0.366257	3
																						7.63536	7.63536	8.42794		0.792581	0.792581	3
																						6.80063	6.80063	7.97102		1.17039	1.17039	3
																						5.98301	5.98301	7.46511		1.4821	1.4821	3
																						5.20134	5.20134	6.9164		1.71506	1.71506	3
																						4.47115	4.47115	6.33439		1.86324	1.86324	3
																						3.80368	3.80368	5.73152		1.92784	1.92784	3
																						3.20551	3.20551	5.12215		1.91664	1.91664	3
																						2.67891	2.67891	4.52127		1.84237	1.84237	3
																						2.22251	2.22251	3.94308		1.72057	1.72057	3
																						1.83231	1.83231	3.39963		1.56732	1.56732	3
																						1.50255	1.50255	2.90002		1.39746	1.39746	3
																						1.22662	1.22662	2.44996		1.22334	1.22334	3
																						9.42029	9.42029	8.84035		-0.579942	-0.579942	3
																						8.61878	8.61878	8.57632		-0.0424647	-0.0424647	3
																						7.79026	7.79026	8.26766		0.477402	0.477402	3
																						6.95458	6.95458	7.91174		0.957158	0.957158	3
																						6.1323	6.1323	7.50773		1.37543	1.37543	3
																						5.34268	5.34268	7.05726		1.71458	1.71458	3
																						4.60197	4.60197	6.56489		1.96292	1.96292	3
																						3.92224	3.92224	6.03829		2.11605	2.11605	3
																						3.31094	3.31094	5.48801		2.17707	2.17707	3
																						2.77109	2.77109	4.92679		2.1557	2.1557	3
																						2.30192	2.30192	4.36838		2.06645	2.06645	3
																						1.89985	1.89985	3.82628		1.92643	1.92643	3
																						1.55938	1.55938	3.31245		1.75307	1.75307	3
																						1.27399	1.27399	2.83634		1.56235	1.56235	3
																						1.03681	1.03681	2.40436		1.36755	1.36755	3
																						8.74439	8.74439	8.14368		-0.600714	-0.600714	3
																						7.91878	7.91878	7.9191		0.000315977	0.000315977	3
																						7.08286	7.08286	7.65521		0.572347	0.572347	3
																						6.25721	6.25721	7.34909		1.09188	1.09188	3
																						5.46141	5.46141	6.99923		1.53782	1.53782	3
																						4.71227	4.71227	6.60612		1.89385	1.89385	3
																						4.02255	4.02255	6.17275		2.1502	2.1502	3
																						3.40042	3.40042	5.70494		2.30452	2.30452	3
																						2.84953	2.84953	5.21126		2.36173	2.36173	3
																						2.36966	2.36966	4.70259		2.33293	2.33293	3
																						1.95758	1.95758	4.1912		2.23363	2.23363	3
																						1.60803	1.60803	3.68966		2.08163	2.08163	3
																						1.31461	1.31461	3.20957		1.89496	1.89496	3
																						1.07045	1.07045	2.76057		1.69012	1.69012	3
																						0.868761	0.868761	2.34969		1.48093	1.48093	3
																						8.02469	8.02469	7.41341		-0.611282	-0.611282	3
																						7.18894	7.18894	7.22684		0.0378972	0.0378972	3
																						6.36086	6.36086	7.00643		0.645569	0.645569	3
																						5.56026	5.56026	6.74912		1.18886	1.18886	3
																						4.80439	4.80439	6.4529		1.64852	1.64852	3
																						4.10657	4.10657	6.11729		2.01072	2.01072	3
																						3.47556	3.47556	5.74388		2.26832	2.26832	3
																						2.91556	2.91556	5.33667		2.42111	2.42111	3
																						2.42678	2.42678	4.90224		2.47546	2.47546	3
																						2.00635	2.00635	4.44949		2.44314	2.44314	3
																						1.6492	1.6492	3.98897		2.33978	2.33978	3
																						1.34902	1.34902	3.53203		2.18301	2.18301	3
																						1.09898	1.09898	3.08962		1.99064	1.99064	3
																						0.892261	0.892261	2.67137		1.77911	1.77911	3
																						0.722403	0.722403	2.28475		1.56235	1.56235	3
[truncated: 54 more columns]

## Sheet: partial Mixed Non-competitive
																		(V_max*((1+([I]/(K_i^' ))*(β))*([S]/K_s )))/((1+([I]/(K_i^' )))*(([S]/K_s )+((1+([I]/(K_i^' ))*((K_s^')/K_s )))/((1+([I]/(K_i^' ))) )) )					Calculated values
		No Inhibitor	[I]1	[I]2	[I]3	[I]4	[I]5	[I]6	[I]7	[I]8	[I]9	[I]10	[I]11	[I]12	[I]13	[I]14	[I]15	Ks			Ks'		No Inhibitor	[I]1	[I]2	[I]3	[I]4	[I]5	[I]6	[I]7	[I]8	[I]9	[I]10	[I]11	[I]12	[I]13	[I]14	[I]15
		0	0.0439805	0.0549756	0.0687195	0.0858993	0.107374	0.134218	0.167772	0.209715	0.262144	0.32768	0.4096	0.512	0.64	0.8	1	Km	Vmax	Ki'	Km'	b	0	0.0439805	0.0549756	0.0687195	0.0858993	0.107374	0.134218	0.167772	0.209715	0.262144	0.32768	0.4096	0.512	0.64	0.8	1
[S]1	1	13.6364	13.2295	13.1315	13.0111	12.8637	12.684	12.4663	12.2045	11.8923	11.5238	11.0942	10.6001	10.0412	9.42029	8.74439	8.02469	0.100304	15.0715	48.9818	38.8049	0.71297	13.6976	13.2752	13.1737	13.049	12.8966	12.711	12.4866	12.2172	11.8968	11.5196	11.0812	10.579	10.0132	9.38778	8.7105	7.99337		13.6976	13.2752	13.1737	13.049	12.8966	12.711	12.4866	12.2172	11.8968	11.5196
[S]2	0.8	13.3333	12.8503	12.7349	12.5937	12.4214	12.2126	11.9612	11.6612	11.3067	10.8928	10.4161	9.87592	9.27467	8.61878	7.91878	7.18894						13.3924	12.8918	12.7725	12.6265	12.4488	12.2336	11.9751	11.6671	11.3042	10.8816	10.3967	9.84913	9.24233	8.5835	7.88391	7.15839		13.3924	12.8918	12.7725	12.6265	12.4488	12.2336	11.9751	11.6671	11.3042	10.8816
[S]3	0.64	12.973	12.4058	12.2717	12.108	11.9095	11.6704	11.3846	11.0465	10.6511	10.1949	9.67682	9.09886	8.46676	7.79026	7.08286	6.36086			Sum R2	0.157118		13.0295	12.4426	12.3041	12.1354	11.9309	11.685	11.3917	11.0455	10.6416	10.1771	9.65141	9.0672	8.43097	7.7532	7.0479	6.33164		13.0295	12.4426	12.3041	12.1354	11.9309	11.685	11.3917	11.0455	10.6416	10.1771
[S]4	0.512	12.549	11.8917	11.7379	11.5513	11.3262	11.0568	10.7376	10.3636	9.93121	9.43896	8.88826	8.2841	7.63536	6.95458	6.25721	5.56026			Sum residuals %	1.10335		12.6026	11.9232	11.7648	11.5727	11.3413	11.0648	10.7379	10.3558	9.91519	9.41517	8.85775	8.24862	7.59729	6.91684	6.22303	5.53287		12.6026	11.9232	11.7648	11.5727	11.3413	11.0648	10.7379	10.3558	9.91519	9.41517
[S]5	0.4096	12.0565	11.3059	11.1327	10.9234	10.6727	10.375	10.0254	9.62021	9.15758	8.63832	8.06658	7.45019	6.80063	6.1323	5.46141	4.80439						12.1068	11.332	11.1537	10.9387	10.6813	10.3764	10.0191	9.60598	9.13565	8.60944	8.03212	7.41216	6.76153	6.09499	5.42881	4.77922		12.1068	11.332	11.1537	10.9387	10.6813	10.3764	10.0191	9.60598	9.13565	8.60944
[S]6	0.32768	11.4927	10.6502	10.4586	10.2285	9.95471	9.63244	9.25782	8.82861	8.345	7.81022	7.23098	6.61751	5.98301	5.34268	4.71227	4.10657						11.5393	10.6707	10.4737	10.2376	9.95713	9.62763	9.24545	8.80876	8.31817	7.77747	7.19394	6.57831	5.94416	5.30681	4.6819	4.08388		11.5393	10.6707	10.4737	10.2376	9.95713	9.62763	9.24545	8.80876	8.31817	7.77747
[S]7	0.262144	10.858	9.93032	9.72265	9.47497	9.18256	8.84149	8.4492	8.00522	7.51181	6.97447	6.40203	5.80632	5.20134	4.60197	4.02255	3.47556						10.9006	9.94512	9.73202	9.47824	9.17917	8.83106	8.43163	7.98082	7.48136	6.93925	6.36383	5.76731	5.16386	4.56835	3.99487	3.45544		10.9006	9.94512	9.73202	9.47824	9.17917	8.83106	8.43163	7.98082	7.48136	6.93925
[S]8	0.209715	10.1568	9.15663	8.93662	8.67604	8.37094	8.01846	7.61752	7.16941	6.67834	6.15164	5.59961	5.03484	4.47115	3.92224	3.40042	2.91556						10.1953	9.16607	8.94062	8.67402	8.36246	8.00333	7.59586	7.14175	6.64566	6.1154	5.56163	4.9972	4.43597	3.89147	3.37567	2.89801		10.1953	9.16607	8.94062	8.67402	8.36246	8.00333	7.59586	7.14175	6.64566	6.1154
[S]9	0.167772	9.39822	8.34402	8.11641	7.84879	7.5381	7.18269	6.78294	6.34175	5.86491	5.36103	4.84113	4.31773	3.80368	3.31094	2.84953	2.42678						9.43234	8.34859	8.11566	7.84226	7.5255	7.16399	6.75846	6.3122	5.83142	5.32512	4.80458	4.28242	3.77144	3.28336	2.8278	2.41169		9.43234	8.34859	8.11566	7.84226	7.5255	7.16399	6.75846	6.3122	5.83142	5.32512
[S]10	0.134218	8.5957	7.51082	7.28108	7.01294	6.70431	6.35474	5.9659	5.54202	5.08995	4.61899	4.14014	3.66518	3.20551	2.77109	2.36966	2.00635						8.62551	7.51123	7.27642	7.00287	6.68869	6.3337	5.93991	5.51191	5.05694	4.58456	4.10594	3.63288	3.17661	2.74681	2.35086	1.99352		8.62551	7.51123	7.27642	7.00287	6.68869	6.3337	5.93991	5.51191	5.05694	4.58456
[S]11	0.107374	7.7667	6.67735	6.45114	6.18906	5.88996	5.55442	5.18518	4.78737	4.36843	3.9377	3.50563	3.0828	2.67891	2.30192	1.95758	1.6492						7.79232	6.67442	6.44351	6.1765	5.87245	5.53222	5.15888	4.75788	4.33694	3.90562	3.47443	3.05388	2.65347	2.2809	1.94154	1.63841		7.79232	6.67442	6.44351	6.1765	5.87245	5.53222	5.15888	4.75788	4.33694	3.90562
[S]12	0.0858993	6.93112	5.86396	5.64661	5.39658	5.11355	4.79894	4.45623	4.09103	3.71089	3.32472	2.94202	2.57196	2.22251	1.89985	1.60803	1.34902						6.95281	5.85857	5.63696	5.38254	5.09522	4.77667	4.43066	4.06308	3.6817	3.29556	2.91416	2.54655	2.20049	1.88189	1.5945	1.34003		6.95281	5.85857	5.63696	5.38254	5.09522	4.77667	4.43066	4.06308	3.6817	3.29556
[S]13	0.0687195	6.1095	5.08906	4.88508	4.652	4.39016	4.10159	3.79018	3.46165	3.12324	2.78315	2.44971	2.13063	1.83231	1.55938	1.31461	1.09898						6.1276	5.08205	4.87429	4.6374	4.37193	4.08012	3.76613	3.4359	3.09685	2.75721	2.42529	2.10867	1.81351	1.54422	1.30331	1.09154		6.1276	5.08205	4.87429	4.6374	4.37193	4.08012	3.76613	3.4359	3.09685	2.75721
[S]14	0.0549756	5.32106	4.36761	4.18035	3.9677	3.7305	3.4711	3.19353	2.90332	2.60717	2.31233	2.02594	1.75434	1.50255	1.27399	1.07045	0.892261						5.33597	4.35973	4.16919	3.9533	3.71306	3.45107	3.17153	2.88017	2.58379	2.28967	2.00488	1.73561	1.48669	1.26132	1.06108	0.886146		5.33597	4.35973	4.16919	3.9533	3.71306	3.45107	3.17153	2.88017	2.58379	2.28967
[S]15	0.0439805	4.58192	3.71015	3.54168	3.35146	3.14061	2.91164	2.66845	2.41619	2.16085	1.90871	1.66575	1.43709	1.22662	1.03681	0.868761	0.722403						4.59408	3.70202	3.53076	3.33781	3.12448	2.89345	2.64879	2.39579	2.14051	1.88923	1.64783	1.4213	1.21336	1.02629	0.861046	0.717401		4.59408	3.70202	3.53076	3.33781	3.12448	2.89345	2.64879	2.39579	2.14051	1.88923
	1	1	1	1	1	1	1	1	1	1	1	1	1	1	1	1	1																					1	1	13.6976	13.2752	13.1737	13.049	12.8966	12.711	12.4866	12.2172	11.8968	11.5196
	1	1	1	1	1	1	1	1	1	1	1	1	1	1	1	1	1					13.6364	13.6364	13.6976		0.0612507	0.0612507	4										0.8	0.8	13.3924	12.8918	12.7725	12.6265	12.4488	12.2336	11.9751	11.6671	11.3042	10.8816
	1	1	1	1	1	1	1	1	1	1	1	1	1	1	1	1	1					13.3333	13.3333	13.3924		0.0590677	0.0590677	4										0.64	0.64	13.0295	12.4426	12.3041	12.1354	11.9309	11.685	11.3917	11.0455	10.6416	10.1771
	1	1	1	1	1	1	1	1	1	1	1	1	1	1	1	1	1					12.973	12.973	13.0295		0.0565204	0.0565204	4										0.512	0.512	12.6026	11.9232	11.7648	11.5727	11.3413	11.0648	10.7379	10.3558	9.91519	9.41517
	1	1	1	1	1	1	1	1	1	1	1	1	1	1	1	1	1					12.549	12.549	12.6026		0.0535913	0.0535913	4										0.4096	0.4096	12.1068	11.332	11.1537	10.9387	10.6813	10.3764	10.0191	9.60598	9.13565	8.60944
	1	1	1	1	1	1	1	1	1	1	1	1	1	1	1	1	1					12.0565	12.0565	12.1068		0.0502807	0.0502807	4										0.32768	0.32768	11.5393	10.6707	10.4737	10.2376	9.95713	9.62763	9.24545	8.80876	8.31817	7.77747
	1	1	1	1	1	1	1	1	1	1	1	1	1	1	1	1	1					11.4927	11.4927	11.5393		0.0466121	0.0466121	4										0.262144	0.262144	10.9006	9.94512	9.73202	9.47824	9.17917	8.83106	8.43163	7.98082	7.48136	6.93925
	1	1	1	1	1	1	1	1	1	1	1	1	1	1	1	1	1					10.858	10.858	10.9006		0.0426373	0.0426373	4										0.209715	0.209715	10.1953	9.16607	8.94062	8.67402	8.36246	8.00333	7.59586	7.14175	6.64566	6.1154
	1	1	1	1	1	1	1	1	1	1	1	1	1	1	1	1	1					10.1568	10.1568	10.1953		0.038437	0.038437	4										0.167772	0.167772	9.43234	8.34859	8.11566	7.84226	7.5255	7.16399	6.75846	6.3122	5.83142	5.32512
	1	1	1	1	1	1	1	1	1	1	1	1	1	1	1	1	1					9.39822	9.39822	9.43234		0.0341179	0.0341179	4										0.134218	0.134218	8.62551	7.51123	7.27642	7.00287	6.68869	6.3337	5.93991	5.51191	5.05694	4.58456
	1	1	1	1	1	1	1	1	1	1	1	1	1	1	1	1	1					8.5957	8.5957	8.62551		0.0298038	0.0298038	4										0.107374	0.107374	7.79232	6.67442	6.44351	6.1765	5.87245	5.53222	5.15888	4.75788	4.33694	3.90562
	1	1	1	1	1	1	1	1	1	1	1	1	1	1	1	1	1					7.7667	7.7667	7.79232		0.0256224	0.0256224	4										0.0858993	0.0858993	6.95281	5.85857	5.63696	5.38254	5.09522	4.77667	4.43066	4.06308	3.6817	3.29556
	1	1	1	1	1	1	1	1	1	1	1	1	1	1	1	1	1					6.93112	6.93112	6.95281		0.0216906	0.0216906	4										0.0687195	0.0687195	6.1276	5.08205	4.87429	4.6374	4.37193	4.08012	3.76613	3.4359	3.09685	2.75721
	1	1	1	1	1	1	1	1	1	1	1	1	1	1	1	1	1					6.1095	6.1095	6.1276		0.0181011	0.0181011	4										0.0549756	0.0549756	5.33597	4.35973	4.16919	3.9533	3.71306	3.45107	3.17153	2.88017	2.58379	2.28967
	1	1	1	1	1	1	1	1	1	1	1	1	1	1	1	1	1					5.32106	5.32106	5.33597		0.0149143	0.0149143	4										0.0439805	0.0439805	4.59408	3.70202	3.53076	3.33781	3.12448	2.89345	2.64879	2.39579	2.14051	1.88923
																						4.58192	4.58192	4.59408		0.012156	0.012156	4
																						13.2295	13.2295	13.2752		0.0456894	0.0456894	4											1	0.0730054	0.0753286	0.0759089	0.0766341	0.0775401	0.078672	0.0800859	0.0818517	0.0840565	0.0868088
																						12.8503	12.8503	12.8918		0.0414748	0.0414748	4											1.25	0.0746692	0.0775689	0.0782932	0.0791984	0.0803292	0.081742	0.0835068	0.0857108	0.0884628	0.0918981
																						12.4058	12.4058	12.4426		0.0367544	0.0367544	4											1.5625	0.076749	0.0803693	0.0812737	0.0824037	0.0838156	0.0855795	0.0877829	0.0905347	0.0939706	0.0982596
																						11.8917	11.8917	11.9232		0.0315899	0.0315899	4											1.95312	0.0793486	0.0838698	0.0849992	0.0864104	0.0881736	0.0903765	0.093128	0.0965645	0.100855	0.106212
																						11.3059	11.3059	11.332		0.0260928	0.0260928	4											2.44141	0.0825982	0.0882454	0.0896561	0.0914188	0.0936212	0.0963726	0.0998095	0.104102	0.109461	0.116152
																						10.6502	10.6502	10.6707		0.0204263	0.0204263	4											3.05176	0.0866602	0.0937149	0.0954772	0.0976792	0.100431	0.103868	0.108161	0.113523	0.120219	0.128577
																						9.93032	9.93032	9.94512		0.0147974	0.0147974	4											3.8147	0.0917377	0.100552	0.102754	0.105505	0.108942	0.113237	0.118601	0.1253	0.133666	0.144108
																						9.15663	9.15663	9.16607		0.00943844	0.00943844	4											4.76837	0.0980846	0.109098	0.111849	0.115287	0.119582	0.124948	0.131651	0.140022	0.150474	0.163522
																						8.34402	8.34402	8.34859		0.00457895	0.00457895	4											5.96046	0.106018	0.119781	0.123219	0.127514	0.132882	0.139587	0.147963	0.158423	0.171485	0.187789
																						7.51082	7.51082	7.51123		0.000413396	0.000413396	4											7.45058	0.115935	0.133134	0.13743	0.142799	0.149506	0.157886	0.168353	0.181425	0.197748	0.218124
																						6.67735	6.67735	6.67442		-0.00292709	-0.00292709	4											9.31323	0.128331	0.149826	0.155195	0.161904	0.170287	0.180759	0.19384	0.210178	0.230577	0.256041
																						5.86396	5.86396	5.85857		-0.00539139	-0.00539139	4											11.6415	0.143827	0.17069	0.177401	0.185786	0.196262	0.209351	0.2257	0.246118	0.271614	0.303439
																						5.08906	5.08906	5.08205		-0.00700898	-0.00700898	4											14.5519	0.163196	0.196771	0.205158	0.215638	0.228732	0.245091	0.265524	0.291044	0.322909	0.362686
																						4.36761	4.36761	4.35973		-0.0078755	-0.0078755	4											18.1899	0.187407	0.229372	0.239855	0.252953	0.269319	0.289765	0.315305	0.347202	0.387029	0.436744
																						3.71015	3.71015	3.70202		-0.00812881	-0.00812881	4											22.7374	0.217672	0.270123	0.283225	0.299597	0.320053	0.345609	0.377531	0.417398	0.467178	0.529317
																						13.1315	13.1315	13.1737		0.0421541	0.0421541	4
																						12.7349	12.7349	12.7725		0.0375457	0.0375457	4												13.6364	13.2295	13.1315	13.0111	12.8637	12.684	12.4663	12.2045	11.8923	11.5238
																						12.2717	12.2717	12.3041		0.0324277	0.0324277	4												13.3333	12.8503	12.7349	12.5937	12.4214	12.2126	11.9612	11.6612	11.3067	10.8928
																						11.7379	11.7379	11.7648		0.026885	0.026885	4												12.973	12.4058	12.2717	12.108	11.9095	11.6704	11.3846	11.0465	10.6511	10.1949
																						11.1327	11.1327	11.1537		0.0210577	0.0210577	4												12.549	11.8917	11.7379	11.5513	11.3262	11.0568	10.7376	10.3636	9.93121	9.43896
																						10.4586	10.4586	10.4737		0.0151398	0.0151398	4												12.0565	11.3059	11.1327	10.9234	10.6727	10.375	10.0254	9.62021	9.15758	8.63832
																						9.72265	9.72265	9.73202		0.00936708	0.00936708	4												11.4927	10.6502	10.4586	10.2285	9.95471	9.63244	9.25782	8.82861	8.345	7.81022
																						8.93662	8.93662	8.94062		0.00399291	0.00399291	4												10.858	9.93032	9.72265	9.47497	9.18256	8.84149	8.4492	8.00522	7.51181	6.97447
																						8.11641	8.11641	8.11566		-0.000744462	-0.000744462	4												10.1568	9.15663	8.93662	8.67604	8.37094	8.01846	7.61752	7.16941	6.67834	6.15164
																						7.28108	7.28108	7.27642		-0.00465683	-0.00465683	4												9.39822	8.34402	8.11641	7.84879	7.5381	7.18269	6.78294	6.34175	5.86491	5.36103
																						6.45114	6.45114	6.44351		-0.00763365	-0.00763365	4												8.5957	7.51082	7.28108	7.01294	6.70431	6.35474	5.9659	5.54202	5.08995	4.61899
																						5.64661	5.64661	5.63696		-0.00965468	-0.00965468	4												7.7667	6.67735	6.45114	6.18906	5.88996	5.55442	5.18518	4.78737	4.36843	3.9377
																						4.88508	4.88508	4.87429		-0.0107847	-0.0107847	4												6.93112	5.86396	5.64661	5.39658	5.11355	4.79894	4.45623	4.09103	3.71089	3.32472
																						4.18035	4.18035	4.16919		-0.011153	-0.011153	4												6.1095	5.08906	4.88508	4.652	4.39016	4.10159	3.79018	3.46165	3.12324	2.78315
																						3.54168	3.54168	3.53076		-0.0109252	-0.0109252	4												5.32106	4.36761	4.18035	3.9677	3.7305	3.4711	3.19353	2.90332	2.60717	2.31233
																						13.0111	13.0111	13.049		0.0379197	0.0379197	4												4.58192	3.71015	3.54168	3.35146	3.14061	2.91164	2.66845	2.41619	2.16085	1.90871
																						12.5937	12.5937	12.6265		0.0328749	0.0328749	4
																						12.108	12.108	12.1354		0.0273288	0.0273288	4												1/s	0	0.0439805	0.0549756	0.0687195	0.0858993	0.107374	0.134218	0.167772	0.209715
																						11.5513	11.5513	11.5727		0.0213957	0.0213957	4											1	1	0.0730054	0.0753286	0.0759089	0.0766341	0.0775401	0.078672	0.0800859	0.0818517	0.0840565
																						10.9234	10.9234	10.9387		0.0152501	0.0152501	4											2	1.25	0.0746692	0.0775689	0.0782932	0.0791984	0.0803292	0.081742	0.0835068	0.0857108	0.0884628
																						10.2285	10.2285	10.2376		0.00912061	0.00912061	4											3	1.5625	0.076749	0.0803693	0.0812737	0.0824037	0.0838156	0.0855795	0.0877829	0.0905347	0.0939706
																						9.47497	9.47497	9.47824		0.00327232	0.00327232	4											4	1.95312	0.0793486	0.0838698	0.0849992	0.0864104	0.0881736	0.0903765	0.093128	0.0965645	0.100855
																						8.67604	8.67604	8.67402		-0.00202361	-0.00202361	4											5	2.44141	0.0825982	0.0882454	0.0896561	0.0914188	0.0936212	0.0963726	0.0998095	0.104102	0.109461
																						7.84879	7.84879	7.84226		-0.00652753	-0.00652753	4											6	3.05176	0.0866602	0.0937149	0.0954772	0.0976792	0.100431	0.103868	0.108161	0.113523	0.120219
																						7.01294	7.01294	7.00287		-0.0100676	-0.0100676	4											7	3.8147	0.0917377	0.100552	0.102754	0.105505	0.108942	0.113237	0.118601	0.1253	0.133666
																						6.18906	6.18906	6.1765		-0.0125645	-0.0125645	4											8	4.76837	0.0980846	0.109098	0.111849	0.115287	0.119582	0.124948	0.131651	0.140022	0.150474
																						5.39658	5.39658	5.38254		-0.0140383	-0.0140383	4											9	5.96046	0.106018	0.119781	0.123219	0.127514	0.132882	0.139587	0.147963	0.158423	0.171485
																						4.652	4.652	4.6374		-0.0145953	-0.0145953	4											10	7.45058	0.115935	0.133134	0.13743	0.142799	0.149506	0.157886	0.168353	0.181425	0.197748
																						3.9677	3.9677	3.9533		-0.0144013	-0.0144013	4											11	9.31323	0.128331	0.149826	0.155195	0.161904	0.170287	0.180759	0.19384	0.210178	0.230577
																						3.35146	3.35146	3.33781		-0.0136486	-0.0136486	4											12	11.6415	0.143827	0.17069	0.177401	0.185786	0.196262	0.209351	0.2257	0.246118	0.271614
																						12.8637	12.8637	12.8966		0.0329026	0.0329026	4											13	14.5519	0.163196	0.196771	0.205158	0.215638	0.228732	0.245091	0.265524	0.291044	0.322909
																						12.4214	12.4214	12.4488		0.027392	0.027392	4											14	18.1899	0.187407	0.229372	0.239855	0.252953	0.269319	0.289765	0.315305	0.347202	0.387029
																						11.9095	11.9095	11.9309		0.0214076	0.0214076	4											15	22.7374	0.217672	0.270123	0.283225	0.299597	0.320053	0.345609	0.377531	0.417398	0.467178
																						11.3262	11.3262	11.3413		0.0151002	0.0151002	4
																						10.6727	10.6727	10.6813		0.00868355	0.00868355	4
																						9.95471	9.95471	9.95713		0.00242301	0.00242301	4
																						9.18256	9.18256	9.17917		-0.00338957	-0.00338957	4
																						8.37094	8.37094	8.36246		-0.00847286	-0.00847286	4
																						7.5381	7.5381	7.5255		-0.0125975	-0.0125975	4
																						6.70431	6.70431	6.68869		-0.0156213	-0.0156213	4
																						5.88996	5.88996	5.87245		-0.0175092	-0.0175092	4
																						5.11355	5.11355	5.09522		-0.0183305	-0.0183305	4
																						4.39016	4.39016	4.37193		-0.0182375	-0.0182375	4
																						3.7305	3.7305	3.71306		-0.0174324	-0.0174324	4
																						3.14061	3.14061	3.12448		-0.0161313	-0.0161313	4
																						12.684	12.684	12.711		0.0270382	0.0270382	4
																						12.2126	12.2126	12.2336		0.0210571	0.0210571	4
																						11.6704	11.6704	11.685		0.0146579	0.0146579	4
																						11.0568	11.0568	11.0648		0.00803418	0.00803418	4
																						10.375	10.375	10.3764		0.00144243	0.00144243	4
																						9.63244	9.63244	9.62763		-0.00481685	-0.00481685	4
																						8.84149	8.84149	8.83106		-0.0104326	-0.0104326	4
																						8.01846	8.01846	8.00333		-0.0151264	-0.0151264	4
																						7.18269	7.18269	7.16399		-0.0186954	-0.0186954	4
																						6.35474	6.35474	6.3337		-0.0210439	-0.0210439	4
																						5.55442	5.55442	5.53222		-0.0221933	-0.0221933	4
																						4.79894	4.79894	4.77667		-0.0222695	-0.0222695	4
																						4.10159	4.10159	4.08012		-0.0214719	-0.0214719	4
																						3.4711	3.4711	3.45107		-0.020035	-0.020035	4
																						2.91164	2.91164	2.89345		-0.0181916	-0.0181916	4
																						12.4663	12.4663	12.4866		0.0203002	0.0203002	4
																						11.9612	11.9612	11.9751		0.0138834	0.0138834	4
																						11.3846	11.3846	11.3917		0.00714193	0.00714193	4
																						10.7376	10.7376	10.7379		0.00031678	0.00031678	4
																						10.0254	10.0254	10.0191		-0.00629335	-0.00629335	4
																						9.25782	9.25782	9.24545		-0.0123602	-0.0123602	4
																						8.4492	8.4492	8.43163		-0.0175678	-0.0175678	4
																						7.61752	7.61752	7.59586		-0.0216597	-0.0216597	4
																						6.78294	6.78294	6.75846		-0.0244801	-0.0244801	4
																						5.9659	5.9659	5.93991		-0.0259965	-0.0259965	4
																						5.18518	5.18518	5.15888		-0.0262973	-0.0262973	4
																						4.45623	4.45623	4.43066		-0.0255675	-0.0255675	4
																						3.79018	3.79018	3.76613		-0.024049	-0.024049	4
																						3.19353	3.19353	3.17153		-0.0219995	-0.0219995	4
																						2.66845	2.66845	2.64879		-0.0196577	-0.0196577	4
																						12.2045	12.2045	12.2172		0.0127257	0.0127257	4
																						11.6612	11.6612	11.6671		0.00596491	0.00596491	4
																						11.0465	11.0465	11.0455		-0.000980776	-0.000980776	4
																						10.3636	10.3636	10.3558		-0.00782271	-0.00782271	4
																						9.62021	9.62021	9.60598		-0.0142271	-0.0142271	4
																						8.82861	8.82861	8.80876		-0.0198531	-0.0198531	4
																						8.00522	8.00522	7.98082		-0.0244018	-0.0244018	4
																						7.16941	7.16941	7.14175		-0.0276632	-0.0276632	4
																						6.34175	6.34175	6.3122		-0.0295498	-0.0295498	4
																						5.54202	5.54202	5.51191		-0.0301063	-0.0301063	4
																						4.78737	4.78737	4.75788		-0.0294927	-0.0294927	4
																						4.09103	4.09103	4.06308		-0.0279477	-0.0279477	4
																						3.46165	3.46165	3.4359		-0.0257446	-0.0257446	4
																						2.90332	2.90332	2.88017		-0.0231504	-0.0231504	4
																						2.41619	2.41619	2.39579		-0.0203963	-0.0203963	4
																						11.8923	11.8923	11.8968		0.00444738	0.00444738	4
																						11.3067	11.3067	11.3042		-0.00249153	-0.00249153	4
																						10.6511	10.6511	10.6416		-0.00942504	-0.00942504	4
																						9.93121	9.93121	9.91519		-0.0160239	-0.0160239	4
																						9.15758	9.15758	9.13565		-0.0219357	-0.0219357	4
																						8.345	8.345	8.31817		-0.0268314	-0.0268314	4
																						7.51181	7.51181	7.48136		-0.0304572	-0.0304572	4
																						6.67834	6.67834	6.64566		-0.0326754	-0.0326754	4
																						5.86491	5.86491	5.83142		-0.0334852	-0.0334852	4
																						5.08995	5.08995	5.05694		-0.0330145	-0.0330145	4
																						4.36843	4.36843	4.33694		-0.0314891	-0.0314891	4
																						3.71089	3.71089	3.6817		-0.0291881	-0.0291881	4
																						3.12324	3.12324	3.09685		-0.0263981	-0.0263981	4
																						2.60717	2.60717	2.58379		-0.0233777	-0.0233777	4
																						2.16085	2.16085	2.14051		-0.0203364	-0.0203364	4
																						11.5238	11.5238	11.5196		-0.00427251	-0.00427251	4
																						10.8928	10.8928	10.8816		-0.0111367	-0.0111367	4
																						10.1949	10.1949	10.1771		-0.0177598	-0.0177598	4
																						9.43896	9.43896	9.41517		-0.0237894	-0.0237894	4
																						8.63832	8.63832	8.60944		-0.0288811	-0.0288811	4
																						7.81022	7.81022	7.77747		-0.0327498	-0.0327498	4
																						6.97447	6.97447	6.93925		-0.035217	-0.035217	4
																						6.15164	6.15164	6.1154		-0.0362391	-0.0362391	4
																						5.36103	5.36103	5.32512		-0.0359093	-0.0359093	4
																						4.61899	4.61899	4.58456		-0.0344331	-0.0344331	4
																						3.9377	3.9377	3.90562		-0.0320852	-0.0320852	4
																						3.32472	3.32472	3.29556		-0.0291623	-0.0291623	4
																						2.78315	2.78315	2.75721		-0.0259425	-0.0259425	4
																						2.31233	2.31233	2.28967		-0.0226581	-0.0226581	4
																						1.90871	1.90871	1.88923		-0.0194839	-0.0194839	4
																						11.0942	11.0942	11.0812		-0.0130103	-0.0130103	4
																						10.4161	10.4161	10.3967		-0.0194598	-0.0194598	4
																						9.67682	9.67682	9.65141		-0.0254063	-0.0254063	4
																						8.88826	8.88826	8.85775		-0.0305038	-0.0305038	4
																						8.06658	8.06658	8.03212		-0.034451	-0.034451	4
																						7.23098	7.23098	7.19394		-0.0370408	-0.0370408	4
																						6.40203	6.40203	6.36383		-0.0381944	-0.0381944	4
																						5.59961	5.59961	5.56163		-0.0379715	-0.0379715	4
																						4.84113	4.84113	4.80458		-0.0365522	-0.0365522	4
																						4.14014	4.14014	4.10594		-0.0341985	-0.0341985	4
																						3.50563	3.50563	3.47443		-0.0312068	-0.0312068	4
																						2.94202	2.94202	2.91416		-0.0278645	-0.0278645	4
																						2.44971	2.44971	2.42529		-0.0244186	-0.0244186	4
																						2.02594	2.02594	2.00488		-0.0210599	-0.0210599	4
																						1.66575	1.66575	1.64783		-0.01792	-0.01792	4
																						10.6001	10.6001	10.579		-0.0211634	-0.0211634	4
																						9.87592	9.87592	9.84913		-0.0267917	-0.0267917	4
																						9.09886	9.09886	9.0672		-0.0316665	-0.0316665	4
																						8.2841	8.2841	8.24862		-0.0354864	-0.0354864	4
																						7.45019	7.45019	7.41216		-0.0380304	-0.0380304	4
																						6.61751	6.61751	6.57831		-0.0391956	-0.0391956	4
																						5.80632	5.80632	5.76731		-0.0390125	-0.0390125	4
																						5.03484	5.03484	4.9972		-0.0376344	-0.0376344	4
																						4.31773	4.31773	4.28242		-0.0353032	-0.0353032	4
																						3.66518	3.66518	3.63288		-0.0323043	-0.0323043	4
																						3.0828	3.0828	3.05388		-0.0289231	-0.0289231	4
																						2.57196	2.57196	2.54655		-0.025411	-0.025411	4
																						2.13063	2.13063	2.10867		-0.0219664	-0.0219664	4
																						1.75434	1.75434	1.73561		-0.0187292	-0.0187292	4
																						1.43709	1.43709	1.4213		-0.0157856	-0.0157856	4
																						10.0412	10.0412	10.0132		-0.0279601	-0.0279601	4
																						9.27467	9.27467	9.24233		-0.0323435	-0.0323435	4
																						8.46676	8.46676	8.43097		-0.0357884	-0.0357884	4
																						7.63536	7.63536	7.59729		-0.0380769	-0.0380769	4
																						6.80063	6.80063	6.76153		-0.0390954	-0.0390954	4
																						5.98301	5.98301	5.94416		-0.0388531	-0.0388531	4
																						5.20134	5.20134	5.16386		-0.0374768	-0.0374768	4
																						4.47115	4.47115	4.43597		-0.0351825	-0.0351825	4
																						3.80368	3.80368	3.77144		-0.0322345	-0.0322345	4
																						3.20551	3.20551	3.17661		-0.0289035	-0.0289035	4
																						2.67891	2.67891	2.65347		-0.0254327	-0.0254327	4
																						2.22251	2.22251	2.20049		-0.0220176	-0.0220176	4
																						1.83231	1.83231	1.81351		-0.0187984	-0.0187984	4
																						1.50255	1.50255	1.48669		-0.0158629	-0.0158629	4
																						1.22662	1.22662	1.21336		-0.0132554	-0.0132554	4
																						9.42029	9.42029	9.38778		-0.0325093	-0.0325093	4
																						8.61878	8.61878	8.5835		-0.0352867	-0.0352867	4
																						7.79026	7.79026	7.7532		-0.0370671	-0.0370671	4
																						6.95458	6.95458	6.91684		-0.0377422	-0.0377422	4
																						6.1323	6.1323	6.09499		-0.0373099	-0.0373099	4
																						5.34268	5.34268	5.30681		-0.0358732	-0.0358732	4
																						4.60197	4.60197	4.56835		-0.0336173	-0.0336173	4
																						3.92224	3.92224	3.89147		-0.030775	-0.030775	4
																						3.31094	3.31094	3.28336		-0.0275887	-0.0275887	4
																						2.77109	2.77109	2.74681		-0.0242793	-0.0242793	4
																						2.30192	2.30192	2.2809		-0.0210262	-0.0210262	4
																						1.89985	1.89985	1.88189		-0.0179598	-0.0179598	4
																						1.55938	1.55938	1.54422		-0.0151623	-0.0151623	4
																						1.27399	1.27399	1.26132		-0.0126757	-0.0126757	4
																						1.03681	1.03681	1.02629		-0.0105106	-0.0105106	4
																						8.74439	8.74439	8.7105		-0.0338977	-0.0338977	4
																						7.91878	7.91878	7.88391		-0.0348702	-0.0348702	4
																						7.08286	7.08286	7.0479		-0.0349644	-0.0349644	4
																						6.25721	6.25721	6.22303		-0.0341792	-0.0341792	4
																						5.46141	5.46141	5.42881		-0.0325976	-0.0325976	4
																						4.71227	4.71227	4.6819		-0.0303701	-0.0303701	4
																						4.02255	4.02255	3.99487		-0.0276869	-0.0276869	4
																						3.40042	3.40042	3.37567		-0.0247472	-0.0247472	4
																						2.84953	2.84953	2.8278		-0.0217333	-0.0217333	4
																						2.36966	2.36966	2.35086		-0.0187938	-0.0187938	4
																						1.95758	1.95758	1.94154		-0.0160365	-0.0160365	4
																						1.60803	1.60803	1.5945		-0.0135288	-0.0135288	4
																						1.31461	1.31461	1.30331		-0.0113042	-0.0113042	4
																						1.07045	1.07045	1.06108		-0.00937002	-0.00937002	4
																						0.868761	0.868761	0.861046		-0.00771535	-0.00771535	4
																						8.02469	8.02469	7.99337		-0.0313253	-0.0313253	4
																						7.18894	7.18894	7.15839		-0.030555	-0.030555	4
																						6.36086	6.36086	6.33164		-0.0292188	-0.0292188	4
																						5.56026	5.56026	5.53287		-0.0273851	-0.0273851	4
																						4.80439	4.80439	4.77922		-0.0251656	-0.0251656	4
																						4.10657	4.10657	4.08388		-0.022696	-0.022696	4
																						3.47556	3.47556	3.45544		-0.0201153	-0.0201153	4
																						2.91556	2.91556	2.89801		-0.017549	-0.017549	4
																						2.42678	2.42678	2.41169		-0.015097	-0.015097	4
																						2.00635	2.00635	1.99352		-0.0128298	-0.0128298	4
																						1.6492	1.6492	1.63841		-0.0107891	-0.0107891	4
																						1.34902	1.34902	1.34003		-0.00899246	-0.00899246	4
																						1.09898	1.09898	1.09154		-0.00743911	-0.00743911	4
																						0.892261	0.892261	0.886146		-0.00611588	-0.00611588	4
																						0.722403	0.722403	0.717401		-0.00500222	-0.00500222	4
[truncated: 54 more columns]

## Sheet: Modifier equation
																							Calculated values
		No Inhibitor	[I]1	[I]2	[I]3	[I]4	[I]5	[I]6	[I]7	[I]8	[I]9	[I]10	[I]11	[I]12	[I]13	[I]14	[I]15					Ki	No Inhibitor	[I]1	[I]2	[I]3	[I]4	[I]5	[I]6	[I]7	[I]8	[I]9	[I]10	[I]11	[I]12	[I]13	[I]14	[I]15
		0	0.0439805	0.0549756	0.0687195	0.0858993	0.107374	0.134218	0.167772	0.209715	0.262144	0.32768	0.4096	0.512	0.64	0.8	1	K1	0.100096	V1	15.0081	110.395	0	0.0439805	0.0549756	0.0687195	0.0858993	0.107374	0.134218	0.167772	0.209715	0.262144	0.32768	0.4096	0.512	0.64	0.8	1
[S]1	1	13.6364	13.2295	13.1315	13.0111	12.8637	12.684	12.4663	12.2045	11.8923	11.5238	11.0942	10.6001	10.0412	9.42029	8.74439	8.02469	K2	85.0789	V2	8.01884		13.6425	13.2329	13.1344	13.0132	12.8649	12.6843	12.4655	12.2025	11.8891	11.5195	11.0887	10.5939	10.0347	9.41425	8.73968	8.02238		13.6425	13.2329	13.1344	13.0132	12.8649	12.6843	12.4655	12.2025	11.8891	11.5195
[S]2	0.8	13.3333	12.8503	12.7349	12.5937	12.4214	12.2126	11.9612	11.6612	11.3067	10.8928	10.4161	9.87592	9.27467	8.61878	7.91878	7.18894						13.3391	12.8534	12.7375	12.5955	12.4224	12.2127	11.9604	11.6593	11.3038	10.889	10.4116	9.87113	9.27009	8.61512	7.91689	7.18977		13.3391	12.8534	12.7375	12.5955	12.4224	12.2127	11.9604	11.6593	11.3038	10.889
[S]3	0.64	12.973	12.4058	12.2717	12.108	11.9095	11.6704	11.3846	11.0465	10.6511	10.1949	9.67682	9.09886	8.46676	7.79026	7.08286	6.36086						12.9783	12.4085	12.2738	12.1095	11.9103	11.6703	11.3837	11.0447	10.6485	10.1917	9.67331	9.09541	8.46391	7.7887	7.08333	6.36414		12.9783	12.4085	12.2738	12.1095	11.9103	11.6703	11.3837	11.0447	10.6485	10.1917
[S]4	0.512	12.549	11.8917	11.7379	11.5513	11.3262	11.0568	10.7376	10.3636	9.93121	9.43896	8.88826	8.2841	7.63536	6.95458	6.25721	5.56026						12.5538	11.8939	11.7397	11.5524	11.3267	11.0566	10.7367	10.362	9.92904	9.43642	8.88567	8.28188	7.63404	6.95476	6.25951	5.56528		12.5538	11.8939	11.7397	11.5524	11.3267	11.0566	10.7367	10.362	9.92904	9.43642
[S]5	0.4096	12.0565	11.3059	11.1327	10.9234	10.6727	10.375	10.0254	9.62021	9.15758	8.63832	8.06658	7.45019	6.80063	6.1323	5.46141	4.80439						12.0608	11.3077	11.134	10.9242	10.6729	10.3746	10.0244	9.61874	9.15576	8.63637	8.06482	7.44904	6.80056	6.13382	5.465	4.81048		12.0608	11.3077	11.134	10.9242	10.6729	10.3746	10.0244	9.61874	9.15576	8.63637
[S]6	0.32768	11.4927	10.6502	10.4586	10.2285	9.95471	9.63244	9.25782	8.82861	8.345	7.81022	7.23098	6.61751	5.98301	5.34268	4.71227	4.10657			Sum R2	0.00133173		11.4963	10.6516	10.4595	10.2289	9.95464	9.63189	9.25683	8.82728	8.3435	7.8088	7.22995	6.61724	5.98391	5.34515	4.71666	4.11317		11.4963	10.6516	10.4595	10.2289	9.95464	9.63189	9.25683	8.82728	8.3435	7.8088
[S]7	0.262144	10.858	9.93032	9.72265	9.47497	9.18256	8.84149	8.4492	8.00522	7.51181	6.97447	6.40203	5.80632	5.20134	4.60197	4.02255	3.47556			Sum residuals %	0.100867		10.861	9.93118	9.72313	9.47505	9.18224	8.8408	8.4482	8.00404	7.51062	6.97351	6.40159	5.80672	5.20291	4.60502	4.02731	3.48221		10.861	9.93118	9.72313	9.47505	9.18224	8.8408	8.4482	8.00404	7.51062	6.97351
[S]8	0.209715	10.1568	9.15663	8.93662	8.67604	8.37094	8.01846	7.61752	7.16941	6.67834	6.15164	5.59961	5.03484	4.47115	3.92224	3.40042	2.91556						10.1592	9.15705	8.93672	8.67582	8.3704	8.01766	7.61653	7.16837	6.67742	6.15106	5.59963	5.03572	4.47314	3.92556	3.40522	2.92192		10.1592	9.15705	8.93672	8.67582	8.3704	8.01766	7.61653	7.16837	6.67742	6.15106
[S]9	0.167772	9.39822	8.34402	8.11641	7.84879	7.5381	7.18269	6.78294	6.34175	5.86491	5.36103	4.84113	4.31773	3.80368	3.31094	2.84953	2.42678						9.39994	8.34404	8.11618	7.8483	7.53738	7.18181	6.78198	6.34084	5.86422	5.36075	4.84148	4.3189	3.80587	3.31429	2.85413	2.43266		9.39994	8.34404	8.11618	7.8483	7.53738	7.18181	6.78198	6.34084	5.86422	5.36075
[S]10	0.134218	8.5957	7.51082	7.28108	7.01294	6.70431	6.35474	5.9659	5.54202	5.08995	4.61899	4.14014	3.66518	3.20551	2.77109	2.36966	2.00635						8.59683	7.51051	7.28057	7.01225	6.70348	6.35382	5.96499	5.54123	5.08945	4.61894	4.1407	3.66651	3.20774	2.7743	2.37389	2.01161		8.59683	7.51051	7.28057	7.01225	6.70348	6.35382	5.96499	5.54123	5.08945	4.61894
[S]11	0.107374	7.7667	6.67735	6.45114	6.18906	5.88996	5.55442	5.18518	4.78737	4.36843	3.9377	3.50563	3.0828	2.67891	2.30192	1.95758	1.6492						7.76731	6.67678	6.45043	6.18823	5.88905	5.55349	5.18433	4.7867	4.36808	3.9378	3.5063	3.08416	2.68104	2.30488	1.96137	1.65381		7.76731	6.67678	6.45043	6.18823	5.88905	5.55349	5.18433	4.7867	4.36808	3.9378
[S]12	0.0858993	6.93112	5.86396	5.64661	5.39658	5.11355	4.79894	4.45623	4.09103	3.71089	3.32472	2.94202	2.57196	2.22251	1.89985	1.60803	1.34902						6.93129	5.86321	5.64577	5.39567	5.11261	4.79804	4.45545	4.09047	3.71065	3.32491	2.94273	2.57327	2.22448	1.9025	1.61136	1.35299		6.93129	5.86321	5.64577	5.39567	5.11261	4.79804	4.45545	4.09047	3.71065	3.32491
[S]13	0.0687195	6.1095	5.08906	4.88508	4.652	4.39016	4.10159	3.79018	3.46165	3.12324	2.78315	2.44971	2.13063	1.83231	1.55938	1.31461	1.09898						6.10934	5.0882	4.88417	4.65106	4.38925	4.10075	3.78949	3.46118	3.12309	2.78339	2.45041	2.13185	1.83407	1.5617	1.31747	1.10235		6.10934	5.0882	4.88417	4.65106	4.38925	4.10075	3.78949	3.46118	3.12309	2.78339
[S]14	0.0549756	5.32106	4.36761	4.18035	3.9677	3.7305	3.4711	3.19353	2.90332	2.60717	2.31233	2.02594	1.75434	1.50255	1.27399	1.07045	0.892261						5.32064	4.3667	4.17942	3.96678	3.72963	3.47033	3.19292	2.90293	2.60707	2.31258	2.0266	1.75544	1.5041	1.27598	1.07288	0.895087		5.32064	4.3667	4.17942	3.96678	3.72963	3.47033	3.19292	2.90293	2.60707	2.31258
[S]15	0.0439805	4.58192	3.71015	3.54168	3.35146	3.14061	2.91164	2.66845	2.41619	2.16085	1.90871	1.66575	1.43709	1.22662	1.03681	0.868761	0.722403						4.58135	3.70925	3.54079	3.3506	3.13981	2.91095	2.66792	2.41587	2.16079	1.90896	1.66634	1.43805	1.22794	1.03849	0.870792	0.724751		4.58135	3.70925	3.54079	3.3506	3.13981	2.91095	2.66792	2.41587	2.16079	1.90896
	1	1	1	1	1	1	1	1	1	1	1	1	1	1	1	1	1																					1	1	13.6425	13.2329	13.1344	13.0132	12.8649	12.6843	12.4655	12.2025	11.8891	11.5195
	1	1	1	1	1	1	1	1	1	1	1	1	1	1	1	1	1					13.6364	13.6364	13.6425		0.00617134	0.00617134	5										0.8	0.8	13.3391	12.8534	12.7375	12.5955	12.4224	12.2127	11.9604	11.6593	11.3038	10.889
	1	1	1	1	1	1	1	1	1	1	1	1	1	1	1	1	1					13.3333	13.3333	13.3391		0.00577656	0.00577656	5										0.64	0.64	12.9783	12.4085	12.2738	12.1095	11.9103	11.6703	11.3837	11.0447	10.6485	10.1917
	1	1	1	1	1	1	1	1	1	1	1	1	1	1	1	1	1					12.973	12.973	12.9783		0.00532236	0.00532236	5										0.512	0.512	12.5538	11.8939	11.7397	11.5524	11.3267	11.0566	10.7367	10.362	9.92904	9.43642
	1	1	1	1	1	1	1	1	1	1	1	1	1	1	1	1	1					12.549	12.549	12.5538		0.00480922	0.00480922	5										0.4096	0.4096	12.0608	11.3077	11.134	10.9242	10.6729	10.3746	10.0244	9.61874	9.15576	8.63637
	1	1	1	1	1	1	1	1	1	1	1	1	1	1	1	1	1					12.0565	12.0565	12.0608		0.00424191	0.00424191	5										0.32768	0.32768	11.4963	10.6516	10.4595	10.2289	9.95464	9.63189	9.25683	8.82728	8.3435	7.8088
	1	1	1	1	1	1	1	1	1	1	1	1	1	1	1	1	1					11.4927	11.4927	11.4963		0.00363046	0.00363046	5										0.262144	0.262144	10.861	9.93118	9.72313	9.47505	9.18224	8.8408	8.4482	8.00404	7.51062	6.97351
	1	1	1	1	1	1	1	1	1	1	1	1	1	1	1	1	1					10.858	10.858	10.861		0.00299065	0.00299065	5										0.209715	0.209715	10.1592	9.15705	8.93672	8.67582	8.3704	8.01766	7.61653	7.16837	6.67742	6.15106
	1	1	1	1	1	1	1	1	1	1	1	1	1	1	1	1	1					10.1568	10.1568	10.1592		0.0023436	0.0023436	5										0.167772	0.167772	9.39994	8.34404	8.11618	7.8483	7.53738	7.18181	6.78198	6.34084	5.86422	5.36075
	1	1	1	1	1	1	1	1	1	1	1	1	1	1	1	1	1					9.39822	9.39822	9.39994		0.00171415	0.00171415	5										0.134218	0.134218	8.59683	7.51051	7.28057	7.01225	6.70348	6.35382	5.96499	5.54123	5.08945	4.61894
	1	1	1	1	1	1	1	1	1	1	1	1	1	1	1	1	1					8.5957	8.5957	8.59683		0.00112817	0.00112817	5										0.107374	0.107374	7.76731	6.67678	6.45043	6.18823	5.88905	5.55349	5.18433	4.7867	4.36808	3.9378
	1	1	1	1	1	1	1	1	1	1	1	1	1	1	1	1	1					7.7667	7.7667	7.76731		0.000609091	0.000609091	5										0.0858993	0.0858993	6.93129	5.86321	5.64577	5.39567	5.11261	4.79804	4.45545	4.09047	3.71065	3.32491
	1	1	1	1	1	1	1	1	1	1	1	1	1	1	1	1	1					6.93112	6.93112	6.93129		0.00017456	0.00017456	5										0.0687195	0.0687195	6.10934	5.0882	4.88417	4.65106	4.38925	4.10075	3.78949	3.46118	3.12309	2.78339
	1	1	1	1	1	1	1	1	1	1	1	1	1	1	1	1	1					6.1095	6.1095	6.10934		-0.000165923	-0.000165923	5										0.0549756	0.0549756	5.32064	4.3667	4.17942	3.96678	3.72963	3.47033	3.19292	2.90293	2.60707	2.31258
	1	1	1	1	1	1	1	1	1	1	1	1	1	1	1	1	1					5.32106	5.32106	5.32064		-0.00041176	-0.00041176	5										0.0439805	0.0439805	4.58135	3.70925	3.54079	3.3506	3.13981	2.91095	2.66792	2.41587	2.16079	1.90896
																						4.58192	4.58192	4.58135		-0.000570276	-0.000570276	5
																						13.2295	13.2295	13.2329		0.00344664	0.00344664	5											1	0.0733002	0.0755691	0.0761361	0.0768449	0.0777307	0.0788378	0.0802213	0.0819501	0.0841104	0.0868096
																						12.8503	12.8503	12.8534		0.00309072	0.00309072	5											1.25	0.0749675	0.0778005	0.0785086	0.0793936	0.0804997	0.081882	0.0836095	0.0857682	0.0884656	0.0918359
																						12.4058	12.4058	12.4085		0.00269284	0.00269284	5											1.5625	0.0770517	0.0805899	0.0814742	0.0825795	0.0839609	0.0856872	0.0878447	0.0905408	0.0939096	0.0981188
																						11.8917	11.8917	11.8939		0.00225863	0.00225863	5											1.95312	0.079657	0.0840766	0.0851812	0.0865619	0.0882874	0.0904438	0.0931388	0.0965065	0.100715	0.105972
																						11.3059	11.3059	11.3077		0.00179799	0.00179799	5											2.44141	0.0829135	0.088435	0.089815	0.0915398	0.0936955	0.0963896	0.0997564	0.103964	0.109221	0.115789
																						10.6502	10.6502	10.6516		0.00132528	0.00132528	5											3.05176	0.0869842	0.093883	0.0956072	0.0977623	0.100456	0.103822	0.108028	0.113285	0.119854	0.128061
																						9.93032	9.93032	9.93118		0.000858554	0.000858554	5											3.8147	0.0920726	0.100693	0.102847	0.10554	0.108906	0.113112	0.118368	0.124937	0.133145	0.1434
																						9.15663	9.15663	9.15705		0.000417959	0.000417959	5											4.76837	0.0984331	0.109205	0.111898	0.115263	0.119469	0.124725	0.131293	0.139502	0.149759	0.162574
																						8.34402	8.34402	8.34404		2.32217e-05	2.32217e-05	5											5.96046	0.106384	0.119846	0.123211	0.127416	0.132672	0.139241	0.14745	0.157708	0.170526	0.186541
																						7.51082	7.51082	7.51051		-0.000309153	-0.000309153	5											7.45058	0.116322	0.133147	0.137352	0.142608	0.149176	0.157386	0.167645	0.180465	0.196485	0.2165
																						6.67735	6.67735	6.67678		-0.000568345	-0.000568345	5											9.31323	0.128745	0.149773	0.155028	0.161597	0.169807	0.180067	0.192889	0.208912	0.228934	0.253949
																						5.86396	5.86396	5.86321		-0.00075063	-0.00075063	5											11.6415	0.144273	0.170555	0.177124	0.185334	0.195595	0.208418	0.224444	0.244471	0.269495	0.30076
																						5.08906	5.08906	5.0882		-0.00085937	-0.00085937	5											14.5519	0.163684	0.196533	0.204743	0.215005	0.22783	0.243858	0.263888	0.288919	0.320196	0.359274
																						4.36761	4.36761	4.3667		-0.000903674	-0.000903674	5											18.1899	0.187947	0.229006	0.239268	0.252093	0.268123	0.288157	0.313193	0.344479	0.383572	0.432417
																						3.71015	3.71015	3.70925		-0.000896242	-0.000896242	5											22.7374	0.218276	0.269596	0.282423	0.298454	0.31849	0.343531	0.374824	0.413929	0.462793	0.523845
																						13.1315	13.1315	13.1344		0.0028402	0.0028402	5
																						12.7349	12.7349	12.7375		0.00250764	0.00250764	5												13.6364	13.2295	13.1315	13.0111	12.8637	12.684	12.4663	12.2045	11.8923	11.5238
																						12.2717	12.2717	12.2738		0.00213862	0.00213862	5												13.3333	12.8503	12.7349	12.5937	12.4214	12.2126	11.9612	11.6612	11.3067	10.8928
																						11.7379	11.7379	11.7397		0.00173949	0.00173949	5												12.973	12.4058	12.2717	12.108	11.9095	11.6704	11.3846	11.0465	10.6511	10.1949
																						11.1327	11.1327	11.134		0.00132058	0.00132058	5												12.549	11.8917	11.7379	11.5513	11.3262	11.0568	10.7376	10.3636	9.93121	9.43896
																						10.4586	10.4586	10.4595		0.000896179	0.000896179	5												12.0565	11.3059	11.1327	10.9234	10.6727	10.375	10.0254	9.62021	9.15758	8.63832
																						9.72265	9.72265	9.72313		0.000483585	0.000483585	5												11.4927	10.6502	10.4586	10.2285	9.95471	9.63244	9.25782	8.82861	8.345	7.81022
																						8.93662	8.93662	8.93672		0.00010136	0.00010136	5												10.858	9.93032	9.72265	9.47497	9.18256	8.84149	8.4492	8.00522	7.51181	6.97447
																						8.11641	8.11641	8.11618		-0.000233107	-0.000233107	5												10.1568	9.15663	8.93662	8.67604	8.37094	8.01846	7.61752	7.16941	6.67834	6.15164
																						7.28108	7.28108	7.28057		-0.000506168	-0.000506168	5												9.39822	8.34402	8.11641	7.84879	7.5381	7.18269	6.78294	6.34175	5.86491	5.36103
																						6.45114	6.45114	6.45043		-0.000709942	-0.000709942	5												8.5957	7.51082	7.28108	7.01294	6.70431	6.35474	5.9659	5.54202	5.08995	4.61899
																						5.64661	5.64661	5.64577		-0.000843243	-0.000843243	5												7.7667	6.67735	6.45114	6.18906	5.88996	5.55442	5.18518	4.78737	4.36843	3.9377
																						4.88508	4.88508	4.88417		-0.000911168	-0.000911168	5												6.93112	5.86396	5.64661	5.39658	5.11355	4.79894	4.45623	4.09103	3.71089	3.32472
																						4.18035	4.18035	4.17942		-0.000923561	-0.000923561	5												6.1095	5.08906	4.88508	4.652	4.39016	4.10159	3.79018	3.46165	3.12324	2.78315
																						3.54168	3.54168	3.54079		-0.000892894	-0.000892894	5												5.32106	4.36761	4.18035	3.9677	3.7305	3.4711	3.19353	2.90332	2.60717	2.31233
																						13.0111	13.0111	13.0132		0.00212098	0.00212098	5												4.58192	3.71015	3.54168	3.35146	3.14061	2.91164	2.66845	2.41619	2.16085	1.90871
																						12.5937	12.5937	12.5955		0.00182392	0.00182392	5
																						12.108	12.108	12.1095		0.00149748	0.00149748	5												1/s	0	0.0439805	0.0549756	0.0687195	0.0858993	0.107374	0.134218	0.167772	0.209715
																						11.5513	11.5513	11.5524		0.0011485	0.0011485	5											1	1	0.0733002	0.0755691	0.0761361	0.0768449	0.0777307	0.0788378	0.0802213	0.0819501	0.0841104
																						10.9234	10.9234	10.9242		0.000787367	0.000787367	5											2	1.25	0.0749675	0.0778005	0.0785086	0.0793936	0.0804997	0.081882	0.0836095	0.0857682	0.0884656
																						10.2285	10.2285	10.2289		0.000427699	0.000427699	5											3	1.5625	0.0770517	0.0805899	0.0814742	0.0825795	0.0839609	0.0856872	0.0878447	0.0905408	0.0939096
																						9.47497	9.47497	9.47505		8.52823e-05	8.52823e-05	5											4	1.95312	0.079657	0.0840766	0.0851812	0.0865619	0.0882874	0.0904438	0.0931388	0.0965065	0.100715
																						8.67604	8.67604	8.67582		-0.000223744	-0.000223744	5											5	2.44141	0.0829135	0.088435	0.089815	0.0915398	0.0936955	0.0963896	0.0997564	0.103964	0.109221
																						7.84879	7.84879	7.8483		-0.000485129	-0.000485129	5											6	3.05176	0.0869842	0.093883	0.0956072	0.0977623	0.100456	0.103822	0.108028	0.113285	0.119854
																						7.01294	7.01294	7.01225		-0.000688682	-0.000688682	5											7	3.8147	0.0920726	0.100693	0.102847	0.10554	0.108906	0.113112	0.118368	0.124937	0.133145
																						6.18906	6.18906	6.18823		-0.000829767	-0.000829767	5											8	4.76837	0.0984331	0.109205	0.111898	0.115263	0.119469	0.124725	0.131293	0.139502	0.149759
																						5.39658	5.39658	5.39567		-0.000909697	-0.000909697	5											9	5.96046	0.106384	0.119846	0.123211	0.127416	0.132672	0.139241	0.14745	0.157708	0.170526
																						4.652	4.652	4.65106		-0.000934963	-0.000934963	5											10	7.45058	0.116322	0.133147	0.137352	0.142608	0.149176	0.157386	0.167645	0.180465	0.196485
																						3.9677	3.9677	3.96678		-0.000915613	-0.000915613	5											11	9.31323	0.128745	0.149773	0.155028	0.161597	0.169807	0.180067	0.192889	0.208912	0.228934
																						3.35146	3.35146	3.3506		-0.000863297	-0.000863297	5											12	11.6415	0.144273	0.170555	0.177124	0.185334	0.195595	0.208418	0.224444	0.244471	0.269495
																						12.8637	12.8637	12.8649		0.0012798	0.0012798	5											13	14.5519	0.163684	0.196533	0.204743	0.215005	0.22783	0.243858	0.263888	0.288919	0.320196
																						12.4214	12.4214	12.4224		0.00103586	0.00103586	5											14	18.1899	0.187947	0.229006	0.239268	0.252093	0.268123	0.288157	0.313193	0.344479	0.383572
																						11.9095	11.9095	11.9103		0.000771336	0.000771336	5											15	22.7374	0.218276	0.269596	0.282423	0.298454	0.31849	0.343531	0.374824	0.413929	0.462793
																						11.3262	11.3262	11.3267		0.000493098	0.000493098	5
																						10.6727	10.6727	10.6729		0.000210848	0.000210848	5
																						9.95471	9.95471	9.95464		-6.34003e-05	-6.34003e-05	5
																						9.18256	9.18256	9.18224		-0.000316467	-0.000316467	5
																						8.37094	8.37094	8.3704		-0.000535687	-0.000535687	5
																						7.5381	7.5381	7.53738		-0.000710795	-0.000710795	5
																						6.70431	6.70431	6.70348		-0.000835532	-0.000835532	5
																						5.88996	5.88996	5.88905		-0.000908525	-0.000908525	5
																						5.11355	5.11355	5.11261		-0.00093318	-0.00093318	5
																						4.39016	4.39016	4.38925		-0.000916681	-0.000916681	5
																						3.7305	3.7305	3.72963		-0.000868446	-0.000868446	5
																						3.14061	3.14061	3.13981		-0.000798501	-0.000798501	5
																						12.684	12.684	12.6843		0.000313531	0.000313531	5
																						12.2126	12.2126	12.2127		0.000147657	0.000147657	5
																						11.6704	11.6704	11.6703		-2.83911e-05	-2.83911e-05	5
																						11.0568	11.0568	11.0566		-0.000208623	-0.000208623	5
																						10.375	10.375	10.3746		-0.00038524	-0.00038524	5
																						9.63244	9.63244	9.63189		-0.000549236	-0.000549236	5
																						8.84149	8.84149	8.8408		-0.000691437	-0.000691437	5
																						8.01846	8.01846	8.01766		-0.000803819	-0.000803819	5
																						7.18269	7.18269	7.18181		-0.000880805	-0.000880805	5
																						6.35474	6.35474	6.35382		-0.000920173	-0.000920173	5
																						5.55442	5.55442	5.55349		-0.000923325	-0.000923325	5
																						4.79894	4.79894	4.79804		-0.000894821	-0.000894821	5
																						4.10159	4.10159	4.10075		-0.000841379	-0.000841379	5
																						3.4711	3.4711	3.47033		-0.000770641	-0.000770641	5
																						2.91164	2.91164	2.91095		-0.000690046	-0.000690046	5
																						12.4663	12.4663	12.4655		-0.000770559	-0.000770559	5
																						11.9612	11.9612	11.9604		-0.000824041	-0.000824041	5
																						11.3846	11.3846	11.3837		-0.000876347	-0.000876347	5
																						10.7376	10.7376	10.7367		-0.00092394	-0.00092394	5
																						10.0254	10.0254	10.0244		-0.000962755	-0.000962755	5
																						9.25782	9.25782	9.25683		-0.000988662	-0.000988662	5
																						8.4492	8.4492	8.4482		-0.000998085	-0.000998085	5
																						7.61752	7.61752	7.61653		-0.000988651	-0.000988651	5
																						6.78294	6.78294	6.78198		-0.000959688	-0.000959688	5
																						5.9659	5.9659	5.96499		-0.000912415	-0.000912415	5
																						5.18518	5.18518	5.18433		-0.000849757	-0.000849757	5
																						4.45623	4.45623	4.45545		-0.000775828	-0.000775828	5
																						3.79018	3.79018	3.78949		-0.000695253	-0.000695253	5
																						3.19353	3.19353	3.19292		-0.000612514	-0.000612514	5
																						2.66845	2.66845	2.66792		-0.000531443	-0.000531443	5
																						12.2045	12.2045	12.2025		-0.00194909	-0.00194909	5
																						11.6612	11.6612	11.6593		-0.00184459	-0.00184459	5
																						11.0465	11.0465	11.0447		-0.00172835	-0.00172835	5
																						10.3636	10.3636	10.362		-0.0016017	-0.0016017	5
																						9.62021	9.62021	9.61874		-0.0014668	-0.0014668	5
																						8.82861	8.82861	8.82728		-0.00132654	-0.00132654	5
																						8.00522	8.00522	8.00404		-0.00118438	-0.00118438	5
																						7.16941	7.16941	7.16837		-0.00104395	-0.00104395	5
																						6.34175	6.34175	6.34084		-0.00090874	-0.00090874	5
																						5.54202	5.54202	5.54123		-0.000781738	-0.000781738	5
																						4.78737	4.78737	4.7867		-0.000665179	-0.000665179	5
																						4.09103	4.09103	4.09047		-0.000560454	-0.000560454	5
																						3.46165	3.46165	3.46118		-0.000468133	-0.000468133	5
																						2.90332	2.90332	2.90293		-0.000388092	-0.000388092	5
																						2.41619	2.41619	2.41587		-0.000319682	-0.000319682	5
																						11.8923	11.8923	11.8891		-0.00317562	-0.00317562	5
																						11.3067	11.3067	11.3038		-0.00285533	-0.00285533	5
																						10.6511	10.6511	10.6485		-0.00251689	-0.00251689	5
																						9.93121	9.93121	9.92904		-0.00216981	-0.00216981	5
																						9.15758	9.15758	9.15576		-0.00182539	-0.00182539	5
																						8.345	8.345	8.3435		-0.00149553	-0.00149553	5
																						7.51181	7.51181	7.51062		-0.00119126	-0.00119126	5
																						6.67834	6.67834	6.67742		-0.000921258	-0.000921258	5
																						5.86491	5.86491	5.86422		-0.000690921	-0.000690921	5
																						5.08995	5.08995	5.08945		-0.000501953	-0.000501953	5
																						4.36843	4.36843	4.36808		-0.000352748	-0.000352748	5
																						3.71089	3.71089	3.71065		-0.000239227	-0.000239227	5
																						3.12324	3.12324	3.12309		-0.000155892	-0.000155892	5
																						2.60717	2.60717	2.60707		-9.68109e-05	-9.68109e-05	5
																						2.16085	2.16085	2.16079		-5.63531e-05	-5.63531e-05	5
																						11.5238	11.5238	11.5195		-0.00437325	-0.00437325	5
																						10.8928	10.8928	10.889		-0.00376822	-0.00376822	5
																						10.1949	10.1949	10.1917		-0.00314844	-0.00314844	5
																						9.43896	9.43896	9.43642		-0.00253553	-0.00253553	5
																						8.63832	8.63832	8.63637		-0.00195261	-0.00195261	5
																						7.81022	7.81022	7.8088		-0.0014214	-0.0014214	5
																						6.97447	6.97447	6.97351		-0.000959219	-0.000959219	5
																						6.15164	6.15164	6.15106		-0.000576759	-0.000576759	5
																						5.36103	5.36103	5.36075		-0.000277123	-0.000277123	5
																						4.61899	4.61899	4.61894		-5.63892e-05	-5.63892e-05	5
																						3.9377	3.9377	3.9378		9.46865e-05	9.46865e-05	5
																						3.32472	3.32472	3.32491		0.000188405	0.000188405	5
																						2.78315	2.78315	2.78339		0.000237934	0.000237934	5
																						2.31233	2.31233	2.31258		0.000255627	0.000255627	5
																						1.90871	1.90871	1.90896		0.000252013	0.000252013	5
																						11.0942	11.0942	11.0887		-0.00542832	-0.00542832	5
																						10.4161	10.4161	10.4116		-0.00446313	-0.00446313	5
																						9.67682	9.67682	9.67331		-0.00350468	-0.00350468	5
																						8.88826	8.88826	8.88567		-0.00259033	-0.00259033	5
																						8.06658	8.06658	8.06482		-0.00175618	-0.00175618	5
																						7.23098	7.23098	7.22995		-0.00103208	-0.00103208	5
																						6.40203	6.40203	6.40159		-0.000437473	-0.000437473	5
																						5.59961	5.59961	5.59963		2.06745e-05	2.06745e-05	5
																						4.84113	4.84113	4.84148		0.000347509	0.000347509	5
																						4.14014	4.14014	4.1407		0.000557763	0.000557763	5
																						3.50563	3.50563	3.5063		0.000672019	0.000672019	5
																						2.94202	2.94202	2.94273		0.000712887	0.000712887	5
																						2.44971	2.44971	2.45041		0.000701911	0.000701911	5
																						2.02594	2.02594	2.0266		0.000657604	0.000657604	5
																						1.66575	1.66575	1.66634		0.000594584	0.000594584	5
																						10.6001	10.6001	10.5939		-0.00618757	-0.00618757	5
																						9.87592	9.87592	9.87113		-0.00479014	-0.00479014	5
																						9.09886	9.09886	9.09541		-0.00344953	-0.00344953	5
																						8.2841	8.2841	8.28188		-0.00222044	-0.00222044	5
																						7.45019	7.45019	7.44904		-0.00114971	-0.00114971	5
																						6.61751	6.61751	6.61724		-0.000269634	-0.000269634	5
																						5.80632	5.80632	5.80672		0.000405991	0.000405991	5
																						5.03484	5.03484	5.03572		0.000882079	0.000882079	5
																						4.31773	4.31773	4.3189		0.00117904	0.00117904	5
																						3.66518	3.66518	3.66651		0.00132734	0.00132734	5
																						3.0828	3.0828	3.08416		0.00136155	0.00136155	5
																						2.57196	2.57196	2.57327		0.00131535	0.00131535	5
																						2.13063	2.13063	2.13185		0.00121806	0.00121806	5
																						1.75434	1.75434	1.75544		0.00109311	0.00109311	5
																						1.43709	1.43709	1.43805		0.000957709	0.000957709	5
																						10.0412	10.0412	10.0347		-0.00646208	-0.00646208	5
																						9.27467	9.27467	9.27009		-0.00457949	-0.00457949	5
																						8.46676	8.46676	8.46391		-0.0028434	-0.0028434	5
																						7.63536	7.63536	7.63404		-0.00132288	-0.00132288	5
																						6.80063	6.80063	6.80056		-6.7845e-05	-6.7845e-05	5
																						5.98301	5.98301	5.98391		0.000897494	0.000897494	5
																						5.20134	5.20134	5.20291		0.00157603	0.00157603	5
																						4.47115	4.47115	4.47314		0.00199399	0.00199399	5
																						3.80368	3.80368	3.80587		0.00219354	0.00219354	5
																						3.20551	3.20551	3.20774		0.00222419	0.00222419	5
																						2.67891	2.67891	2.68104		0.00213521	0.00213521	5
																						2.22251	2.22251	2.22448		0.00197023	0.00197023	5
																						1.83231	1.83231	1.83407		0.00176445	0.00176445	5
																						1.50255	1.50255	1.5041		0.00154404	0.00154404	5
																						1.22662	1.22662	1.22794		0.00132684	0.00132684	5
																						9.42029	9.42029	9.41425		-0.00604074	-0.00604074	5
																						8.61878	8.61878	8.61512		-0.00366035	-0.00366035	5
																						7.79026	7.79026	7.7887		-0.00156385	-0.00156385	5
																						6.95458	6.95458	6.95476		0.000175554	0.000175554	5
																						6.1323	6.1323	6.13382		0.00151901	0.00151901	5
																						5.34268	5.34268	5.34515		0.00246526	0.00246526	5
																						4.60197	4.60197	4.60502		0.00304647	0.00304647	5
																						3.92224	3.92224	3.92556		0.00331868	0.00331868	5
																						3.31094	3.31094	3.31429		0.00334989	0.00334989	5
																						2.77109	2.77109	2.7743		0.00320918	0.00320918	5
																						2.30192	2.30192	2.30488		0.00295866	0.00295866	5
																						1.89985	1.89985	1.9025		0.00264904	0.00264904	5
																						1.55938	1.55938	1.5617		0.00231832	0.00231832	5
																						1.27399	1.27399	1.27598		0.00199267	0.00199267	5
																						1.03681	1.03681	1.03849		0.00168841	0.00168841	5
																						8.74439	8.74439	8.73968		-0.00471468	-0.00471468	5
																						7.91878	7.91878	7.91689		-0.00188719	-0.00188719	5
																						7.08286	7.08286	7.08333		0.00047079	0.00047079	5
																						6.25721	6.25721	6.25951		0.00230075	0.00230075	5
																						5.46141	5.46141	5.465		0.00359471	0.00359471	5
																						4.71227	4.71227	4.71666		0.00439103	0.00439103	5
																						4.02255	4.02255	4.02731		0.00476224	0.00476224	5
																						3.40042	3.40042	3.40522		0.00479918	0.00479918	5
																						2.84953	2.84953	2.85413		0.00459588	0.00459588	5
																						2.36966	2.36966	2.37389		0.00423801	0.00423801	5
																						1.95758	1.95758	1.96137		0.0037963	0.0037963	5
																						1.60803	1.60803	1.61136		0.00332423	0.00332423	5
																						1.31461	1.31461	1.31747		0.00285892	0.00285892	5
																						1.07045	1.07045	1.07288		0.00242367	0.00242367	5
																						0.868761	0.868761	0.870792		0.00203121	0.00203121	5
																						8.02469	8.02469	8.02238		-0.00231067	-0.00231067	5
																						7.18894	7.18894	7.18977		0.000831053	0.000831053	5
																						6.36086	6.36086	6.36414		0.00328072	0.00328072	5
																						5.56026	5.56026	5.56528		0.00502066	0.00502066	5
																						4.80439	4.80439	4.81048		0.00609574	0.00609574	5
																						4.10657	4.10657	4.11317		0.00659827	0.00659827	5
																						3.47556	3.47556	3.48221		0.00664725	0.00664725	5
																						2.91556	2.91556	2.92192		0.00636794	0.00636794	5
																						2.42678	2.42678	2.43266		0.00587588	0.00587588	5
																						2.00635	2.00635	2.01161		0.00526733	0.00526733	5
																						1.6492	1.6492	1.65381		0.00461569	0.00461569	5
																						1.34902	1.34902	1.35299		0.00397226	0.00397226	5
																						1.09898	1.09898	1.10235		0.00336952	0.00336952	5
																						0.892261	0.892261	0.895087		0.00282533	0.00282533	5
																						0.722403	0.722403	0.724751		0.00234712	0.00234712	5
[truncated: 54 more columns]
