# Supplementary material for: Comparing enzyme activity modifier equations through the development of global data fitting templates in Excel
Source: PeerJ. 2018 Dec 14;6:e6082. doi: 10.7717/peerj.6082 (PMC6296338; doi:10.7717/peerj.6082)
Supplement: Supplemental Information 24 [file peerj-06-6082-s024.xlsx]

## Sheet: Raw data and fitting summary
		No Inhibitor	[I]1	[I]2	[I]3	[I]4	[I]5	[I]6	[I]7	[I]8	[I]9	[I]10	[I]11	[I]12	[I]13	[I]14	[I]15
		0	0.0439805	0.0549756	0.0687195	0.0858993	0.107374	0.134218	0.167772	0.209715	0.262144	0.32768	0.4096	0.512	0.64	0.8	1
[S]1	1	13.6364	10.4289	9.8497	9.2103	8.51903	7.78834	7.03418	6.27469	5.52854	4.8131	4.14294	3.52877	2.9771	2.49042	2.06787	1.70604
[S]2	0.8	13.3333	10.2507	9.69062	9.07106	8.39977	7.68854	6.95267	6.20975	5.47806	4.7748	4.11453	3.50814	2.9624	2.48013	2.06077	1.7012
[S]3	0.64	12.973	10.0364	9.49885	8.90281	8.2553	7.56733	6.8534	6.13044	5.41625	4.72777	4.07956	3.48269	2.94423	2.46738	2.05196	1.69519
[S]4	0.512	12.549	9.78076	9.26955	8.70108	8.08156	7.42109	6.73323	6.03411	5.34092	4.67027	4.03668	3.45138	2.92183	2.45163	2.04105	1.68774
[S]5	0.4096	12.0565	9.47896	8.99804	8.46142	7.87441	7.24604	6.58882	5.91787	5.24965	4.60033	3.98432	3.41304	2.8943	2.43222	2.02758	1.67852
[S]6	0.32768	11.4927	9.12694	8.68023	8.17979	7.62994	7.03852	6.41678	5.77872	5.13986	4.5158	3.92076	3.36629	2.86061	2.40838	2.01099	1.66713
[S]7	0.262144	10.858	8.72204	8.3132	7.85307	7.3449	6.79525	6.21398	5.61372	5.00891	4.41441	3.8441	3.30962	2.81959	2.37924	1.99063	1.65312
[S]8	0.209715	10.1568	8.26379	7.89587	7.47962	7.01721	6.51383	5.97781	5.42027	4.85432	4.2939	3.75239	3.24142	2.76993	2.34378	1.96575	1.63592
[S]9	0.167772	9.39822	7.75451	7.42966	7.05996	6.64655	6.19322	5.7067	5.19642	4.674	4.1522	3.64373	3.16001	2.71027	2.30092	1.93551	1.61493
[S]10	0.134218	8.5957	7.19988	6.91899	6.59727	6.23487	5.83428	5.40054	4.94134	4.46661	3.98772	3.51644	3.06383	2.63921	2.2495	1.899	1.58943
[S]11	0.107374	7.7667	6.609	6.37156	6.09772	5.78684	5.44015	5.06113	4.65567	4.23189	3.79957	3.36932	2.95154	2.55546	2.18838	1.85525	1.55866
[S]12	0.0858993	6.93112	5.99409	5.79813	5.57048	5.30989	5.01654	4.69249	4.3419	3.97104	3.58796	3.20187	2.82224	2.45796	2.11648	1.80332	1.52184
[S]13	0.0687195	6.1095	5.3696	5.21181	5.02714	4.81393	4.57157	4.30091	4.00454	3.68697	3.35444	3.01459	2.67572	2.34608	2.033	1.74236	1.4782
[S]14	0.0549756	5.32106	4.75089	4.62695	4.48082	4.31065	4.11529	3.89465	3.65004	3.38434	3.10207	2.8092	2.51266	2.21977	1.93747	1.67171	1.42704
[S]15	0.0439805	4.58192	4.15277	4.05775	3.94493	3.81243	3.65881	3.48337	3.28638	3.06941	2.83542	2.58873	2.33481	2.07981	1.82998	1.59108	1.36786
		Direct linear plot Km, Vmax estimates
							0.679231	1	13.6364	1	1	1	13.6364	1	13.6364
		Km	0.1				0.677742	0.8	13.3333	1	1	0.8	13.3333	0.8	13.3333
		Vmax	15					0.64	12.973	1	1	0.64	12.973	0.64	12.973
								0.512	12.549	1	1	0.512	12.549	0.512	12.549
	Ki estimate based on linear decrease in activity							0.4096	12.0565	1	1	0.4096	12.0565	0.4096	12.0565
								0.32768	11.4927	1	1	0.32768	11.4927	0.32768	11.4927
		Ki	0.679231					0.262144	10.858	1	1	0.262144	10.858	0.262144	10.858
								0.209715	10.1568	1	1	0.209715	10.1568	0.209715	10.1568
								0.167772	9.39822	1	1	0.167772	9.39822	0.167772	9.39822
								0.134218	8.5957	1	1	0.134218	8.5957	0.134218	8.5957
								0.107374	7.7667	1	1	0.107374	7.7667	0.107374	7.7667
								0.0858993	6.93112	1	1	0.0858993	6.93112	0.0858993	6.93112
								0.0687195	6.1095	1	1	0.0687195	6.1095	0.0687195	6.1095
								0.0549756	5.32106	1	1	0.0549756	5.32106	0.0549756	5.32106
								0.0439805	4.58192	1	1	0.0439805	4.58192	0.0439805	4.58192
			Km	Km2	Vmax	Vmax2	Ki	b	RSS	RSE	n	k	BIC
		Partial Non-competitive	0.0617568		13.4243	0.10871	0.177719		21.6578	0.302936	240	4	-241.182
		Partial Competitive	0.0126273	10393	9.9468		0.0103754		416.416	1.32834	240	4	66.9568
		Partial Uncompetitive	0.0913869		15.4863	0	0.527602		682.257	1.70027	240	4	118.418
		Partial Mixed Non-competitive	0.099997	2.33296e-06	14.9998		0.130004	0	1.45965e-07	2.49225e-05	240	5	-2199.93
		Modifier equation	0.0999976	4.56839e-07	14.9999	0	0.130002		6.12764e-08	1.61478e-05	240	5	-2290.4
													Residual distribution
													Partial Non-competitive	Partial Competitive	Partial Uncompetitive	Partial Mixed Non-competitive	Modifier equation
												Minimum value	-0.992896	-3.81245	-5.8416	-0.000134206	-8.69061e-05
												First quartile	-0.210239	-1.09768	-0.68948	-6.49353e-06	-2.72858e-06
												Median value	0.0031035	-0.602466	0.459181	5.02938e-06	1.95934e-06
					Partial Non-competitive	Partial Competitive	Partial Uncompetitive	Partial Mixed Non-competitive	Modifier equation			Third quartile	0.171378	0.49864	1.61306	1.95961e-05	3.75817e-06
				Q1	-0.210239	-1.09768	-0.68948	-6.49353e-06	-2.72858e-06			Maximum value	1.00179	3.14698	2.35293	3.74481e-05	3.60045e-05
				Min	-0.992896	-3.81245	-5.8416	-0.000134206	-8.69061e-05
				Median	0.0031035	-0.602466	0.459181	5.02938e-06	1.95934e-06
				Max	1.00179	3.14698	2.35293	3.74481e-05	3.60045e-05
				Q3	0.171378	0.49864	1.61306	1.95961e-05	3.75817e-06
	Partial Non-competitive
	Km	0.0617568
	Vmax	13.4243
	bVmax	0.10871
	Ki	0.177719
	RSS	21.6578
	Partial Competitive
	Km	0.0126273
	Km2	10393
	Vmax	9.9468
	Ki	0.0103754
	RSS	416.416
	Partial Uncompetitive
	Km	0.0913869
	Vmax	15.4863
	Vmax2	0
	Ki	0.527602
	RSS	682.257
	Partial Mixed Non-competitive
	Km	0.099997
	Km2	2.33296e-06
	Vmax	14.9998
	Ki	0.130004
	b	0
	RSS	1.45965e-07
	Modifier equation
	Km	0.0999976
	Km2	4.56839e-07
	Vmax	14.9999
	Vmax2	0
	Kx	0.130002
	RSS	6.12764e-08

## Sheet: modified direct linear plot
Km/Vmax direct plot
									Intercept points x-axis																				Intercept points x-axis
										Line 1	Line 2	Line 3	Line 4	Line 5	Line 6	Line 7	Line 8	Line 9	Line 10	Line 11	Line 12	Line 13	Line 14	Line 15						Line 1	Line 2	Line 3	Line 4	Line 5	Line 6	Line 7	Line 8	Line 9	Line 10	Line 11	Line 12	Line 13	Line 14	Line 15
			x-intercept	y-interecept					Line 1																				Line 1
[Substrate]		v	[Substrate]/v	1/v					Line 2	0.00666667																			Line 2	0.00666667
1		13.6364	0.0733333	0.0733333					Line 3	0.00666667	0.00666667																		Line 3	0.00666667	0.00666667
0.8		13.3333	0.06	0.075					Line 4	0.00666667	0.00666667	0.00666667																	Line 4	0.00666667	0.00666667	0.00666667
0.64		12.973	0.0493333	0.0770833					Line 5	0.00666667	0.00666667	0.00666667	0.00666667																Line 5	0.00666667	0.00666667	0.00666667	0.00666667
0.512		12.549	0.0408	0.0796875					Line 6	0.00666667	0.00666667	0.00666667	0.00666667	0.00666667															Line 6	0.00666667	0.00666667	0.00666667	0.00666667	0.00666667
0.4096		12.0565	0.0339733	0.0829427					Line 7	0.00666667	0.00666667	0.00666667	0.00666667	0.00666667	0.00666667														Line 7	0.00666667	0.00666667	0.00666667	0.00666667	0.00666667	0.00666667
0.32768		11.4927	0.028512	0.0870117					Line 8	0.00666667	0.00666667	0.00666667	0.00666667	0.00666667	0.00666667	0.00666667													Line 8	0.00666667	0.00666667	0.00666667	0.00666667	0.00666667	0.00666667	0.00666667
0.262144		10.858	0.0241429	0.092098					Line 9	0.00666667	0.00666667	0.00666667	0.00666667	0.00666667	0.00666667	0.00666667	0.00666667												Line 9	0.00666667	0.00666667	0.00666667	0.00666667	0.00666667	0.00666667	0.00666667	0.00666667
0.209715		10.1568	0.0206477	0.0984558					Line 10	0.00666667	0.00666667	0.00666667	0.00666667	0.00666667	0.00666667	0.00666667	0.00666667	0.00666667											Line 10	0.00666667	0.00666667	0.00666667	0.00666667	0.00666667	0.00666667	0.00666667	0.00666667	0.00666667
0.167772		9.39822	0.0178515	0.106403					Line 11	0.00666667	0.00666667	0.00666667	0.00666667	0.00666667	0.00666667	0.00666667	0.00666667	0.00666667	0.00666667										Line 11	0.00666667	0.00666667	0.00666667	0.00666667	0.00666667	0.00666667	0.00666667	0.00666667	0.00666667	0.00666667
0.134218		8.5957	0.0156145	0.116337					Line 12	0.00666667	0.00666667	0.00666667	0.00666667	0.00666667	0.00666667	0.00666667	0.00666667	0.00666667	0.00666667	0.00666667									Line 12	0.00666667	0.00666667	0.00666667	0.00666667	0.00666667	0.00666667	0.00666667	0.00666667	0.00666667	0.00666667	0.00666667
0.107374		7.7667	0.0138249	0.128755					Line 13	0.00666667	0.00666667	0.00666667	0.00666667	0.00666667	0.00666667	0.00666667	0.00666667	0.00666667	0.00666667	0.00666667	0.00666667								Line 13	0.00666667	0.00666667	0.00666667	0.00666667	0.00666667	0.00666667	0.00666667	0.00666667	0.00666667	0.00666667	0.00666667	0.00666667
0.0858993		6.93112	0.0123933	0.144277					Line 14	0.00666667	0.00666667	0.00666667	0.00666667	0.00666667	0.00666667	0.00666667	0.00666667	0.00666667	0.00666667	0.00666667	0.00666667	0.00666667							Line 14	0.00666667	0.00666667	0.00666667	0.00666667	0.00666667	0.00666667	0.00666667	0.00666667	0.00666667	0.00666667	0.00666667	0.00666667	0.00666667
0.0687195		6.1095	0.011248	0.163679					Line 15	0.00666667	0.00666667	0.00666667	0.00666667	0.00666667	0.00666667	0.00666667	0.00666667	0.00666667	0.00666667	0.00666667	0.00666667	0.00666667	0.00666667						Line 15	0.00666667	0.00666667	0.00666667	0.00666667	0.00666667	0.00666667	0.00666667	0.00666667	0.00666667	0.00666667	0.00666667	0.00666667	0.00666667	0.00666667
0.0549756		5.32106	0.0103317	0.187933
0.0439805		4.58192	0.0095987	0.218249
																														Km/Vmax (x-axis):	0.00666667		Km:	0.1
																														Standard dev:	1.6544e-17
Line 1	x	y
	0	0.0733333		Slope:	-1
	0.0733333	0		y-intercept:	0.0733333				1/Intercept points y-axis																				1/Intercept points y-axis
										Line 1	Line 2	Line 3	Line 4	Line 5	Line 6	Line 7	Line 8	Line 9	Line 10	Line 11	Line 12	Line 13	Line 14	Line 15						Line 1	Line 2	Line 3	Line 4	Line 5	Line 6	Line 7	Line 8	Line 9	Line 10	Line 11	Line 12	Line 13	Line 14	Line 15
Line 2	x	y							Line 1																				Line 1
	0	0.075		Slope:	-1.25				Line 2	15																			Line 2	15
	0.06	0		y-intercept:	0.075				Line 3	15	15																		Line 3	15	15
									Line 4	15	15	15																	Line 4	15	15	15
Line 3	x	y							Line 5	15	15	15	15																Line 5	15	15	15	15
	0	0.0770833		Slope:	-1.5625				Line 6	15	15	15	15	15															Line 6	15	15	15	15	15
	0.0493333	0		y-intercept:	0.0770833				Line 7	15	15	15	15	15	15														Line 7	15	15	15	15	15	15
									Line 8	15	15	15	15	15	15	15													Line 8	15	15	15	15	15	15	15
Line 4	x	y							Line 9	15	15	15	15	15	15	15	15												Line 9	15	15	15	15	15	15	15	15
	0	0.0796875		Slope:	-1.95312				Line 10	15	15	15	15	15	15	15	15	15											Line 10	15	15	15	15	15	15	15	15	15
	0.0408	0		y-intercept:	0.0796875				Line 11	15	15	15	15	15	15	15	15	15	15										Line 11	15	15	15	15	15	15	15	15	15	15
									Line 12	15	15	15	15	15	15	15	15	15	15	15									Line 12	15	15	15	15	15	15	15	15	15	15	15
Line 5	x	y							Line 13	15	15	15	15	15	15	15	15	15	15	15	15								Line 13	15	15	15	15	15	15	15	15	15	15	15	15
	0	0.0829427		Slope:	-2.44141				Line 14	15	15	15	15	15	15	15	15	15	15	15	15	15							Line 14	15	15	15	15	15	15	15	15	15	15	15	15	15
	0.0339733	0		y-intercept:	0.0829427				Line 15	15	15	15	15	15	15	15	15	15	15	15	15	15	15						Line 15	15	15	15	15	15	15	15	15	15	15	15	15	15	15
Line 6	x	y
	0	0.0870117		Slope:	-3.05176
	0.028512	0		y-intercept:	0.0870117
Line 7	x	y																												Vmax:	15
	0	0.092098		Slope:	-3.8147																									Standard dev:	1.10385e-14
	0.0241429	0		y-intercept:	0.092098
Line 8	x	y
	0	0.0984558		Slope:	-4.76837
	0.0206477	0		y-intercept:	0.0984558
Line 9	x	y
	0	0.106403		Slope:	-5.96046
	0.0178515	0		y-intercept:	0.106403
Line 10	x	y
	0	0.116337		Slope:	-7.45058
	0.0156145	0		y-intercept:	0.116337
Line 11	x	y										0	0.0733333	0.075	0.0770833	0.0796875	0.0829427	0.0870117	0.092098	0.0984558	0.106403	0.116337	0.128755	0.144277	0.163679	0.187933	0.218249	0	0	0	0
	0	0.128755		Slope:	-9.31323							0.0733333	0
	0.0138249	0		y-intercept:	0.128755							0.06		0
												0.0493333			0
Line 12	x	y										0.0408				0
	0	0.144277		Slope:	-11.6415							0.0339733					0
	0.0123933	0		y-intercept:	0.144277							0.028512						0
												0.0241429							0
Line 13	x	y										0.0206477								0
	0	0.163679		Slope:	-14.5519							0.0178515									0
	0.011248	0		y-intercept:	0.163679							0.0156145										0
												0.0138249											0
Line 14	x	y										0.0123933												0
	0	0.187933		Slope:	-18.1899							0.011248													0
	0.0103317	0		y-intercept:	0.187933							0.0103317														0
												0.0095987															0
Line 15	x	y										0																0
	0	0.218249		Slope:	-22.7374							0																	0
	0.0095987	0		y-intercept:	0.218249							0																		0
												0																			0

## Sheet: Part Non-competitive
														(V_max*([S]/K_s )+bV_max*(([S]*[I])/(K_s*K_i )))/((1+([S]/K_s )+([I]/K_i )+(([S]*[I])/(K_s*K_i ))) )									Calculated values
		No Inhibitor	[I]1	[I]2	[I]3	[I]4	[I]5	[I]6	[I]7	[I]8	[I]9	[I]10	[I]11	[I]12	[I]13	[I]14	[I]15						No Inhibitor	[I]1	[I]2	[I]3	[I]4	[I]5	[I]6	[I]7	[I]8	[I]9	[I]10	[I]11	[I]12	[I]13	[I]14	[I]15
		0	0.0439805	0.0549756	0.0687195	0.0858993	0.107374	0.134218	0.167772	0.209715	0.262144	0.32768	0.4096	0.512	0.64	0.8	1	Km	Vmax	bVmax	Ki		0	0.0439805	0.0549756	0.0687195	0.0858993	0.107374	0.134218	0.167772	0.209715	0.262144	0.32768	0.4096	0.512	0.64	0.8	1
[S]1	1	13.6364	10.4289	9.8497	9.2103	8.51903	7.78834	7.03418	6.27469	5.52854	4.8131	4.14294	3.52877	2.9771	2.49042	2.06787	1.70604	0.0617568	13.4243	0.10871	0.177719		12.6435	10.1556	9.68055	9.14638	8.55699	7.92014	7.24738	6.55346	5.85507	5.16939	4.51234	3.89724	3.33383	2.828	2.38196	1.99485		12.6435	10.1556	9.68055	9.14638	8.55699	7.92014	7.24738	6.55346	5.85507	5.16939
[S]2	0.8	13.3333	10.2507	9.69062	9.07106	8.39977	7.68854	6.95267	6.20975	5.47806	4.7748	4.11453	3.50814	2.9624	2.48013	2.06077	1.7012						12.4623	10.01	9.54181	9.01529	8.43434	7.80662	7.14351	6.45953	5.77115	5.0953	4.44767	3.84138	3.28605	2.78747	2.34782	1.96626		12.4623	10.01	9.54181	9.01529	8.43434	7.80662	7.14351	6.45953	5.77115	5.0953
[S]3	0.64	12.973	10.0364	9.49885	8.90281	8.2553	7.56733	6.8534	6.13044	5.41625	4.72777	4.07956	3.48269	2.94423	2.46738	2.05196	1.69519						12.2429	9.83384	9.37386	8.85661	8.28589	7.66922	7.01778	6.34583	5.66958	5.00562	4.36939	3.77377	3.22821	2.73841	2.3065	1.93165		12.2429	9.83384	9.37386	8.85661	8.28589	7.66922	7.01778	6.34583	5.66958	5.00562
[S]4	0.512	12.549	9.78076	9.26955	8.70108	8.08156	7.42109	6.73323	6.03411	5.34092	4.67027	4.03668	3.45138	2.92183	2.45163	2.04105	1.68774						11.9794	9.62215	9.17207	8.66595	8.10752	7.50412	6.86671	6.20923	5.54753	4.89786	4.27533	3.69253	3.15871	2.67946	2.25685	1.89007		11.9794	9.62215	9.17207	8.66595	8.10752	7.50412	6.86671	6.20923	5.54753	4.89786
[S]5	0.4096	12.0565	9.47896	8.99804	8.46142	7.87441	7.24604	6.58882	5.91787	5.24965	4.60033	3.98432	3.41304	2.8943	2.43222	2.02758	1.67852						11.6654	9.37001	8.93173	8.43887	7.89507	7.30749	6.68677	6.04652	5.40216	4.76952	4.1633	3.59577	3.07594	2.60924	2.19771	1.84054		11.6654	9.37001	8.93173	8.43887	7.89507	7.30749	6.68677	6.04652	5.40216	4.76952
[S]6	0.32768	11.4927	9.12694	8.68023	8.17979	7.62994	7.03852	6.41678	5.77872	5.13986	4.5158	3.92076	3.36629	2.86061	2.40838	2.01099	1.66713			Sum R2	21.6578		11.2955	9.07283	8.64845	8.17123	7.64467	7.07572	6.4747	5.85475	5.23083	4.61825	4.03125	3.48173	2.97839	2.52649	2.12801	1.78216		11.2955	9.07283	8.64845	8.17123	7.64467	7.07572	6.4747	5.85475	5.23083	4.61825
[S]7	0.262144	10.858	8.72204	8.3132	7.85307	7.3449	6.79525	6.21398	5.61372	5.00891	4.41441	3.8441	3.30962	2.81959	2.37924	1.99063	1.65312			Sum residuals %	17.9193		10.8647	8.72685	8.31866	7.85963	7.35316	6.8059	6.22779	5.63149	5.03136	4.44214	3.87753	3.34896	2.86481	2.43015	2.04686	1.7142		10.8647	8.72685	8.31866	7.85963	7.35316	6.8059	6.22779	5.63149	5.03136	4.44214
[S]8	0.209715	10.1568	8.26379	7.89587	7.47962	7.01721	6.51383	5.97781	5.42027	4.85432	4.2939	3.75239	3.24142	2.76993	2.34378	1.96575	1.63592						10.3704	8.3298	7.94018	7.50204	7.0186	6.49625	5.94444	5.37527	4.80244	4.24003	3.70111	3.19659	2.73447	2.31958	1.95373	1.63621		10.3704	8.3298	7.94018	7.50204	7.0186	6.49625	5.94444	5.37527	4.80244	4.24003
[S]9	0.167772	9.39822	7.75451	7.42966	7.05996	6.64655	6.19322	5.7067	5.19642	4.674	4.1522	3.64373	3.16001	2.71027	2.30092	1.93551	1.61493						9.81236	7.88156	7.5129	7.09834	6.64092	6.14667	5.62456	5.08602	4.54401	4.01187	3.50195	3.02457	2.58732	2.19476	1.8486	1.54816		9.81236	7.88156	7.5129	7.09834	6.64092	6.14667	5.62456	5.08602	4.54401	4.01187
[S]10	0.134218	8.5957	7.19988	6.91899	6.59727	6.23487	5.83428	5.40054	4.94134	4.46661	3.98772	3.51644	3.06383	2.63921	2.2495	1.899	1.58943						9.19394	7.38482	7.0394	6.65096	6.22237	5.75928	5.27007	4.76547	4.25763	3.75902	3.28123	2.83395	2.42426	2.05643	1.73209	1.45059		9.19394	7.38482	7.0394	6.65096	6.22237	5.75928	5.27007	4.76547	4.25763	3.75902
[S]11	0.107374	7.7667	6.609	6.37156	6.09772	5.78684	5.44015	5.06113	4.65567	4.23189	3.79957	3.36932	2.95154	2.55546	2.18838	1.85525	1.55866						8.52252	6.84552	6.52532	6.16525	5.76796	5.33869	4.88521	4.41745	3.9467	3.4845	3.04161	2.62699	2.24722	1.90626	1.6056	1.34466		8.52252	6.84552	6.52532	6.16525	5.76796	5.33869	4.88521	4.41745	3.9467	3.4845
[S]12	0.0858993	6.93112	5.99409	5.79813	5.57048	5.30989	5.01654	4.69249	4.3419	3.97104	3.58796	3.20187	2.82224	2.45796	2.11648	1.80332	1.52184						7.80961	6.2729	5.97948	5.64953	5.28548	4.89211	4.47656	4.04794	3.61656	3.19303	2.78718	2.40724	2.05924	1.7468	1.47129	1.23218		7.80961	6.2729	5.97948	5.64953	5.28548	4.89211	4.47656	4.04794	3.61656	3.19303
[S]13	0.0687195	6.1095	5.3696	5.21181	5.02714	4.81393	4.57157	4.30091	4.00454	3.68697	3.35444	3.01459	2.67572	2.34608	2.033	1.74236	1.4782						7.07033	5.67908	5.41344	5.11473	4.78513	4.429	4.0528	3.66474	3.2742	2.89076	2.52334	2.17937	1.8643	1.58144	1.33201	1.11553		7.07033	5.67908	5.41344	5.11473	4.78513	4.429	4.0528	3.66474	3.2742	2.89076
[S]14	0.0549756	5.32106	4.75089	4.62695	4.48082	4.31065	4.11529	3.89465	3.65004	3.38434	3.10207	2.8092	2.51266	2.21977	1.93747	1.67171	1.42704						6.32222	5.07818	4.84065	4.57354	4.27882	3.96037	3.62397	3.27698	2.92776	2.58489	2.25635	1.94877	1.66704	1.41411	1.19107	0.997501		6.32222	5.07818	4.84065	4.57354	4.27882	3.96037	3.62397	3.27698	2.92776	2.58489
[S]15	0.0439805	4.58192	4.15277	4.05775	3.94493	3.81243	3.65881	3.48337	3.28638	3.06941	2.83542	2.58873	2.33481	2.07981	1.82998	1.59108	1.36786						5.58371	4.48499	4.27521	4.0393	3.77901	3.49776	3.20065	2.89419	2.58577	2.28295	1.99278	1.72113	1.47231	1.24893	1.05194	0.880981		5.58371	4.48499	4.27521	4.0393	3.77901	3.49776	3.20065	2.89419	2.58577	2.28295
	1	1	1	1	1	1	1	1	1	1	1	1	1	1	1	1	1																					1	1	12.6435	10.1556	9.68055	9.14638	8.55699	7.92014	7.24738	6.55346	5.85507	5.16939
	1	1	1	1	1	1	1	1	1	1	1	1	1	1	1	1	1					13.6364	13.6364	12.6435		-0.992896	-0.992896	1										0.8	0.8	12.4623	10.01	9.54181	9.01529	8.43434	7.80662	7.14351	6.45953	5.77115	5.0953
	1	1	1	1	1	1	1	1	1	1	1	1	1	1	1	1	1					13.3333	13.3333	12.4623		-0.871082	-0.871082	1										0.64	0.64	12.2429	9.83384	9.37386	8.85661	8.28589	7.66922	7.01778	6.34583	5.66958	5.00562
	1	1	1	1	1	1	1	1	1	1	1	1	1	1	1	1	1					12.973	12.973	12.2429		-0.730065	-0.730065	1										0.512	0.512	11.9794	9.62215	9.17207	8.66595	8.10752	7.50412	6.86671	6.20923	5.54753	4.89786
	1	1	1	1	1	1	1	1	1	1	1	1	1	1	1	1	1					12.549	12.549	11.9794		-0.569667	-0.569667	1										0.4096	0.4096	11.6654	9.37001	8.93173	8.43887	7.89507	7.30749	6.68677	6.04652	5.40216	4.76952
	1	1	1	1	1	1	1	1	1	1	1	1	1	1	1	1	1					12.0565	12.0565	11.6654		-0.391067	-0.391067	1										0.32768	0.32768	11.2955	9.07283	8.64845	8.17123	7.64467	7.07572	6.4747	5.85475	5.23083	4.61825
	1	1	1	1	1	1	1	1	1	1	1	1	1	1	1	1	1					11.4927	11.4927	11.2955		-0.197238	-0.197238	1										0.262144	0.262144	10.8647	8.72685	8.31866	7.85963	7.35316	6.8059	6.22779	5.63149	5.03136	4.44214
	1	1	1	1	1	1	1	1	1	1	1	1	1	1	1	1	1					10.858	10.858	10.8647		0.00673387	0.00673387	1										0.209715	0.209715	10.3704	8.3298	7.94018	7.50204	7.0186	6.49625	5.94444	5.37527	4.80244	4.24003
	1	1	1	1	1	1	1	1	1	1	1	1	1	1	1	1	1					10.1568	10.1568	10.3704		0.213573	0.213573	1										0.167772	0.167772	9.81236	7.88156	7.5129	7.09834	6.64092	6.14667	5.62456	5.08602	4.54401	4.01187
	1	1	1	1	1	1	1	1	1	1	1	1	1	1	1	1	1					9.39822	9.39822	9.81236		0.414141	0.414141	1										0.134218	0.134218	9.19394	7.38482	7.0394	6.65096	6.22237	5.75928	5.27007	4.76547	4.25763	3.75902
	1	1	1	1	1	1	1	1	1	1	1	1	1	1	1	1	1					8.5957	8.5957	9.19394		0.598234	0.598234	1										0.107374	0.107374	8.52252	6.84552	6.52532	6.16525	5.76796	5.33869	4.88521	4.41745	3.9467	3.4845
	1	1	1	1	1	1	1	1	1	1	1	1	1	1	1	1	1					7.7667	7.7667	8.52252		0.75582	0.75582	1										0.0858993	0.0858993	7.80961	6.2729	5.97948	5.64953	5.28548	4.89211	4.47656	4.04794	3.61656	3.19303
	1	1	1	1	1	1	1	1	1	1	1	1	1	1	1	1	1					6.93112	6.93112	7.80961		0.878497	0.878497	1										0.0687195	0.0687195	7.07033	5.67908	5.41344	5.11473	4.78513	4.429	4.0528	3.66474	3.2742	2.89076
	1	1	1	1	1	1	1	1	1	1	1	1	1	1	1	1	1					6.1095	6.1095	7.07033		0.960825	0.960825	1										0.0549756	0.0549756	6.32222	5.07818	4.84065	4.57354	4.27882	3.96037	3.62397	3.27698	2.92776	2.58489
	1	1	1	1	1	1	1	1	1	1	1	1	1	1	1	1	1					5.32106	5.32106	6.32222		1.00117	1.00117	1										0.0439805	0.0439805	5.58371	4.48499	4.27521	4.0393	3.77901	3.49776	3.20065	2.89419	2.58577	2.28295
																						4.58192	4.58192	5.58371		1.00179	1.00179	1
		1	1	1	1	1	1	1	1	1	1	1	1	1	1	1	1					10.4289	10.4289	10.1556		-0.273316	-0.273316	1											1	0.0790922	0.098468	0.1033	0.109333	0.116864	0.12626	0.137981	0.152591	0.170792	0.193446
		1	1	1	1	1	1	1	1	1	1	1	1	1	1	1	1					10.2507	10.2507	10.01		-0.2407	-0.2407	1											1.25	0.0802423	0.0998999	0.104802	0.110923	0.118563	0.128096	0.139987	0.15481	0.173276	0.196259
		1	1	1	1	1	1	1	1	1	1	1	1	1	1	1	1					10.0364	10.0364	9.83384		-0.202549	-0.202549	1											1.5625	0.0816799	0.10169	0.10668	0.11291	0.120687	0.130391	0.142495	0.157584	0.17638	0.199776
		1	1	1	1	1	1	1	1	1	1	1	1	1	1	1	1					9.78076	9.78076	9.62215		-0.15861	-0.15861	1											1.95312	0.083477	0.103927	0.109027	0.115394	0.123342	0.13326	0.14563	0.161051	0.180261	0.204171
		1	1	1	1	1	1	1	1	1	1	1	1	1	1	1	1					9.47896	9.47896	9.37001		-0.108952	-0.108952	1											2.44141	0.0857232	0.106723	0.11196	0.118499	0.126661	0.136846	0.149549	0.165384	0.185111	0.209665
		1	1	1	1	1	1	1	1	1	1	1	1	1	1	1	1					9.12694	9.12694	9.07283		-0.0541051	-0.0541051	1											3.05176	0.0885311	0.110219	0.115628	0.122381	0.13081	0.141328	0.154447	0.170801	0.191174	0.216532
		1	1	1	1	1	1	1	1	1	1	1	1	1	1	1	1					8.72204	8.72204	8.72685		0.00481378	0.00481378	1											3.8147	0.0920409	0.114589	0.120212	0.127232	0.135996	0.146931	0.16057	0.177573	0.198754	0.225117
		1	1	1	1	1	1	1	1	1	1	1	1	1	1	1	1					8.26379	8.26379	8.3298		0.0660155	0.0660155	1											4.76837	0.0964282	0.120051	0.125942	0.133297	0.142478	0.153935	0.168224	0.186037	0.208227	0.235847
		1	1	1	1	1	1	1	1	1	1	1	1	1	1	1	1					7.75451	7.75451	7.88156		0.127049	0.127049	1											5.96046	0.101912	0.126878	0.133104	0.140878	0.150582	0.16269	0.177792	0.196618	0.22007	0.24926
		1	1	1	1	1	1	1	1	1	1	1	1	1	1	1	1					7.19988	7.19988	7.38482		0.184948	0.184948	1											7.45058	0.108767	0.135413	0.142058	0.150354	0.16071	0.173633	0.189751	0.209843	0.234873	0.266027
		1	1	1	1	1	1	1	1	1	1	1	1	1	1	1	1					6.609	6.609	6.84552		0.236526	0.236526	1											9.31323	0.117336	0.146081	0.153249	0.162199	0.173371	0.187312	0.2047	0.226375	0.253376	0.286985
		1	1	1	1	1	1	1	1	1	1	1	1	1	1	1	1					5.99409	5.99409	6.2729		0.278806	0.278806	1											11.6415	0.128047	0.159416	0.167239	0.177006	0.189198	0.204411	0.223386	0.247039	0.276506	0.313182
		1	1	1	1	1	1	1	1	1	1	1	1	1	1	1	1					5.3696	5.3696	5.67908		0.309479	0.309479	1											14.5519	0.141436	0.176085	0.184725	0.195514	0.208981	0.225784	0.246743	0.27287	0.305418	0.345929
		1	1	1	1	1	1	1	1	1	1	1	1	1	1	1	1					4.75089	4.75089	5.07818		0.327289	0.327289	1											18.1899	0.158172	0.196921	0.206584	0.218649	0.233709	0.252501	0.27594	0.305159	0.341558	0.386863
		1	1	1	1	1	1	1	1	1	1	1	1	1	1	1	1					4.15277	4.15277	4.48499		0.332223	0.332223	1											22.7374	0.179092	0.222966	0.233907	0.247568	0.26462	0.285898	0.312437	0.34552	0.386733	0.43803
																						9.8497	9.8497	9.68055		-0.169145	-0.169145	1
n	240																					9.69062	9.69062	9.54181		-0.148811	-0.148811	1												13.6364	10.4289	9.8497	9.2103	8.51903	7.78834	7.03418	6.27469	5.52854	4.8131
																						9.49885	9.49885	9.37386		-0.124983	-0.124983	1												13.3333	10.2507	9.69062	9.07106	8.39977	7.68854	6.95267	6.20975	5.47806	4.7748
																						9.26955	9.26955	9.17207		-0.0974788	-0.0974788	1												12.973	10.0364	9.49885	8.90281	8.2553	7.56733	6.8534	6.13044	5.41625	4.72777
																						8.99804	8.99804	8.93173		-0.0663126	-0.0663126	1												12.549	9.78076	9.26955	8.70108	8.08156	7.42109	6.73323	6.03411	5.34092	4.67027
																						8.68023	8.68023	8.64845		-0.0317805	-0.0317805	1												12.0565	9.47896	8.99804	8.46142	7.87441	7.24604	6.58882	5.91787	5.24965	4.60033
																						8.3132	8.3132	8.31866		0.00545413	0.00545413	1												11.4927	9.12694	8.68023	8.17979	7.62994	7.03852	6.41678	5.77872	5.13986	4.5158
																						7.89587	7.89587	7.94018		0.0443021	0.0443021	1												10.858	8.72204	8.3132	7.85307	7.3449	6.79525	6.21398	5.61372	5.00891	4.41441
																						7.42966	7.42966	7.5129		0.0832439	0.0832439	1												10.1568	8.26379	7.89587	7.47962	7.01721	6.51383	5.97781	5.42027	4.85432	4.2939
																						6.91899	6.91899	7.0394		0.120411	0.120411	1												9.39822	7.75451	7.42966	7.05996	6.64655	6.19322	5.7067	5.19642	4.674	4.1522
																						6.37156	6.37156	6.52532		0.153763	0.153763	1												8.5957	7.19988	6.91899	6.59727	6.23487	5.83428	5.40054	4.94134	4.46661	3.98772
																						5.79813	5.79813	5.97948		0.181356	0.181356	1												7.7667	6.609	6.37156	6.09772	5.78684	5.44015	5.06113	4.65567	4.23189	3.79957
																						5.21181	5.21181	5.41344		0.201637	0.201637	1												6.93112	5.99409	5.79813	5.57048	5.30989	5.01654	4.69249	4.3419	3.97104	3.58796
																						4.62695	4.62695	4.84065		0.213704	0.213704	1												6.1095	5.3696	5.21181	5.02714	4.81393	4.57157	4.30091	4.00454	3.68697	3.35444
																						4.05775	4.05775	4.27521		0.217452	0.217452	1												5.32106	4.75089	4.62695	4.48082	4.31065	4.11529	3.89465	3.65004	3.38434	3.10207
																						9.2103	9.2103	9.14638		-0.0639216	-0.0639216	1												4.58192	4.15277	4.05775	3.94493	3.81243	3.65881	3.48337	3.28638	3.06941	2.83542
																						9.07106	9.07106	9.01529		-0.0557693	-0.0557693	1
																						8.90281	8.90281	8.85661		-0.0461984	-0.0461984	1												1/s	0	0.0439805	0.0549756	0.0687195	0.0858993	0.107374	0.134218	0.167772	0.209715
																						8.70108	8.70108	8.66595		-0.0351268	-0.0351268	1											1	1	0.0790922	0.098468	0.1033	0.109333	0.116864	0.12626	0.137981	0.152591	0.170792
																						8.46142	8.46142	8.43887		-0.0225483	-0.0225483	1											2	1.25	0.0802423	0.0998999	0.104802	0.110923	0.118563	0.128096	0.139987	0.15481	0.173276
																						8.17979	8.17979	8.17123		-0.00856804	-0.00856804	1											3	1.5625	0.0816799	0.10169	0.10668	0.11291	0.120687	0.130391	0.142495	0.157584	0.17638
																						7.85307	7.85307	7.85963		0.00656104	0.00656104	1											4	1.95312	0.083477	0.103927	0.109027	0.115394	0.123342	0.13326	0.14563	0.161051	0.180261
																						7.47962	7.47962	7.50204		0.0224119	0.0224119	1											5	2.44141	0.0857232	0.106723	0.11196	0.118499	0.126661	0.136846	0.149549	0.165384	0.185111
																						7.05996	7.05996	7.09834		0.0383772	0.0383772	1											6	3.05176	0.0885311	0.110219	0.115628	0.122381	0.13081	0.141328	0.154447	0.170801	0.191174
																						6.59727	6.59727	6.65096		0.0536974	0.0536974	1											7	3.8147	0.0920409	0.114589	0.120212	0.127232	0.135996	0.146931	0.16057	0.177573	0.198754
																						6.09772	6.09772	6.16525		0.0675289	0.0675289	1											8	4.76837	0.0964282	0.120051	0.125942	0.133297	0.142478	0.153935	0.168224	0.186037	0.208227
																						5.57048	5.57048	5.64953		0.0790502	0.0790502	1											9	5.96046	0.101912	0.126878	0.133104	0.140878	0.150582	0.16269	0.177792	0.196618	0.22007
																						5.02714	5.02714	5.11473		0.0875863	0.0875863	1											10	7.45058	0.108767	0.135413	0.142058	0.150354	0.16071	0.173633	0.189751	0.209843	0.234873
																						4.48082	4.48082	4.57354		0.0927217	0.0927217	1											11	9.31323	0.117336	0.146081	0.153249	0.162199	0.173371	0.187312	0.2047	0.226375	0.253376
																						3.94493	3.94493	4.0393		0.0943683	0.0943683	1											12	11.6415	0.128047	0.159416	0.167239	0.177006	0.189198	0.204411	0.223386	0.247039	0.276506
																						8.51903	8.51903	8.55699		0.037958	0.037958	1											13	14.5519	0.141436	0.176085	0.184725	0.195514	0.208981	0.225784	0.246743	0.27287	0.305418
																						8.39977	8.39977	8.43434		0.0345758	0.0345758	1											14	18.1899	0.158172	0.196921	0.206584	0.218649	0.233709	0.252501	0.27594	0.305159	0.341558
																						8.2553	8.2553	8.28589		0.0305898	0.0305898	1											15	22.7374	0.179092	0.222966	0.233907	0.247568	0.26462	0.285898	0.312437	0.34552	0.386733
																						8.08156	8.08156	8.10752		0.025957	0.025957	1
																						7.87441	7.87441	7.89507		0.0206622	0.0206622	1
																						7.62994	7.62994	7.64467		0.0147337	0.0147337	1
																						7.3449	7.3449	7.35316		0.00825816	0.00825816	1
																						7.01721	7.01721	7.0186		0.00139321	0.00139321	1
																						6.64655	6.64655	6.64092		-0.00562706	-0.00562706	1
																						6.23487	6.23487	6.22237		-0.0125	-0.0125	1
																						5.78684	5.78684	5.76796		-0.0188786	-0.0188786	1
																						5.30989	5.30989	5.28548		-0.0244122	-0.0244122	1
																						4.81393	4.81393	4.78513		-0.0287974	-0.0287974	1
																						4.31065	4.31065	4.27882		-0.0318264	-0.0318264	1
																						3.81243	3.81243	3.77901		-0.033421	-0.033421	1
																						7.78834	7.78834	7.92014		0.131795	0.131795	1
																						7.68854	7.68854	7.80662		0.118079	0.118079	1
																						7.56733	7.56733	7.66922		0.101889	0.101889	1
																						7.42109	7.42109	7.50412		0.0830369	0.0830369	1
																						7.24604	7.24604	7.30749		0.061444	0.061444	1
																						7.03852	7.03852	7.07572		0.0372053	0.0372053	1
																						6.79525	6.79525	6.8059		0.0106539	0.0106539	1
																						6.51383	6.51383	6.49625		-0.017582	-0.017582	1
																						6.19322	6.19322	6.14667		-0.0465503	-0.0465503	1
																						5.83428	5.83428	5.75928		-0.0749976	-0.0749976	1
																						5.44015	5.44015	5.33869		-0.101461	-0.101461	1
																						5.01654	5.01654	4.89211		-0.124432	-0.124432	1
																						4.57157	4.57157	4.429		-0.142568	-0.142568	1
																						4.11529	4.11529	3.96037		-0.154914	-0.154914	1
																						3.65881	3.65881	3.49776		-0.161055	-0.161055	1
																						7.03418	7.03418	7.24738		0.213203	0.213203	1
																						6.95267	6.95267	7.14351		0.190838	0.190838	1
																						6.8534	6.8534	7.01778		0.164378	0.164378	1
																						6.73323	6.73323	6.86671		0.133475	0.133475	1
																						6.58882	6.58882	6.68677		0.0979554	0.0979554	1
																						6.41678	6.41678	6.4747		0.0579118	0.0579118	1
																						6.21398	6.21398	6.22779		0.0138196	0.0138196	1
																						5.97781	5.97781	5.94444		-0.0333634	-0.0333634	1
																						5.7067	5.7067	5.62456		-0.0821344	-0.0821344	1
																						5.40054	5.40054	5.27007		-0.130463	-0.130463	1
																						5.06113	5.06113	4.88521		-0.175919	-0.175919	1
																						4.69249	4.69249	4.47656		-0.215927	-0.215927	1
																						4.30091	4.30091	4.0528		-0.248113	-0.248113	1
																						3.89465	3.89465	3.62397		-0.270681	-0.270681	1
																						3.48337	3.48337	3.20065		-0.282715	-0.282715	1
																						6.27469	6.27469	6.55346		0.278762	0.278762	1
																						6.20975	6.20975	6.45953		0.249773	0.249773	1
																						6.13044	6.13044	6.34583		0.215391	0.215391	1
																						6.03411	6.03411	6.20923		0.175116	0.175116	1
																						5.91787	5.91787	6.04652		0.128651	0.128651	1
																						5.77872	5.77872	5.85475		0.0760307	0.0760307	1
																						5.61372	5.61372	5.63149		0.0177695	0.0177695	1
																						5.42027	5.42027	5.37527		-0.0449954	-0.0449954	1
																						5.19642	5.19642	5.08602		-0.110405	-0.110405	1
																						4.94134	4.94134	4.76547		-0.175872	-0.175872	1
																						4.65567	4.65567	4.41745		-0.238215	-0.238215	1
																						4.3419	4.3419	4.04794		-0.293964	-0.293964	1
																						4.00454	4.00454	3.66474		-0.339798	-0.339798	1
																						3.65004	3.65004	3.27698		-0.373059	-0.373059	1
																						3.28638	3.28638	2.89419		-0.39219	-0.39219	1
																						5.52854	5.52854	5.85507		0.326532	0.326532	1
																						5.47806	5.47806	5.77115		0.293089	0.293089	1
																						5.41625	5.41625	5.66958		0.253327	0.253327	1
																						5.34092	5.34092	5.54753		0.20661	0.20661	1
																						5.24965	5.24965	5.40216		0.152513	0.152513	1
																						5.13986	5.13986	5.23083		0.0909697	0.0909697	1
																						5.00891	5.00891	5.03136		0.022448	0.022448	1
																						4.85432	4.85432	4.80244		-0.0518777	-0.0518777	1
																						4.674	4.674	4.54401		-0.129989	-0.129989	1
																						4.46661	4.46661	4.25763		-0.208983	-0.208983	1
																						4.23189	4.23189	3.9467		-0.28519	-0.28519	1
																						3.97104	3.97104	3.61656		-0.354481	-0.354481	1
																						3.68697	3.68697	3.2742		-0.412763	-0.412763	1
																						3.38434	3.38434	2.92776		-0.456574	-0.456574	1
																						3.06941	3.06941	2.58577		-0.483646	-0.483646	1
																						4.8131	4.8131	5.16939		0.356286	0.356286	1
																						4.7748	4.7748	5.0953		0.320497	0.320497	1
																						4.72777	4.72777	5.00562		0.277846	0.277846	1
																						4.67027	4.67027	4.89786		0.227589	0.227589	1
																						4.60033	4.60033	4.76952		0.169184	0.169184	1
																						4.5158	4.5158	4.61825		0.102445	0.102445	1
																						4.41441	4.41441	4.44214		0.0277289	0.0277289	1
																						4.2939	4.2939	4.24003		-0.0538655	-0.0538655	1
																						4.1522	4.1522	4.01187		-0.140336	-0.140336	1
																						3.98772	3.98772	3.75902		-0.228698	-0.228698	1
																						3.79957	3.79957	3.4845		-0.315066	-0.315066	1
																						3.58796	3.58796	3.19303		-0.394935	-0.394935	1
																						3.35444	3.35444	2.89076		-0.463677	-0.463677	1
																						3.10207	3.10207	2.58489		-0.517175	-0.517175	1
																						2.83542	2.83542	2.28295		-0.552468	-0.552468	1
																						4.14294	4.14294	4.51234		0.3694	0.3694	1
																						4.11453	4.11453	4.44767		0.333136	0.333136	1
																						4.07956	4.07956	4.36939		0.289824	0.289824	1
																						4.03668	4.03668	4.27533		0.238648	0.238648	1
																						3.98432	3.98432	4.1633		0.178973	0.178973	1
																						3.92076	3.92076	4.03125		0.110495	0.110495	1
																						3.8441	3.8441	3.87753		0.0334295	0.0334295	1
																						3.75239	3.75239	3.70111		-0.0512804	-0.0512804	1
																						3.64373	3.64373	3.50195		-0.141783	-0.141783	1
																						3.51644	3.51644	3.28123		-0.235209	-0.235209	1
																						3.36932	3.36932	3.04161		-0.327708	-0.327708	1
																						3.20187	3.20187	2.78718		-0.414683	-0.414683	1
																						3.01459	3.01459	2.52334		-0.491249	-0.491249	1
																						2.8092	2.8092	2.25635		-0.552851	-0.552851	1
																						2.58873	2.58873	1.99278		-0.59595	-0.59595	1
																						3.52877	3.52877	3.89724		0.368463	0.368463	1
																						3.50814	3.50814	3.84138		0.333237	0.333237	1
																						3.48269	3.48269	3.77377		0.29108	0.29108	1
																						3.45138	3.45138	3.69253		0.241144	0.241144	1
																						3.41304	3.41304	3.59577		0.182731	0.182731	1
																						3.36629	3.36629	3.48173		0.115437	0.115437	1
																						3.30962	3.30962	3.34896		0.0393348	0.0393348	1
																						3.24142	3.24142	3.19659		-0.0448292	-0.0448292	1
																						3.16001	3.16001	3.02457		-0.13544	-0.13544	1
																						3.06383	3.06383	2.83395		-0.229885	-0.229885	1
																						2.95154	2.95154	2.62699		-0.324551	-0.324551	1
																						2.82224	2.82224	2.40724		-0.414999	-0.414999	1
																						2.67572	2.67572	2.17937		-0.496358	-0.496358	1
																						2.51266	2.51266	1.94877		-0.563896	-0.563896	1
																						2.33481	2.33481	1.72113		-0.613681	-0.613681	1
																						2.9771	2.9771	3.33383		0.356729	0.356729	1
																						2.9624	2.9624	3.28605		0.323645	0.323645	1
																						2.94423	2.94423	3.22821		0.28398	0.28398	1
																						2.92183	2.92183	3.15871		0.236888	0.236888	1
																						2.8943	2.8943	3.07594		0.181645	0.181645	1
																						2.86061	2.86061	2.97839		0.117778	0.117778	1
																						2.81959	2.81959	2.86481		0.0452272	0.0452272	1
																						2.76993	2.76993	2.73447		-0.0354602	-0.0354602	1
																						2.71027	2.71027	2.58732		-0.122945	-0.122945	1
																						2.63921	2.63921	2.42426		-0.214953	-0.214953	1
																						2.55546	2.55546	2.24722		-0.308243	-0.308243	1
																						2.45796	2.45796	2.05924		-0.398724	-0.398724	1
																						2.34608	2.34608	1.8643		-0.481773	-0.481773	1
																						2.21977	2.21977	1.66704		-0.552729	-0.552729	1
																						2.07981	2.07981	1.47231		-0.607497	-0.607497	1
																						2.49042	2.49042	2.828		0.33758	0.33758	1
																						2.48013	2.48013	2.78747		0.307341	0.307341	1
																						2.46738	2.46738	2.73841		0.271029	0.271029	1
																						2.45163	2.45163	2.67946		0.227831	0.227831	1
																						2.43222	2.43222	2.60924		0.17703	0.17703	1
																						2.40838	2.40838	2.52649		0.11811	0.11811	1
																						2.37924	2.37924	2.43015		0.0509117	0.0509117	1
																						2.34378	2.34378	2.31958		-0.0242006	-0.0242006	1
																						2.30092	2.30092	2.19476		-0.106163	-0.106163	1
																						2.2495	2.2495	2.05643		-0.19307	-0.19307	1
																						2.18838	2.18838	1.90626		-0.282119	-0.282119	1
																						2.11648	2.11648	1.7468		-0.369684	-0.369684	1
																						2.033	2.033	1.58144		-0.451557	-0.451557	1
																						1.93747	1.93747	1.41411		-0.523357	-0.523357	1
																						1.82998	1.82998	1.24893		-0.581054	-0.581054	1
																						2.06787	2.06787	2.38196		0.314096	0.314096	1
																						2.06077	2.06077	2.34782		0.287058	0.287058	1
																						2.05196	2.05196	2.3065		0.254545	0.254545	1
																						2.04105	2.04105	2.25685		0.215799	0.215799	1
																						2.02758	2.02758	2.19771		0.170132	0.170132	1
																						2.01099	2.01099	2.12801		0.117021	0.117021	1
																						1.99063	1.99063	2.04686		0.0562341	0.0562341	1
																						1.96575	1.96575	1.95373		-0.0120148	-0.0120148	1
																						1.93551	1.93551	1.8486		-0.0869114	-0.0869114	1
																						1.899	1.899	1.73209		-0.166907	-0.166907	1
																						1.85525	1.85525	1.6056		-0.24965	-0.24965	1
																						1.80332	1.80332	1.47129		-0.332027	-0.332027	1
																						1.74236	1.74236	1.33201		-0.410341	-0.410341	1
																						1.67171	1.67171	1.19107		-0.480638	-0.480638	1
																						1.59108	1.59108	1.05194		-0.539133	-0.539133	1
																						1.70604	1.70604	1.99485		0.288811	0.288811	1
																						1.7012	1.7012	1.96626		0.265056	0.265056	1
																						1.69519	1.69519	1.93165		0.236457	0.236457	1
																						1.68774	1.68774	1.89007		0.202324	0.202324	1
																						1.67852	1.67852	1.84054		0.162019	0.162019	1
																						1.66713	1.66713	1.78216		0.115031	0.115031	1
																						1.65312	1.65312	1.7142		0.0610892	0.0610892	1
																						1.63592	1.63592	1.63621		0.000290648	0.000290648	1
																						1.61493	1.61493	1.54816		-0.0667609	-0.0667609	1
																						1.58943	1.58943	1.45059		-0.138836	-0.138836	1
																						1.55866	1.55866	1.34466		-0.214007	-0.214007	1
																						1.52184	1.52184	1.23218		-0.289668	-0.289668	1
																						1.4782	1.4782	1.11553		-0.362662	-0.362662	1
																						1.42704	1.42704	0.997501		-0.429535	-0.429535	1
																						1.36786	1.36786	0.880981		-0.486878	-0.486878	1
[truncated: 54 more columns]

## Sheet: Partial Competitive
																V_max*(([S]/K_s )+([S]/(aK_s*K_i )))/((1+([S]/K_s )+([I]/K_i )+(([S]*[I])/(aK_s*K_i ))) )							Calculated values
		No Inhibitor	[I]1	[I]2	[I]3	[I]4	[I]5	[I]6	[I]7	[I]8	[I]9	[I]10	[I]11	[I]12	[I]13	[I]14	[I]15						No Inhibitor	[I]1	[I]2	[I]3	[I]4	[I]5	[I]6	[I]7	[I]8	[I]9	[I]10	[I]11	[I]12	[I]13	[I]14	[I]15
		0	0.0439805	0.0549756	0.0687195	0.0858993	0.107374	0.134218	0.167772	0.209715	0.262144	0.32768	0.4096	0.512	0.64	0.8	1	Km	aKm	Vmax	Ki		0	0.0439805	0.0549756	0.0687195	0.0858993	0.107374	0.134218	0.167772	0.209715	0.262144	0.32768	0.4096	0.512	0.64	0.8	1
[S]1	1	13.6364	10.4289	9.8497	9.2103	8.51903	7.78834	7.03418	6.27469	5.52854	4.8131	4.14294	3.52877	2.9771	2.49042	2.06787	1.70604	0.0126273	10393	9.9468	0.0103754		9.82391	9.33066	9.21499	9.07437	8.90452	8.70095	8.45921	8.17529	7.84611	7.47012	7.04795	6.58292	6.08135	5.55252	5.00814	4.46138		9.82391	9.33066	9.21499	9.07437	8.90452	8.70095	8.45921	8.17529	7.84611	7.47012
[S]2	0.8	13.3333	10.2507	9.69062	9.07106	8.39977	7.68854	6.95267	6.20975	5.47806	4.7748	4.11453	3.50814	2.9624	2.48013	2.06077	1.7012						9.79338	9.18813	9.04833	8.87945	8.67701	8.43658	8.15416	7.82665	7.45249	7.03226	6.56924	6.06968	5.5428	5.00024	4.45512	3.92082		9.79338	9.18813	9.04833	8.87945	8.67701	8.43658	8.15416	7.82665	7.45249	7.03226
[S]3	0.64	12.973	10.0364	9.49885	8.90281	8.2553	7.56733	6.8534	6.13044	5.41625	4.72777	4.07956	3.48269	2.94423	2.46738	2.05196	1.69519						9.75549	9.01598	8.84829	8.64726	8.40846	8.12789	7.80245	7.43055	7.01273	6.5522	6.05513	5.53067	4.99038	4.4473	3.91477	3.4051		9.75549	9.01598	8.84829	8.64726	8.40846	8.12789	7.80245	7.43055	7.01273	6.5522
[S]4	0.512	12.549	9.78076	9.26955	8.70108	8.08156	7.42109	6.73323	6.03411	5.34092	4.67027	4.03668	3.45138	2.92183	2.45163	2.04105	1.68774						9.70852	8.80965	8.61036	8.37356	8.09528	7.7724	7.4033	6.98846	6.531	6.03704	5.51558	4.97809	4.43755	3.90722	3.39939	2.9243		9.70852	8.80965	8.61036	8.37356	8.09528	7.7724	7.4033	6.98846	6.531	6.03704
[S]5	0.4096	12.0565	9.47896	8.99804	8.46142	7.87441	7.24604	6.58882	5.91787	5.24965	4.60033	3.98432	3.41304	2.8943	2.43222	2.02758	1.67852						9.65046	8.56466	8.33034	8.05488	7.73515	7.3695	6.95834	6.5047	6.01455	5.49681	4.9628	4.4254	3.8978	3.39227	2.91903	2.48559		9.65046	8.56466	8.33034	8.05488	7.73515	7.3695	6.95834	6.5047	6.01455	5.49681
[S]6	0.32768	11.4927	9.12694	8.68023	8.17979	7.62994	7.03852	6.41678	5.77872	5.13986	4.5158	3.92076	3.36629	2.86061	2.40838	2.01099	1.66713			Sum R2	416.416		9.57884	8.27693	8.00493	7.68909	7.32768	6.92104	6.4721	5.98668	5.47352	4.94381	4.4103	3.88608	3.38339	2.91246	2.48083	2.09308		9.57884	8.27693	8.00493	7.68909	7.32768	6.92104	6.4721	5.98668	5.47352	4.94381
[S]7	0.262144	10.858	8.72204	8.3132	7.85307	7.3449	6.79525	6.21398	5.61372	5.00891	4.41441	3.8441	3.30962	2.81959	2.37924	1.99063	1.65312			Sum residuals %	100.066		9.4908	7.94336	7.63226	7.27605	6.87497	6.4318	5.95218	5.44467	4.92027	4.39155	3.87153	3.37236	2.90428	2.47489	2.08885	1.74803		9.4908	7.94336	7.63226	7.27605	6.87497	6.4318	5.95218	5.44467	4.92027	4.39155
[S]8	0.209715	10.1568	8.26379	7.89587	7.47962	7.01721	6.51383	5.97781	5.42027	4.85432	4.2939	3.75239	3.24142	2.76993	2.34378	1.96575	1.63592						9.383	7.5624	7.21254	6.81824	6.38212	5.90961	5.40903	4.89115	4.36834	3.85348	3.35866	2.89411	2.46751	2.08359	1.74435	1.44937		9.383	7.5624	7.21254	6.81824	6.38212	5.90961	5.40903	4.89115	4.36834	3.85348
[S]9	0.167772	9.39822	7.75451	7.42966	7.05996	6.64655	6.19322	5.7067	5.19642	4.674	4.1522	3.64373	3.16001	2.71027	2.30092	1.93551	1.61493						9.25164	7.13468	6.74862	6.32108	5.85724	5.36513	4.85522	4.33967	3.83115	3.34168	2.8815	2.45834	2.07705	1.73976	1.4462	1.1943		9.25164	7.13468	6.74862	6.32108	5.85724	5.36513	4.85522	4.33967	3.83115	3.34168
[S]10	0.134218	8.5957	7.19988	6.91899	6.59727	6.23487	5.83428	5.40054	4.94134	4.46661	3.98772	3.51644	3.06383	2.63921	2.2495	1.899	1.58943						9.09253	6.66357	6.2464	5.79307	5.31124	4.81105	4.30434	3.80359	3.3207	2.86589	2.44697	2.06893	1.73406	1.44226	1.19161	0.978946		9.09253	6.66357	6.2464	5.79307	5.31124	4.81105	4.30434	3.80359	3.3207	2.86589
[S]11	0.107374	7.7667	6.609	6.37156	6.09772	5.78684	5.44015	5.06113	4.65567	4.23189	3.79957	3.36932	2.95154	2.55546	2.18838	1.85525	1.55866						8.90117	6.1555	5.7148	5.24538	4.75695	4.26099	3.7697	3.29484	2.84661	2.43289	2.05886	1.72698	1.43736	1.18826	0.976687	0.798881		8.90117	6.1555	5.7148	5.24538	4.75695	4.26099	3.7697	3.29484	2.84661	2.43289
[S]12	0.0858993	6.93112	5.99409	5.79813	5.57048	5.30989	5.01654	4.69249	4.3419	3.97104	3.58796	3.20187	2.82224	2.45796	2.11648	1.80332	1.52184						8.67302	5.61989	5.16531	4.691	4.208	3.72817	3.26307	2.82286	2.41553	2.04641	1.71821	1.43128	1.18411	0.973878	0.797001	0.649539		8.67302	5.61989	5.16531	4.691	4.208	3.72817	3.26307	2.82286	2.41553	2.04641
[S]13	0.0687195	6.1095	5.3696	5.21181	5.02714	4.81393	4.57157	4.30091	4.00454	3.68697	3.35444	3.01459	2.67572	2.34608	2.033	1.74236	1.4782						8.40376	5.06859	4.6111	4.14359	3.67752	3.2242	2.79373	2.39417	2.03106	1.70738	1.42376	1.17895	0.970388	0.794663	0.647985	0.526507		8.40376	5.06859	4.6111	4.14359	3.67752	3.2242	2.79373	2.39417	2.03106	1.70738
[S]14	0.0549756	5.32106	4.75089	4.62695	4.48082	4.31065	4.11529	3.89465	3.65004	3.38434	3.10207	2.8092	2.51266	2.21977	1.93747	1.67171	1.42704						8.08982	4.51496	4.0658	3.61611	3.1769	2.75815	2.36799	2.01219	1.69402	1.41446	1.17257	0.96606	0.791758	0.646052	0.525231	0.425713		8.08982	4.51496	4.0658	3.61611	3.1769	2.75815	2.36799	2.01219	1.69402	1.41446
[S]15	0.0439805	4.58192	4.15277	4.05775	3.94493	3.81243	3.65881	3.48337	3.28638	3.06941	2.83542	2.58873	2.33481	2.07981	1.82998	1.59108	1.36786						7.7289	3.97257	3.54218	3.1197	2.71493	2.33606	1.98909	1.67762	1.403	1.16469	0.960704	0.788157	0.643653	0.523644	0.424669	0.34351		7.7289	3.97257	3.54218	3.1197	2.71493	2.33606	1.98909	1.67762	1.403	1.16469
	1	1	1	1	1	1	1	1	1	1	1	1	1	1	1	1	1																					1	1	9.82391	9.33066	9.21499	9.07437	8.90452	8.70095	8.45921	8.17529	7.84611	7.47012
	1	1	1	1	1	1	1	1	1	1	1	1	1	1	1	1	1					13.6364	13.6364	9.82391		-3.81245	-3.81245	2										0.8	0.8	9.79338	9.18813	9.04833	8.87945	8.67701	8.43658	8.15416	7.82665	7.45249	7.03226
	1	1	1	1	1	1	1	1	1	1	1	1	1	1	1	1	1					13.3333	13.3333	9.79338		-3.53995	-3.53995	2										0.64	0.64	9.75549	9.01598	8.84829	8.64726	8.40846	8.12789	7.80245	7.43055	7.01273	6.5522
	1	1	1	1	1	1	1	1	1	1	1	1	1	1	1	1	1					12.973	12.973	9.75549		-3.21749	-3.21749	2										0.512	0.512	9.70852	8.80965	8.61036	8.37356	8.09528	7.7724	7.4033	6.98846	6.531	6.03704
	1	1	1	1	1	1	1	1	1	1	1	1	1	1	1	1	1					12.549	12.549	9.70852		-2.84049	-2.84049	2										0.4096	0.4096	9.65046	8.56466	8.33034	8.05488	7.73515	7.3695	6.95834	6.5047	6.01455	5.49681
	1	1	1	1	1	1	1	1	1	1	1	1	1	1	1	1	1					12.0565	12.0565	9.65046		-2.40606	-2.40606	2										0.32768	0.32768	9.57884	8.27693	8.00493	7.68909	7.32768	6.92104	6.4721	5.98668	5.47352	4.94381
	1	1	1	1	1	1	1	1	1	1	1	1	1	1	1	1	1					11.4927	11.4927	9.57884		-1.91387	-1.91387	2										0.262144	0.262144	9.4908	7.94336	7.63226	7.27605	6.87497	6.4318	5.95218	5.44467	4.92027	4.39155
	1	1	1	1	1	1	1	1	1	1	1	1	1	1	1	1	1					10.858	10.858	9.4908		-1.3672	-1.3672	2										0.209715	0.209715	9.383	7.5624	7.21254	6.81824	6.38212	5.90961	5.40903	4.89115	4.36834	3.85348
	1	1	1	1	1	1	1	1	1	1	1	1	1	1	1	1	1					10.1568	10.1568	9.383		-0.773844	-0.773844	2										0.167772	0.167772	9.25164	7.13468	6.74862	6.32108	5.85724	5.36513	4.85522	4.33967	3.83115	3.34168
	1	1	1	1	1	1	1	1	1	1	1	1	1	1	1	1	1					9.39822	9.39822	9.25164		-0.146582	-0.146582	2										0.134218	0.134218	9.09253	6.66357	6.2464	5.79307	5.31124	4.81105	4.30434	3.80359	3.3207	2.86589
	1	1	1	1	1	1	1	1	1	1	1	1	1	1	1	1	1					8.5957	8.5957	9.09253		0.496827	0.496827	2										0.107374	0.107374	8.90117	6.1555	5.7148	5.24538	4.75695	4.26099	3.7697	3.29484	2.84661	2.43289
	1	1	1	1	1	1	1	1	1	1	1	1	1	1	1	1	1					7.7667	7.7667	8.90117		1.13448	1.13448	2										0.0858993	0.0858993	8.67302	5.61989	5.16531	4.691	4.208	3.72817	3.26307	2.82286	2.41553	2.04641
	1	1	1	1	1	1	1	1	1	1	1	1	1	1	1	1	1					6.93112	6.93112	8.67302		1.7419	1.7419	2										0.0687195	0.0687195	8.40376	5.06859	4.6111	4.14359	3.67752	3.2242	2.79373	2.39417	2.03106	1.70738
	1	1	1	1	1	1	1	1	1	1	1	1	1	1	1	1	1					6.1095	6.1095	8.40376		2.29425	2.29425	2										0.0549756	0.0549756	8.08982	4.51496	4.0658	3.61611	3.1769	2.75815	2.36799	2.01219	1.69402	1.41446
	1	1	1	1	1	1	1	1	1	1	1	1	1	1	1	1	1					5.32106	5.32106	8.08982		2.76876	2.76876	2										0.0439805	0.0439805	7.7289	3.97257	3.54218	3.1197	2.71493	2.33606	1.98909	1.67762	1.403	1.16469
																						4.58192	4.58192	7.7289		3.14698	3.14698	2
																						10.4289	10.4289	9.33066		-1.09824	-1.09824	2											1	0.101792	0.107174	0.108519	0.1102	0.112302	0.11493	0.118214	0.12232	0.127452	0.133867
																						10.2507	10.2507	9.18813		-1.06259	-1.06259	2											1.25	0.10211	0.108836	0.110518	0.11262	0.115247	0.118531	0.122637	0.127769	0.134183	0.142202
																						10.0364	10.0364	9.01598		-1.02041	-1.02041	2											1.5625	0.102506	0.110914	0.113016	0.115644	0.118928	0.123033	0.128165	0.134579	0.142598	0.152621
																						9.78076	9.78076	8.80965		-0.971102	-0.971102	2											1.95312	0.103002	0.113512	0.116139	0.119423	0.123529	0.12866	0.135075	0.143093	0.153116	0.165644
																						9.47896	9.47896	8.56466		-0.914303	-0.914303	2											2.44141	0.103622	0.116759	0.120043	0.124148	0.12928	0.135694	0.143712	0.153735	0.166263	0.181924
																						9.12694	9.12694	8.27693		-0.850003	-0.850003	2											3.05176	0.104397	0.120818	0.124923	0.130054	0.136469	0.144487	0.154509	0.167038	0.182698	0.202273
																						8.72204	8.72204	7.94336		-0.778676	-0.778676	2											3.8147	0.105365	0.125891	0.131023	0.137437	0.145455	0.155478	0.168006	0.183666	0.203241	0.22771
																						8.26379	8.26379	7.5624		-0.701387	-0.701387	2											4.76837	0.106576	0.132233	0.138647	0.146665	0.156688	0.169216	0.184876	0.204451	0.22892	0.259506
																						7.75451	7.75451	7.13468		-0.619836	-0.619836	2											5.96046	0.108089	0.140161	0.148178	0.158201	0.170729	0.186389	0.205964	0.230432	0.261018	0.299251
																						7.19988	7.19988	6.66357		-0.536308	-0.536308	2											7.45058	0.10998	0.15007	0.160092	0.17262	0.18828	0.207855	0.232323	0.262909	0.301141	0.348932
																						6.609	6.609	6.1555		-0.453494	-0.453494	2											9.31323	0.112345	0.162456	0.174984	0.190644	0.210219	0.234687	0.265273	0.303505	0.351295	0.411033
																						5.99409	5.99409	5.61989		-0.374203	-0.374203	2											11.6415	0.1153	0.177939	0.193599	0.213174	0.237643	0.268228	0.30646	0.35425	0.413988	0.48866
																						5.3696	5.3696	5.06859		-0.301011	-0.301011	2											14.5519	0.118994	0.197293	0.216868	0.241337	0.271922	0.310154	0.357944	0.417682	0.492353	0.585693
																						4.75089	4.75089	4.51496		-0.235934	-0.235934	2											18.1899	0.123612	0.221486	0.245954	0.27654	0.314772	0.362562	0.422299	0.496971	0.59031	0.706985
																						4.15277	4.15277	3.97257		-0.180203	-0.180203	2											22.7374	0.129385	0.251727	0.282312	0.320544	0.368334	0.428071	0.502743	0.596082	0.712757	0.8586
																						9.8497	9.8497	9.21499		-0.634712	-0.634712	2
																						9.69062	9.69062	9.04833		-0.642288	-0.642288	2												13.6364	10.4289	9.8497	9.2103	8.51903	7.78834	7.03418	6.27469	5.52854	4.8131
																						9.49885	9.49885	8.84829		-0.650552	-0.650552	2												13.3333	10.2507	9.69062	9.07106	8.39977	7.68854	6.95267	6.20975	5.47806	4.7748
																						9.26955	9.26955	8.61036		-0.659194	-0.659194	2												12.973	10.0364	9.49885	8.90281	8.2553	7.56733	6.8534	6.13044	5.41625	4.72777
																						8.99804	8.99804	8.33034		-0.667699	-0.667699	2												12.549	9.78076	9.26955	8.70108	8.08156	7.42109	6.73323	6.03411	5.34092	4.67027
																						8.68023	8.68023	8.00493		-0.675295	-0.675295	2												12.0565	9.47896	8.99804	8.46142	7.87441	7.24604	6.58882	5.91787	5.24965	4.60033
																						8.3132	8.3132	7.63226		-0.68094	-0.68094	2												11.4927	9.12694	8.68023	8.17979	7.62994	7.03852	6.41678	5.77872	5.13986	4.5158
																						7.89587	7.89587	7.21254		-0.683339	-0.683339	2												10.858	8.72204	8.3132	7.85307	7.3449	6.79525	6.21398	5.61372	5.00891	4.41441
																						7.42966	7.42966	6.74862		-0.681037	-0.681037	2												10.1568	8.26379	7.89587	7.47962	7.01721	6.51383	5.97781	5.42027	4.85432	4.2939
																						6.91899	6.91899	6.2464		-0.672584	-0.672584	2												9.39822	7.75451	7.42966	7.05996	6.64655	6.19322	5.7067	5.19642	4.674	4.1522
																						6.37156	6.37156	5.7148		-0.656758	-0.656758	2												8.5957	7.19988	6.91899	6.59727	6.23487	5.83428	5.40054	4.94134	4.46661	3.98772
																						5.79813	5.79813	5.16531		-0.63282	-0.63282	2												7.7667	6.609	6.37156	6.09772	5.78684	5.44015	5.06113	4.65567	4.23189	3.79957
																						5.21181	5.21181	4.6111		-0.600712	-0.600712	2												6.93112	5.99409	5.79813	5.57048	5.30989	5.01654	4.69249	4.3419	3.97104	3.58796
																						4.62695	4.62695	4.0658		-0.561152	-0.561152	2												6.1095	5.3696	5.21181	5.02714	4.81393	4.57157	4.30091	4.00454	3.68697	3.35444
																						4.05775	4.05775	3.54218		-0.515574	-0.515574	2												5.32106	4.75089	4.62695	4.48082	4.31065	4.11529	3.89465	3.65004	3.38434	3.10207
																						9.2103	9.2103	9.07437		-0.135929	-0.135929	2												4.58192	4.15277	4.05775	3.94493	3.81243	3.65881	3.48337	3.28638	3.06941	2.83542
																						9.07106	9.07106	8.87945		-0.191608	-0.191608	2
																						8.90281	8.90281	8.64726		-0.255548	-0.255548	2												1/s	0	0.0439805	0.0549756	0.0687195	0.0858993	0.107374	0.134218	0.167772	0.209715
																						8.70108	8.70108	8.37356		-0.327517	-0.327517	2											1	1	0.101792	0.107174	0.108519	0.1102	0.112302	0.11493	0.118214	0.12232	0.127452
																						8.46142	8.46142	8.05488		-0.406542	-0.406542	2											2	1.25	0.10211	0.108836	0.110518	0.11262	0.115247	0.118531	0.122637	0.127769	0.134183
																						8.17979	8.17979	7.68909		-0.490708	-0.490708	2											3	1.5625	0.102506	0.110914	0.113016	0.115644	0.118928	0.123033	0.128165	0.134579	0.142598
																						7.85307	7.85307	7.27605		-0.577015	-0.577015	2											4	1.95312	0.103002	0.113512	0.116139	0.119423	0.123529	0.12866	0.135075	0.143093	0.153116
																						7.47962	7.47962	6.81824		-0.661384	-0.661384	2											5	2.44141	0.103622	0.116759	0.120043	0.124148	0.12928	0.135694	0.143712	0.153735	0.166263
																						7.05996	7.05996	6.32108		-0.73888	-0.73888	2											6	3.05176	0.104397	0.120818	0.124923	0.130054	0.136469	0.144487	0.154509	0.167038	0.182698
																						6.59727	6.59727	5.79307		-0.804195	-0.804195	2											7	3.8147	0.105365	0.125891	0.131023	0.137437	0.145455	0.155478	0.168006	0.183666	0.203241
																						6.09772	6.09772	5.24538		-0.852348	-0.852348	2											8	4.76837	0.106576	0.132233	0.138647	0.146665	0.156688	0.169216	0.184876	0.204451	0.22892
																						5.57048	5.57048	4.691		-0.879482	-0.879482	2											9	5.96046	0.108089	0.140161	0.148178	0.158201	0.170729	0.186389	0.205964	0.230432	0.261018
																						5.02714	5.02714	4.14359		-0.883553	-0.883553	2											10	7.45058	0.10998	0.15007	0.160092	0.17262	0.18828	0.207855	0.232323	0.262909	0.301141
																						4.48082	4.48082	3.61611		-0.864706	-0.864706	2											11	9.31323	0.112345	0.162456	0.174984	0.190644	0.210219	0.234687	0.265273	0.303505	0.351295
																						3.94493	3.94493	3.1197		-0.825233	-0.825233	2											12	11.6415	0.1153	0.177939	0.193599	0.213174	0.237643	0.268228	0.30646	0.35425	0.413988
																						8.51903	8.51903	8.90452		0.385494	0.385494	2											13	14.5519	0.118994	0.197293	0.216868	0.241337	0.271922	0.310154	0.357944	0.417682	0.492353
																						8.39977	8.39977	8.67701		0.277244	0.277244	2											14	18.1899	0.123612	0.221486	0.245954	0.27654	0.314772	0.362562	0.422299	0.496971	0.59031
																						8.2553	8.2553	8.40846		0.153159	0.153159	2											15	22.7374	0.129385	0.251727	0.282312	0.320544	0.368334	0.428071	0.502743	0.596082	0.712757
																						8.08156	8.08156	8.09528		0.0137177	0.0137177	2
																						7.87441	7.87441	7.73515		-0.139257	-0.139257	2
																						7.62994	7.62994	7.32768		-0.302261	-0.302261	2
																						7.3449	7.3449	6.87497		-0.469924	-0.469924	2
																						7.01721	7.01721	6.38212		-0.635095	-0.635095	2
																						6.64655	6.64655	5.85724		-0.789305	-0.789305	2
																						6.23487	6.23487	5.31124		-0.923635	-0.923635	2
																						5.78684	5.78684	4.75695		-1.0299	-1.0299	2
																						5.30989	5.30989	4.208		-1.10189	-1.10189	2
																						4.81393	4.81393	3.67752		-1.13641	-1.13641	2
																						4.31065	4.31065	3.1769		-1.13375	-1.13375	2
																						3.81243	3.81243	2.71493		-1.0975	-1.0975	2
																						7.78834	7.78834	8.70095		0.912605	0.912605	2
																						7.68854	7.68854	8.43658		0.74804	0.74804	2
																						7.56733	7.56733	8.12789		0.560559	0.560559	2
																						7.42109	7.42109	7.7724		0.351315	0.351315	2
																						7.24604	7.24604	7.3695		0.123459	0.123459	2
																						7.03852	7.03852	6.92104		-0.117474	-0.117474	2
																						6.79525	6.79525	6.4318		-0.363452	-0.363452	2
																						6.51383	6.51383	5.90961		-0.604219	-0.604219	2
																						6.19322	6.19322	5.36513		-0.828094	-0.828094	2
																						5.83428	5.83428	4.81105		-1.02323	-1.02323	2
																						5.44015	5.44015	4.26099		-1.17916	-1.17916	2
																						5.01654	5.01654	3.72817		-1.28837	-1.28837	2
																						4.57157	4.57157	3.2242		-1.34737	-1.34737	2
																						4.11529	4.11529	2.75815		-1.35714	-1.35714	2
																						3.65881	3.65881	2.33606		-1.32275	-1.32275	2
																						7.03418	7.03418	8.45921		1.42502	1.42502	2
																						6.95267	6.95267	8.15416		1.20149	1.20149	2
																						6.8534	6.8534	7.80245		0.949048	0.949048	2
																						6.73323	6.73323	7.4033		0.670067	0.670067	2
																						6.58882	6.58882	6.95834		0.36952	0.36952	2
																						6.41678	6.41678	6.4721		0.0553127	0.0553127	2
																						6.21398	6.21398	5.95218		-0.261794	-0.261794	2
																						5.97781	5.97781	5.40903		-0.568773	-0.568773	2
																						5.7067	5.7067	4.85522		-0.851473	-0.851473	2
																						5.40054	5.40054	4.30434		-1.09619	-1.09619	2
																						5.06113	5.06113	3.7697		-1.29143	-1.29143	2
																						4.69249	4.69249	3.26307		-1.42942	-1.42942	2
																						4.30091	4.30091	2.79373		-1.50718	-1.50718	2
																						3.89465	3.89465	2.36799		-1.52666	-1.52666	2
																						3.48337	3.48337	1.98909		-1.49428	-1.49428	2
																						6.27469	6.27469	8.17529		1.90059	1.90059	2
																						6.20975	6.20975	7.82665		1.6169	1.6169	2
																						6.13044	6.13044	7.43055		1.30011	1.30011	2
																						6.03411	6.03411	6.98846		0.954347	0.954347	2
																						5.91787	5.91787	6.5047		0.586825	0.586825	2
																						5.77872	5.77872	5.98668		0.207956	0.207956	2
																						5.61372	5.61372	5.44467		-0.169047	-0.169047	2
																						5.42027	5.42027	4.89115		-0.529116	-0.529116	2
																						5.19642	5.19642	4.33967		-0.856754	-0.856754	2
																						4.94134	4.94134	3.80359		-1.13775	-1.13775	2
																						4.65567	4.65567	3.29484		-1.36083	-1.36083	2
																						4.3419	4.3419	2.82286		-1.51904	-1.51904	2
																						4.00454	4.00454	2.39417		-1.61037	-1.61037	2
																						3.65004	3.65004	2.01219		-1.63785	-1.63785	2
																						3.28638	3.28638	1.67762		-1.60876	-1.60876	2
																						5.52854	5.52854	7.84611		2.31757	2.31757	2
																						5.47806	5.47806	7.45249		1.97443	1.97443	2
																						5.41625	5.41625	7.01273		1.59648	1.59648	2
																						5.34092	5.34092	6.531		1.19009	1.19009	2
																						5.24965	5.24965	6.01455		0.764906	0.764906	2
																						5.13986	5.13986	5.47352		0.333663	0.333663	2
																						5.00891	5.00891	4.92027		-0.08864	-0.08864	2
																						4.85432	4.85432	4.36834		-0.485976	-0.485976	2
																						4.674	4.674	3.83115		-0.842854	-0.842854	2
																						4.46661	4.46661	3.3207		-1.14591	-1.14591	2
																						4.23189	4.23189	2.84661		-1.38528	-1.38528	2
																						3.97104	3.97104	2.41553		-1.55551	-1.55551	2
																						3.68697	3.68697	2.03106		-1.65591	-1.65591	2
																						3.38434	3.38434	1.69402		-1.69031	-1.69031	2
																						3.06941	3.06941	1.403		-1.66641	-1.66641	2
																						4.8131	4.8131	7.47012		2.65702	2.65702	2
																						4.7748	4.7748	7.03226		2.25746	2.25746	2
																						4.72777	4.72777	6.5522		1.82442	1.82442	2
																						4.67027	4.67027	6.03704		1.36677	1.36677	2
																						4.60033	4.60033	5.49681		0.896476	0.896476	2
																						4.5158	4.5158	4.94381		0.428008	0.428008	2
																						4.41441	4.41441	4.39155		-0.0228561	-0.0228561	2
																						4.2939	4.2939	3.85348		-0.440418	-0.440418	2
																						4.1522	4.1522	3.34168		-0.810524	-0.810524	2
																						3.98772	3.98772	2.86589		-1.12183	-1.12183	2
																						3.79957	3.79957	2.43289		-1.36668	-1.36668	2
																						3.58796	3.58796	2.04641		-1.54155	-1.54155	2
																						3.35444	3.35444	1.70738		-1.64706	-1.64706	2
																						3.10207	3.10207	1.41446		-1.68761	-1.68761	2
																						2.83542	2.83542	1.16469		-1.67073	-1.67073	2
																						4.14294	4.14294	7.04795		2.90501	2.90501	2
																						4.11453	4.11453	6.56924		2.45471	2.45471	2
																						4.07956	4.07956	6.05513		1.97557	1.97557	2
																						4.03668	4.03668	5.51558		1.4789	1.4789	2
																						3.98432	3.98432	4.9628		0.978479	0.978479	2
																						3.92076	3.92076	4.4103		0.489539	0.489539	2
																						3.8441	3.8441	3.87153		0.0274296	0.0274296	2
																						3.75239	3.75239	3.35866		-0.393734	-0.393734	2
																						3.64373	3.64373	2.8815		-0.762225	-0.762225	2
																						3.51644	3.51644	2.44697		-1.06948	-1.06948	2
																						3.36932	3.36932	2.05886		-1.31046	-1.31046	2
																						3.20187	3.20187	1.71821		-1.48365	-1.48365	2
																						3.01459	3.01459	1.42376		-1.59083	-1.59083	2
																						2.8092	2.8092	1.17257		-1.63663	-1.63663	2
																						2.58873	2.58873	0.960704		-1.62802	-1.62802	2
																						3.52877	3.52877	6.58292		3.05415	3.05415	2
																						3.50814	3.50814	6.06968		2.56154	2.56154	2
																						3.48269	3.48269	5.53067		2.04799	2.04799	2
																						3.45138	3.45138	4.97809		1.52671	1.52671	2
																						3.41304	3.41304	4.4254		1.01236	1.01236	2
																						3.36629	3.36629	3.88608		0.519794	0.519794	2
																						3.30962	3.30962	3.37236		0.0627333	0.0627333	2
																						3.24142	3.24142	2.89411		-0.347302	-0.347302	2
																						3.16001	3.16001	2.45834		-0.701676	-0.701676	2
																						3.06383	3.06383	2.06893		-0.994904	-0.994904	2
																						2.95154	2.95154	1.72698		-1.22456	-1.22456	2
																						2.82224	2.82224	1.43128		-1.39096	-1.39096	2
																						2.67572	2.67572	1.17895		-1.49677	-1.49677	2
																						2.51266	2.51266	0.96606		-1.5466	-1.5466	2
																						2.33481	2.33481	0.788157		-1.54665	-1.54665	2
																						2.9771	2.9771	6.08135		3.10425	3.10425	2
																						2.9624	2.9624	5.5428		2.5804	2.5804	2
																						2.94423	2.94423	4.99038		2.04615	2.04615	2
																						2.92183	2.92183	4.43755		1.51572	1.51572	2
																						2.8943	2.8943	3.8978		1.0035	1.0035	2
																						2.86061	2.86061	3.38339		0.522782	0.522782	2
																						2.81959	2.81959	2.90428		0.0846943	0.0846943	2
																						2.76993	2.76993	2.46751		-0.302422	-0.302422	2
																						2.71027	2.71027	2.07705		-0.633216	-0.633216	2
																						2.63921	2.63921	1.73406		-0.905152	-0.905152	2
																						2.55546	2.55546	1.43736		-1.1181	-1.1181	2
																						2.45796	2.45796	1.18411		-1.27386	-1.27386	2
																						2.34608	2.34608	0.970388		-1.37569	-1.37569	2
																						2.21977	2.21977	0.791758		-1.42801	-1.42801	2
																						2.07981	2.07981	0.643653		-1.43616	-1.43616	2
																						2.49042	2.49042	5.55252		3.0621	3.0621	2
																						2.48013	2.48013	5.00024		2.52011	2.52011	2
																						2.46738	2.46738	4.4473		1.97992	1.97992	2
																						2.45163	2.45163	3.90722		1.45559	1.45559	2
																						2.43222	2.43222	3.39227		0.960051	0.960051	2
																						2.40838	2.40838	2.91246		0.504078	0.504078	2
																						2.37924	2.37924	2.47489		0.0956568	0.0956568	2
																						2.34378	2.34378	2.08359		-0.260187	-0.260187	2
																						2.30092	2.30092	1.73976		-0.561164	-0.561164	2
																						2.2495	2.2495	1.44226		-0.807247	-0.807247	2
																						2.18838	2.18838	1.18826		-1.00011	-1.00011	2
																						2.11648	2.11648	0.973878		-1.1426	-1.1426	2
																						2.033	2.033	0.794663		-1.23833	-1.23833	2
																						1.93747	1.93747	0.646052		-1.29141	-1.29141	2
																						1.82998	1.82998	0.523644		-1.30634	-1.30634	2
																						2.06787	2.06787	5.00814		2.94027	2.94027	2
																						2.06077	2.06077	4.45512		2.39436	2.39436	2
																						2.05196	2.05196	3.91477		1.86282	1.86282	2
																						2.04105	2.04105	3.39939		1.35834	1.35834	2
																						2.02758	2.02758	2.91903		0.89145	0.89145	2
																						2.01099	2.01099	2.48083		0.469839	0.469839	2
																						1.99063	1.99063	2.08885		0.0982282	0.0982282	2
																						1.96575	1.96575	1.74435		-0.221402	-0.221402	2
																						1.93551	1.93551	1.4462		-0.489312	-0.489312	2
																						1.899	1.899	1.19161		-0.707389	-0.707389	2
																						1.85525	1.85525	0.976687		-0.878562	-0.878562	2
																						1.80332	1.80332	0.797001		-1.00632	-1.00632	2
																						1.74236	1.74236	0.647985		-1.09437	-1.09437	2
																						1.67171	1.67171	0.525231		-1.14648	-1.14648	2
																						1.59108	1.59108	0.424669		-1.16641	-1.16641	2
																						1.70604	1.70604	4.46138		2.75535	2.75535	2
																						1.7012	1.7012	3.92082		2.21963	2.21963	2
																						1.69519	1.69519	3.4051		1.70991	1.70991	2
																						1.68774	1.68774	2.9243		1.23656	1.23656	2
																						1.67852	1.67852	2.48559		0.80707	0.80707	2
																						1.66713	1.66713	2.09308		0.425946	0.425946	2
																						1.65312	1.65312	1.74803		0.0949143	0.0949143	2
																						1.63592	1.63592	1.44937		-0.186556	-0.186556	2
																						1.61493	1.61493	1.1943		-0.420629	-0.420629	2
																						1.58943	1.58943	0.978946		-0.610481	-0.610481	2
																						1.55866	1.55866	0.798881		-0.759782	-0.759782	2
																						1.52184	1.52184	0.649539		-0.872306	-0.872306	2
																						1.4782	1.4782	0.526507		-0.951689	-0.951689	2
																						1.42704	1.42704	0.425713		-1.00132	-1.00132	2
																						1.36786	1.36786	0.34351		-1.02435	-1.02435	2
[truncated: 54 more columns]

## Sheet: Partial Uncompetitive
																	((V_max+(V2*[I])/K_i )*[S])/(K_s+((1+[I])/K_i )*[S] )						Calculated values
		No Inhibitor	[I]1	[I]2	[I]3	[I]4	[I]5	[I]6	[I]7	[I]8	[I]9	[I]10	[I]11	[I]12	[I]13	[I]14	[I]15			0.0913869	#DIV/0!	#DIV/0!	No Inhibitor	[I]1	[I]2	[I]3	[I]4	[I]5	[I]6	[I]7	[I]8	[I]9	[I]10	[I]11	[I]12	[I]13	[I]14	[I]15
		0	0.0439805	0.0549756	0.0687195	0.0858993	0.107374	0.134218	0.167772	0.209715	0.262144	0.32768	0.4096	0.512	0.64	0.8	1	Km	Vmax	Ki	V2	0	0	0.0439805	0.0549756	0.0687195	0.0858993	0.107374	0.134218	0.167772	0.209715	0.262144	0.32768	0.4096	0.512	0.64	0.8	1
[S]1	1	13.6364	10.4289	9.8497	9.2103	8.51903	7.78834	7.03418	6.27469	5.52854	4.8131	4.14294	3.52877	2.9771	2.49042	2.06787	1.70604	0.0913869	15.4863	0.527602	0		7.79476	7.48088	7.40633	7.31519	7.20438	7.0705	6.90998	6.71931	6.49526	6.23538	5.93838	5.60468	5.23684	4.83978	4.4208	3.98913		7.79476	7.48088	7.40633	7.31519	7.20438	7.0705	6.90998	6.71931	6.49526	6.23538
[S]2	0.8	13.3333	10.2507	9.69062	9.07106	8.39977	7.68854	6.95267	6.20975	5.47806	4.7748	4.11453	3.50814	2.9624	2.48013	2.06077	1.7012						7.70615	7.39922	7.32627	7.23709	7.12861	6.9975	6.84025	6.65335	6.43361	6.17855	5.88681	5.55872	5.19669	4.80547	4.39216	3.96579		7.70615	7.39922	7.32627	7.23709	7.12861	6.9975	6.84025	6.65335	6.43361	6.17855
[S]3	0.64	12.973	10.0364	9.49885	8.90281	8.2553	7.56733	6.8534	6.13044	5.41625	4.72777	4.07956	3.48269	2.94423	2.46738	2.05196	1.69519						7.59817	7.29962	7.22861	7.14177	7.03611	6.90836	6.75504	6.57271	6.35818	6.10894	5.82359	5.50232	5.14736	4.76326	4.35687	3.937		7.59817	7.29962	7.22861	7.14177	7.03611	6.90836	6.75504	6.57271	6.35818	6.10894
[S]4	0.512	12.549	9.78076	9.26955	8.70108	8.08156	7.42109	6.73323	6.03411	5.34092	4.67027	4.03668	3.45138	2.92183	2.45163	2.04105	1.68774						7.46738	7.17882	7.11014	7.0261	6.92382	6.80007	6.65147	6.47461	6.26634	6.02411	5.74645	5.4334	5.087	4.71153	4.31354	3.90159		7.46738	7.17882	7.11014	7.0261	6.92382	6.80007	6.65147	6.47461	6.26634	6.02411
[S]5	0.4096	12.0565	9.47896	8.99804	8.46142	7.87441	7.24604	6.58882	5.91787	5.24965	4.60033	3.98432	3.41304	2.8943	2.43222	2.02758	1.67852						7.31009	7.03334	6.96739	6.88668	6.78838	6.66939	6.52639	6.35603	6.1552	5.92133	5.65285	5.34965	5.01351	4.64842	4.26059	3.85821		7.31009	7.03334	6.96739	6.88668	6.78838	6.66939	6.52639	6.35603	6.1552	5.92133
[S]6	0.32768	11.4927	9.12694	8.68023	8.17979	7.62994	7.03852	6.41678	5.77872	5.13986	4.5158	3.92076	3.36629	2.86061	2.40838	2.01099	1.66713						7.12256	6.85957	6.79683	6.72	6.62637	6.51294	6.3765	6.21378	6.0217	5.79768	5.54005	5.24852	4.92459	4.57187	4.1962	3.80533		7.12256	6.85957	6.79683	6.72	6.62637	6.51294	6.3765	6.21378	6.0217	5.79768
[S]7	0.262144	10.858	8.72204	8.3132	7.85307	7.3449	6.79525	6.21398	5.61372	5.00891	4.41441	3.8441	3.30962	2.81959	2.37924	1.99063	1.65312						6.90125	6.65407	6.59501	6.52265	6.43441	6.3274	6.19855	6.04467	5.86275	5.65019	5.40523	5.12736	4.81777	4.47967	4.11839	3.74124		6.90125	6.65407	6.59501	6.52265	6.43441	6.3274	6.19855	6.04467	5.86275	5.65019
[S]8	0.209715	10.1568	8.26379	7.89587	7.47962	7.01721	6.51383	5.97781	5.42027	4.85432	4.2939	3.75239	3.24142	2.76993	2.34378	1.96575	1.63592			Sum R2	682.257		6.64324	6.41388	6.359	6.2917	6.20955	6.10984	5.9896	5.84581	5.6755	5.47607	5.24566	4.98355	4.69059	4.36951	4.0251	3.66409		6.64324	6.41388	6.359	6.2917	6.20955	6.10984	5.9896	5.84581	5.6755	5.47607
[S]9	0.167772	9.39822	7.75451	7.42966	7.05996	6.64655	6.19322	5.7067	5.19642	4.674	4.1522	3.64373	3.16001	2.71027	2.30092	1.93551	1.61493			Sum residuals %	64.6314		6.34664	6.13698	6.08672	6.02503	5.94966	5.85805	5.74744	5.61491	5.4576	5.27294	5.05897	4.81476	4.54076	4.2392	3.91426	3.57202		6.34664	6.13698	6.08672	6.02503	5.94966	5.85805	5.74744	5.61491	5.4576	5.27294
[S]10	0.134218	8.5957	7.19988	6.91899	6.59727	6.23487	5.83428	5.40054	4.94134	4.46661	3.98772	3.51644	3.06383	2.63921	2.2495	1.899	1.58943						6.01116	5.82276	5.77749	5.72188	5.65386	5.57107	5.47094	5.35072	5.20768	5.03928	4.84351	4.61919	4.36641	4.08686	3.78402	3.46324		6.01116	5.82276	5.77749	5.72188	5.65386	5.57107	5.47094	5.35072	5.20768	5.03928
[S]11	0.107374	7.7667	6.609	6.37156	6.09772	5.78684	5.44015	5.06113	4.65567	4.23189	3.79957	3.36932	2.95154	2.55546	2.18838	1.85525	1.55866						5.6386	5.47251	5.4325	5.38331	5.32305	5.24961	5.1606	5.0535	4.92572	4.7748	4.59868	4.39599	4.16645	3.91116	3.63292	3.33624		5.6386	5.47251	5.4325	5.38331	5.32305	5.24961	5.1606	5.0535	4.92572	4.7748
[S]12	0.0858993	6.93112	5.99409	5.79813	5.57048	5.30989	5.01654	4.69249	4.3419	3.97104	3.58796	3.20187	2.82224	2.45796	2.11648	1.80332	1.52184						5.23318	5.0898	5.05518	5.01255	4.96027	4.89644	4.81892	4.7254	4.61349	4.48084	4.32538	4.1456	3.94085	3.7117	3.4602	3.19001		5.23318	5.0898	5.05518	5.01255	4.96027	4.89644	4.81892	4.7254	4.61349	4.48084
[S]13	0.0687195	6.1095	5.3696	5.21181	5.02714	4.81393	4.57157	4.30091	4.00454	3.68697	3.35444	3.01459	2.67572	2.34608	2.033	1.74236	1.4782						4.80162	4.68064	4.65134	4.61523	4.57088	4.51662	4.45057	4.37069	4.27478	4.16065	4.02628	3.87006	3.69103	3.48927	3.2661	3.02432		4.80162	4.68064	4.65134	4.61523	4.57088	4.51662	4.45057	4.37069	4.27478	4.16065
[S]14	0.0549756	5.32106	4.75089	4.62695	4.48082	4.31065	4.11529	3.89465	3.65004	3.38434	3.10207	2.8092	2.51266	2.21977	1.93747	1.67171	1.42704						4.35291	4.25325	4.22905	4.19917	4.16242	4.11738	4.06243	3.99576	3.91545	3.81949	3.70595	3.57318	3.42003	3.24611	3.0521	2.83993		4.35291	4.25325	4.22905	4.19917	4.16242	4.11738	4.06243	3.99576	3.91545	3.81949
[S]15	0.0439805	4.58192	4.15277	4.05775	3.94493	3.81243	3.65881	3.48337	3.28638	3.06941	2.83542	2.58873	2.33481	2.07981	1.82998	1.59108	1.36786						3.89762	3.81753	3.79802	3.77391	3.7442	3.70771	3.66309	3.6088	3.54316	3.4644	3.37073	3.26054	3.13253	2.986	2.82104	2.63882		3.89762	3.81753	3.79802	3.77391	3.7442	3.70771	3.66309	3.6088	3.54316	3.4644
	1	1	1	1	1	1	1	1	1	1	1	1	1	1	1	1	1																					1	1	7.79476	7.48088	7.40633	7.31519	7.20438	7.0705	6.90998	6.71931	6.49526	6.23538
	1	1	1	1	1	1	1	1	1	1	1	1	1	1	1	1	1					13.6364	13.6364	7.79476		-5.8416	-5.8416	3										0.8	0.8	7.70615	7.39922	7.32627	7.23709	7.12861	6.9975	6.84025	6.65335	6.43361	6.17855
	1	1	1	1	1	1	1	1	1	1	1	1	1	1	1	1	1					13.3333	13.3333	7.70615		-5.62719	-5.62719	3										0.64	0.64	7.59817	7.29962	7.22861	7.14177	7.03611	6.90836	6.75504	6.57271	6.35818	6.10894
	1	1	1	1	1	1	1	1	1	1	1	1	1	1	1	1	1					12.973	12.973	7.59817		-5.3748	-5.3748	3										0.512	0.512	7.46738	7.17882	7.11014	7.0261	6.92382	6.80007	6.65147	6.47461	6.26634	6.02411
	1	1	1	1	1	1	1	1	1	1	1	1	1	1	1	1	1					12.549	12.549	7.46738		-5.08164	-5.08164	3										0.4096	0.4096	7.31009	7.03334	6.96739	6.88668	6.78838	6.66939	6.52639	6.35603	6.1552	5.92133
	1	1	1	1	1	1	1	1	1	1	1	1	1	1	1	1	1					12.0565	12.0565	7.31009		-4.74642	-4.74642	3										0.32768	0.32768	7.12256	6.85957	6.79683	6.72	6.62637	6.51294	6.3765	6.21378	6.0217	5.79768
	1	1	1	1	1	1	1	1	1	1	1	1	1	1	1	1	1					11.4927	11.4927	7.12256		-4.37015	-4.37015	3										0.262144	0.262144	6.90125	6.65407	6.59501	6.52265	6.43441	6.3274	6.19855	6.04467	5.86275	5.65019
	1	1	1	1	1	1	1	1	1	1	1	1	1	1	1	1	1					10.858	10.858	6.90125		-3.95675	-3.95675	3										0.209715	0.209715	6.64324	6.41388	6.359	6.2917	6.20955	6.10984	5.9896	5.84581	5.6755	5.47607
	1	1	1	1	1	1	1	1	1	1	1	1	1	1	1	1	1					10.1568	10.1568	6.64324		-3.5136	-3.5136	3										0.167772	0.167772	6.34664	6.13698	6.08672	6.02503	5.94966	5.85805	5.74744	5.61491	5.4576	5.27294
	1	1	1	1	1	1	1	1	1	1	1	1	1	1	1	1	1					9.39822	9.39822	6.34664		-3.05158	-3.05158	3										0.134218	0.134218	6.01116	5.82276	5.77749	5.72188	5.65386	5.57107	5.47094	5.35072	5.20768	5.03928
	1	1	1	1	1	1	1	1	1	1	1	1	1	1	1	1	1					8.5957	8.5957	6.01116		-2.58454	-2.58454	3										0.107374	0.107374	5.6386	5.47251	5.4325	5.38331	5.32305	5.24961	5.1606	5.0535	4.92572	4.7748
	1	1	1	1	1	1	1	1	1	1	1	1	1	1	1	1	1					7.7667	7.7667	5.6386		-2.12809	-2.12809	3										0.0858993	0.0858993	5.23318	5.0898	5.05518	5.01255	4.96027	4.89644	4.81892	4.7254	4.61349	4.48084
	1	1	1	1	1	1	1	1	1	1	1	1	1	1	1	1	1					6.93112	6.93112	5.23318		-1.69794	-1.69794	3										0.0687195	0.0687195	4.80162	4.68064	4.65134	4.61523	4.57088	4.51662	4.45057	4.37069	4.27478	4.16065
	1	1	1	1	1	1	1	1	1	1	1	1	1	1	1	1	1					6.1095	6.1095	4.80162		-1.30789	-1.30789	3										0.0549756	0.0549756	4.35291	4.25325	4.22905	4.19917	4.16242	4.11738	4.06243	3.99576	3.91545	3.81949
	1	1	1	1	1	1	1	1	1	1	1	1	1	1	1	1	1					5.32106	5.32106	4.35291		-0.968147	-0.968147	3										0.0439805	0.0439805	3.89762	3.81753	3.79802	3.77391	3.7442	3.70771	3.66309	3.6088	3.54316	3.4644
																						4.58192	4.58192	3.89762		-0.684299	-0.684299	3
																						10.4289	10.4289	7.48088		-2.94801	-2.94801	3											1	0.128291	0.133674	0.13502	0.136702	0.138804	0.141433	0.144718	0.148825	0.153958	0.160375
																						10.2507	10.2507	7.39922		-2.8515	-2.8515	3											1.25	0.129767	0.135149	0.136495	0.138177	0.14028	0.142908	0.146193	0.1503	0.155434	0.16185
																						10.0364	10.0364	7.29962		-2.73677	-2.73677	3											1.5625	0.131611	0.136993	0.138339	0.140021	0.142124	0.144752	0.148038	0.152144	0.157278	0.163694
																						9.78076	9.78076	7.17882		-2.60193	-2.60193	3											1.95312	0.133916	0.139299	0.140644	0.142326	0.144429	0.147057	0.150343	0.154449	0.159583	0.166
																						9.47896	9.47896	7.03334		-2.44562	-2.44562	3											2.44141	0.136797	0.14218	0.143526	0.145208	0.14731	0.149939	0.153224	0.157331	0.162464	0.168881
																						9.12694	9.12694	6.85957		-2.26737	-2.26737	3											3.05176	0.140399	0.145782	0.147127	0.14881	0.150912	0.153541	0.156826	0.160933	0.166066	0.172483
																						8.72204	8.72204	6.65407		-2.06797	-2.06797	3											3.8147	0.144901	0.150284	0.15163	0.153312	0.155414	0.158043	0.161328	0.165435	0.170568	0.176985
																						8.26379	8.26379	6.41388		-1.8499	-1.8499	3											4.76837	0.150529	0.155912	0.157257	0.15894	0.161042	0.163671	0.166956	0.171063	0.176196	0.182613
																						7.75451	7.75451	6.13698		-1.61753	-1.61753	3											5.96046	0.157564	0.162946	0.164292	0.165974	0.168077	0.170705	0.173991	0.178097	0.183231	0.189648
																						7.19988	7.19988	5.82276		-1.37712	-1.37712	3											7.45058	0.166357	0.17174	0.173086	0.174768	0.17687	0.179499	0.182784	0.186891	0.192024	0.198441
																						6.609	6.609	5.47251		-1.13649	-1.13649	3											9.31323	0.177349	0.182732	0.184077	0.185759	0.187862	0.19049	0.193776	0.197883	0.203016	0.209433
																						5.99409	5.99409	5.0898		-0.90429	-0.90429	3											11.6415	0.191089	0.196471	0.197817	0.199499	0.201602	0.20423	0.207515	0.211622	0.216756	0.223172
																						5.3696	5.3696	4.68064		-0.688962	-0.688962	3											14.5519	0.208263	0.213646	0.214992	0.216674	0.218776	0.221405	0.22469	0.228797	0.23393	0.240347
																						4.75089	4.75089	4.25325		-0.497642	-0.497642	3											18.1899	0.229731	0.235114	0.23646	0.238142	0.240245	0.242873	0.246158	0.250265	0.255399	0.261815
																						4.15277	4.15277	3.81753		-0.33524	-0.33524	3											22.7374	0.256567	0.26195	0.263295	0.264977	0.26708	0.269708	0.272994	0.2771	0.282234	0.288651
																						9.8497	9.8497	7.40633		-2.44337	-2.44337	3
																						9.69062	9.69062	7.32627		-2.36434	-2.36434	3												13.6364	10.4289	9.8497	9.2103	8.51903	7.78834	7.03418	6.27469	5.52854	4.8131
																						9.49885	9.49885	7.22861		-2.27023	-2.27023	3												13.3333	10.2507	9.69062	9.07106	8.39977	7.68854	6.95267	6.20975	5.47806	4.7748
																						9.26955	9.26955	7.11014		-2.15941	-2.15941	3												12.973	10.0364	9.49885	8.90281	8.2553	7.56733	6.8534	6.13044	5.41625	4.72777
																						8.99804	8.99804	6.96739		-2.03065	-2.03065	3												12.549	9.78076	9.26955	8.70108	8.08156	7.42109	6.73323	6.03411	5.34092	4.67027
																						8.68023	8.68023	6.79683		-1.8834	-1.8834	3												12.0565	9.47896	8.99804	8.46142	7.87441	7.24604	6.58882	5.91787	5.24965	4.60033
																						8.3132	8.3132	6.59501		-1.71819	-1.71819	3												11.4927	9.12694	8.68023	8.17979	7.62994	7.03852	6.41678	5.77872	5.13986	4.5158
																						7.89587	7.89587	6.359		-1.53688	-1.53688	3												10.858	8.72204	8.3132	7.85307	7.3449	6.79525	6.21398	5.61372	5.00891	4.41441
																						7.42966	7.42966	6.08672		-1.34294	-1.34294	3												10.1568	8.26379	7.89587	7.47962	7.01721	6.51383	5.97781	5.42027	4.85432	4.2939
																						6.91899	6.91899	5.77749		-1.1415	-1.1415	3												9.39822	7.75451	7.42966	7.05996	6.64655	6.19322	5.7067	5.19642	4.674	4.1522
																						6.37156	6.37156	5.4325		-0.939061	-0.939061	3												8.5957	7.19988	6.91899	6.59727	6.23487	5.83428	5.40054	4.94134	4.46661	3.98772
																						5.79813	5.79813	5.05518		-0.742951	-0.742951	3												7.7667	6.609	6.37156	6.09772	5.78684	5.44015	5.06113	4.65567	4.23189	3.79957
																						5.21181	5.21181	4.65134		-0.560463	-0.560463	3												6.93112	5.99409	5.79813	5.57048	5.30989	5.01654	4.69249	4.3419	3.97104	3.58796
																						4.62695	4.62695	4.22905		-0.3979	-0.3979	3												6.1095	5.3696	5.21181	5.02714	4.81393	4.57157	4.30091	4.00454	3.68697	3.35444
																						4.05775	4.05775	3.79802		-0.259737	-0.259737	3												5.32106	4.75089	4.62695	4.48082	4.31065	4.11529	3.89465	3.65004	3.38434	3.10207
																						9.2103	9.2103	7.31519		-1.89511	-1.89511	3												4.58192	4.15277	4.05775	3.94493	3.81243	3.65881	3.48337	3.28638	3.06941	2.83542
																						9.07106	9.07106	7.23709		-1.83397	-1.83397	3
																						8.90281	8.90281	7.14177		-1.76104	-1.76104	3												1/s	0	0.0439805	0.0549756	0.0687195	0.0858993	0.107374	0.134218	0.167772	0.209715
																						8.70108	8.70108	7.0261		-1.67498	-1.67498	3											1	1	0.128291	0.133674	0.13502	0.136702	0.138804	0.141433	0.144718	0.148825	0.153958
																						8.46142	8.46142	6.88668		-1.57474	-1.57474	3											2	1.25	0.129767	0.135149	0.136495	0.138177	0.14028	0.142908	0.146193	0.1503	0.155434
																						8.17979	8.17979	6.72		-1.4598	-1.4598	3											3	1.5625	0.131611	0.136993	0.138339	0.140021	0.142124	0.144752	0.148038	0.152144	0.157278
																						7.85307	7.85307	6.52265		-1.33041	-1.33041	3											4	1.95312	0.133916	0.139299	0.140644	0.142326	0.144429	0.147057	0.150343	0.154449	0.159583
																						7.47962	7.47962	6.2917		-1.18792	-1.18792	3											5	2.44141	0.136797	0.14218	0.143526	0.145208	0.14731	0.149939	0.153224	0.157331	0.162464
																						7.05996	7.05996	6.02503		-1.03493	-1.03493	3											6	3.05176	0.140399	0.145782	0.147127	0.14881	0.150912	0.153541	0.156826	0.160933	0.166066
																						6.59727	6.59727	5.72188		-0.875384	-0.875384	3											7	3.8147	0.144901	0.150284	0.15163	0.153312	0.155414	0.158043	0.161328	0.165435	0.170568
																						6.09772	6.09772	5.38331		-0.714419	-0.714419	3											8	4.76837	0.150529	0.155912	0.157257	0.15894	0.161042	0.163671	0.166956	0.171063	0.176196
																						5.57048	5.57048	5.01255		-0.557931	-0.557931	3											9	5.96046	0.157564	0.162946	0.164292	0.165974	0.168077	0.170705	0.173991	0.178097	0.183231
																						5.02714	5.02714	4.61523		-0.411908	-0.411908	3											10	7.45058	0.166357	0.17174	0.173086	0.174768	0.17687	0.179499	0.182784	0.186891	0.192024
																						4.48082	4.48082	4.19917		-0.281646	-0.281646	3											11	9.31323	0.177349	0.182732	0.184077	0.185759	0.187862	0.19049	0.193776	0.197883	0.203016
																						3.94493	3.94493	3.77391		-0.171024	-0.171024	3											12	11.6415	0.191089	0.196471	0.197817	0.199499	0.201602	0.20423	0.207515	0.211622	0.216756
																						8.51903	8.51903	7.20438		-1.31465	-1.31465	3											13	14.5519	0.208263	0.213646	0.214992	0.216674	0.218776	0.221405	0.22469	0.228797	0.23393
																						8.39977	8.39977	7.12861		-1.27115	-1.27115	3											14	18.1899	0.229731	0.235114	0.23646	0.238142	0.240245	0.242873	0.246158	0.250265	0.255399
																						8.2553	8.2553	7.03611		-1.21919	-1.21919	3											15	22.7374	0.256567	0.26195	0.263295	0.264977	0.26708	0.269708	0.272994	0.2771	0.282234
																						8.08156	8.08156	6.92382		-1.15775	-1.15775	3
																						7.87441	7.87441	6.78838		-1.08602	-1.08602	3
																						7.62994	7.62994	6.62637		-1.00357	-1.00357	3
																						7.3449	7.3449	6.43441		-0.91049	-0.91049	3
																						7.01721	7.01721	6.20955		-0.80766	-0.80766	3
																						6.64655	6.64655	5.94966		-0.696892	-0.696892	3
																						6.23487	6.23487	5.65386		-0.581016	-0.581016	3
																						5.78684	5.78684	5.32305		-0.46379	-0.46379	3
																						5.30989	5.30989	4.96027		-0.349617	-0.349617	3
																						4.81393	4.81393	4.57088		-0.243056	-0.243056	3
																						4.31065	4.31065	4.16242		-0.148227	-0.148227	3
																						3.81243	3.81243	3.7442		-0.0682313	-0.0682313	3
																						7.78834	7.78834	7.0705		-0.717847	-0.717847	3
																						7.68854	7.68854	6.9975		-0.691037	-0.691037	3
																						7.56733	7.56733	6.90836		-0.658971	-0.658971	3
																						7.42109	7.42109	6.80007		-0.621016	-0.621016	3
																						7.24604	7.24604	6.66939		-0.576652	-0.576652	3
																						7.03852	7.03852	6.51294		-0.525578	-0.525578	3
																						6.79525	6.79525	6.3274		-0.467846	-0.467846	3
																						6.51383	6.51383	6.10984		-0.403996	-0.403996	3
																						6.19322	6.19322	5.85805		-0.335174	-0.335174	3
																						5.83428	5.83428	5.57107		-0.263203	-0.263203	3
																						5.44015	5.44015	5.24961		-0.19054	-0.19054	3
																						5.01654	5.01654	4.89644		-0.120103	-0.120103	3
																						4.57157	4.57157	4.51662		-0.0549569	-0.0549569	3
																						4.11529	4.11529	4.11738		0.00208957	0.00208957	3
																						3.65881	3.65881	3.70771		0.0488976	0.0488976	3
																						7.03418	7.03418	6.90998		-0.1242	-0.1242	3
																						6.95267	6.95267	6.84025		-0.112421	-0.112421	3
																						6.8534	6.8534	6.75504		-0.0983604	-0.0983604	3
																						6.73323	6.73323	6.65147		-0.0817618	-0.0817618	3
																						6.58882	6.58882	6.52639		-0.0624304	-0.0624304	3
																						6.41678	6.41678	6.3765		-0.0402863	-0.0402863	3
																						6.21398	6.21398	6.19855		-0.0154285	-0.0154285	3
																						5.97781	5.97781	5.9896		0.0117975	0.0117975	3
																						5.7067	5.7067	5.74744		0.0407381	0.0407381	3
																						5.40054	5.40054	5.47094		0.0704011	0.0704011	3
																						5.06113	5.06113	5.1606		0.099476	0.099476	3
																						4.69249	4.69249	4.81892		0.126428	0.126428	3
																						4.30091	4.30091	4.45057		0.149666	0.149666	3
																						3.89465	3.89465	4.06243		0.167771	0.167771	3
																						3.48337	3.48337	3.66309		0.179723	0.179723	3
																						6.27469	6.27469	6.71931		0.444612	0.444612	3
																						6.20975	6.20975	6.65335		0.443598	0.443598	3
																						6.13044	6.13044	6.57271		0.442264	0.442264	3
																						6.03411	6.03411	6.47461		0.4405	0.4405	3
																						5.91787	5.91787	6.35603		0.438161	0.438161	3
																						5.77872	5.77872	6.21378		0.43506	0.43506	3
																						5.61372	5.61372	6.04467		0.430954	0.430954	3
																						5.42027	5.42027	5.84581		0.425546	0.425546	3
																						5.19642	5.19642	5.61491		0.418484	0.418484	3
																						4.94134	4.94134	5.35072		0.409378	0.409378	3
																						4.65567	4.65567	5.0535		0.397833	0.397833	3
																						4.3419	4.3419	4.7254		0.383501	0.383501	3
																						4.00454	4.00454	4.37069		0.366148	0.366148	3
																						3.65004	3.65004	3.99576		0.345723	0.345723	3
																						3.28638	3.28638	3.6088		0.322419	0.322419	3
																						5.52854	5.52854	6.49526		0.966724	0.966724	3
																						5.47806	5.47806	6.43361		0.955551	0.955551	3
																						5.41625	5.41625	6.35818		0.94193	0.94193	3
																						5.34092	5.34092	6.26634		0.92542	0.92542	3
																						5.24965	5.24965	6.1552		0.905551	0.905551	3
																						5.13986	5.13986	6.0217		0.881844	0.881844	3
																						5.00891	5.00891	5.86275		0.853845	0.853845	3
																						4.85432	4.85432	5.6755		0.821175	0.821175	3
																						4.674	4.674	5.4576		0.783595	0.783595	3
																						4.46661	4.46661	5.20768		0.741068	0.741068	3
																						4.23189	4.23189	4.92572		0.693833	0.693833	3
																						3.97104	3.97104	4.61349		0.642449	0.642449	3
																						3.68697	3.68697	4.27478		0.587812	0.587812	3
																						3.38434	3.38434	3.91545		0.531113	0.531113	3
																						3.06941	3.06941	3.54316		0.47375	0.47375	3
																						4.8131	4.8131	6.23538		1.42228	1.42228	3
																						4.7748	4.7748	6.17855		1.40375	1.40375	3
																						4.72777	4.72777	6.10894		1.38117	1.38117	3
																						4.67027	4.67027	6.02411		1.35384	1.35384	3
																						4.60033	4.60033	5.92133		1.32099	1.32099	3
																						4.5158	4.5158	5.79768		1.28188	1.28188	3
																						4.41441	4.41441	5.65019		1.23578	1.23578	3
																						4.2939	4.2939	5.47607		1.18217	1.18217	3
																						4.1522	4.1522	5.27294		1.12073	1.12073	3
																						3.98772	3.98772	5.03928		1.05156	1.05156	3
																						3.79957	3.79957	4.7748		0.975233	0.975233	3
																						3.58796	3.58796	4.48084		0.892878	0.892878	3
																						3.35444	3.35444	4.16065		0.80621	0.80621	3
																						3.10207	3.10207	3.81949		0.717417	0.717417	3
																						2.83542	2.83542	3.4644		0.62898	0.62898	3
																						4.14294	4.14294	5.93838		1.79544	1.79544	3
																						4.11453	4.11453	5.88681		1.77228	1.77228	3
																						4.07956	4.07956	5.82359		1.74403	1.74403	3
																						4.03668	4.03668	5.74645		1.70977	1.70977	3
																						3.98432	3.98432	5.65285		1.66853	1.66853	3
																						3.92076	3.92076	5.54005		1.61929	1.61929	3
																						3.8441	3.8441	5.40523		1.56113	1.56113	3
																						3.75239	3.75239	5.24566		1.49327	1.49327	3
																						3.64373	3.64373	5.05897		1.41525	1.41525	3
																						3.51644	3.51644	4.84351		1.32706	1.32706	3
																						3.36932	3.36932	4.59868		1.22936	1.22936	3
																						3.20187	3.20187	4.32538		1.12352	1.12352	3
																						3.01459	3.01459	4.02628		1.0117	1.0117	3
																						2.8092	2.8092	3.70595		0.896755	0.896755	3
																						2.58873	2.58873	3.37073		0.782003	0.782003	3
																						3.52877	3.52877	5.60468		2.07591	2.07591	3
																						3.50814	3.50814	5.55872		2.05058	2.05058	3
																						3.48269	3.48269	5.50232		2.01963	2.01963	3
																						3.45138	3.45138	5.4334		1.98202	1.98202	3
																						3.41304	3.41304	5.34965		1.93661	1.93661	3
																						3.36629	3.36629	5.24852		1.88223	1.88223	3
																						3.30962	3.30962	5.12736		1.81774	1.81774	3
																						3.24142	3.24142	4.98355		1.74214	1.74214	3
																						3.16001	3.16001	4.81476		1.65475	1.65475	3
																						3.06383	3.06383	4.61919		1.55536	1.55536	3
																						2.95154	2.95154	4.39599		1.44445	1.44445	3
																						2.82224	2.82224	4.1456		1.32336	1.32336	3
																						2.67572	2.67572	3.87006		1.19433	1.19433	3
																						2.51266	2.51266	3.57318		1.06052	1.06052	3
																						2.33481	2.33481	3.26054		0.925729	0.925729	3
																						2.9771	2.9771	5.23684		2.25974	2.25974	3
																						2.9624	2.9624	5.19669		2.23429	2.23429	3
																						2.94423	2.94423	5.14736		2.20313	2.20313	3
																						2.92183	2.92183	5.087		2.16517	2.16517	3
																						2.8943	2.8943	5.01351		2.11921	2.11921	3
																						2.86061	2.86061	4.92459		2.06398	2.06398	3
																						2.81959	2.81959	4.81777		1.99818	1.99818	3
																						2.76993	2.76993	4.69059		1.92066	1.92066	3
																						2.71027	2.71027	4.54076		1.83049	1.83049	3
																						2.63921	2.63921	4.36641		1.7272	1.7272	3
																						2.55546	2.55546	4.16645		1.61099	1.61099	3
																						2.45796	2.45796	3.94085		1.48289	1.48289	3
																						2.34608	2.34608	3.69103		1.34496	1.34496	3
																						2.21977	2.21977	3.42003		1.20026	1.20026	3
																						2.07981	2.07981	3.13253		1.05272	1.05272	3
																						2.49042	2.49042	4.83978		2.34936	2.34936	3
																						2.48013	2.48013	4.80547		2.32534	2.32534	3
																						2.46738	2.46738	4.76326		2.29588	2.29588	3
																						2.45163	2.45163	4.71153		2.2599	2.2599	3
																						2.43222	2.43222	4.64842		2.2162	2.2162	3
																						2.40838	2.40838	4.57187		2.16349	2.16349	3
																						2.37924	2.37924	4.47967		2.10043	2.10043	3
																						2.34378	2.34378	4.36951		2.02573	2.02573	3
																						2.30092	2.30092	4.2392		1.93828	1.93828	3
																						2.2495	2.2495	4.08686		1.83735	1.83735	3
																						2.18838	2.18838	3.91116		1.72279	1.72279	3
																						2.11648	2.11648	3.7117		1.59522	1.59522	3
																						2.033	2.033	3.48927		1.45627	1.45627	3
																						1.93747	1.93747	3.24611		1.30864	1.30864	3
																						1.82998	1.82998	2.986		1.15602	1.15602	3
																						2.06787	2.06787	4.4208		2.35293	2.35293	3
																						2.06077	2.06077	4.39216		2.33139	2.33139	3
																						2.05196	2.05196	4.35687		2.30491	2.30491	3
																						2.04105	2.04105	4.31354		2.27249	2.27249	3
																						2.02758	2.02758	4.26059		2.23301	2.23301	3
																						2.01099	2.01099	4.1962		2.18521	2.18521	3
																						1.99063	1.99063	4.11839		2.12776	2.12776	3
																						1.96575	1.96575	4.0251		2.05935	2.05935	3
																						1.93551	1.93551	3.91426		1.97875	1.97875	3
																						1.899	1.899	3.78402		1.88502	1.88502	3
																						1.85525	1.85525	3.63292		1.77767	1.77767	3
																						1.80332	1.80332	3.4602		1.65688	1.65688	3
																						1.74236	1.74236	3.2661		1.52375	1.52375	3
																						1.67171	1.67171	3.0521		1.38039	1.38039	3
																						1.59108	1.59108	2.82104		1.22997	1.22997	3
																						1.70604	1.70604	3.98913		2.28309	2.28309	3
																						1.7012	1.7012	3.96579		2.26459	2.26459	3
																						1.69519	1.69519	3.937		2.2418	2.2418	3
																						1.68774	1.68774	3.90159		2.21385	2.21385	3
																						1.67852	1.67852	3.85821		2.17969	2.17969	3
																						1.66713	1.66713	3.80533		2.1382	2.1382	3
																						1.65312	1.65312	3.74124		2.08812	2.08812	3
																						1.63592	1.63592	3.66409		2.02817	2.02817	3
																						1.61493	1.61493	3.57202		1.95709	1.95709	3
																						1.58943	1.58943	3.46324		1.87381	1.87381	3
																						1.55866	1.55866	3.33624		1.77757	1.77757	3
																						1.52184	1.52184	3.19001		1.66817	1.66817	3
																						1.4782	1.4782	3.02432		1.54612	1.54612	3
																						1.42704	1.42704	2.83993		1.41289	1.41289	3
																						1.36786	1.36786	2.63882		1.27096	1.27096	3
[truncated: 54 more columns]

## Sheet: partial Mixed Non-competitive
																		(V_max*((1+([I]/(K_i^' ))*(β))*([S]/K_s )))/((1+([I]/(K_i^' )))*(([S]/K_s )+((1+([I]/(K_i^' ))*((K_s^')/K_s )))/((1+([I]/(K_i^' ))) )) )					Calculated values
		No Inhibitor	[I]1	[I]2	[I]3	[I]4	[I]5	[I]6	[I]7	[I]8	[I]9	[I]10	[I]11	[I]12	[I]13	[I]14	[I]15	Ks			Ks'		No Inhibitor	[I]1	[I]2	[I]3	[I]4	[I]5	[I]6	[I]7	[I]8	[I]9	[I]10	[I]11	[I]12	[I]13	[I]14	[I]15
		0	0.0439805	0.0549756	0.0687195	0.0858993	0.107374	0.134218	0.167772	0.209715	0.262144	0.32768	0.4096	0.512	0.64	0.8	1	Km	Vmax	Ki'	Km'	b	0	0.0439805	0.0549756	0.0687195	0.0858993	0.107374	0.134218	0.167772	0.209715	0.262144	0.32768	0.4096	0.512	0.64	0.8	1
[S]1	1	13.6364	10.4289	9.8497	9.2103	8.51903	7.78834	7.03418	6.27469	5.52854	4.8131	4.14294	3.52877	2.9771	2.49042	2.06787	1.70604	0.099997	14.9998	0.130004	2.33296e-06	0	13.6362	10.4289	9.84968	9.21029	8.51903	7.78836	7.03421	6.27472	5.52857	4.81314	4.14298	3.52881	2.97713	2.49045	2.0679	1.70606		13.6362	10.4289	9.84968	9.21029	8.51903	7.78836	7.03421	6.27472	5.52857	4.81314
[S]2	0.8	13.3333	10.2507	9.69062	9.07106	8.39977	7.68854	6.95267	6.20975	5.47806	4.7748	4.11453	3.50814	2.9624	2.48013	2.06077	1.7012						13.3332	10.2507	9.6906	9.07105	8.39977	7.68855	6.95269	6.20978	5.4781	4.77484	4.11457	3.50818	2.96243	2.48016	2.06079	1.70122		13.3332	10.2507	9.6906	9.07105	8.39977	7.68855	6.95269	6.20978	5.4781	4.77484
[S]3	0.64	12.973	10.0364	9.49885	8.90281	8.2553	7.56733	6.8534	6.13044	5.41625	4.72777	4.07956	3.48269	2.94423	2.46738	2.05196	1.69519			Sum R2	1.45965e-07		12.9729	10.0364	9.49883	8.9028	8.2553	7.56734	6.85342	6.13047	5.41628	4.7278	4.0796	3.48272	2.94426	2.46741	2.05198	1.69521		12.9729	10.0364	9.49883	8.9028	8.2553	7.56734	6.85342	6.13047	5.41628	4.7278
[S]4	0.512	12.549	9.78076	9.26955	8.70108	8.08156	7.42109	6.73323	6.03411	5.34092	4.67027	4.03668	3.45138	2.92183	2.45163	2.04105	1.68774			Sum residuals %	0.00107922		12.5489	9.78073	9.26953	8.70107	8.08157	7.4211	6.73325	6.03414	5.34095	4.6703	4.03671	3.45141	2.92186	2.45165	2.04107	1.68776		12.5489	9.78073	9.26953	8.70107	8.08157	7.4211	6.73325	6.03414	5.34095	4.6703
[S]5	0.4096	12.0565	9.47896	8.99804	8.46142	7.87441	7.24604	6.58882	5.91787	5.24965	4.60033	3.98432	3.41304	2.8943	2.43222	2.02758	1.67852						12.0564	9.47894	8.99803	8.46142	7.87441	7.24605	6.58883	5.91789	5.24967	4.60036	3.98435	3.41307	2.89432	2.43224	2.0276	1.67854		12.0564	9.47894	8.99803	8.46142	7.87441	7.24605	6.58883	5.91789	5.24967	4.60036
[S]6	0.32768	11.4927	9.12694	8.68023	8.17979	7.62994	7.03852	6.41678	5.77872	5.13986	4.5158	3.92076	3.36629	2.86061	2.40838	2.01099	1.66713						11.4926	9.12692	8.68022	8.17979	7.62994	7.03853	6.4168	5.77874	5.13988	4.51583	3.92078	3.36631	2.86063	2.4084	2.01101	1.66715		11.4926	9.12692	8.68022	8.17979	7.62994	7.03853	6.4168	5.77874	5.13988	4.51583
[S]7	0.262144	10.858	8.72204	8.3132	7.85307	7.3449	6.79525	6.21398	5.61372	5.00891	4.41441	3.8441	3.30962	2.81959	2.37924	1.99063	1.65312						10.858	8.72203	8.3132	7.85307	7.3449	6.79526	6.21399	5.61374	5.00893	4.41443	3.84412	3.30964	2.8196	2.37925	1.99064	1.65313		10.858	8.72203	8.3132	7.85307	7.3449	6.79526	6.21399	5.61374	5.00893	4.41443
[S]8	0.209715	10.1568	8.26379	7.89587	7.47962	7.01721	6.51383	5.97781	5.42027	4.85432	4.2939	3.75239	3.24142	2.76993	2.34378	1.96575	1.63592						10.1568	8.26378	7.89587	7.47962	7.01722	6.51384	5.97782	5.42028	4.85433	4.29391	3.75241	3.24143	2.76995	2.3438	1.96576	1.63593		10.1568	8.26378	7.89587	7.47962	7.01722	6.51384	5.97782	5.42028	4.85433	4.29391
[S]9	0.167772	9.39822	7.75451	7.42966	7.05996	6.64655	6.19322	5.7067	5.19642	4.674	4.1522	3.64373	3.16001	2.71027	2.30092	1.93551	1.61493						9.39821	7.75451	7.42966	7.05996	6.64655	6.19323	5.70671	5.19643	4.67401	4.15222	3.64374	3.16002	2.71028	2.30093	1.93552	1.61493		9.39821	7.75451	7.42966	7.05996	6.64655	6.19323	5.70671	5.19643	4.67401	4.15222
[S]10	0.134218	8.5957	7.19988	6.91899	6.59727	6.23487	5.83428	5.40054	4.94134	4.46661	3.98772	3.51644	3.06383	2.63921	2.2495	1.899	1.58943						8.5957	7.19988	6.91899	6.59727	6.23488	5.83428	5.40054	4.94135	4.46661	3.98772	3.51645	3.06384	2.63921	2.24951	1.899	1.58943		8.5957	7.19988	6.91899	6.59727	6.23488	5.83428	5.40054	4.94135	4.46661	3.98772
[S]11	0.107374	7.7667	6.609	6.37156	6.09772	5.78684	5.44015	5.06113	4.65567	4.23189	3.79957	3.36932	2.95154	2.55546	2.18838	1.85525	1.55866						7.76671	6.609	6.37157	6.09773	5.78685	5.44015	5.06113	4.65567	4.23189	3.79957	3.36932	2.95154	2.55546	2.18837	1.85525	1.55866		7.76671	6.609	6.37157	6.09773	5.78685	5.44015	5.06113	4.65567	4.23189	3.79957
[S]12	0.0858993	6.93112	5.99409	5.79813	5.57048	5.30989	5.01654	4.69249	4.3419	3.97104	3.58796	3.20187	2.82224	2.45796	2.11648	1.80332	1.52184						6.93114	5.9941	5.79814	5.57049	5.30989	5.01654	4.69249	4.3419	3.97104	3.58796	3.20186	2.82223	2.45795	2.11647	1.80331	1.52184		6.93114	5.9941	5.79814	5.57049	5.30989	5.01654	4.69249	4.3419	3.97104	3.58796
[S]13	0.0687195	6.1095	5.3696	5.21181	5.02714	4.81393	4.57157	4.30091	4.00454	3.68697	3.35444	3.01459	2.67572	2.34608	2.033	1.74236	1.4782						6.10953	5.36962	5.21182	5.02715	4.81394	4.57157	4.30091	4.00454	3.68696	3.35443	3.01457	2.67571	2.34606	2.03298	1.74234	1.47818		6.10953	5.36962	5.21182	5.02715	4.81394	4.57157	4.30091	4.00454	3.68696	3.35443
[S]14	0.0549756	5.32106	4.75089	4.62695	4.48082	4.31065	4.11529	3.89465	3.65004	3.38434	3.10207	2.8092	2.51266	2.21977	1.93747	1.67171	1.42704						5.32109	4.75091	4.62696	4.48083	4.31065	4.11529	3.89465	3.65003	3.38432	3.10205	2.80918	2.51264	2.21975	1.93744	1.67169	1.42701		5.32109	4.75091	4.62696	4.48083	4.31065	4.11529	3.89465	3.65003	3.38432	3.10205
[S]15	0.0439805	4.58192	4.15277	4.05775	3.94493	3.81243	3.65881	3.48337	3.28638	3.06941	2.83542	2.58873	2.33481	2.07981	1.82998	1.59108	1.36786						4.58196	4.15279	4.05777	3.94494	3.81243	3.65881	3.48336	3.28637	3.06939	2.83539	2.5887	2.33478	2.07978	1.82995	1.59105	1.36783		4.58196	4.15279	4.05777	3.94494	3.81243	3.65881	3.48336	3.28637	3.06939	2.83539
	1	1	1	1	1	1	1	1	1	1	1	1	1	1	1	1	1																					1	1	13.6362	10.4289	9.84968	9.21029	8.51903	7.78836	7.03421	6.27472	5.52857	4.81314
	1	1	1	1	1	1	1	1	1	1	1	1	1	1	1	1	1					13.6364	13.6364	13.6362		-0.000134206	-0.000134206	4										0.8	0.8	13.3332	10.2507	9.6906	9.07105	8.39977	7.68855	6.95269	6.20978	5.4781	4.77484
	1	1	1	1	1	1	1	1	1	1	1	1	1	1	1	1	1					13.3333	13.3333	13.3332		-0.000123185	-0.000123185	4										0.64	0.64	12.9729	10.0364	9.49883	8.9028	8.2553	7.56734	6.85342	6.13047	5.41628	4.7278
	1	1	1	1	1	1	1	1	1	1	1	1	1	1	1	1	1					12.973	12.973	12.9729		-0.000110554	-0.000110554	4										0.512	0.512	12.5489	9.78073	9.26953	8.70107	8.08157	7.4211	6.73325	6.03414	5.34095	4.6703
	1	1	1	1	1	1	1	1	1	1	1	1	1	1	1	1	1					12.549	12.549	12.5489		-9.63563e-05	-9.63563e-05	4										0.4096	0.4096	12.0564	9.47894	8.99803	8.46142	7.87441	7.24605	6.58883	5.91789	5.24967	4.60036
	1	1	1	1	1	1	1	1	1	1	1	1	1	1	1	1	1					12.0565	12.0565	12.0564		-8.07608e-05	-8.07608e-05	4										0.32768	0.32768	11.4926	9.12692	8.68022	8.17979	7.62994	7.03853	6.4168	5.77874	5.13988	4.51583
	1	1	1	1	1	1	1	1	1	1	1	1	1	1	1	1	1					11.4927	11.4927	11.4926		-6.40922e-05	-6.40922e-05	4										0.262144	0.262144	10.858	8.72203	8.3132	7.85307	7.3449	6.79526	6.21399	5.61374	5.00893	4.41443
	1	1	1	1	1	1	1	1	1	1	1	1	1	1	1	1	1					10.858	10.858	10.858		-4.68411e-05	-4.68411e-05	4										0.209715	0.209715	10.1568	8.26378	7.89587	7.47962	7.01722	6.51384	5.97782	5.42028	4.85433	4.29391
	1	1	1	1	1	1	1	1	1	1	1	1	1	1	1	1	1					10.1568	10.1568	10.1568		-2.96473e-05	-2.96473e-05	4										0.167772	0.167772	9.39821	7.75451	7.42966	7.05996	6.64655	6.19323	5.70671	5.19643	4.67401	4.15222
	1	1	1	1	1	1	1	1	1	1	1	1	1	1	1	1	1					9.39822	9.39822	9.39821		-1.32478e-05	-1.32478e-05	4										0.134218	0.134218	8.5957	7.19988	6.91899	6.59727	6.23488	5.83428	5.40054	4.94135	4.46661	3.98772
	1	1	1	1	1	1	1	1	1	1	1	1	1	1	1	1	1					8.5957	8.5957	8.5957		1.60821e-06	1.60821e-06	4										0.107374	0.107374	7.76671	6.609	6.37157	6.09773	5.78685	5.44015	5.06113	4.65567	4.23189	3.79957
	1	1	1	1	1	1	1	1	1	1	1	1	1	1	1	1	1					7.7667	7.7667	7.76671		1.42635e-05	1.42635e-05	4										0.0858993	0.0858993	6.93114	5.9941	5.79814	5.57049	5.30989	5.01654	4.69249	4.3419	3.97104	3.58796
	1	1	1	1	1	1	1	1	1	1	1	1	1	1	1	1	1					6.93112	6.93112	6.93114		2.42518e-05	2.42518e-05	4										0.0687195	0.0687195	6.10953	5.36962	5.21182	5.02715	4.81394	4.57157	4.30091	4.00454	3.68696	3.35443
	1	1	1	1	1	1	1	1	1	1	1	1	1	1	1	1	1					6.1095	6.1095	6.10953		3.13643e-05	3.13643e-05	4										0.0549756	0.0549756	5.32109	4.75091	4.62696	4.48083	4.31065	4.11529	3.89465	3.65003	3.38432	3.10205
	1	1	1	1	1	1	1	1	1	1	1	1	1	1	1	1	1					5.32106	5.32106	5.32109		3.56639e-05	3.56639e-05	4										0.0439805	0.0439805	4.58196	4.15279	4.05777	3.94494	3.81243	3.65881	3.48336	3.28637	3.06939	2.83539
																						4.58192	4.58192	4.58196		3.74481e-05	3.74481e-05	4
																						10.4289	10.4289	10.4289		-3.63297e-05	-3.63297e-05	4											1	0.0733341	0.0958878	0.101526	0.108574	0.117384	0.128397	0.142162	0.15937	0.180878	0.207765
																						10.2507	10.2507	10.2507		-3.34533e-05	-3.34533e-05	4											1.25	0.0750007	0.0975544	0.103193	0.110241	0.119051	0.130063	0.143829	0.161036	0.182545	0.209431
																						10.0364	10.0364	10.0364		-3.00971e-05	-3.00971e-05	4											1.5625	0.077084	0.0996377	0.105276	0.112324	0.121134	0.132147	0.145913	0.16312	0.184629	0.211515
																						9.78076	9.78076	9.78073		-2.62425e-05	-2.62425e-05	4											1.95312	0.0796881	0.102242	0.10788	0.114928	0.123738	0.134751	0.148517	0.165724	0.187233	0.214119
																						9.47896	9.47896	9.47894		-2.18997e-05	-2.18997e-05	4											2.44141	0.0829433	0.105497	0.111135	0.118184	0.126994	0.138006	0.151772	0.168979	0.190488	0.217374
																						9.12694	9.12694	9.12692		-1.71183e-05	-1.71183e-05	4											3.05176	0.0870122	0.109566	0.115204	0.122253	0.131063	0.142075	0.155841	0.173048	0.194557	0.221443
																						8.72204	8.72204	8.72203		-1.19973e-05	-1.19973e-05	4											3.8147	0.0920984	0.114652	0.120291	0.127339	0.136149	0.147161	0.160927	0.178134	0.199643	0.22653
																						8.26379	8.26379	8.26378		-6.6899e-06	-6.6899e-06	4											4.76837	0.0984561	0.12101	0.126648	0.133697	0.142507	0.153519	0.167285	0.184492	0.206001	0.232888
																						7.75451	7.75451	7.75451		-1.40017e-06	-1.40017e-06	4											5.96046	0.106403	0.128957	0.134596	0.141644	0.150454	0.161467	0.175232	0.19244	0.213949	0.240835
																						7.19988	7.19988	7.19988		3.63193e-06	3.63193e-06	4											7.45058	0.116337	0.138891	0.14453	0.151578	0.160388	0.171401	0.185167	0.202374	0.223883	0.25077
																						6.609	6.609	6.609		8.15691e-06	8.15691e-06	4											9.31323	0.128755	0.151309	0.156947	0.163995	0.172806	0.183818	0.197584	0.214792	0.236301	0.263188
																						5.99409	5.99409	5.9941		1.19502e-05	1.19502e-05	4											11.6415	0.144276	0.166831	0.172469	0.179517	0.188328	0.19934	0.213107	0.230314	0.251823	0.27871
																						5.3696	5.3696	5.36962		1.48466e-05	1.48466e-05	4											14.5519	0.163679	0.186233	0.191872	0.19892	0.20773	0.218743	0.232509	0.249717	0.271226	0.298113
																						4.75089	4.75089	4.75091		1.67663e-05	1.67663e-05	4											18.1899	0.187931	0.210486	0.216125	0.223173	0.231983	0.242996	0.256763	0.27397	0.29548	0.322367
																						4.15277	4.15277	4.15279		1.77232e-05	1.77232e-05	4											22.7374	0.218247	0.240802	0.246441	0.253489	0.2623	0.273313	0.287079	0.304287	0.325797	0.352685
																						9.8497	9.8497	9.84968		-2.3003e-05	-2.3003e-05	4
																						9.69062	9.69062	9.6906		-2.11041e-05	-2.11041e-05	4												13.6364	10.4289	9.8497	9.2103	8.51903	7.78834	7.03418	6.27469	5.52854	4.8131
																						9.49885	9.49885	9.49883		-1.88816e-05	-1.88816e-05	4												13.3333	10.2507	9.69062	9.07106	8.39977	7.68854	6.95267	6.20975	5.47806	4.7748
																						9.26955	9.26955	9.26953		-1.632e-05	-1.632e-05	4												12.973	10.0364	9.49885	8.90281	8.2553	7.56733	6.8534	6.13044	5.41625	4.72777
																						8.99804	8.99804	8.99803		-1.34214e-05	-1.34214e-05	4												12.549	9.78076	9.26955	8.70108	8.08156	7.42109	6.73323	6.03411	5.34092	4.67027
																						8.68023	8.68023	8.68022		-1.02141e-05	-1.02141e-05	4												12.0565	9.47896	8.99804	8.46142	7.87441	7.24604	6.58882	5.91787	5.24965	4.60033
																						8.3132	8.3132	8.3132		-6.75918e-06	-6.75918e-06	4												11.4927	9.12694	8.68023	8.17979	7.62994	7.03852	6.41678	5.77872	5.13986	4.5158
																						7.89587	7.89587	7.89587		-3.15505e-06	-3.15505e-06	4												10.858	8.72204	8.3132	7.85307	7.3449	6.79525	6.21398	5.61372	5.00891	4.41441
																						7.42966	7.42966	7.42966		4.63158e-07	4.63158e-07	4												10.1568	8.26379	7.89587	7.47962	7.01721	6.51383	5.97781	5.42027	4.85432	4.2939
																						6.91899	6.91899	6.91899		3.93209e-06	3.93209e-06	4												9.39822	7.75451	7.42966	7.05996	6.64655	6.19322	5.7067	5.19642	4.674	4.1522
																						6.37156	6.37156	6.37157		7.07683e-06	7.07683e-06	4												8.5957	7.19988	6.91899	6.59727	6.23487	5.83428	5.40054	4.94134	4.46661	3.98772
																						5.79813	5.79813	5.79814		9.73414e-06	9.73414e-06	4												7.7667	6.609	6.37156	6.09772	5.78684	5.44015	5.06113	4.65567	4.23189	3.79957
																						5.21181	5.21181	5.21182		1.17774e-05	1.17774e-05	4												6.93112	5.99409	5.79813	5.57048	5.30989	5.01654	4.69249	4.3419	3.97104	3.58796
																						4.62695	4.62695	4.62696		1.3137e-05	1.3137e-05	4												6.1095	5.3696	5.21181	5.02714	4.81393	4.57157	4.30091	4.00454	3.68697	3.35444
																						4.05775	4.05775	4.05777		1.38093e-05	1.38093e-05	4												5.32106	4.75089	4.62695	4.48082	4.31065	4.11529	3.89465	3.65004	3.38434	3.10207
																						9.2103	9.2103	9.21029		-9.83571e-06	-9.83571e-06	4												4.58192	4.15277	4.05775	3.94493	3.81243	3.65881	3.48337	3.28638	3.06941	2.83542
																						9.07106	9.07106	9.07105		-8.86074e-06	-8.86074e-06	4
																						8.90281	8.90281	8.9028		-7.71655e-06	-7.71655e-06	4												1/s	0	0.0439805	0.0549756	0.0687195	0.0858993	0.107374	0.134218	0.167772	0.209715
																						8.70108	8.70108	8.70107		-6.39347e-06	-6.39347e-06	4											1	1	0.0733341	0.0958878	0.101526	0.108574	0.117384	0.128397	0.142162	0.15937	0.180878
																						8.46142	8.46142	8.46142		-4.89082e-06	-4.89082e-06	4											2	1.25	0.0750007	0.0975544	0.103193	0.110241	0.119051	0.130063	0.143829	0.161036	0.182545
																						8.17979	8.17979	8.17979		-3.22107e-06	-3.22107e-06	4											3	1.5625	0.077084	0.0996377	0.105276	0.112324	0.121134	0.132147	0.145913	0.16312	0.184629
																						7.85307	7.85307	7.85307		-1.41397e-06	-1.41397e-06	4											4	1.95312	0.0796881	0.102242	0.10788	0.114928	0.123738	0.134751	0.148517	0.165724	0.187233
																						7.47962	7.47962	7.47962		4.80508e-07	4.80508e-07	4											5	2.44141	0.0829433	0.105497	0.111135	0.118184	0.126994	0.138006	0.151772	0.168979	0.190488
																						7.05996	7.05996	7.05996		2.39171e-06	2.39171e-06	4											6	3.05176	0.0870122	0.109566	0.115204	0.122253	0.131063	0.142075	0.155841	0.173048	0.194557
																						6.59727	6.59727	6.59727		4.23182e-06	4.23182e-06	4											7	3.8147	0.0920984	0.114652	0.120291	0.127339	0.136149	0.147161	0.160927	0.178134	0.199643
																						6.09772	6.09772	6.09773		5.90401e-06	5.90401e-06	4											8	4.76837	0.0984561	0.12101	0.126648	0.133697	0.142507	0.153519	0.167285	0.184492	0.206001
																						5.57048	5.57048	5.57049		7.3148e-06	7.3148e-06	4											9	5.96046	0.106403	0.128957	0.134596	0.141644	0.150454	0.161467	0.175232	0.19244	0.213949
																						5.02714	5.02714	5.02715		8.38814e-06	8.38814e-06	4											10	7.45058	0.116337	0.138891	0.14453	0.151578	0.160388	0.171401	0.185167	0.202374	0.223883
																						4.48082	4.48082	4.48083		9.07795e-06	9.07795e-06	4											11	9.31323	0.128755	0.151309	0.156947	0.163995	0.172806	0.183818	0.197584	0.214792	0.236301
																						3.94493	3.94493	3.94494		9.3752e-06	9.3752e-06	4											12	11.6415	0.144276	0.166831	0.172469	0.179517	0.188328	0.19934	0.213107	0.230314	0.251823
																						8.51903	8.51903	8.51903		2.57639e-06	2.57639e-06	4											13	14.5519	0.163679	0.186233	0.191872	0.19892	0.20773	0.218743	0.232509	0.249717	0.271226
																						8.39977	8.39977	8.39977		2.72515e-06	2.72515e-06	4											14	18.1899	0.187931	0.210486	0.216125	0.223173	0.231983	0.242996	0.256763	0.27397	0.29548
																						8.2553	8.2553	8.2553		2.89831e-06	2.89831e-06	4											15	22.7374	0.218247	0.240802	0.246441	0.253489	0.2623	0.273313	0.287079	0.304287	0.325797
																						8.08156	8.08156	8.08157		3.09635e-06	3.09635e-06	4
																						7.87441	7.87441	7.87441		3.31793e-06	3.31793e-06	4
																						7.62994	7.62994	7.62994		3.55906e-06	3.55906e-06	4
																						7.3449	7.3449	7.3449		3.81236e-06	3.81236e-06	4
																						7.01721	7.01721	7.01722		4.06651e-06	4.06651e-06	4
																						6.64655	6.64655	6.64655		4.30623e-06	4.30623e-06	4
																						6.23487	6.23487	6.23488		4.51306e-06	4.51306e-06	4
																						5.78684	5.78684	5.78685		4.66709e-06	4.66709e-06	4
																						5.30989	5.30989	5.30989		4.74967e-06	4.74967e-06	4
																						4.81393	4.81393	4.81394		4.74652e-06	4.74652e-06	4
																						4.31065	4.31065	4.31065		4.65055e-06	4.65055e-06	4
																						3.81243	3.81243	3.81243		4.46347e-06	4.46347e-06	4
																						7.78834	7.78834	7.78836		1.36366e-05	1.36366e-05	4
																						7.68854	7.68854	7.68855		1.30943e-05	1.30943e-05	4
																						7.56733	7.56733	7.56734		1.24485e-05	1.24485e-05	4
																						7.42109	7.42109	7.4211		1.16881e-05	1.16881e-05	4
																						7.24604	7.24604	7.24605		1.08048e-05	1.08048e-05	4
																						7.03852	7.03852	7.03853		9.79576e-06	9.79576e-06	4
																						6.79525	6.79525	6.79526		8.66539e-06	8.66539e-06	4
																						6.51383	6.51383	6.51384		7.42849e-06	7.42849e-06	4
																						6.19322	6.19322	6.19323		6.11179e-06	6.11179e-06	4
																						5.83428	5.83428	5.83428		4.75447e-06	4.75447e-06	4
																						5.44015	5.44015	5.44015		3.40628e-06	3.40628e-06	4
																						5.01654	5.01654	5.01654		2.12318e-06	2.12318e-06	4
																						4.57157	4.57157	4.57157		9.60494e-07	9.60494e-07	4
																						4.11529	4.11529	4.11529		-3.4783e-08	-3.4783e-08	4
																						3.65881	3.65881	3.65881		-8.30911e-07	-8.30911e-07	4
																						7.03418	7.03418	7.03421		2.28323e-05	2.28323e-05	4
																						6.95267	6.95267	6.95269		2.17586e-05	2.17586e-05	4
																						6.8534	6.8534	6.85342		2.04766e-05	2.04766e-05	4
																						6.73323	6.73323	6.73325		1.89623e-05	1.89623e-05	4
																						6.58882	6.58882	6.58883		1.71971e-05	1.71971e-05	4
																						6.41678	6.41678	6.4168		1.51721e-05	1.51721e-05	4
																						6.21398	6.21398	6.21399		1.28933e-05	1.28933e-05	4
																						5.97781	5.97781	5.97782		1.03877e-05	1.03877e-05	4
																						5.7067	5.7067	5.70671		7.7077e-06	7.7077e-06	4
																						5.40054	5.40054	5.40054		4.93357e-06	4.93357e-06	4
																						5.06113	5.06113	5.06113		2.17101e-06	2.17101e-06	4
																						4.69249	4.69249	4.69249		-4.56795e-07	-4.56795e-07	4
																						4.30091	4.30091	4.30091		-2.82315e-06	-2.82315e-06	4
																						3.89465	3.89465	3.89465		-4.81541e-06	-4.81541e-06	4
																						3.48337	3.48337	3.48336		-6.3523e-06	-6.3523e-06	4
																						6.27469	6.27469	6.27472		2.9814e-05	2.9814e-05	4
																						6.20975	6.20975	6.20978		2.83763e-05	2.83763e-05	4
																						6.13044	6.13044	6.13047		2.66524e-05	2.66524e-05	4
																						6.03411	6.03411	6.03414		2.4606e-05	2.4606e-05	4
																						5.91787	5.91787	5.91789		2.22058e-05	2.22058e-05	4
																						5.77872	5.77872	5.77874		1.9432e-05	1.9432e-05	4
																						5.61372	5.61372	5.61374		1.62835e-05	1.62835e-05	4
																						5.42027	5.42027	5.42028		1.27863e-05	1.27863e-05	4
																						5.19642	5.19642	5.19643		9.00118e-06	9.00118e-06	4
																						4.94134	4.94134	4.94135		5.02996e-06	5.02996e-06	4
																						4.65567	4.65567	4.65567		1.01506e-06	1.01506e-06	4
																						4.3419	4.3419	4.3419		-2.86809e-06	-2.86809e-06	4
																						4.00454	4.00454	4.00454		-6.42807e-06	-6.42807e-06	4
																						3.65004	3.65004	3.65003		-9.4822e-06	-9.4822e-06	4
																						3.28638	3.28638	3.28637		-1.18839e-05	-1.18839e-05	4
																						5.52854	5.52854	5.52857		3.44462e-05	3.44462e-05	4
																						5.47806	5.47806	5.4781		3.28025e-05	3.28025e-05	4
																						5.41625	5.41625	5.41628		3.0823e-05	3.0823e-05	4
																						5.34092	5.34092	5.34095		2.84602e-05	2.84602e-05	4
																						5.24965	5.24965	5.24967		2.56706e-05	2.56706e-05	4
																						5.13986	5.13986	5.13988		2.2421e-05	2.2421e-05	4
																						5.00891	5.00891	5.00893		1.86969e-05	1.86969e-05	4
																						4.85432	4.85432	4.85433		1.45125e-05	1.45125e-05	4
																						4.674	4.674	4.67401		9.92204e-06	9.92204e-06	4
																						4.46661	4.46661	4.46661		5.0288e-06	5.0288e-06	4
																						4.23189	4.23189	4.23189		-1.03251e-08	-1.03251e-08	4
																						3.97104	3.97104	3.97104		-4.98897e-06	-4.98897e-06	4
																						3.68697	3.68697	3.68696		-9.66679e-06	-9.66679e-06	4
																						3.38434	3.38434	3.38432		-1.37966e-05	-1.37966e-05	4
																						3.06941	3.06941	3.06939		-1.71594e-05	-1.71594e-05	4
																						4.8131	4.8131	4.81314		3.68148e-05	3.68148e-05	4
																						4.7748	4.7748	4.77484		3.51006e-05	3.51006e-05	4
																						4.72777	4.72777	4.7278		3.3027e-05	3.3027e-05	4
																						4.67027	4.67027	4.6703		3.05385e-05	3.05385e-05	4
																						4.60033	4.60033	4.60036		2.75809e-05	2.75809e-05	4
																						4.5158	4.5158	4.51583		2.41077e-05	2.41077e-05	4
																						4.41441	4.41441	4.41443		2.00882e-05	2.00882e-05	4
																						4.2939	4.2939	4.29391		1.55185e-05	1.55185e-05	4
																						4.1522	4.1522	4.15222		1.04344e-05	1.04344e-05	4
																						3.98772	3.98772	3.98772		4.92381e-06	4.92381e-06	4
																						3.79957	3.79957	3.79957		-8.63819e-07	-8.63819e-07	4
																						3.58796	3.58796	3.58796		-6.71575e-06	-6.71575e-06	4
																						3.35444	3.35444	3.35443		-1.23659e-05	-1.23659e-05	4
																						3.10207	3.10207	3.10205		-1.75192e-05	-1.75192e-05	4
																						2.83542	2.83542	2.83539		-2.18886e-05	-2.18886e-05	4
																						4.14294	4.14294	4.14298		3.71927e-05	3.71927e-05	4
																						4.11453	4.11453	4.11457		3.5513e-05	3.5513e-05	4
																						4.07956	4.07956	4.0796		3.34725e-05	3.34725e-05	4
																						4.03668	4.03668	4.03671		3.10108e-05	3.10108e-05	4
																						3.98432	3.98432	3.98435		2.80663e-05	2.80663e-05	4
																						3.92076	3.92076	3.92078		2.45811e-05	2.45811e-05	4
																						3.8441	3.8441	3.84412		2.0509e-05	2.0509e-05	4
																						3.75239	3.75239	3.75241		1.58256e-05	1.58256e-05	4
																						3.64373	3.64373	3.64374		1.0542e-05	1.0542e-05	4
																						3.51644	3.51644	3.51645		4.71869e-06	4.71869e-06	4
																						3.36932	3.36932	3.36932		-1.52016e-06	-1.52016e-06	4
																						3.20187	3.20187	3.20186		-7.97904e-06	-7.97904e-06	4
																						3.01459	3.01459	3.01457		-1.43929e-05	-1.43929e-05	4
																						2.8092	2.8092	2.80918		-2.04441e-05	-2.04441e-05	4
																						2.58873	2.58873	2.5887		-2.57953e-05	-2.57953e-05	4
																						3.52877	3.52877	3.52881		3.59754e-05	3.59754e-05	4
																						3.50814	3.50814	3.50818		3.44029e-05	3.44029e-05	4
																						3.48269	3.48269	3.48272		3.24849e-05	3.24849e-05	4
																						3.45138	3.45138	3.45141		3.01597e-05	3.01597e-05	4
																						3.41304	3.41304	3.41307		2.73616e-05	2.73616e-05	4
																						3.36629	3.36629	3.36631		2.4025e-05	2.4025e-05	4
																						3.30962	3.30962	3.30964		2.0091e-05	2.0091e-05	4
																						3.24142	3.24142	3.24143		1.55162e-05	1.55162e-05	4
																						3.16001	3.16001	3.16002		1.02854e-05	1.02854e-05	4
																						3.06383	3.06383	3.06384		4.42661e-06	4.42661e-06	4
																						2.95154	2.95154	2.95154		-1.97316e-06	-1.97316e-06	4
																						2.82224	2.82224	2.82223		-8.75418e-06	-8.75418e-06	4
																						2.67572	2.67572	2.67571		-1.56778e-05	-1.56778e-05	4
																						2.51266	2.51266	2.51264		-2.24329e-05	-2.24329e-05	4
																						2.33481	2.33481	2.33478		-2.86598e-05	-2.86598e-05	4
																						2.9771	2.9771	2.97713		3.3607e-05	3.3607e-05	4
																						2.9624	2.9624	2.96243		3.2185e-05	3.2185e-05	4
																						2.94423	2.94423	2.94426		3.04442e-05	3.04442e-05	4
																						2.92183	2.92183	2.92186		2.83243e-05	2.83243e-05	4
																						2.8943	2.8943	2.89432		2.57591e-05	2.57591e-05	4
																						2.86061	2.86061	2.86063		2.26792e-05	2.26792e-05	4
																						2.81959	2.81959	2.8196		1.90171e-05	1.90171e-05	4
																						2.76993	2.76993	2.76995		1.47145e-05	1.47145e-05	4
																						2.71027	2.71027	2.71028		9.733e-06	9.733e-06	4
																						2.63921	2.63921	2.63921		4.06791e-06	4.06791e-06	4
																						2.55546	2.55546	2.55546		-2.23494e-06	-2.23494e-06	4
																						2.45796	2.45796	2.45795		-9.06265e-06	-9.06265e-06	4
																						2.34608	2.34608	2.34606		-1.62222e-05	-1.62222e-05	4
																						2.21977	2.21977	2.21975		-2.34364e-05	-2.34364e-05	4
																						2.07981	2.07981	2.07978		-3.03556e-05	-3.03556e-05	4
																						2.49042	2.49042	2.49045		3.05159e-05	3.05159e-05	4
																						2.48013	2.48013	2.48016		2.92639e-05	2.92639e-05	4
																						2.46738	2.46738	2.46741		2.77264e-05	2.77264e-05	4
																						2.45163	2.45163	2.45165		2.58464e-05	2.58464e-05	4
																						2.43222	2.43222	2.43224		2.356e-05	2.356e-05	4
																						2.40838	2.40838	2.4084		2.07978e-05	2.07978e-05	4
																						2.37924	2.37924	2.37925		1.74885e-05	1.74885e-05	4
																						2.34378	2.34378	2.3438		1.35637e-05	1.35637e-05	4
																						2.30092	2.30092	2.30093		8.96724e-06	8.96724e-06	4
																						2.2495	2.2495	2.24951		3.66655e-06	3.66655e-06	4
																						2.18838	2.18838	2.18837		-2.33181e-06	-2.33181e-06	4
																						2.11648	2.11648	2.11647		-8.96465e-06	-8.96465e-06	4
																						2.033	2.033	2.03298		-1.6095e-05	-1.6095e-05	4
																						1.93747	1.93747	1.93744		-2.34999e-05	-2.34999e-05	4
																						1.82998	1.82998	1.82995		-3.08694e-05	-3.08694e-05	4
																						2.06787	2.06787	2.0679		2.70704e-05	2.70704e-05	4
																						2.06077	2.06077	2.06079		2.5991e-05	2.5991e-05	4
																						2.05196	2.05196	2.05198		2.46615e-05	2.46615e-05	4
																						2.04105	2.04105	2.04107		2.30301e-05	2.30301e-05	4
																						2.02758	2.02758	2.0276		2.10372e-05	2.10372e-05	4
																						2.01099	2.01099	2.01101		1.86164e-05	1.86164e-05	4
																						1.99063	1.99063	1.99064		1.56962e-05	1.56962e-05	4
																						1.96575	1.96575	1.96576		1.2204e-05	1.2204e-05	4
																						1.93551	1.93551	1.93552		8.07198e-06	8.07198e-06	4
																						1.899	1.899	1.899		3.24658e-06	3.24658e-06	4
																						1.85525	1.85525	1.85525		-2.29837e-06	-2.29837e-06	4
																						1.80332	1.80332	1.80331		-8.54542e-06	-8.54542e-06	4
																						1.74236	1.74236	1.74234		-1.54152e-05	-1.54152e-05	4
																						1.67171	1.67171	1.67169		-2.2749e-05	-2.2749e-05	4
																						1.59108	1.59108	1.59105		-3.02982e-05	-3.02982e-05	4
																						1.70604	1.70604	1.70606		2.35574e-05	2.35574e-05	4
																						1.7012	1.7012	1.70122		2.26418e-05	2.26418e-05	4
																						1.69519	1.69519	1.69521		2.15112e-05	2.15112e-05	4
																						1.68774	1.68774	1.68776		2.01196e-05	2.01196e-05	4
																						1.67852	1.67852	1.67854		1.8413e-05	1.8413e-05	4
																						1.66713	1.66713	1.66715		1.63301e-05	1.63301e-05	4
																						1.65312	1.65312	1.65313		1.38025e-05	1.38025e-05	4
																						1.63592	1.63592	1.63593		1.07576e-05	1.07576e-05	4
																						1.61493	1.61493	1.61493		7.12211e-06	7.12211e-06	4
																						1.58943	1.58943	1.58943		2.8292e-06	2.8292e-06	4
																						1.55866	1.55866	1.55866		-2.17144e-06	-2.17144e-06	4
																						1.52184	1.52184	1.52184		-7.89974e-06	-7.89974e-06	4
																						1.4782	1.4782	1.47818		-1.43281e-05	-1.43281e-05	4
																						1.42704	1.42704	1.42701		-2.13627e-05	-2.13627e-05	4
																						1.36786	1.36786	1.36783		-2.88259e-05	-2.88259e-05	4
[truncated: 54 more columns]

## Sheet: Modifier equation
																							Calculated values
		No Inhibitor	[I]1	[I]2	[I]3	[I]4	[I]5	[I]6	[I]7	[I]8	[I]9	[I]10	[I]11	[I]12	[I]13	[I]14	[I]15					Ki	No Inhibitor	[I]1	[I]2	[I]3	[I]4	[I]5	[I]6	[I]7	[I]8	[I]9	[I]10	[I]11	[I]12	[I]13	[I]14	[I]15
		0	0.0439805	0.0549756	0.0687195	0.0858993	0.107374	0.134218	0.167772	0.209715	0.262144	0.32768	0.4096	0.512	0.64	0.8	1	K1	0.0999976	V1	14.9999	0.130002	0	0.0439805	0.0549756	0.0687195	0.0858993	0.107374	0.134218	0.167772	0.209715	0.262144	0.32768	0.4096	0.512	0.64	0.8	1
[S]1	1	13.6364	10.4289	9.8497	9.2103	8.51903	7.78834	7.03418	6.27469	5.52854	4.8131	4.14294	3.52877	2.9771	2.49042	2.06787	1.70604	K2	4.56839e-07	V2	0		13.6363	10.4289	9.84966	9.21027	8.519	7.78833	7.03417	6.27469	5.52854	4.8131	4.14294	3.52878	2.9771	2.49043	2.06787	1.70604		13.6363	10.4289	9.84966	9.21027	8.519	7.78833	7.03417	6.27469	5.52854	4.8131
[S]2	0.8	13.3333	10.2507	9.69062	9.07106	8.39977	7.68854	6.95267	6.20975	5.47806	4.7748	4.11453	3.50814	2.9624	2.48013	2.06077	1.7012						13.3333	10.2507	9.69058	9.07103	8.39974	7.68853	6.95266	6.20975	5.47806	4.7748	4.11453	3.50814	2.9624	2.48013	2.06077	1.7012		13.3333	10.2507	9.69058	9.07103	8.39974	7.68853	6.95266	6.20975	5.47806	4.7748
[S]3	0.64	12.973	10.0364	9.49885	8.90281	8.2553	7.56733	6.8534	6.13044	5.41625	4.72777	4.07956	3.48269	2.94423	2.46738	2.05196	1.69519						12.9729	10.0364	9.49882	8.90279	8.25528	7.56732	6.85339	6.13044	5.41625	4.72777	4.07956	3.48269	2.94423	2.46738	2.05196	1.69519		12.9729	10.0364	9.49882	8.90279	8.25528	7.56732	6.85339	6.13044	5.41625	4.72777
[S]4	0.512	12.549	9.78076	9.26955	8.70108	8.08156	7.42109	6.73323	6.03411	5.34092	4.67027	4.03668	3.45138	2.92183	2.45163	2.04105	1.68774						12.549	9.78073	9.26952	8.70106	8.08155	7.42107	6.73322	6.03411	5.34092	4.67027	4.03668	3.45139	2.92183	2.45163	2.04105	1.68774		12.549	9.78073	9.26952	8.70106	8.08155	7.42107	6.73322	6.03411	5.34092	4.67027
[S]5	0.4096	12.0565	9.47896	8.99804	8.46142	7.87441	7.24604	6.58882	5.91787	5.24965	4.60033	3.98432	3.41304	2.8943	2.43222	2.02758	1.67852						12.0565	9.47894	8.99802	8.4614	7.8744	7.24603	6.58881	5.91787	5.24965	4.60033	3.98432	3.41304	2.8943	2.43222	2.02758	1.67852		12.0565	9.47894	8.99802	8.4614	7.8744	7.24603	6.58881	5.91787	5.24965	4.60033
[S]6	0.32768	11.4927	9.12694	8.68023	8.17979	7.62994	7.03852	6.41678	5.77872	5.13986	4.5158	3.92076	3.36629	2.86061	2.40838	2.01099	1.66713			Sum R2	6.12764e-08		11.4927	9.12692	8.68021	8.17978	7.62993	7.03851	6.41678	5.77872	5.13986	4.5158	3.92076	3.36629	2.86061	2.40838	2.01099	1.66714		11.4927	9.12692	8.68021	8.17978	7.62993	7.03851	6.41678	5.77872	5.13986	4.5158
[S]7	0.262144	10.858	8.72204	8.3132	7.85307	7.3449	6.79525	6.21398	5.61372	5.00891	4.41441	3.8441	3.30962	2.81959	2.37924	1.99063	1.65312			Sum residuals %	0.000398504		10.858	8.72203	8.31319	7.85306	7.34489	6.79524	6.21397	5.61372	5.00891	4.41441	3.8441	3.30962	2.81959	2.37924	1.99063	1.65312		10.858	8.72203	8.31319	7.85306	7.34489	6.79524	6.21397	5.61372	5.00891	4.41441
[S]8	0.209715	10.1568	8.26379	7.89587	7.47962	7.01721	6.51383	5.97781	5.42027	4.85432	4.2939	3.75239	3.24142	2.76993	2.34378	1.96575	1.63592						10.1568	8.26378	7.89587	7.47962	7.01721	6.51383	5.97781	5.42027	4.85432	4.2939	3.75239	3.24142	2.76993	2.34378	1.96575	1.63592		10.1568	8.26378	7.89587	7.47962	7.01721	6.51383	5.97781	5.42027	4.85432	4.2939
[S]9	0.167772	9.39822	7.75451	7.42966	7.05996	6.64655	6.19322	5.7067	5.19642	4.674	4.1522	3.64373	3.16001	2.71027	2.30092	1.93551	1.61493						9.39823	7.75451	7.42966	7.05996	6.64655	6.19323	5.7067	5.19643	4.67401	4.15221	3.64373	3.16002	2.71027	2.30092	1.93551	1.61493		9.39823	7.75451	7.42966	7.05996	6.64655	6.19323	5.7067	5.19643	4.67401	4.15221
[S]10	0.134218	8.5957	7.19988	6.91899	6.59727	6.23487	5.83428	5.40054	4.94134	4.46661	3.98772	3.51644	3.06383	2.63921	2.2495	1.899	1.58943						8.59572	7.19989	6.919	6.59727	6.23488	5.83428	5.40054	4.94135	4.46661	3.98772	3.51645	3.06384	2.63921	2.24951	1.899	1.58943		8.59572	7.19989	6.919	6.59727	6.23488	5.83428	5.40054	4.94135	4.46661	3.98772
[S]11	0.107374	7.7667	6.609	6.37156	6.09772	5.78684	5.44015	5.06113	4.65567	4.23189	3.79957	3.36932	2.95154	2.55546	2.18838	1.85525	1.55866						7.76672	6.60901	6.37157	6.09774	5.78685	5.44016	5.06114	4.65568	4.23189	3.79957	3.36932	2.95154	2.55546	2.18838	1.85525	1.55866		7.76672	6.60901	6.37157	6.09774	5.78685	5.44016	5.06114	4.65568	4.23189	3.79957
[S]12	0.0858993	6.93112	5.99409	5.79813	5.57048	5.30989	5.01654	4.69249	4.3419	3.97104	3.58796	3.20187	2.82224	2.45796	2.11648	1.80332	1.52184						6.93115	5.99411	5.79815	5.5705	5.3099	5.01655	4.6925	4.34191	3.97105	3.58797	3.20187	2.82224	2.45796	2.11648	1.80332	1.52184		6.93115	5.99411	5.79815	5.5705	5.3099	5.01655	4.6925	4.34191	3.97105	3.58797
[S]13	0.0687195	6.1095	5.3696	5.21181	5.02714	4.81393	4.57157	4.30091	4.00454	3.68697	3.35444	3.01459	2.67572	2.34608	2.033	1.74236	1.4782						6.10954	5.36963	5.21183	5.02716	4.81395	4.57159	4.30092	4.00455	3.68697	3.35445	3.01459	2.67573	2.34608	2.033	1.74235	1.4782		6.10954	5.36963	5.21183	5.02716	4.81395	4.57159	4.30092	4.00455	3.68697	3.35445
[S]14	0.0549756	5.32106	4.75089	4.62695	4.48082	4.31065	4.11529	3.89465	3.65004	3.38434	3.10207	2.8092	2.51266	2.21977	1.93747	1.67171	1.42704						5.32109	4.75092	4.62697	4.48084	4.31067	4.11531	3.89467	3.65005	3.38435	3.10208	2.8092	2.51267	2.21977	1.93747	1.67171	1.42703		5.32109	4.75092	4.62697	4.48084	4.31067	4.11531	3.89467	3.65005	3.38435	3.10208
[S]15	0.0439805	4.58192	4.15277	4.05775	3.94493	3.81243	3.65881	3.48337	3.28638	3.06941	2.83542	2.58873	2.33481	2.07981	1.82998	1.59108	1.36786						4.58196	4.1528	4.05778	3.94495	3.81245	3.65883	3.48338	3.28639	3.06942	2.83542	2.58873	2.33481	2.07981	1.82998	1.59107	1.36786		4.58196	4.1528	4.05778	3.94495	3.81245	3.65883	3.48338	3.28639	3.06942	2.83542
	1	1	1	1	1	1	1	1	1	1	1	1	1	1	1	1	1																					1	1	13.6363	10.4289	9.84966	9.21027	8.519	7.78833	7.03417	6.27469	5.52854	4.8131
	1	1	1	1	1	1	1	1	1	1	1	1	1	1	1	1	1					13.6364	13.6364	13.6363		-8.69061e-05	-8.69061e-05	5										0.8	0.8	13.3333	10.2507	9.69058	9.07103	8.39974	7.68853	6.95266	6.20975	5.47806	4.7748
	1	1	1	1	1	1	1	1	1	1	1	1	1	1	1	1	1					13.3333	13.3333	13.3333		-7.86246e-05	-7.86246e-05	5										0.64	0.64	12.9729	10.0364	9.49882	8.90279	8.25528	7.56732	6.85339	6.13044	5.41625	4.72777
	1	1	1	1	1	1	1	1	1	1	1	1	1	1	1	1	1					12.973	12.973	12.9729		-6.91519e-05	-6.91519e-05	5										0.512	0.512	12.549	9.78073	9.26952	8.70106	8.08155	7.42107	6.73322	6.03411	5.34092	4.67027
	1	1	1	1	1	1	1	1	1	1	1	1	1	1	1	1	1					12.549	12.549	12.549		-5.85303e-05	-5.85303e-05	5										0.4096	0.4096	12.0565	9.47894	8.99802	8.4614	7.8744	7.24603	6.58881	5.91787	5.24965	4.60033
	1	1	1	1	1	1	1	1	1	1	1	1	1	1	1	1	1					12.0565	12.0565	12.0565		-4.69006e-05	-4.69006e-05	5										0.32768	0.32768	11.4927	9.12692	8.68021	8.17978	7.62993	7.03851	6.41678	5.77872	5.13986	4.5158
	1	1	1	1	1	1	1	1	1	1	1	1	1	1	1	1	1					11.4927	11.4927	11.4927		-3.45231e-05	-3.45231e-05	5										0.262144	0.262144	10.858	8.72203	8.31319	7.85306	7.34489	6.79524	6.21397	5.61372	5.00891	4.41441
	1	1	1	1	1	1	1	1	1	1	1	1	1	1	1	1	1					10.858	10.858	10.858		-2.17849e-05	-2.17849e-05	5										0.209715	0.209715	10.1568	8.26378	7.89587	7.47962	7.01721	6.51383	5.97781	5.42027	4.85432	4.2939
	1	1	1	1	1	1	1	1	1	1	1	1	1	1	1	1	1					10.1568	10.1568	10.1568		-9.18508e-06	-9.18508e-06	5										0.167772	0.167772	9.39823	7.75451	7.42966	7.05996	6.64655	6.19323	5.7067	5.19643	4.67401	4.15221
	1	1	1	1	1	1	1	1	1	1	1	1	1	1	1	1	1					9.39822	9.39822	9.39823		2.70677e-06	2.70677e-06	5										0.134218	0.134218	8.59572	7.19989	6.919	6.59727	6.23488	5.83428	5.40054	4.94135	4.46661	3.98772
	1	1	1	1	1	1	1	1	1	1	1	1	1	1	1	1	1					8.5957	8.5957	8.59572		1.33177e-05	1.33177e-05	5										0.107374	0.107374	7.76672	6.60901	6.37157	6.09774	5.78685	5.44016	5.06114	4.65568	4.23189	3.79957
	1	1	1	1	1	1	1	1	1	1	1	1	1	1	1	1	1					7.7667	7.7667	7.76672		2.21531e-05	2.21531e-05	5										0.0858993	0.0858993	6.93115	5.99411	5.79815	5.5705	5.3099	5.01655	4.6925	4.34191	3.97105	3.58797
	1	1	1	1	1	1	1	1	1	1	1	1	1	1	1	1	1					6.93112	6.93112	6.93115		2.88724e-05	2.88724e-05	5										0.0687195	0.0687195	6.10954	5.36963	5.21183	5.02716	4.81395	4.57159	4.30092	4.00455	3.68697	3.35445
	1	1	1	1	1	1	1	1	1	1	1	1	1	1	1	1	1					6.1095	6.1095	6.10954		3.33394e-05	3.33394e-05	5										0.0549756	0.0549756	5.32109	4.75092	4.62697	4.48084	4.31067	4.11531	3.89467	3.65005	3.38435	3.10208
	1	1	1	1	1	1	1	1	1	1	1	1	1	1	1	1	1					5.32106	5.32106	5.32109		3.56309e-05	3.56309e-05	5										0.0439805	0.0439805	4.58196	4.1528	4.05778	3.94495	3.81245	3.65883	3.48338	3.28639	3.06942	2.83542
																						4.58192	4.58192	4.58196		3.60045e-05	3.60045e-05	5
																						10.4289	10.4289	10.4289		-4.30598e-05	-4.30598e-05	5											1	0.0733338	0.0958878	0.101526	0.108574	0.117385	0.128397	0.142163	0.159371	0.18088	0.207766
																						10.2507	10.2507	10.2507		-3.92344e-05	-3.92344e-05	5											1.25	0.0750004	0.0975545	0.103193	0.110241	0.119051	0.130064	0.14383	0.161037	0.182546	0.209433
																						10.0364	10.0364	10.0364		-3.4775e-05	-3.4775e-05	5											1.5625	0.0770837	0.0996378	0.105276	0.112324	0.121135	0.132147	0.145913	0.16312	0.18463	0.211516
																						9.78076	9.78076	9.78073		-2.96595e-05	-2.96595e-05	5											1.95312	0.0796879	0.102242	0.10788	0.114929	0.123739	0.134751	0.148517	0.165725	0.187234	0.21412
																						9.47896	9.47896	9.47894		-2.39048e-05	-2.39048e-05	5											2.44141	0.082943	0.105497	0.111136	0.118184	0.126994	0.138007	0.151772	0.16898	0.190489	0.217376
																						9.12694	9.12694	9.12692		-1.75817e-05	-1.75817e-05	5											3.05176	0.087012	0.109566	0.115205	0.122253	0.131063	0.142076	0.155841	0.173049	0.194558	0.221445
																						8.72204	8.72204	8.72203		-1.08275e-05	-1.08275e-05	5											3.8147	0.0920982	0.114652	0.120291	0.127339	0.136149	0.147162	0.160928	0.178135	0.199644	0.226531
																						8.26379	8.26379	8.26378		-3.85223e-06	-3.85223e-06	5											4.76837	0.0984559	0.12101	0.126648	0.133697	0.142507	0.15352	0.167285	0.184493	0.206002	0.232889
																						7.75451	7.75451	7.75451		3.06607e-06	3.06607e-06	5											5.96046	0.106403	0.128957	0.134596	0.141644	0.150454	0.161467	0.175233	0.19244	0.213949	0.240836
																						7.19988	7.19988	7.19989		9.60234e-06	9.60234e-06	5											7.45058	0.116337	0.138891	0.14453	0.151578	0.160388	0.171401	0.185167	0.202374	0.223883	0.25077
																						6.609	6.609	6.60901		1.54207e-05	1.54207e-05	5											9.31323	0.128754	0.151309	0.156947	0.163995	0.172805	0.183818	0.197584	0.214792	0.236301	0.263187
																						5.99409	5.99409	5.99411		2.02213e-05	2.02213e-05	5											11.6415	0.144276	0.16683	0.172469	0.179517	0.188327	0.19934	0.213106	0.230313	0.251823	0.278709
																						5.3696	5.3696	5.36963		2.37874e-05	2.37874e-05	5											14.5519	0.163679	0.186233	0.191871	0.198919	0.20773	0.218742	0.232508	0.249716	0.271225	0.298112
																						4.75089	4.75089	4.75092		2.60192e-05	2.60192e-05	5											18.1899	0.187931	0.210486	0.216124	0.223172	0.231983	0.242995	0.256761	0.273969	0.295478	0.322365
																						4.15277	4.15277	4.1528		2.69455e-05	2.69455e-05	5											22.7374	0.218247	0.240802	0.24644	0.253488	0.262299	0.273311	0.287077	0.304285	0.325794	0.352681
																						9.8497	9.8497	9.84966		-3.66767e-05	-3.66767e-05	5
																						9.69062	9.69062	9.69058		-3.34469e-05	-3.34469e-05	5												13.6364	10.4289	9.8497	9.2103	8.51903	7.78834	7.03418	6.27469	5.52854	4.8131
																						9.49885	9.49885	9.49882		-2.96686e-05	-2.96686e-05	5												13.3333	10.2507	9.69062	9.07106	8.39977	7.68854	6.95267	6.20975	5.47806	4.7748
																						9.26955	9.26955	9.26952		-2.53162e-05	-2.53162e-05	5												12.973	10.0364	9.49885	8.90281	8.2553	7.56733	6.8534	6.13044	5.41625	4.72777
																						8.99804	8.99804	8.99802		-2.0395e-05	-2.0395e-05	5												12.549	9.78076	9.26955	8.70108	8.08156	7.42109	6.73323	6.03411	5.34092	4.67027
																						8.68023	8.68023	8.68021		-1.49551e-05	-1.49551e-05	5												12.0565	9.47896	8.99804	8.46142	7.87441	7.24604	6.58882	5.91787	5.24965	4.60033
																						8.3132	8.3132	8.31319		-9.10274e-06	-9.10274e-06	5												11.4927	9.12694	8.68023	8.17979	7.62994	7.03852	6.41678	5.77872	5.13986	4.5158
																						7.89587	7.89587	7.89587		-3.00833e-06	-3.00833e-06	5												10.858	8.72204	8.3132	7.85307	7.3449	6.79525	6.21398	5.61372	5.00891	4.41441
																						7.42966	7.42966	7.42966		3.0953e-06	3.0953e-06	5												10.1568	8.26379	7.89587	7.47962	7.01721	6.51383	5.97781	5.42027	4.85432	4.2939
																						6.91899	6.91899	6.919		8.92744e-06	8.92744e-06	5												9.39822	7.75451	7.42966	7.05996	6.64655	6.19322	5.7067	5.19642	4.674	4.1522
																						6.37156	6.37156	6.37157		1.41884e-05	1.41884e-05	5												8.5957	7.19988	6.91899	6.59727	6.23487	5.83428	5.40054	4.94134	4.46661	3.98772
																						5.79813	5.79813	5.79815		1.85997e-05	1.85997e-05	5												7.7667	6.609	6.37156	6.09772	5.78684	5.44015	5.06113	4.65567	4.23189	3.79957
																						5.21181	5.21181	5.21183		2.19468e-05	2.19468e-05	5												6.93112	5.99409	5.79813	5.57048	5.30989	5.01654	4.69249	4.3419	3.97104	3.58796
																						4.62695	4.62695	4.62697		2.41137e-05	2.41137e-05	5												6.1095	5.3696	5.21181	5.02714	4.81393	4.57157	4.30091	4.00454	3.68697	3.35444
																						4.05775	4.05775	4.05778		2.50988e-05	2.50988e-05	5												5.32106	4.75089	4.62695	4.48082	4.31065	4.11529	3.89465	3.65004	3.38434	3.10207
																						9.2103	9.2103	9.21027		-3.01753e-05	-3.01753e-05	5												4.58192	4.15277	4.05775	3.94493	3.81243	3.65881	3.48337	3.28638	3.06941	2.83542
																						9.07106	9.07106	9.07103		-2.75358e-05	-2.75358e-05	5
																						8.90281	8.90281	8.90279		-2.44359e-05	-2.44359e-05	5												1/s	0	0.0439805	0.0549756	0.0687195	0.0858993	0.107374	0.134218	0.167772	0.209715
																						8.70108	8.70108	8.70106		-2.08481e-05	-2.08481e-05	5											1	1	0.0733338	0.0958878	0.101526	0.108574	0.117385	0.128397	0.142163	0.159371	0.18088
																						8.46142	8.46142	8.4614		-1.67686e-05	-1.67686e-05	5											2	1.25	0.0750004	0.0975545	0.103193	0.110241	0.119051	0.130064	0.14383	0.161037	0.182546
																						8.17979	8.17979	8.17978		-1.22284e-05	-1.22284e-05	5											3	1.5625	0.0770837	0.0996378	0.105276	0.112324	0.121135	0.132147	0.145913	0.16312	0.18463
																						7.85307	7.85307	7.85306		-7.30481e-06	-7.30481e-06	5											4	1.95312	0.0796879	0.102242	0.10788	0.114929	0.123739	0.134751	0.148517	0.165725	0.187234
																						7.47962	7.47962	7.47962		-2.12911e-06	-2.12911e-06	5											5	2.44141	0.082943	0.105497	0.111136	0.118184	0.126994	0.138007	0.151772	0.16898	0.190489
																						7.05996	7.05996	7.05996		3.11179e-06	3.11179e-06	5											6	3.05176	0.087012	0.109566	0.115205	0.122253	0.131063	0.142076	0.155841	0.173049	0.194558
																						6.59727	6.59727	6.59727		8.18439e-06	8.18439e-06	5											7	3.8147	0.0920982	0.114652	0.120291	0.127339	0.136149	0.147162	0.160928	0.178135	0.199644
																						6.09772	6.09772	6.09774		1.283e-05	1.283e-05	5											8	4.76837	0.0984559	0.12101	0.126648	0.133697	0.142507	0.15352	0.167285	0.184493	0.206002
																						5.57048	5.57048	5.5705		1.67975e-05	1.67975e-05	5											9	5.96046	0.106403	0.128957	0.134596	0.141644	0.150454	0.161467	0.175233	0.19244	0.213949
																						5.02714	5.02714	5.02716		1.98807e-05	1.98807e-05	5											10	7.45058	0.116337	0.138891	0.14453	0.151578	0.160388	0.171401	0.185167	0.202374	0.223883
																						4.48082	4.48082	4.48084		2.19517e-05	2.19517e-05	5											11	9.31323	0.128754	0.151309	0.156947	0.163995	0.172805	0.183818	0.197584	0.214792	0.236301
																						3.94493	3.94493	3.94495		2.29807e-05	2.29807e-05	5											12	11.6415	0.144276	0.16683	0.172469	0.179517	0.188327	0.19934	0.213106	0.230313	0.251823
																						8.51903	8.51903	8.519		-2.37901e-05	-2.37901e-05	5											13	14.5519	0.163679	0.186233	0.191871	0.198919	0.20773	0.218742	0.232508	0.249716	0.271225
																						8.39977	8.39977	8.39974		-2.17127e-05	-2.17127e-05	5											14	18.1899	0.187931	0.210486	0.216124	0.223172	0.231983	0.242995	0.256761	0.273969	0.295478
																						8.2553	8.2553	8.25528		-1.92628e-05	-1.92628e-05	5											15	22.7374	0.218247	0.240802	0.24644	0.253488	0.262299	0.273311	0.287077	0.304285	0.325794
																						8.08156	8.08156	8.08155		-1.64126e-05	-1.64126e-05	5
																						7.87441	7.87441	7.8744		-1.31516e-05	-1.31516e-05	5
																						7.62994	7.62994	7.62993		-9.49548e-06	-9.49548e-06	5
																						7.3449	7.3449	7.34489		-5.4954e-06	-5.4954e-06	5
																						7.01721	7.01721	7.01721		-1.24643e-06	-1.24643e-06	5
																						6.64655	6.64655	6.64655		3.10908e-06	3.10908e-06	5
																						6.23487	6.23487	6.23488		7.38572e-06	7.38572e-06	5
																						5.78684	5.78684	5.78685		1.13694e-05	1.13694e-05	5
																						5.30989	5.30989	5.3099		1.48421e-05	1.48421e-05	5
																						4.81393	4.81393	4.81395		1.76129e-05	1.76129e-05	5
																						4.31065	4.31065	4.31067		1.95491e-05	1.95491e-05	5
																						3.81243	3.81243	3.81245		2.05969e-05	2.05969e-05	5
																						7.78834	7.78834	7.78833		-1.77678e-05	-1.77678e-05	5
																						7.68854	7.68854	7.68853		-1.62034e-05	-1.62034e-05	5
																						7.56733	7.56733	7.56732		-1.43501e-05	-1.43501e-05	5
																						7.42109	7.42109	7.42107		-1.21822e-05	-1.21822e-05	5
																						7.24604	7.24604	7.24603		-9.6853e-06	-9.6853e-06	5
																						7.03852	7.03852	7.03851		-6.86341e-06	-6.86341e-06	5
																						6.79525	6.79525	6.79524		-3.74653e-06	-3.74653e-06	5
																						6.51383	6.51383	6.51383		-3.98075e-07	-3.98075e-07	5
																						6.19322	6.19322	6.19323		3.08045e-06	3.08045e-06	5
																						5.83428	5.83428	5.83428		6.55006e-06	6.55006e-06	5
																						5.44015	5.44015	5.44016		9.84267e-06	9.84267e-06	5
																						5.01654	5.01654	5.01655		1.27781e-05	1.27781e-05	5
																						4.57157	4.57157	4.57159		1.51883e-05	1.51883e-05	5
																						4.11529	4.11529	4.11531		1.69435e-05	1.69435e-05	5
																						3.65881	3.65881	3.65883		1.79736e-05	1.79736e-05	5
																						7.03418	7.03418	7.03417		-1.23355e-05	-1.23355e-05	5
																						6.95267	6.95267	6.95266		-1.1218e-05	-1.1218e-05	5
																						6.8534	6.8534	6.85339		-9.88788e-06	-9.88788e-06	5
																						6.73323	6.73323	6.73322		-8.32306e-06	-8.32306e-06	5
																						6.58882	6.58882	6.58881		-6.50826e-06	-6.50826e-06	5
																						6.41678	6.41678	6.41678		-4.43999e-06	-4.43999e-06	5
																						6.21398	6.21398	6.21397		-2.13247e-06	-2.13247e-06	5
																						5.97781	5.97781	5.97781		3.76339e-07	3.76339e-07	5
																						5.7067	5.7067	5.7067		3.01984e-06	3.01984e-06	5
																						5.40054	5.40054	5.40054		5.70118e-06	5.70118e-06	5
																						5.06113	5.06113	5.06114		8.29691e-06	8.29691e-06	5
																						4.69249	4.69249	4.6925		1.06673e-05	1.06673e-05	5
																						4.30091	4.30091	4.30092		1.26733e-05	1.26733e-05	5
																						3.89465	3.89465	3.89467		1.41972e-05	1.41972e-05	5
																						3.48337	3.48337	3.48338		1.51616e-05	1.51616e-05	5
																						6.27469	6.27469	6.27469		-7.66919e-06	-7.66919e-06	5
																						6.20975	6.20975	6.20975		-6.92234e-06	-6.92234e-06	5
																						6.13044	6.13044	6.13044		-6.02917e-06	-6.02917e-06	5
																						6.03411	6.03411	6.03411		-4.97229e-06	-4.97229e-06	5
																						5.91787	5.91787	5.91787		-3.7379e-06	-3.7379e-06	5
																						5.77872	5.77872	5.77872		-2.31904e-06	-2.31904e-06	5
																						5.61372	5.61372	5.61372		-7.19688e-07	-7.19688e-07	5
																						5.42027	5.42027	5.42027		1.04072e-06	1.04072e-06	5
																						5.19642	5.19642	5.19643		2.92304e-06	2.92304e-06	5
																						4.94134	4.94134	4.94135		4.86584e-06	4.86584e-06	5
																						4.65567	4.65567	4.65568		6.78594e-06	6.78594e-06	5
																						4.3419	4.3419	4.34191		8.58358e-06	8.58358e-06	5
																						4.00454	4.00454	4.00455		1.01528e-05	1.01528e-05	5
																						3.65004	3.65004	3.65005		1.13958e-05	1.13958e-05	5
																						3.28638	3.28638	3.28639		1.22386e-05	1.22386e-05	5
																						5.52854	5.52854	5.52854		-3.87089e-06	-3.87089e-06	5
																						5.47806	5.47806	5.47806		-3.41593e-06	-3.41593e-06	5
																						5.41625	5.41625	5.41625		-2.86931e-06	-2.86931e-06	5
																						5.34092	5.34092	5.34092		-2.21882e-06	-2.21882e-06	5
																						5.24965	5.24965	5.24965		-1.45379e-06	-1.45379e-06	5
																						5.13986	5.13986	5.13986		-5.67013e-07	-5.67013e-07	5
																						5.00891	5.00891	5.00891		4.42792e-07	4.42792e-07	5
																						4.85432	4.85432	4.85432		1.56794e-06	1.56794e-06	5
																						4.674	4.674	4.67401		2.7887e-06	2.7887e-06	5
																						4.46661	4.46661	4.46661		4.07074e-06	4.07074e-06	5
																						4.23189	4.23189	4.23189		5.36423e-06	5.36423e-06	5
																						3.97104	3.97104	3.97105		6.60553e-06	6.60553e-06	5
																						3.68697	3.68697	3.68697		7.72244e-06	7.72244e-06	5
																						3.38434	3.38434	3.38435		8.64286e-06	8.64286e-06	5
																						3.06941	3.06941	3.06942		9.30554e-06	9.30554e-06	5
																						4.8131	4.8131	4.8131		-9.60595e-07	-9.60595e-07	5
																						4.7748	4.7748	4.7748		-7.23183e-07	-7.23183e-07	5
																						4.72777	4.72777	4.72777		-4.36722e-07	-4.36722e-07	5
																						4.67027	4.67027	4.67027		-9.4035e-08	-9.4035e-08	5
																						4.60033	4.60033	4.60033		3.1158e-07	3.1158e-07	5
																						4.5158	4.5158	4.5158		7.85425e-07	7.85425e-07	5
																						4.41441	4.41441	4.41441		1.33011e-06	1.33011e-06	5
																						4.2939	4.2939	4.2939		1.94391e-06	1.94391e-06	5
																						4.1522	4.1522	4.15221		2.61891e-06	2.61891e-06	5
																						3.98772	3.98772	3.98772		3.33923e-06	3.33923e-06	5
																						3.79957	3.79957	3.79957		4.07981e-06	4.07981e-06	5
																						3.58796	3.58796	3.58797		4.80645e-06	4.80645e-06	5
																						3.35444	3.35444	3.35445		5.47775e-06	5.47775e-06	5
																						3.10207	3.10207	3.10208		6.04919e-06	6.04919e-06	5
																						2.83542	2.83542	2.83542		6.47908e-06	6.47908e-06	5
																						4.14294	4.14294	4.14294		1.11581e-06	1.11581e-06	5
																						4.11453	4.11453	4.11453		1.20056e-06	1.20056e-06	5
																						4.07956	4.07956	4.07956		1.30313e-06	1.30313e-06	5
																						4.03668	4.03668	4.03668		1.42628e-06	1.42628e-06	5
																						3.98432	3.98432	3.98432		1.57267e-06	1.57267e-06	5
																						3.92076	3.92076	3.92076		1.74458e-06	1.74458e-06	5
																						3.8441	3.8441	3.8441		1.94342e-06	1.94342e-06	5
																						3.75239	3.75239	3.75239		2.16908e-06	2.16908e-06	5
																						3.64373	3.64373	3.64373		2.41924e-06	2.41924e-06	5
																						3.51644	3.51644	3.51645		2.68855e-06	2.68855e-06	5
																						3.36932	3.36932	3.36932		2.96791e-06	2.96791e-06	5
																						3.20187	3.20187	3.20187		3.24423e-06	3.24423e-06	5
																						3.01459	3.01459	3.01459		3.50076e-06	3.50076e-06	5
																						2.8092	2.8092	2.8092		3.71834e-06	3.71834e-06	5
																						2.58873	2.58873	2.58873		3.87768e-06	3.87768e-06	5
																						3.52877	3.52877	3.52878		2.46682e-06	2.46682e-06	5
																						3.50814	3.50814	3.50814		2.45171e-06	2.45171e-06	5
																						3.48269	3.48269	3.48269		2.43307e-06	2.43307e-06	5
																						3.45138	3.45138	3.45139		2.41018e-06	2.41018e-06	5
																						3.41304	3.41304	3.41304		2.38215e-06	2.38215e-06	5
																						3.36629	3.36629	3.36629		2.34803e-06	2.34803e-06	5
																						3.30962	3.30962	3.30962		2.30672e-06	2.30672e-06	5
																						3.24142	3.24142	3.24142		2.25707e-06	2.25707e-06	5
																						3.16001	3.16001	3.16002		2.19794e-06	2.19794e-06	5
																						3.06383	3.06383	3.06384		2.12824e-06	2.12824e-06	5
																						2.95154	2.95154	2.95154		2.04708e-06	2.04708e-06	5
																						2.82224	2.82224	2.82224		1.95393e-06	1.95393e-06	5
																						2.67572	2.67572	2.67573		1.84876e-06	1.84876e-06	5
																						2.51266	2.51266	2.51267		1.7322e-06	1.7322e-06	5
																						2.33481	2.33481	2.33481		1.60563e-06	1.60563e-06	5
																						2.9771	2.9771	2.9771		3.23034e-06	3.23034e-06	5
																						2.9624	2.9624	2.9624		3.15562e-06	3.15562e-06	5
																						2.94423	2.94423	2.94423		3.06406e-06	3.06406e-06	5
																						2.92183	2.92183	2.92183		2.9524e-06	2.9524e-06	5
																						2.8943	2.8943	2.8943		2.81705e-06	2.81705e-06	5
																						2.86061	2.86061	2.86061		2.65419e-06	2.65419e-06	5
																						2.81959	2.81959	2.81959		2.46001e-06	2.46001e-06	5
																						2.76993	2.76993	2.76993		2.23105e-06	2.23105e-06	5
																						2.71027	2.71027	2.71027		1.96475e-06	1.96475e-06	5
																						2.63921	2.63921	2.63921		1.66013e-06	1.66013e-06	5
																						2.55546	2.55546	2.55546		1.3186e-06	1.3186e-06	5
																						2.45796	2.45796	2.45796		9.44849e-07	9.44849e-07	5
																						2.34608	2.34608	2.34608		5.47563e-07	5.47563e-07	5
																						2.21977	2.21977	2.21977		1.39683e-07	1.39683e-07	5
																						2.07981	2.07981	2.07981		-2.62003e-07	-2.62003e-07	5
																						2.49042	2.49042	2.49043		3.55031e-06	3.55031e-06	5
																						2.48013	2.48013	2.48013		3.44484e-06	3.44484e-06	5
																						2.46738	2.46738	2.46738		3.31527e-06	3.31527e-06	5
																						2.45163	2.45163	2.45163		3.15676e-06	3.15676e-06	5
																						2.43222	2.43222	2.43222		2.96387e-06	2.96387e-06	5
																						2.40838	2.40838	2.40838		2.73068e-06	2.73068e-06	5
																						2.37924	2.37924	2.37924		2.45103e-06	2.45103e-06	5
																						2.34378	2.34378	2.34378		2.11899e-06	2.11899e-06	5
																						2.30092	2.30092	2.30092		1.72954e-06	1.72954e-06	5
																						2.2495	2.2495	2.24951		1.27955e-06	1.27955e-06	5
																						2.18838	2.18838	2.18838		7.69038e-07	7.69038e-07	5
																						2.11648	2.11648	2.11648		2.02647e-07	2.02647e-07	5
																						2.033	2.033	2.033		-4.08942e-07	-4.08942e-07	5
																						1.93747	1.93747	1.93747		-1.04795e-06	-1.04795e-06	5
																						1.82998	1.82998	1.82998		-1.68933e-06	-1.68933e-06	5
																						2.06787	2.06787	2.06787		3.55931e-06	3.55931e-06	5
																						2.06077	2.06077	2.06077		3.44251e-06	3.44251e-06	5
																						2.05196	2.05196	2.05196		3.29863e-06	3.29863e-06	5
																						2.04105	2.04105	2.04105		3.12204e-06	3.12204e-06	5
																						2.02758	2.02758	2.02758		2.90628e-06	2.90628e-06	5
																						2.01099	2.01099	2.01099		2.6441e-06	2.6441e-06	5
																						1.99063	1.99063	1.99063		2.32774e-06	2.32774e-06	5
																						1.96575	1.96575	1.96575		1.94922e-06	1.94922e-06	5
																						1.93551	1.93551	1.93551		1.50107e-06	1.50107e-06	5
																						1.899	1.899	1.899		9.77333e-07	9.77333e-07	5
																						1.85525	1.85525	1.85525		3.74893e-07	3.74893e-07	5
																						1.80332	1.80332	1.80332		-3.04714e-07	-3.04714e-07	5
																						1.74236	1.74236	1.74235		-1.05335e-06	-1.05335e-06	5
																						1.67171	1.67171	1.67171		-1.85443e-06	-1.85443e-06	5
																						1.59108	1.59108	1.59107		-2.68167e-06	-2.68167e-06	5
																						1.70604	1.70604	1.70604		3.36843e-06	3.36843e-06	5
																						1.7012	1.7012	1.7012		3.25249e-06	3.25249e-06	5
																						1.69519	1.69519	1.69519		3.10933e-06	3.10933e-06	5
																						1.68774	1.68774	1.68774		2.93309e-06	2.93309e-06	5
																						1.67852	1.67852	1.67852		2.71695e-06	2.71695e-06	5
																						1.66713	1.66713	1.66714		2.4531e-06	2.4531e-06	5
																						1.65312	1.65312	1.65312		2.13289e-06	2.13289e-06	5
																						1.63592	1.63592	1.63592		1.74705e-06	1.74705e-06	5
																						1.61493	1.61493	1.61493		1.28627e-06	1.28627e-06	5
																						1.58943	1.58943	1.58943		7.41986e-07	7.41986e-07	5
																						1.55866	1.55866	1.55866		1.07712e-07	1.07712e-07	5
																						1.52184	1.52184	1.52184		-6.19248e-07	-6.19248e-07	5
																						1.4782	1.4782	1.4782		-1.43563e-06	-1.43563e-06	5
																						1.42704	1.42704	1.42703		-2.32982e-06	-2.32982e-06	5
																						1.36786	1.36786	1.36786		-3.27971e-06	-3.27971e-06	5
[truncated: 54 more columns]
