# Supplementary material for: Comparing enzyme activity modifier equations through the development of global data fitting templates in Excel
Source: PeerJ. 2018 Dec 14;6:e6082. doi: 10.7717/peerj.6082 (PMC6296338; doi:10.7717/peerj.6082)
Supplement: Supplemental Information 25 [file peerj-06-6082-s025.xlsx]

## Sheet: Raw data and fitting summary
		No Inhibitor	[I]1	[I]2	[I]3	[I]4	[I]5	[I]6	[I]7	[I]8	[I]9	[I]10	[I]11	[I]12	[I]13	[I]14	[I]15
		0	0.0439805	0.0549756	0.0687195	0.0858993	0.107374	0.134218	0.167772	0.209715	0.262144	0.32768	0.4096	0.512	0.64	0.8	1
[S]1	1	13.6364	13.151	13.035	12.8929	12.7195	12.5092	12.256	11.9535	11.5957	11.1775	10.6954	10.1482	9.53825	8.8717	8.159	7.41445
[S]2	0.8	13.3333	12.7762	12.6442	12.4829	12.2869	12.0505	11.7674	11.4318	11.0382	10.5828	10.0638	9.4825	8.84394	8.15729	7.43565	6.69528
[S]3	0.64	12.973	12.3368	12.1874	12.0056	11.7859	11.5223	11.2089	10.8404	10.4125	9.92289	9.37202	8.76387	8.10634	7.41128	6.69384	5.97129
[S]4	0.512	12.549	11.8282	11.6608	11.458	11.2143	10.9238	10.5812	10.182	9.72351	9.20534	8.63045	8.0055	7.34102	6.65096	5.95164	5.26027
[S]5	0.4096	12.0565	11.2486	11.0632	10.84	10.5732	10.2578	9.88891	9.46355	8.98069	8.44225	7.85366	7.22409	6.56614	5.89501	5.22717	4.57877
[S]6	0.32768	11.4927	10.5993	10.3973	10.1553	9.86816	9.53134	9.14132	8.69649	8.19785	7.64959	7.05943	6.43852	5.80076	5.16166	4.53685	3.9406
[S]7	0.262144	10.858	9.88604	9.66964	9.41211	9.10887	8.75623	8.35206	7.89645	7.39237	6.84609	6.26718	5.66806	5.06305	4.46703	3.89403	3.35593
[S]8	0.209715	10.1568	9.11897	8.89182	8.62331	8.30965	7.94827	7.53847	7.08204	6.58376	6.05155	5.49617	4.93055	4.36858	3.82379	3.30812	2.8309
[S]9	0.167772	9.39822	8.31273	8.07943	7.80561	7.48836	7.12632	6.72019	6.27329	5.79184	5.28485	4.76362	4.2408	3.72919	3.24052	2.78443	2.36785
[S]10	0.134218	8.5957	7.48546	7.25131	6.97844	6.66495	6.31058	5.91731	5.48966	5.03483	4.56233	4.08333	3.6096	3.15245	2.72158	2.32446	1.96589
[S]11	0.107374	7.7667	6.6573	6.42776	6.16218	5.85955	5.52065	5.14843	4.74825	4.32777	3.89645	3.46481	3.04339	2.64174	2.26766	1.92663	1.62176
[S]12	0.0858993	6.93112	5.84849	5.62869	5.37613	5.09061	4.77371	4.42906	4.06243	3.6815	3.29526	2.91322	2.54447	2.19687	1.87645	1.58709	1.33061
[S]13	0.0687195	6.1095	5.0774	4.87166	4.63679	4.37325	4.08315	3.77051	3.44115	3.1024	2.76248	2.42971	2.11173	1.81484	1.54358	1.30058	1.08673
[S]14	0.0549756	5.32106	4.35902	4.17052	3.95664	3.71828	3.45788	3.17955	2.88889	2.59263	2.29804	2.01224	1.74151	1.49079	1.26343	1.06113	0.88417
[S]15	0.0439805	4.58192	3.70395	3.53462	3.34356	3.13195	2.90233	2.65868	2.40619	2.15085	1.89897	1.65648	1.42847	1.21877	1.0298	0.862612	0.71709
		Direct linear plot Km, Vmax estimates
							1.07093	1	13.6364	1	1	1	13.6364	1	13.6364
		Km	0.1				0.982658	0.8	13.3333	1	1	0.8	13.3333	0.8	13.3333
		Vmax	15					0.64	12.973	1	1	0.64	12.973	0.64	12.973
								0.512	12.549	1	1	0.512	12.549	0.512	12.549
	Ki estimate based on linear decrease in activity							0.4096	12.0565	1	1	0.4096	12.0565	0.4096	12.0565
								0.32768	11.4927	1	1	0.32768	11.4927	0.32768	11.4927
		Ki	1.07093					0.262144	10.858	1	1	0.262144	10.858	0.262144	10.858
								0.209715	10.1568	1	1	0.209715	10.1568	0.209715	10.1568
								0.167772	9.39822	1	1	0.167772	9.39822	0.167772	9.39822
								0.134218	8.5957	1	1	0.134218	8.5957	0.134218	8.5957
								0.107374	7.7667	1	1	0.107374	7.7667	0.107374	7.7667
								0.0858993	6.93112	1	1	0.0858993	6.93112	0.0858993	6.93112
								0.0687195	6.1095	1	1	0.0687195	6.1095	0.0687195	6.1095
								0.0549756	5.32106	1	1	0.0549756	5.32106	0.0549756	5.32106
								0.0439805	4.58192	1	1	0.0439805	4.58192	0.0439805	4.58192
			Km	Km2	Vmax	Vmax2	Ki	aKi	RSS	RSE	n	k	BIC
		Non-competitive	0.197446		17.9678		0.613087		82.0857	0.588518	240	3	-104.686
		Competitive	0.0933221		14.7468		0.114734		1.24253	0.0724068	240	3	-541.476
		Uncompetitive	0.259268		19.3064		0.411373		207.967	0.936749	240	3	-7.79129
		Mixed Non-competitive	0.1		15		0.13	6.49997	2.03293e-10	9.28123e-07	240	4	-2887.78
		Modifier equation	0.099998	4.99999	14.9999	0	6.50003		7.2321e-08	1.75428e-05	240	5	-2273.13
													Residual distribution
													Non-competitive	Competitive	Uncompetitive	Mixed Non-competitive	Modifier equation
												Minimum value	-1.71145	-0.14832	-2.18259	-2.99799e-06	-4.21507e-05
												First quartile	-0.304212	-0.0545783	-0.512325	-9.21453e-07	-4.22763e-06
												Median value	0.0581719	-0.0281123	0.0355598	-4.77189e-07	6.53933e-06
					Non-competitive	Competitive	Uncompetitive	Mixed Non-competitive	Modifier equation			Third quartile	0.522981	0.01057	0.801779	-2.52566e-07	1.47673e-05
				Q1	-0.304212	-0.0545783	-0.512325	-9.21453e-07	-4.22763e-06			Maximum value	1.36873	0.319729	1.69505	0	4.2905e-05
				Min	-1.71145	-0.14832	-2.18259	-2.99799e-06	-4.21507e-05
				Median	0.0581719	-0.0281123	0.0355598	-4.77189e-07	6.53933e-06
				Max	1.36873	0.319729	1.69505	0	4.2905e-05
				Q3	0.522981	0.01057	0.801779	-2.52566e-07	1.47673e-05
	Non-competitive
	Km	0.197446
	Vmax	17.9678
	Ki	0.613087
	RSS	82.0857
	Competitive
	Km	0.0933221
	Vmax	14.7468
	Ki	0.114734
	RSS	1.24253
	Uncompetitive
	Km	0.259268
	Vmax	19.3064
	Ki	0.411373
	RSS	207.967
	Mixed Non-competitive
	Km	0.1
	Vmax	15
	Ki	0.13
	aKi	6.49997
	RSS	2.03293e-10
	Modifier equation
	Km	0.099998
	Km2	4.99999
	Vmax	14.9999
	Vmax2	0
	Ki	6.50003
	RSS	7.2321e-08

## Sheet: modified direct linear plot
Km/Vmax direct plot
									Intercept points x-axis																				Intercept points x-axis
										Line 1	Line 2	Line 3	Line 4	Line 5	Line 6	Line 7	Line 8	Line 9	Line 10	Line 11	Line 12	Line 13	Line 14	Line 15						Line 1	Line 2	Line 3	Line 4	Line 5	Line 6	Line 7	Line 8	Line 9	Line 10	Line 11	Line 12	Line 13	Line 14	Line 15
			x-intercept	y-interecept					Line 1																				Line 1
[Substrate]		v	[Substrate]/v	1/v					Line 2	0.00666667																			Line 2	0.00666667
1		13.6364	0.0733333	0.0733333					Line 3	0.00666667	0.00666667																		Line 3	0.00666667	0.00666667
0.8		13.3333	0.06	0.075					Line 4	0.00666667	0.00666667	0.00666667																	Line 4	0.00666667	0.00666667	0.00666667
0.64		12.973	0.0493333	0.0770833					Line 5	0.00666667	0.00666667	0.00666667	0.00666667																Line 5	0.00666667	0.00666667	0.00666667	0.00666667
0.512		12.549	0.0408	0.0796875					Line 6	0.00666667	0.00666667	0.00666667	0.00666667	0.00666667															Line 6	0.00666667	0.00666667	0.00666667	0.00666667	0.00666667
0.4096		12.0565	0.0339733	0.0829427					Line 7	0.00666667	0.00666667	0.00666667	0.00666667	0.00666667	0.00666667														Line 7	0.00666667	0.00666667	0.00666667	0.00666667	0.00666667	0.00666667
0.32768		11.4927	0.028512	0.0870117					Line 8	0.00666667	0.00666667	0.00666667	0.00666667	0.00666667	0.00666667	0.00666667													Line 8	0.00666667	0.00666667	0.00666667	0.00666667	0.00666667	0.00666667	0.00666667
0.262144		10.858	0.0241429	0.092098					Line 9	0.00666667	0.00666667	0.00666667	0.00666667	0.00666667	0.00666667	0.00666667	0.00666667												Line 9	0.00666667	0.00666667	0.00666667	0.00666667	0.00666667	0.00666667	0.00666667	0.00666667
0.209715		10.1568	0.0206477	0.0984558					Line 10	0.00666667	0.00666667	0.00666667	0.00666667	0.00666667	0.00666667	0.00666667	0.00666667	0.00666667											Line 10	0.00666667	0.00666667	0.00666667	0.00666667	0.00666667	0.00666667	0.00666667	0.00666667	0.00666667
0.167772		9.39822	0.0178515	0.106403					Line 11	0.00666667	0.00666667	0.00666667	0.00666667	0.00666667	0.00666667	0.00666667	0.00666667	0.00666667	0.00666667										Line 11	0.00666667	0.00666667	0.00666667	0.00666667	0.00666667	0.00666667	0.00666667	0.00666667	0.00666667	0.00666667
0.134218		8.5957	0.0156145	0.116337					Line 12	0.00666667	0.00666667	0.00666667	0.00666667	0.00666667	0.00666667	0.00666667	0.00666667	0.00666667	0.00666667	0.00666667									Line 12	0.00666667	0.00666667	0.00666667	0.00666667	0.00666667	0.00666667	0.00666667	0.00666667	0.00666667	0.00666667	0.00666667
0.107374		7.7667	0.0138249	0.128755					Line 13	0.00666667	0.00666667	0.00666667	0.00666667	0.00666667	0.00666667	0.00666667	0.00666667	0.00666667	0.00666667	0.00666667	0.00666667								Line 13	0.00666667	0.00666667	0.00666667	0.00666667	0.00666667	0.00666667	0.00666667	0.00666667	0.00666667	0.00666667	0.00666667	0.00666667
0.0858993		6.93112	0.0123933	0.144277					Line 14	0.00666667	0.00666667	0.00666667	0.00666667	0.00666667	0.00666667	0.00666667	0.00666667	0.00666667	0.00666667	0.00666667	0.00666667	0.00666667							Line 14	0.00666667	0.00666667	0.00666667	0.00666667	0.00666667	0.00666667	0.00666667	0.00666667	0.00666667	0.00666667	0.00666667	0.00666667	0.00666667
0.0687195		6.1095	0.011248	0.163679					Line 15	0.00666667	0.00666667	0.00666667	0.00666667	0.00666667	0.00666667	0.00666667	0.00666667	0.00666667	0.00666667	0.00666667	0.00666667	0.00666667	0.00666667						Line 15	0.00666667	0.00666667	0.00666667	0.00666667	0.00666667	0.00666667	0.00666667	0.00666667	0.00666667	0.00666667	0.00666667	0.00666667	0.00666667	0.00666667
0.0549756		5.32106	0.0103317	0.187933
0.0439805		4.58192	0.0095987	0.218249
																														Km/Vmax (x-axis):	0.00666667		Km:	0.1
																														Standard dev:	1.6544e-17
Line 1	x	y
	0	0.0733333		Slope:	-1
	0.0733333	0		y-intercept:	0.0733333				1/Intercept points y-axis																				1/Intercept points y-axis
										Line 1	Line 2	Line 3	Line 4	Line 5	Line 6	Line 7	Line 8	Line 9	Line 10	Line 11	Line 12	Line 13	Line 14	Line 15						Line 1	Line 2	Line 3	Line 4	Line 5	Line 6	Line 7	Line 8	Line 9	Line 10	Line 11	Line 12	Line 13	Line 14	Line 15
Line 2	x	y							Line 1																				Line 1
	0	0.075		Slope:	-1.25				Line 2	15																			Line 2	15
	0.06	0		y-intercept:	0.075				Line 3	15	15																		Line 3	15	15
									Line 4	15	15	15																	Line 4	15	15	15
Line 3	x	y							Line 5	15	15	15	15																Line 5	15	15	15	15
	0	0.0770833		Slope:	-1.5625				Line 6	15	15	15	15	15															Line 6	15	15	15	15	15
	0.0493333	0		y-intercept:	0.0770833				Line 7	15	15	15	15	15	15														Line 7	15	15	15	15	15	15
									Line 8	15	15	15	15	15	15	15													Line 8	15	15	15	15	15	15	15
Line 4	x	y							Line 9	15	15	15	15	15	15	15	15												Line 9	15	15	15	15	15	15	15	15
	0	0.0796875		Slope:	-1.95312				Line 10	15	15	15	15	15	15	15	15	15											Line 10	15	15	15	15	15	15	15	15	15
	0.0408	0		y-intercept:	0.0796875				Line 11	15	15	15	15	15	15	15	15	15	15										Line 11	15	15	15	15	15	15	15	15	15	15
									Line 12	15	15	15	15	15	15	15	15	15	15	15									Line 12	15	15	15	15	15	15	15	15	15	15	15
Line 5	x	y							Line 13	15	15	15	15	15	15	15	15	15	15	15	15								Line 13	15	15	15	15	15	15	15	15	15	15	15	15
	0	0.0829427		Slope:	-2.44141				Line 14	15	15	15	15	15	15	15	15	15	15	15	15	15							Line 14	15	15	15	15	15	15	15	15	15	15	15	15	15
	0.0339733	0		y-intercept:	0.0829427				Line 15	15	15	15	15	15	15	15	15	15	15	15	15	15	15						Line 15	15	15	15	15	15	15	15	15	15	15	15	15	15	15
Line 6	x	y
	0	0.0870117		Slope:	-3.05176
	0.028512	0		y-intercept:	0.0870117
Line 7	x	y																												Vmax:	15
	0	0.092098		Slope:	-3.8147																									Standard dev:	1.10385e-14
	0.0241429	0		y-intercept:	0.092098
Line 8	x	y
	0	0.0984558		Slope:	-4.76837
	0.0206477	0		y-intercept:	0.0984558
Line 9	x	y
	0	0.106403		Slope:	-5.96046
	0.0178515	0		y-intercept:	0.106403
Line 10	x	y
	0	0.116337		Slope:	-7.45058
	0.0156145	0		y-intercept:	0.116337
Line 11	x	y										0	0.0733333	0.075	0.0770833	0.0796875	0.0829427	0.0870117	0.092098	0.0984558	0.106403	0.116337	0.128755	0.144277	0.163679	0.187933	0.218249	0	0	0	0
	0	0.128755		Slope:	-9.31323							0.0733333	0
	0.0138249	0		y-intercept:	0.128755							0.06		0
												0.0493333			0
Line 12	x	y										0.0408				0
	0	0.144277		Slope:	-11.6415							0.0339733					0
	0.0123933	0		y-intercept:	0.144277							0.028512						0
												0.0241429							0
Line 13	x	y										0.0206477								0
	0	0.163679		Slope:	-14.5519							0.0178515									0
	0.011248	0		y-intercept:	0.163679							0.0156145										0
												0.0138249											0
Line 14	x	y										0.0123933												0
	0	0.187933		Slope:	-18.1899							0.011248													0
	0.0103317	0		y-intercept:	0.187933							0.0103317														0
												0.0095987															0
Line 15	x	y										0																0
	0	0.218249		Slope:	-22.7374							0																	0
	0.0095987	0		y-intercept:	0.218249							0																		0
												0																			0

## Sheet: Non-competitive
																							Calculated values
		No Inhibitor	[I]1	[I]2	[I]3	[I]4	[I]5	[I]6	[I]7	[I]8	[I]9	[I]10	[I]11	[I]12	[I]13	[I]14	[I]15						No Inhibitor	[I]1	[I]2	[I]3	[I]4	[I]5	[I]6	[I]7	[I]8	[I]9	[I]10	[I]11	[I]12	[I]13	[I]14	[I]15
		0	0.0439805	0.0549756	0.0687195	0.0858993	0.107374	0.134218	0.167772	0.209715	0.262144	0.32768	0.4096	0.512	0.64	0.8	1		Km	Vmax	Ki		0	0.0439805	0.0549756	0.0687195	0.0858993	0.107374	0.134218	0.167772	0.209715	0.262144	0.32768	0.4096	0.512	0.64	0.8	1
[S]1	1	13.6364	13.151	13.035	12.8929	12.7195	12.5092	12.256	11.9535	11.5957	11.1775	10.6954	10.1482	9.53825	8.8717	8.159	7.41445		0.197446	17.9678	0.613087		15.0051	14.0007	13.7703	13.4927	13.1611	12.7688	12.3101	11.7812	11.1806	10.5109	9.77865	8.99535	8.17664	7.34141	6.51016	5.703		15.0051	14.0007	13.7703	13.4927	13.1611	12.7688	12.3101	11.7812	11.1806	10.5109
[S]2	0.8	13.3333	12.7762	12.6442	12.4829	12.2869	12.0505	11.7674	11.4318	11.0382	10.5828	10.0638	9.4825	8.84394	8.15729	7.43565	6.69528						14.411	13.4464	13.2251	12.9585	12.64	12.2633	11.8228	11.3147	10.738	10.0947	9.39151	8.63922	7.85292	7.05076	6.25243	5.47721		14.411	13.4464	13.2251	12.9585	12.64	12.2633	11.8228	11.3147	10.738	10.0947
[S]3	0.64	12.973	12.3368	12.1874	12.0056	11.7859	11.5223	11.2089	10.8404	10.4125	9.92289	9.37202	8.76387	8.10634	7.41128	6.69384	5.97129						13.7315	12.8124	12.6015	12.3475	12.044	11.685	11.2653	10.7812	10.2316	9.61872	8.94866	8.23185	7.48262	6.71829	5.9576	5.21894		13.7315	12.8124	12.6015	12.3475	12.044	11.685	11.2653	10.7812	10.2316	9.61872
[S]4	0.512	12.549	11.8282	11.6608	11.458	11.2143	10.9238	10.5812	10.182	9.72351	9.20534	8.63045	8.0055	7.34102	6.65096	5.95164	5.26027						12.9672	12.0992	11.9001	11.6602	11.3736	11.0346	10.6382	10.1811	9.66211	9.08332	8.45056	7.77365	7.06613	6.34434	5.62599	4.92844		12.9672	12.0992	11.9001	11.6602	11.3736	11.0346	10.6382	10.1811	9.66211	9.08332
[S]5	0.4096	12.0565	11.2486	11.0632	10.84	10.5732	10.2578	9.88891	9.46355	8.98069	8.44225	7.85366	7.22409	6.56614	5.89501	5.22717	4.57877						12.1236	11.3122	11.126	10.9017	10.6338	10.3168	9.94621	9.51881	9.03358	8.49244	7.90084	7.26796	6.60647	5.93163	5.26001	4.60784		12.1236	11.3122	11.126	10.9017	10.6338	10.3168	9.94621	9.51881	9.03358	8.49244
[S]6	0.32768	11.4927	10.5993	10.3973	10.1553	9.86816	9.53134	9.14132	8.69649	8.19785	7.64959	7.05943	6.43852	5.80076	5.16166	4.53685	3.9406			Sum R2	82.0857		11.212	10.4615	10.2893	10.0819	9.8341	9.54098	9.19826	8.803	8.35426	7.85382	7.3067	6.72141	6.10966	5.48558	4.86446	4.26133		11.212	10.4615	10.2893	10.0819	9.8341	9.54098	9.19826	8.803	8.35426	7.85382
[S]7	0.262144	10.858	9.88604	9.66964	9.41211	9.10887	8.75623	8.35206	7.89645	7.39237	6.84609	6.26718	5.66806	5.06305	4.46703	3.89403	3.35593			Sum residuals %	24.9613		10.2486	9.56261	9.40523	9.21564	8.98913	8.72119	8.40792	8.04662	7.63644	7.179	6.67889	6.14389	5.58471	5.01424	4.44649	3.89519		10.2486	9.56261	9.40523	9.21564	8.98913	8.72119	8.40792	8.04662	7.63644	7.179
[S]8	0.209715	10.1568	9.11897	8.89182	8.62331	8.30965	7.94827	7.53847	7.08204	6.58376	6.05155	5.49617	4.93055	4.36858	3.82379	3.30812	2.8309						9.25462	8.63517	8.49305	8.32184	8.11731	7.87535	7.59247	7.26621	6.89581	6.48273	6.03113	5.54802	5.04306	4.52793	4.01524	3.51741		9.25462	8.63517	8.49305	8.32184	8.11731	7.87535	7.59247	7.26621	6.89581	6.48273
[S]9	0.167772	9.39822	8.31273	8.07943	7.80561	7.48836	7.12632	6.72019	6.27329	5.79184	5.28485	4.76362	4.2408	3.72919	3.24052	2.78443	2.36785						8.25396	7.70149	7.57474	7.42204	7.23962	7.02383	6.77153	6.48055	6.1502	5.78179	5.37901	4.94814	4.49778	4.03835	3.58109	3.13709		8.25396	7.70149	7.57474	7.42204	7.23962	7.02383	6.77153	6.48055	6.1502	5.78179
[S]10	0.134218	8.5957	7.48546	7.25131	6.97844	6.66495	6.31058	5.91731	5.48966	5.03483	4.56233	4.08333	3.6096	3.15245	2.72158	2.32446	1.96589						7.27122	6.78452	6.67286	6.53835	6.37765	6.18755	5.96529	5.70895	5.41793	5.09338	4.73857	4.359	3.96226	3.55752	3.15472	2.76358		7.27122	6.78452	6.67286	6.53835	6.37765	6.18755	5.96529	5.70895	5.41793	5.09338
[S]11	0.107374	7.7667	6.6573	6.42776	6.16218	5.85955	5.52065	5.14843	4.74825	4.32777	3.89645	3.46481	3.04339	2.64174	2.26766	1.92663	1.62176						6.32924	5.90559	5.8084	5.69131	5.55143	5.38596	5.19249	4.96936	4.71605	4.43354	4.12469	3.79429	3.44895	3.09665	2.74603	2.40556		6.32924	5.90559	5.8084	5.69131	5.55143	5.38596	5.19249	4.96936	4.71605	4.43354
[S]12	0.0858993	6.93112	5.84849	5.62869	5.37613	5.09061	4.77371	4.42906	4.06243	3.6815	3.29526	2.91322	2.54447	2.19687	1.87645	1.58709	1.33061						5.44715	5.08254	4.99889	4.89813	4.77774	4.63533	4.46883	4.27679	4.05878	3.81565	3.54984	3.26549	2.96828	2.66508	2.36332	2.0703		5.44715	5.08254	4.99889	4.89813	4.77774	4.63533	4.46883	4.27679	4.05878	3.81565
[S]13	0.0687195	6.1095	5.0774	4.87166	4.63679	4.37325	4.08315	3.77051	3.44115	3.1024	2.76248	2.42971	2.11173	1.81484	1.54358	1.30058	1.08673						4.63899	4.32848	4.25724	4.17142	4.0689	3.94762	3.80582	3.64228	3.45661	3.24955	3.02318	2.78101	2.5279	2.26968	2.01269	1.76314		4.63899	4.32848	4.25724	4.17142	4.0689	3.94762	3.80582	3.64228	3.45661	3.24955
[S]14	0.0549756	5.32106	4.35902	4.17052	3.95664	3.71828	3.45788	3.17955	2.88889	2.59263	2.29804	2.01224	1.74151	1.49079	1.26343	1.06113	0.88417						3.91326	3.65133	3.59123	3.51884	3.43235	3.33005	3.21043	3.07247	2.91585	2.74118	2.55023	2.34595	2.13243	1.91461	1.69782	1.48731		3.91326	3.65133	3.59123	3.51884	3.43235	3.33005	3.21043	3.07247	2.91585	2.74118
[S]15	0.0439805	4.58192	3.70395	3.53462	3.34356	3.13195	2.90233	2.65868	2.40619	2.15085	1.89897	1.65648	1.42847	1.21877	1.0298	0.862612	0.71709						3.27318	3.05409	3.00383	2.94328	2.87094	2.78536	2.68531	2.56992	2.43892	2.29282	2.1331	1.96223	1.78364	1.60144	1.42011	1.24404		3.27318	3.05409	3.00383	2.94328	2.87094	2.78536	2.68531	2.56992	2.43892	2.29282
	1	1	1	1	1	1	1	1	1	1	1	1	1	1	1	1	1																					1	1	15.0051	14.0007	13.7703	13.4927	13.1611	12.7688	12.3101	11.7812	11.1806	10.5109
	1	1	1	1	1	1	1	1	1	1	1	1	1	1	1	1	1					13.6364	13.6364	15.0051		1.36873	1.36873	1										0.8	0.8	14.411	13.4464	13.2251	12.9585	12.64	12.2633	11.8228	11.3147	10.738	10.0947
	1	1	1	1	1	1	1	1	1	1	1	1	1	1	1	1	1					13.3333	13.3333	14.411		1.07771	1.07771	1										0.64	0.64	13.7315	12.8124	12.6015	12.3475	12.044	11.685	11.2653	10.7812	10.2316	9.61872
	1	1	1	1	1	1	1	1	1	1	1	1	1	1	1	1	1					12.973	12.973	13.7315		0.758525	0.758525	1										0.512	0.512	12.9672	12.0992	11.9001	11.6602	11.3736	11.0346	10.6382	10.1811	9.66211	9.08332
	1	1	1	1	1	1	1	1	1	1	1	1	1	1	1	1	1					12.549	12.549	12.9672		0.418157	0.418157	1										0.4096	0.4096	12.1236	11.3122	11.126	10.9017	10.6338	10.3168	9.94621	9.51881	9.03358	8.49244
	1	1	1	1	1	1	1	1	1	1	1	1	1	1	1	1	1					12.0565	12.0565	12.1236		0.0671297	0.0671297	1										0.32768	0.32768	11.212	10.4615	10.2893	10.0819	9.8341	9.54098	9.19826	8.803	8.35426	7.85382
	1	1	1	1	1	1	1	1	1	1	1	1	1	1	1	1	1					11.4927	11.4927	11.212		-0.280751	-0.280751	1										0.262144	0.262144	10.2486	9.56261	9.40523	9.21564	8.98913	8.72119	8.40792	8.04662	7.63644	7.179
	1	1	1	1	1	1	1	1	1	1	1	1	1	1	1	1	1					10.858	10.858	10.2486		-0.609407	-0.609407	1										0.209715	0.209715	9.25462	8.63517	8.49305	8.32184	8.11731	7.87535	7.59247	7.26621	6.89581	6.48273
	1	1	1	1	1	1	1	1	1	1	1	1	1	1	1	1	1					10.1568	10.1568	9.25462		-0.902222	-0.902222	1										0.167772	0.167772	8.25396	7.70149	7.57474	7.42204	7.23962	7.02383	6.77153	6.48055	6.1502	5.78179
	1	1	1	1	1	1	1	1	1	1	1	1	1	1	1	1	1					9.39822	9.39822	8.25396		-1.14426	-1.14426	1										0.134218	0.134218	7.27122	6.78452	6.67286	6.53835	6.37765	6.18755	5.96529	5.70895	5.41793	5.09338
	1	1	1	1	1	1	1	1	1	1	1	1	1	1	1	1	1					8.5957	8.5957	7.27122		-1.32449	-1.32449	1										0.107374	0.107374	6.32924	5.90559	5.8084	5.69131	5.55143	5.38596	5.19249	4.96936	4.71605	4.43354
	1	1	1	1	1	1	1	1	1	1	1	1	1	1	1	1	1					7.7667	7.7667	6.32924		-1.43746	-1.43746	1										0.0858993	0.0858993	5.44715	5.08254	4.99889	4.89813	4.77774	4.63533	4.46883	4.27679	4.05878	3.81565
	1	1	1	1	1	1	1	1	1	1	1	1	1	1	1	1	1					6.93112	6.93112	5.44715		-1.48397	-1.48397	1										0.0687195	0.0687195	4.63899	4.32848	4.25724	4.17142	4.0689	3.94762	3.80582	3.64228	3.45661	3.24955
	1	1	1	1	1	1	1	1	1	1	1	1	1	1	1	1	1					6.1095	6.1095	4.63899		-1.47051	-1.47051	1										0.0549756	0.0549756	3.91326	3.65133	3.59123	3.51884	3.43235	3.33005	3.21043	3.07247	2.91585	2.74118
	1	1	1	1	1	1	1	1	1	1	1	1	1	1	1	1	1					5.32106	5.32106	3.91326		-1.4078	-1.4078	1										0.0439805	0.0439805	3.27318	3.05409	3.00383	2.94328	2.87094	2.78536	2.68531	2.56992	2.43892	2.29282
																						4.58192	4.58192	3.27318		-1.30874	-1.30874	1
		1	1	1	1	1	1	1	1	1	1	1	1	1	1	1	1					13.151	13.151	14.0007		0.849733	0.849733	1											1	0.066644	0.0714248	0.07262	0.074114	0.0759815	0.0783159	0.0812338	0.0848813	0.0894406	0.0951397
		1	1	1	1	1	1	1	1	1	1	1	1	1	1	1	1					12.7762	12.7762	13.4464		0.670213	0.670213	1											1.25	0.0693912	0.0743691	0.0756136	0.0771691	0.0791136	0.0815442	0.0845825	0.0883803	0.0931275	0.0990616
		1	1	1	1	1	1	1	1	1	1	1	1	1	1	1	1					12.3368	12.3368	12.8124		0.475617	0.475617	1											1.5625	0.0728253	0.0780495	0.0793555	0.0809881	0.0830288	0.0855797	0.0887683	0.092754	0.0977362	0.103964
		1	1	1	1	1	1	1	1	1	1	1	1	1	1	1	1					11.8282	11.8282	12.0992		0.27102	0.27102	1											1.95312	0.0771178	0.0826499	0.084033	0.0857617	0.0879227	0.090624	0.0940005	0.0982212	0.103497	0.110092
		1	1	1	1	1	1	1	1	1	1	1	1	1	1	1	1					11.2486	11.2486	11.3122		0.0635809	0.0635809	1											2.44141	0.0824834	0.0884005	0.0898797	0.0917288	0.0940402	0.0969293	0.100541	0.105055	0.110698	0.117752
		1	1	1	1	1	1	1	1	1	1	1	1	1	1	1	1					10.5993	10.5993	10.4615		-0.137822	-0.137822	1											3.05176	0.0891905	0.0955887	0.0971882	0.0991877	0.101687	0.104811	0.108716	0.113598	0.119699	0.127327
		1	1	1	1	1	1	1	1	1	1	1	1	1	1	1	1					9.88604	9.88604	9.56261		-0.323427	-0.323427	1											3.8147	0.0975744	0.104574	0.106324	0.108511	0.111245	0.114663	0.118935	0.124276	0.130951	0.139295
		1	1	1	1	1	1	1	1	1	1	1	1	1	1	1	1					9.11897	9.11897	8.63517		-0.483804	-0.483804	1											4.76837	0.108054	0.115806	0.117743	0.120166	0.123194	0.126978	0.131709	0.137623	0.145016	0.154256
		1	1	1	1	1	1	1	1	1	1	1	1	1	1	1	1					8.31273	8.31273	7.70149		-0.611238	-0.611238	1											5.96046	0.121154	0.129845	0.132018	0.134734	0.138129	0.142372	0.147677	0.154308	0.162596	0.172957
		1	1	1	1	1	1	1	1	1	1	1	1	1	1	1	1					7.48546	7.48546	6.78452		-0.700936	-0.700936	1											7.45058	0.137529	0.147394	0.149861	0.152944	0.156798	0.161615	0.167637	0.175163	0.184572	0.196333
		1	1	1	1	1	1	1	1	1	1	1	1	1	1	1	1					6.6573	6.6573	5.90559		-0.751708	-0.751708	1											9.31323	0.157997	0.169331	0.172165	0.175706	0.180134	0.185668	0.192586	0.201233	0.212042	0.225553
		1	1	1	1	1	1	1	1	1	1	1	1	1	1	1	1					5.84849	5.84849	5.08254		-0.765944	-0.765944	1											11.6415	0.183582	0.196752	0.200044	0.20416	0.209304	0.215734	0.223772	0.23382	0.246379	0.262079
		1	1	1	1	1	1	1	1	1	1	1	1	1	1	1	1					5.0774	5.0774	4.32848		-0.748923	-0.748923	1											14.5519	0.215564	0.231028	0.234894	0.239726	0.245767	0.253317	0.262756	0.274554	0.289301	0.307735
		1	1	1	1	1	1	1	1	1	1	1	1	1	1	1	1					4.35902	4.35902	3.65133		-0.707693	-0.707693	1											18.1899	0.255541	0.273873	0.278456	0.284184	0.291345	0.300296	0.311485	0.325471	0.342953	0.364806
		1	1	1	1	1	1	1	1	1	1	1	1	1	1	1	1					3.70395	3.70395	3.05409		-0.649853	-0.649853	1											22.7374	0.305513	0.327429	0.332908	0.339757	0.348318	0.35902	0.372396	0.389117	0.410018	0.436144
																						13.035	13.035	13.7703		0.735295	0.735295	1
n	240																					12.6442	12.6442	13.2251		0.580985	0.580985	1												13.6364	13.151	13.035	12.8929	12.7195	12.5092	12.256	11.9535	11.5957	11.1775
																						12.1874	12.1874	12.6015		0.414167	0.414167	1												13.3333	12.7762	12.6442	12.4829	12.2869	12.0505	11.7674	11.4318	11.0382	10.5828
																						11.6608	11.6608	11.9001		0.239336	0.239336	1												12.973	12.3368	12.1874	12.0056	11.7859	11.5223	11.2089	10.8404	10.4125	9.92289
																						11.0632	11.0632	11.126		0.0627476	0.0627476	1												12.549	11.8282	11.6608	11.458	11.2143	10.9238	10.5812	10.182	9.72351	9.20534
																						10.3973	10.3973	10.2893		-0.10794	-0.10794	1												12.0565	11.2486	11.0632	10.84	10.5732	10.2578	9.88891	9.46355	8.98069	8.44225
																						9.66964	9.66964	9.40523		-0.264414	-0.264414	1												11.4927	10.5993	10.3973	10.1553	9.86816	9.53134	9.14132	8.69649	8.19785	7.64959
																						8.89182	8.89182	8.49305		-0.398771	-0.398771	1												10.858	9.88604	9.66964	9.41211	9.10887	8.75623	8.35206	7.89645	7.39237	6.84609
																						8.07943	8.07943	7.57474		-0.504697	-0.504697	1												10.1568	9.11897	8.89182	8.62331	8.30965	7.94827	7.53847	7.08204	6.58376	6.05155
																						7.25131	7.25131	6.67286		-0.578447	-0.578447	1												9.39822	8.31273	8.07943	7.80561	7.48836	7.12632	6.72019	6.27329	5.79184	5.28485
																						6.42776	6.42776	5.8084		-0.619367	-0.619367	1												8.5957	7.48546	7.25131	6.97844	6.66495	6.31058	5.91731	5.48966	5.03483	4.56233
																						5.62869	5.62869	4.99889		-0.629795	-0.629795	1												7.7667	6.6573	6.42776	6.16218	5.85955	5.52065	5.14843	4.74825	4.32777	3.89645
																						4.87166	4.87166	4.25724		-0.614416	-0.614416	1												6.93112	5.84849	5.62869	5.37613	5.09061	4.77371	4.42906	4.06243	3.6815	3.29526
																						4.17052	4.17052	3.59123		-0.579282	-0.579282	1												6.1095	5.0774	4.87166	4.63679	4.37325	4.08315	3.77051	3.44115	3.1024	2.76248
																						3.53462	3.53462	3.00383		-0.530795	-0.530795	1												5.32106	4.35902	4.17052	3.95664	3.71828	3.45788	3.17955	2.88889	2.59263	2.29804
																						12.8929	12.8929	13.4927		0.599853	0.599853	1												4.58192	3.70395	3.53462	3.34356	3.13195	2.90233	2.65868	2.40619	2.15085	1.89897
																						12.4829	12.4829	12.9585		0.475697	0.475697	1
																						12.0056	12.0056	12.3475		0.341904	0.341904	1												1/s	0	0.0439805	0.0549756	0.0687195	0.0858993	0.107374	0.134218	0.167772	0.209715
																						11.458	11.458	11.6602		0.202212	0.202212	1											1	1	0.066644	0.0714248	0.07262	0.074114	0.0759815	0.0783159	0.0812338	0.0848813	0.0894406
																						10.84	10.84	10.9017		0.0617342	0.0617342	1											2	1.25	0.0693912	0.0743691	0.0756136	0.0771691	0.0791136	0.0815442	0.0845825	0.0883803	0.0931275
																						10.1553	10.1553	10.0819		-0.0733598	-0.0733598	1											3	1.5625	0.0728253	0.0780495	0.0793555	0.0809881	0.0830288	0.0855797	0.0887683	0.092754	0.0977362
																						9.41211	9.41211	9.21564		-0.196477	-0.196477	1											4	1.95312	0.0771178	0.0826499	0.084033	0.0857617	0.0879227	0.090624	0.0940005	0.0982212	0.103497
																						8.62331	8.62331	8.32184		-0.301469	-0.301469	1											5	2.44141	0.0824834	0.0884005	0.0898797	0.0917288	0.0940402	0.0969293	0.100541	0.105055	0.110698
																						7.80561	7.80561	7.42204		-0.383562	-0.383562	1											6	3.05176	0.0891905	0.0955887	0.0971882	0.0991877	0.101687	0.104811	0.108716	0.113598	0.119699
																						6.97844	6.97844	6.53835		-0.440096	-0.440096	1											7	3.8147	0.0975744	0.104574	0.106324	0.108511	0.111245	0.114663	0.118935	0.124276	0.130951
																						6.16218	6.16218	5.69131		-0.470872	-0.470872	1											8	4.76837	0.108054	0.115806	0.117743	0.120166	0.123194	0.126978	0.131709	0.137623	0.145016
																						5.37613	5.37613	4.89813		-0.478006	-0.478006	1											9	5.96046	0.121154	0.129845	0.132018	0.134734	0.138129	0.142372	0.147677	0.154308	0.162596
																						4.63679	4.63679	4.17142		-0.465369	-0.465369	1											10	7.45058	0.137529	0.147394	0.149861	0.152944	0.156798	0.161615	0.167637	0.175163	0.184572
																						3.95664	3.95664	3.51884		-0.437794	-0.437794	1											11	9.31323	0.157997	0.169331	0.172165	0.175706	0.180134	0.185668	0.192586	0.201233	0.212042
																						3.34356	3.34356	2.94328		-0.400285	-0.400285	1											12	11.6415	0.183582	0.196752	0.200044	0.20416	0.209304	0.215734	0.223772	0.23382	0.246379
																						12.7195	12.7195	13.1611		0.4416	0.4416	1											13	14.5519	0.215564	0.231028	0.234894	0.239726	0.245767	0.253317	0.262756	0.274554	0.289301
																						12.2869	12.2869	12.64		0.353132	0.353132	1											14	18.1899	0.255541	0.273873	0.278456	0.284184	0.291345	0.300296	0.311485	0.325471	0.342953
																						11.7859	11.7859	12.044		0.258139	0.258139	1											15	22.7374	0.305513	0.327429	0.332908	0.339757	0.348318	0.35902	0.372396	0.389117	0.410018
																						11.2143	11.2143	11.3736		0.159368	0.159368	1
																						10.5732	10.5732	10.6338		0.06051	0.06051	1
																						9.86816	9.86816	9.8341		-0.0340571	-0.0340571	1
																						9.10887	9.10887	8.98913		-0.119739	-0.119739	1
																						8.30965	8.30965	8.11731		-0.192347	-0.192347	1
																						7.48836	7.48836	7.23962		-0.24874	-0.24874	1
																						6.66495	6.66495	6.37765		-0.287299	-0.287299	1
																						5.85955	5.85955	5.55143		-0.308124	-0.308124	1
																						5.09061	5.09061	4.77774		-0.312875	-0.312875	1
																						4.37325	4.37325	4.0689		-0.30435	-0.30435	1
																						3.71828	3.71828	3.43235		-0.285922	-0.285922	1
																						3.13195	3.13195	2.87094		-0.261008	-0.261008	1
																						12.5092	12.5092	12.7688		0.259576	0.259576	1
																						12.0505	12.0505	12.2633		0.212804	0.212804	1
																						11.5223	11.5223	11.685		0.16273	0.16273	1
																						10.9238	10.9238	11.0346		0.110828	0.110828	1
																						10.2578	10.2578	10.3168		0.0590427	0.0590427	1
																						9.53134	9.53134	9.54098		0.00964138	0.00964138	1
																						8.75623	8.75623	8.72119		-0.0350399	-0.0350399	1
																						7.94827	7.94827	7.87535		-0.0729197	-0.0729197	1
																						7.12632	7.12632	7.02383		-0.102488	-0.102488	1
																						6.31058	6.31058	6.18755		-0.12303	-0.12303	1
																						5.52065	5.52065	5.38596		-0.134691	-0.134691	1
																						4.77371	4.77371	4.63533		-0.138381	-0.138381	1
																						4.08315	4.08315	3.94762		-0.135535	-0.135535	1
																						3.45788	3.45788	3.33005		-0.127839	-0.127839	1
																						2.90233	2.90233	2.78536		-0.116967	-0.116967	1
																						12.256	12.256	12.3101		0.0541734	0.0541734	1
																						11.7674	11.7674	11.8228		0.0553481	0.0553481	1
																						11.2089	11.2089	11.2653		0.0563541	0.0563541	1
																						10.5812	10.5812	10.6382		0.0570553	0.0570553	1
																						9.88891	9.88891	9.94621		0.057301	0.057301	1
																						9.14132	9.14132	9.19826		0.056944	0.056944	1
																						8.35206	8.35206	8.40792		0.0558651	0.0558651	1
																						7.53847	7.53847	7.59247		0.053997	0.053997	1
																						6.72019	6.72019	6.77153		0.051343	0.051343	1
																						5.91731	5.91731	5.96529		0.0479825	0.0479825	1
																						5.14843	5.14843	5.19249		0.0440609	0.0440609	1
																						4.42906	4.42906	4.46883		0.0397678	0.0397678	1
																						3.77051	3.77051	3.80582		0.0353081	0.0353081	1
																						3.17955	3.17955	3.21043		0.0308748	0.0308748	1
																						2.65868	2.65868	2.68531		0.0266286	0.0266286	1
																						11.9535	11.9535	11.7812		-0.172299	-0.172299	1
																						11.4318	11.4318	11.3147		-0.117046	-0.117046	1
																						10.8404	10.8404	10.7812		-0.0592139	-0.0592139	1
																						10.182	10.182	10.1811		-0.000917063	-0.000917063	1
																						9.46355	9.46355	9.51881		0.0552571	0.0552571	1
																						8.69649	8.69649	8.803		0.106506	0.106506	1
																						7.89645	7.89645	8.04662		0.150177	0.150177	1
																						7.08204	7.08204	7.26621		0.184167	0.184167	1
																						6.27329	6.27329	6.48055		0.207258	0.207258	1
																						5.48966	5.48966	5.70895		0.219288	0.219288	1
																						4.74825	4.74825	4.96936		0.22111	0.22111	1
																						4.06243	4.06243	4.27679		0.214361	0.214361	1
																						3.44115	3.44115	3.64228		0.201125	0.201125	1
																						2.88889	2.88889	3.07247		0.183583	0.183583	1
																						2.40619	2.40619	2.56992		0.163734	0.163734	1
																						11.5957	11.5957	11.1806		-0.41509	-0.41509	1
																						11.0382	11.0382	10.738		-0.300269	-0.300269	1
																						10.4125	10.4125	10.2316		-0.180882	-0.180882	1
																						9.72351	9.72351	9.66211		-0.0613947	-0.0613947	1
																						8.98069	8.98069	9.03358		0.0528911	0.0528911	1
																						8.19785	8.19785	8.35426		0.156407	0.156407	1
																						7.39237	7.39237	7.63644		0.244067	0.244067	1
																						6.58376	6.58376	6.89581		0.312044	0.312044	1
																						5.79184	5.79184	6.1502		0.358356	0.358356	1
																						5.03483	5.03483	5.41793		0.383101	0.383101	1
																						4.32777	4.32777	4.71605		0.388278	0.388278	1
																						3.6815	3.6815	4.05878		0.377277	0.377277	1
																						3.1024	3.1024	3.45661		0.354204	0.354204	1
																						2.59263	2.59263	2.91585		0.323223	0.323223	1
																						2.15085	2.15085	2.43892		0.288064	0.288064	1
																						11.1775	11.1775	10.5109		-0.666664	-0.666664	1
																						10.5828	10.5828	10.0947		-0.488091	-0.488091	1
																						9.92289	9.92289	9.61872		-0.304166	-0.304166	1
																						9.20534	9.20534	9.08332		-0.122018	-0.122018	1
																						8.44225	8.44225	8.49244		0.0501953	0.0501953	1
																						7.64959	7.64959	7.85382		0.204229	0.204229	1
																						6.84609	6.84609	7.179		0.332902	0.332902	1
																						6.05155	6.05155	6.48273		0.431184	0.431184	1
																						5.28485	5.28485	5.78179		0.496931	0.496931	1
																						4.56233	4.56233	5.09338		0.531051	0.531051	1
																						3.89645	3.89645	4.43354		0.53709	0.53709	1
																						3.29526	3.29526	3.81565		0.520386	0.520386	1
																						2.76248	2.76248	3.24955		0.487067	0.487067	1
																						2.29804	2.29804	2.74118		0.443142	0.443142	1
																						1.89897	1.89897	2.29282		0.393853	0.393853	1
																						10.6954	10.6954	9.77865		-0.916739	-0.916739	1
																						10.0638	10.0638	9.39151		-0.672302	-0.672302	1
																						9.37202	9.37202	8.94866		-0.423363	-0.423363	1
																						8.63045	8.63045	8.45056		-0.179889	-0.179889	1
																						7.85366	7.85366	7.90084		0.0471792	0.0471792	1
																						7.05943	7.05943	7.3067		0.247276	0.247276	1
																						6.26718	6.26718	6.67889		0.411709	0.411709	1
																						5.49617	5.49617	6.03113		0.534957	0.534957	1
																						4.76362	4.76362	5.37901		0.615388	0.615388	1
																						4.08333	4.08333	4.73857		0.65524	0.65524	1
																						3.46481	3.46481	4.12469		0.65988	0.65988	1
																						2.91322	2.91322	3.54984		0.636625	0.636625	1
																						2.42971	2.42971	3.02318		0.593468	0.593468	1
																						2.01224	2.01224	2.55023		0.537985	0.537985	1
																						1.65648	1.65648	2.1331		0.476619	0.476619	1
																						10.1482	10.1482	8.99535		-1.15287	-1.15287	1
																						9.4825	9.4825	8.63922		-0.843276	-0.843276	1
																						8.76387	8.76387	8.23185		-0.532021	-0.532021	1
																						8.0055	8.0055	7.77365		-0.231851	-0.231851	1
																						7.22409	7.22409	7.26796		0.0438728	0.0438728	1
																						6.43852	6.43852	6.72141		0.282899	0.282899	1
																						5.66806	5.66806	6.14389		0.475833	0.475833	1
																						4.93055	4.93055	5.54802		0.617467	0.617467	1
																						4.2408	4.2408	4.94814		0.707337	0.707337	1
																						3.6096	3.6096	4.359		0.74939	0.74939	1
																						3.04339	3.04339	3.79429		0.750905	0.750905	1
																						2.54447	2.54447	3.26549		0.721024	0.721024	1
																						2.11173	2.11173	2.78101		0.669281	0.669281	1
																						1.74151	1.74151	2.34595		0.604437	0.604437	1
																						1.42847	1.42847	1.96223		0.533762	0.533762	1
																						9.53825	9.53825	8.17664		-1.36161	-1.36161	1
																						8.84394	8.84394	7.85292		-0.991016	-0.991016	1
																						8.10634	8.10634	7.48262		-0.623715	-0.623715	1
																						7.34102	7.34102	7.06613		-0.274895	-0.274895	1
																						6.56614	6.56614	6.60647		0.0403289	0.0403289	1
																						5.80076	5.80076	6.10966		0.308904	0.308904	1
																						5.06305	5.06305	5.58471		0.521659	0.521659	1
																						4.36858	4.36858	5.04306		0.674486	0.674486	1
																						3.72919	3.72919	4.49778		0.768594	0.768594	1
																						3.15245	3.15245	3.96226		0.809814	0.809814	1
																						2.64174	2.64174	3.44895		0.80721	0.80721	1
																						2.19687	2.19687	2.96828		0.77141	0.77141	1
																						1.81484	1.81484	2.5279		0.713054	0.713054	1
																						1.49079	1.49079	2.13243		0.641639	0.641639	1
																						1.21877	1.21877	1.78364		0.56487	0.56487	1
																						8.8717	8.8717	7.34141		-1.53029	-1.53029	1
																						8.15729	8.15729	7.05076		-1.10653	-1.10653	1
																						7.41128	7.41128	6.71829		-0.692988	-0.692988	1
																						6.65096	6.65096	6.34434		-0.306625	-0.306625	1
																						5.89501	5.89501	5.93163		0.0366208	0.0366208	1
																						5.16166	5.16166	5.48558		0.323914	0.323914	1
																						4.46703	4.46703	5.01424		0.547211	0.547211	1
																						3.82379	3.82379	4.52793		0.704132	0.704132	1
																						3.24052	3.24052	4.03835		0.797828	0.797828	1
																						2.72158	2.72158	3.55752		0.835941	0.835941	1
																						2.26766	2.26766	3.09665		0.828993	0.828993	1
																						1.87645	1.87645	2.66508		0.78863	0.78863	1
																						1.54358	1.54358	2.26968		0.726099	0.726099	1
																						1.26343	1.26343	1.91461		0.65118	0.65118	1
																						1.0298	1.0298	1.60144		0.571645	0.571645	1
																						8.159	8.159	6.51016		-1.64883	-1.64883	1
																						7.43565	7.43565	6.25243		-1.18323	-1.18323	1
																						6.69384	6.69384	5.9576		-0.736246	-0.736246	1
																						5.95164	5.95164	5.62599		-0.325657	-0.325657	1
																						5.22717	5.22717	5.26001		0.0328373	0.0328373	1
																						4.53685	4.53685	4.86446		0.327607	0.327607	1
																						3.89403	3.89403	4.44649		0.552464	0.552464	1
																						3.30812	3.30812	4.01524		0.707121	0.707121	1
																						2.78443	2.78443	3.58109		0.796666	0.796666	1
																						2.32446	2.32446	3.15472		0.830254	0.830254	1
																						1.92663	1.92663	2.74603		0.819395	0.819395	1
																						1.58709	1.58709	2.36332		0.776226	0.776226	1
																						1.30058	1.30058	2.01269		0.712106	0.712106	1
																						1.06113	1.06113	1.69782		0.636689	0.636689	1
																						0.862612	0.862612	1.42011		0.557503	0.557503	1
																						7.41445	7.41445	5.703		-1.71145	-1.71145	1
																						6.69528	6.69528	5.47721		-1.21807	-1.21807	1
																						5.97129	5.97129	5.21894		-0.752353	-0.752353	1
																						5.26027	5.26027	4.92844		-0.331831	-0.331831	1
																						4.57877	4.57877	4.60784		0.0290747	0.0290747	1
																						3.9406	3.9406	4.26133		0.320735	0.320735	1
																						3.35593	3.35593	3.89519		0.539258	0.539258	1
																						2.8309	2.8309	3.51741		0.686505	0.686505	1
																						2.36785	2.36785	3.13709		0.769241	0.769241	1
																						1.96589	1.96589	2.76358		0.797682	0.797682	1
																						1.62176	1.62176	2.40556		0.783793	0.783793	1
																						1.33061	1.33061	2.0703		0.73969	0.73969	1
																						1.08673	1.08673	1.76314		0.676409	0.676409	1
																						0.88417	0.88417	1.48731		0.603145	0.603145	1
																						0.71709	0.71709	1.24404		0.52695	0.52695	1
[truncated: 54 more columns]

## Sheet: Competitive
																							Calculated values
		No Inhibitor	[I]1	[I]2	[I]3	[I]4	[I]5	[I]6	[I]7	[I]8	[I]9	[I]10	[I]11	[I]12	[I]13	[I]14	[I]15						No Inhibitor	[I]1	[I]2	[I]3	[I]4	[I]5	[I]6	[I]7	[I]8	[I]9	[I]10	[I]11	[I]12	[I]13	[I]14	[I]15
		0	0.0439805	0.0549756	0.0687195	0.0858993	0.107374	0.134218	0.167772	0.209715	0.262144	0.32768	0.4096	0.512	0.64	0.8	1		Km	Vmax	Ki		0	0.0439805	0.0549756	0.0687195	0.0858993	0.107374	0.134218	0.167772	0.209715	0.262144	0.32768	0.4096	0.512	0.64	0.8	1
[S]1	1	13.6364	13.151	13.035	12.8929	12.7195	12.5092	12.256	11.9535	11.5957	11.1775	10.6954	10.1482	9.53825	8.8717	8.159	7.41445		0.0933221	14.7468	0.114734		13.488	13.0607	12.9581	12.832	12.6779	12.4903	12.2635	11.9913	11.6677	11.2868	10.8444	10.3379	9.76755	9.13744	8.45559	7.73418		13.488	13.0607	12.9581	12.832	12.6779	12.4903	12.2635	11.9913	11.6677	11.2868
[S]2	0.8	13.3333	12.7762	12.6442	12.4829	12.2869	12.0505	11.7674	11.4318	11.0382	10.5828	10.0638	9.4825	8.84394	8.15729	7.43565	6.69528						13.2062	12.6978	12.5767	12.4286	12.2483	12.0301	11.7681	11.4562	11.0888	10.6615	10.1715	9.61891	9.00723	8.34397	7.64069	6.91241		13.2062	12.6978	12.5767	12.4286	12.2483	12.0301	11.7681	11.4562	11.0888	10.6615
[S]3	0.64	12.973	12.3368	12.1874	12.0056	11.7859	11.5223	11.2089	10.8404	10.4125	9.92289	9.37202	8.76387	8.10634	7.41128	6.69384	5.97129						12.8701	12.2715	12.1304	11.9586	11.7506	11.5004	11.2024	10.8509	10.4413	9.97093	9.43935	8.84959	8.20852	7.52695	6.81919	6.10197		12.8701	12.2715	12.1304	11.9586	11.7506	11.5004	11.2024	10.8509	10.4413	9.97093
[S]4	0.512	12.549	11.8282	11.6608	11.458	11.2143	10.9238	10.5812	10.182	9.72351	9.20534	8.63045	8.0055	7.34102	6.65096	5.95164	5.26027						12.4733	11.7773	11.6152	11.4189	11.1825	10.9005	10.5674	10.1786	9.73108	9.22411	8.66014	8.04527	7.38946	6.70614	6.0113	5.32201		12.4733	11.7773	11.6152	11.4189	11.1825	10.9005	10.5674	10.1786	9.73108	9.22411
[S]5	0.4096	12.0565	11.2486	11.0632	10.84	10.5732	10.2578	9.88891	9.46355	8.98069	8.44225	7.85366	7.22409	6.56614	5.89501	5.22717	4.57877						12.0104	11.2128	11.0297	10.809	10.5453	10.2333	9.86825	9.44702	8.96849	8.43444	7.85012	7.2245	6.57	5.90168	5.23591	4.58882		12.0104	11.2128	11.0297	10.809	10.5453	10.2333	9.86825	9.44702	8.96849	8.43444
[S]6	0.32768	11.4927	10.5993	10.3973	10.1553	9.86816	9.53134	9.14132	8.69649	8.19785	7.64959	7.05943	6.43852	5.80076	5.16166	4.53685	3.9406			Sum R2	1.24253		11.4779	10.579	10.3759	10.1326	9.84418	9.50592	9.11444	8.66822	8.16833	7.6191	7.02838	6.4074	5.77014	5.13212	4.50891	3.91469		11.4779	10.579	10.3759	10.1326	9.84418	9.50592	9.11444	8.66822	8.16833	7.6191
[S]7	0.262144	10.858	9.88604	9.66964	9.41211	9.10887	8.75623	8.35206	7.89645	7.39237	6.84609	6.26718	5.66806	5.06305	4.46703	3.89403	3.35593			Sum residuals %	2.98467		10.8752	9.88086	9.66005	9.39753	9.08879	8.73026	8.32001	7.85841	7.34877	6.7977	6.21513	5.61375	5.00802	4.41284	3.84207	3.30735		10.8752	9.88086	9.66005	9.39753	9.08879	8.73026	8.32001	7.85841	7.34877	6.7977
[S]8	0.209715	10.1568	9.11897	8.89182	8.62331	8.30965	7.94827	7.53847	7.08204	6.58376	6.05155	5.49617	4.93055	4.36858	3.82379	3.30812	2.8309						10.2054	9.12789	8.89315	8.61617	8.2933	7.92222	7.50259	7.03669	6.52982	5.99044	5.42979	4.8611	4.29837	3.755	3.24262	2.77013		10.2054	9.12789	8.89315	8.61617	8.2933	7.92222	7.50259	7.03669	6.52982	5.99044
[S]9	0.167772	9.39822	8.31273	8.07943	7.80561	7.48836	7.12632	6.72019	6.27329	5.79184	5.28485	4.76362	4.2408	3.72919	3.24052	2.78443	2.36785						9.47588	8.33403	8.0903	7.80499	7.47545	7.1007	6.68198	6.22326	5.73143	5.21613	4.68914	4.16336	3.65156	3.16519	2.71343	2.30261		9.47588	8.33403	8.0903	7.80499	7.47545	7.1007	6.68198	6.22326	5.73143	5.21613
[S]10	0.134218	8.5957	7.48546	7.25131	6.97844	6.66495	6.31058	5.91731	5.48966	5.03483	4.56233	4.08333	3.6096	3.15245	2.72158	2.32446	1.96589						8.69861	7.51684	7.26992	6.98319	6.65508	6.2859	5.87829	5.43754	4.97159	4.49058	4.00608	3.53001	3.07346	2.64573	2.25368	1.90147		8.69861	7.51684	7.26992	6.98319	6.65508	6.2859	5.87829	5.43754	4.97159	4.49058
[S]11	0.107374	7.7667	6.6573	6.42776	6.16218	5.85955	5.52065	5.14843	4.74825	4.32777	3.89645	3.46481	3.04339	2.64174	2.26766	1.92663	1.62176						7.88965	6.69611	6.45209	6.17099	5.85228	5.49738	5.11002	4.69637	4.26483	3.82544	3.389	2.96601	2.56571	2.19536	1.85979	1.56144		7.88965	6.69611	6.45209	6.17099	5.85228	5.49738	5.11002	4.69637	4.26483	3.82544
[S]12	0.0858993	6.93112	5.84849	5.62869	5.37613	5.09061	4.77371	4.42906	4.06243	3.6815	3.29526	2.91322	2.54447	2.19687	1.87645	1.58709	1.33061						7.06801	5.89196	5.65666	5.38771	5.08546	4.75222	4.39243	4.01268	3.62133	3.22782	2.84181	2.47225	2.12657	1.81018	1.52633	1.27618		7.06801	5.89196	5.65666	5.38771	5.08546	4.75222	4.39243	4.01268	3.62133	3.22782
[S]13	0.0687195	6.1095	5.0774	4.87166	4.63679	4.37325	4.08315	3.77051	3.44115	3.1024	2.76248	2.42971	2.11173	1.81484	1.54358	1.30058	1.08673						6.25389	5.12294	4.90135	4.64993	4.36975	4.06368	3.73653	3.3949	3.04669	2.70047	2.36459	2.04642	1.75178	1.48459	1.24687	1.03893		6.25389	5.12294	4.90135	4.64993	4.36975	4.06368	3.73653	3.3949	3.04669	2.70047
[S]14	0.0549756	5.32106	4.35902	4.17052	3.95664	3.71828	3.45788	3.17955	2.88889	2.59263	2.29804	2.01224	1.74151	1.49079	1.26343	1.06113	0.88417						5.46679	4.40436	4.20029	3.97033	3.71603	3.44056	3.14879	2.847	2.54241	2.24251	1.95434	1.68387	1.43553	1.21208	1.01466	0.843019		5.46679	4.40436	4.20029	3.97033	3.71603	3.44056	3.14879	2.847	2.54241	2.24251
[S]15	0.0439805	4.58192	3.70395	3.53462	3.34356	3.13195	2.90233	2.65868	2.40619	2.15085	1.89897	1.65648	1.42847	1.21877	1.0298	0.862612	0.71709						4.72366	3.74733	3.56321	3.35703	3.1306	2.88717	2.63141	2.36907	2.10656	1.85028	1.60604	1.37858	1.17123	0.98587	0.823051	0.682215		4.72366	3.74733	3.56321	3.35703	3.1306	2.88717	2.63141	2.36907	2.10656	1.85028
	1	1	1	1	1	1	1	1	1	1	1	1	1	1	1	1	1																					1	1	13.488	13.0607	12.9581	12.832	12.6779	12.4903	12.2635	11.9913	11.6677	11.2868
	1	1	1	1	1	1	1	1	1	1	1	1	1	1	1	1	1					13.6364	13.6364	13.488		-0.14832	-0.14832	2										0.8	0.8	13.2062	12.6978	12.5767	12.4286	12.2483	12.0301	11.7681	11.4562	11.0888	10.6615
	1	1	1	1	1	1	1	1	1	1	1	1	1	1	1	1	1					13.3333	13.3333	13.2062		-0.127099	-0.127099	2										0.64	0.64	12.8701	12.2715	12.1304	11.9586	11.7506	11.5004	11.2024	10.8509	10.4413	9.97093
	1	1	1	1	1	1	1	1	1	1	1	1	1	1	1	1	1					12.973	12.973	12.8701		-0.102862	-0.102862	2										0.512	0.512	12.4733	11.7773	11.6152	11.4189	11.1825	10.9005	10.5674	10.1786	9.73108	9.22411
	1	1	1	1	1	1	1	1	1	1	1	1	1	1	1	1	1					12.549	12.549	12.4733		-0.0757435	-0.0757435	2										0.4096	0.4096	12.0104	11.2128	11.0297	10.809	10.5453	10.2333	9.86825	9.44702	8.96849	8.43444
	1	1	1	1	1	1	1	1	1	1	1	1	1	1	1	1	1					12.0565	12.0565	12.0104		-0.0461462	-0.0461462	2										0.32768	0.32768	11.4779	10.579	10.3759	10.1326	9.84418	9.50592	9.11444	8.66822	8.16833	7.6191
	1	1	1	1	1	1	1	1	1	1	1	1	1	1	1	1	1					11.4927	11.4927	11.4779		-0.0147954	-0.0147954	2										0.262144	0.262144	10.8752	9.88086	9.66005	9.39753	9.08879	8.73026	8.32001	7.85841	7.34877	6.7977
	1	1	1	1	1	1	1	1	1	1	1	1	1	1	1	1	1					10.858	10.858	10.8752		0.017239	0.017239	2										0.209715	0.209715	10.2054	9.12789	8.89315	8.61617	8.2933	7.92222	7.50259	7.03669	6.52982	5.99044
	1	1	1	1	1	1	1	1	1	1	1	1	1	1	1	1	1					10.1568	10.1568	10.2054		0.0485809	0.0485809	2										0.167772	0.167772	9.47588	8.33403	8.0903	7.80499	7.47545	7.1007	6.68198	6.22326	5.73143	5.21613
	1	1	1	1	1	1	1	1	1	1	1	1	1	1	1	1	1					9.39822	9.39822	9.47588		0.0776609	0.0776609	2										0.134218	0.134218	8.69861	7.51684	7.26992	6.98319	6.65508	6.2859	5.87829	5.43754	4.97159	4.49058
	1	1	1	1	1	1	1	1	1	1	1	1	1	1	1	1	1					8.5957	8.5957	8.69861		0.102903	0.102903	2										0.107374	0.107374	7.88965	6.69611	6.45209	6.17099	5.85228	5.49738	5.11002	4.69637	4.26483	3.82544
	1	1	1	1	1	1	1	1	1	1	1	1	1	1	1	1	1					7.7667	7.7667	7.88965		0.122951	0.122951	2										0.0858993	0.0858993	7.06801	5.89196	5.65666	5.38771	5.08546	4.75222	4.39243	4.01268	3.62133	3.22782
	1	1	1	1	1	1	1	1	1	1	1	1	1	1	1	1	1					6.93112	6.93112	7.06801		0.136891	0.136891	2										0.0687195	0.0687195	6.25389	5.12294	4.90135	4.64993	4.36975	4.06368	3.73653	3.3949	3.04669	2.70047
	1	1	1	1	1	1	1	1	1	1	1	1	1	1	1	1	1					6.1095	6.1095	6.25389		0.144392	0.144392	2										0.0549756	0.0549756	5.46679	4.40436	4.20029	3.97033	3.71603	3.44056	3.14879	2.847	2.54241	2.24251
	1	1	1	1	1	1	1	1	1	1	1	1	1	1	1	1	1					5.32106	5.32106	5.46679		0.145738	0.145738	2										0.0439805	0.0439805	4.72366	3.74733	3.56321	3.35703	3.1306	2.88717	2.63141	2.36907	2.10656	1.85028
																						4.58192	4.58192	4.72366		0.141737	0.141737	2
																						13.151	13.151	13.0607		-0.0902985	-0.0902985	2											1	0.0741397	0.0765655	0.077172	0.0779301	0.0788776	0.0800621	0.0815427	0.0833935	0.0857069	0.0885987
																						12.7762	12.7762	12.6978		-0.0784752	-0.0784752	2											1.25	0.0757218	0.0787541	0.0795121	0.0804597	0.0816442	0.0831248	0.0849755	0.087289	0.0901808	0.0937955
																						12.3368	12.3368	12.2715		-0.0652857	-0.0652857	2											1.5625	0.0776994	0.0814897	0.0824373	0.0836218	0.0851024	0.0869531	0.0892666	0.0921583	0.0957731	0.100292
																						11.8282	11.8282	11.7773		-0.0509336	-0.0509336	2											1.95312	0.0801714	0.0849093	0.0860938	0.0875744	0.0894251	0.0917386	0.0946303	0.0982451	0.102763	0.108412
																						11.2486	11.2486	11.2128		-0.0357719	-0.0357719	2											2.44141	0.0832614	0.0891838	0.0906644	0.0925151	0.0948285	0.0977203	0.101335	0.105853	0.111502	0.118562
																						10.5993	10.5993	10.579		-0.0203066	-0.0203066	2											3.05176	0.0871239	0.0945269	0.0963776	0.098691	0.101583	0.105198	0.109716	0.115364	0.122424	0.131249
																						9.88604	9.88604	9.88086		-0.00517244	-0.00517244	2											3.8147	0.091952	0.101206	0.103519	0.106411	0.110026	0.114544	0.120192	0.127252	0.136077	0.147108
																						9.11897	9.11897	9.12789		0.00892565	0.00892565	2											4.76837	0.0979871	0.109554	0.112446	0.116061	0.120579	0.126227	0.133287	0.142112	0.153144	0.166933
																						8.31273	8.31273	8.33403		0.0213004	0.0213004	2											5.96046	0.105531	0.11999	0.123605	0.128123	0.133771	0.140831	0.149656	0.160688	0.174477	0.191713
																						7.48546	7.48546	7.51684		0.0313828	0.0313828	2											7.45058	0.114961	0.133035	0.137553	0.143201	0.150261	0.159086	0.170117	0.183907	0.201143	0.222688
																						6.6573	6.6573	6.69611		0.0388099	0.0388099	2											9.31323	0.126748	0.14934	0.154988	0.162048	0.170874	0.181905	0.195694	0.21293	0.234476	0.261408
																						5.84849	5.84849	5.89196		0.0434763	0.0434763	2											11.6415	0.141483	0.169723	0.176783	0.185608	0.196639	0.210428	0.227665	0.24921	0.276142	0.309807
																						5.0774	5.0774	5.12294		0.0455331	0.0455331	2											14.5519	0.1599	0.195201	0.204026	0.215057	0.228846	0.246082	0.267628	0.29456	0.328225	0.370306
																						4.35902	4.35902	4.40436		0.0453391	0.0453391	2											18.1899	0.182923	0.227048	0.238079	0.251868	0.269105	0.29065	0.317582	0.351247	0.393328	0.445929
																						3.70395	3.70395	3.74733		0.04338	0.04338	2											22.7374	0.2117	0.266857	0.280646	0.297882	0.319428	0.34636	0.380025	0.422106	0.474707	0.540459
																						13.035	13.035	12.9581		-0.0769463	-0.0769463	2
																						12.6442	12.6442	12.5767		-0.0674584	-0.0674584	2												13.6364	13.151	13.035	12.8929	12.7195	12.5092	12.256	11.9535	11.5957	11.1775
																						12.1874	12.1874	12.1304		-0.0569224	-0.0569224	2												13.3333	12.7762	12.6442	12.4829	12.2869	12.0505	11.7674	11.4318	11.0382	10.5828
																						11.6608	11.6608	11.6152		-0.0455171	-0.0455171	2												12.973	12.3368	12.1874	12.0056	11.7859	11.5223	11.2089	10.8404	10.4125	9.92289
																						11.0632	11.0632	11.0297		-0.0335382	-0.0335382	2												12.549	11.8282	11.6608	11.458	11.2143	10.9238	10.5812	10.182	9.72351	9.20534
																						10.3973	10.3973	10.3759		-0.0213962	-0.0213962	2												12.0565	11.2486	11.0632	10.84	10.5732	10.2578	9.88891	9.46355	8.98069	8.44225
																						9.66964	9.66964	9.66005		-0.00959191	-0.00959191	2												11.4927	10.5993	10.3973	10.1553	9.86816	9.53134	9.14132	8.69649	8.19785	7.64959
																						8.89182	8.89182	8.89315		0.00133401	0.00133401	2												10.858	9.88604	9.66964	9.41211	9.10887	8.75623	8.35206	7.89645	7.39237	6.84609
																						8.07943	8.07943	8.0903		0.0108713	0.0108713	2												10.1568	9.11897	8.89182	8.62331	8.30965	7.94827	7.53847	7.08204	6.58376	6.05155
																						7.25131	7.25131	7.26992		0.0186154	0.0186154	2												9.39822	8.31273	8.07943	7.80561	7.48836	7.12632	6.72019	6.27329	5.79184	5.28485
																						6.42776	6.42776	6.45209		0.0243292	0.0243292	2												8.5957	7.48546	7.25131	6.97844	6.66495	6.31058	5.91731	5.48966	5.03483	4.56233
																						5.62869	5.62869	5.65666		0.0279717	0.0279717	2												7.7667	6.6573	6.42776	6.16218	5.85955	5.52065	5.14843	4.74825	4.32777	3.89645
																						4.87166	4.87166	4.90135		0.029689	0.029689	2												6.93112	5.84849	5.62869	5.37613	5.09061	4.77371	4.42906	4.06243	3.6815	3.29526
																						4.17052	4.17052	4.20029		0.0297699	0.0297699	2												6.1095	5.0774	4.87166	4.63679	4.37325	4.08315	3.77051	3.44115	3.1024	2.76248
																						3.53462	3.53462	3.56321		0.028584	0.028584	2												5.32106	4.35902	4.17052	3.95664	3.71828	3.45788	3.17955	2.88889	2.59263	2.29804
																						12.8929	12.8929	12.832		-0.0608555	-0.0608555	2												4.58192	3.70395	3.53462	3.34356	3.13195	2.90233	2.65868	2.40619	2.15085	1.89897
																						12.4829	12.4829	12.4286		-0.0542707	-0.0542707	2
																						12.0056	12.0056	11.9586		-0.0469866	-0.0469866	2												1/s	0	0.0439805	0.0549756	0.0687195	0.0858993	0.107374	0.134218	0.167772	0.209715
																						11.458	11.458	11.4189		-0.0391338	-0.0391338	2											1	1	0.0741397	0.0765655	0.077172	0.0779301	0.0788776	0.0800621	0.0815427	0.0833935	0.0857069
																						10.84	10.84	10.809		-0.03092	-0.03092	2											2	1.25	0.0757218	0.0787541	0.0795121	0.0804597	0.0816442	0.0831248	0.0849755	0.087289	0.0901808
																						10.1553	10.1553	10.1326		-0.0226251	-0.0226251	2											3	1.5625	0.0776994	0.0814897	0.0824373	0.0836218	0.0851024	0.0869531	0.0892666	0.0921583	0.0957731
																						9.41211	9.41211	9.39753		-0.0145816	-0.0145816	2											4	1.95312	0.0801714	0.0849093	0.0860938	0.0875744	0.0894251	0.0917386	0.0946303	0.0982451	0.102763
																						8.62331	8.62331	8.61617		-0.00713892	-0.00713892	2											5	2.44141	0.0832614	0.0891838	0.0906644	0.0925151	0.0948285	0.0977203	0.101335	0.105853	0.111502
																						7.80561	7.80561	7.80499		-0.000616248	-0.000616248	2											6	3.05176	0.0871239	0.0945269	0.0963776	0.098691	0.101583	0.105198	0.109716	0.115364	0.122424
																						6.97844	6.97844	6.98319		0.00474374	0.00474374	2											7	3.8147	0.091952	0.101206	0.103519	0.106411	0.110026	0.114544	0.120192	0.127252	0.136077
																						6.16218	6.16218	6.17099		0.00880958	0.00880958	2											8	4.76837	0.0979871	0.109554	0.112446	0.116061	0.120579	0.126227	0.133287	0.142112	0.153144
																						5.37613	5.37613	5.38771		0.0115736	0.0115736	2											9	5.96046	0.105531	0.11999	0.123605	0.128123	0.133771	0.140831	0.149656	0.160688	0.174477
																						4.63679	4.63679	4.64993		0.0131403	0.0131403	2											10	7.45058	0.114961	0.133035	0.137553	0.143201	0.150261	0.159086	0.170117	0.183907	0.201143
																						3.95664	3.95664	3.97033		0.0136953	0.0136953	2											11	9.31323	0.126748	0.14934	0.154988	0.162048	0.170874	0.181905	0.195694	0.21293	0.234476
																						3.34356	3.34356	3.35703		0.0134665	0.0134665	2											12	11.6415	0.141483	0.169723	0.176783	0.185608	0.196639	0.210428	0.227665	0.24921	0.276142
																						12.7195	12.7195	12.6779		-0.0416356	-0.0416356	2											13	14.5519	0.1599	0.195201	0.204026	0.215057	0.228846	0.246082	0.267628	0.29456	0.328225
																						12.2869	12.2869	12.2483		-0.0386479	-0.0386479	2											14	18.1899	0.182923	0.227048	0.238079	0.251868	0.269105	0.29065	0.317582	0.351247	0.393328
																						11.7859	11.7859	11.7506		-0.0353251	-0.0353251	2											15	22.7374	0.2117	0.266857	0.280646	0.297882	0.319428	0.34636	0.380025	0.422106	0.474707
																						11.2143	11.2143	11.1825		-0.0317151	-0.0317151	2
																						10.5732	10.5732	10.5453		-0.0278961	-0.0278961	2
																						9.86816	9.86816	9.84418		-0.0239755	-0.0239755	2
																						9.10887	9.10887	9.08879		-0.0200819	-0.0200819	2
																						8.30965	8.30965	8.2933		-0.0163515	-0.0163515	2
																						7.48836	7.48836	7.47545		-0.0129118	-0.0129118	2
																						6.66495	6.66495	6.65508		-0.00986388	-0.00986388	2
																						5.85955	5.85955	5.85228		-0.0072712	-0.0072712	2
																						5.09061	5.09061	5.08546		-0.00515464	-0.00515464	2
																						4.37325	4.37325	4.36975		-0.00349624	-0.00349624	2
																						3.71828	3.71828	3.71603		-0.00224882	-0.00224882	2
																						3.13195	3.13195	3.1306		-0.00134823	-0.00134823	2
																						12.5092	12.5092	12.4903		-0.018928	-0.018928	2
																						12.0505	12.0505	12.0301		-0.0203763	-0.0203763	2
																						11.5223	11.5223	11.5004		-0.0218409	-0.0218409	2
																						10.9238	10.9238	10.9005		-0.0232381	-0.0232381	2
																						10.2578	10.2578	10.2333		-0.0244655	-0.0244655	2
																						9.53134	9.53134	9.50592		-0.0254113	-0.0254113	2
																						8.75623	8.75623	8.73026		-0.0259687	-0.0259687	2
																						7.94827	7.94827	7.92222		-0.0260537	-0.0260537	2
																						7.12632	7.12632	7.1007		-0.0256211	-0.0256211	2
																						6.31058	6.31058	6.2859		-0.0246748	-0.0246748	2
																						5.52065	5.52065	5.49738		-0.0232678	-0.0232678	2
																						4.77371	4.77371	4.75222		-0.021494	-0.021494	2
																						4.08315	4.08315	4.06368		-0.0194708	-0.0194708	2
																						3.45788	3.45788	3.44056		-0.0173216	-0.0173216	2
																						2.90233	2.90233	2.88717		-0.0151591	-0.0151591	2
																						12.256	12.256	12.2635		0.00754073	0.00754073	2
																						11.7674	11.7674	11.7681		0.000658771	0.000658771	2
																						11.2089	11.2089	11.2024		-0.00653073	-0.00653073	2
																						10.5812	10.5812	10.5674		-0.0137499	-0.0137499	2
																						9.88891	9.88891	9.86825		-0.0206558	-0.0206558	2
																						9.14132	9.14132	9.11444		-0.0268734	-0.0268734	2
																						8.35206	8.35206	8.32001		-0.0320437	-0.0320437	2
																						7.53847	7.53847	7.50259		-0.0358788	-0.0358788	2
																						6.72019	6.72019	6.68198		-0.0382099	-0.0382099	2
																						5.91731	5.91731	5.87829		-0.0390136	-0.0390136	2
																						5.14843	5.14843	5.11002		-0.0384096	-0.0384096	2
																						4.42906	4.42906	4.39243		-0.0366308	-0.0366308	2
																						3.77051	3.77051	3.73653		-0.0339761	-0.0339761	2
																						3.17955	3.17955	3.14879		-0.0307607	-0.0307607	2
																						2.65868	2.65868	2.63141		-0.0272744	-0.0272744	2
																						11.9535	11.9535	11.9913		0.0378863	0.0378863	2
																						11.4318	11.4318	11.4562		0.0244118	0.0244118	2
																						10.8404	10.8404	10.8509		0.0104696	0.0104696	2
																						10.182	10.182	10.1786		-0.00339274	-0.00339274	2
																						9.46355	9.46355	9.44702		-0.0165317	-0.0165317	2
																						8.69649	8.69649	8.66822		-0.0282789	-0.0282789	2
																						7.89645	7.89645	7.85841		-0.0380334	-0.0380334	2
																						7.08204	7.08204	7.03669		-0.0453557	-0.0453557	2
																						6.27329	6.27329	6.22326		-0.0500365	-0.0500365	2
																						5.48966	5.48966	5.43754		-0.0521207	-0.0521207	2
																						4.74825	4.74825	4.69637		-0.0518817	-0.0518817	2
																						4.06243	4.06243	4.01268		-0.0497549	-0.0497549	2
																						3.44115	3.44115	3.3949		-0.0462535	-0.0462535	2
																						2.88889	2.88889	2.847		-0.0418889	-0.0418889	2
																						2.40619	2.40619	2.36907		-0.0371118	-0.0371118	2
																						11.5957	11.5957	11.6677		0.0719759	0.0719759	2
																						11.0382	11.0382	11.0888		0.050607	0.050607	2
																						10.4125	10.4125	10.4413		0.0288409	0.0288409	2
																						9.72351	9.72351	9.73108		0.00757478	0.00757478	2
																						8.98069	8.98069	8.96849		-0.0122	-0.0122	2
																						8.19785	8.19785	8.16833		-0.0295225	-0.0295225	2
																						7.39237	7.39237	7.34877		-0.0436032	-0.0436032	2
																						6.58376	6.58376	6.52982		-0.0539464	-0.0539464	2
																						5.79184	5.79184	5.73143		-0.0604187	-0.0604187	2
																						5.03483	5.03483	4.97159		-0.0632448	-0.0632448	2
																						4.32777	4.32777	4.26483		-0.0629363	-0.0629363	2
																						3.6815	3.6815	3.62133		-0.0601783	-0.0601783	2
																						3.1024	3.1024	3.04669		-0.0557091	-0.0557091	2
																						2.59263	2.59263	2.54241		-0.0502198	-0.0502198	2
																						2.15085	2.15085	2.10656		-0.0442901	-0.0442901	2
																						11.1775	11.1775	11.2868		0.109328	0.109328	2
																						10.5828	10.5828	10.6615		0.0786718	0.0786718	2
																						9.92289	9.92289	9.97093		0.0480467	0.0480467	2
																						9.20534	9.20534	9.22411		0.018769	0.018769	2
																						8.44225	8.44225	8.43444		-0.00780902	-0.00780902	2
																						7.64959	7.64959	7.6191		-0.0304854	-0.0304854	2
																						6.84609	6.84609	6.7977		-0.0483897	-0.0483897	2
																						6.05155	6.05155	5.99044		-0.0611096	-0.0611096	2
																						5.28485	5.28485	5.21613		-0.0687265	-0.0687265	2
																						4.56233	4.56233	4.49058		-0.0717548	-0.0717548	2
																						3.89645	3.89645	3.82544		-0.0710095	-0.0710095	2
																						3.29526	3.29526	3.22782		-0.0674449	-0.0674449	2
																						2.76248	2.76248	2.70047		-0.0620082	-0.0620082	2
																						2.29804	2.29804	2.24251		-0.0555332	-0.0555332	2
																						1.89897	1.89897	1.85028		-0.0486849	-0.0486849	2
																						10.6954	10.6954	10.8444		0.149022	0.149022	2
																						10.0638	10.0638	10.1715		0.107691	0.107691	2
																						9.37202	9.37202	9.43935		0.0673254	0.0673254	2
																						8.63045	8.63045	8.66014		0.029693	0.029693	2
																						7.85366	7.85366	7.85012		-0.00353978	-0.00353978	2
																						7.05943	7.05943	7.02838		-0.031049	-0.031049	2
																						6.26718	6.26718	6.21513		-0.0520484	-0.0520484	2
																						5.49617	5.49617	5.42979		-0.0663804	-0.0663804	2
																						4.76362	4.76362	4.68914		-0.0744817	-0.0744817	2
																						4.08333	4.08333	4.00608		-0.0772436	-0.0772436	2
																						3.46481	3.46481	3.389		-0.0758142	-0.0758142	2
																						2.91322	2.91322	2.84181		-0.0714023	-0.0714023	2
																						2.42971	2.42971	2.36459		-0.0651217	-0.0651217	2
																						2.01224	2.01224	1.95434		-0.0578983	-0.0578983	2
																						1.65648	1.65648	1.60604		-0.0504334	-0.0504334	2
																						10.1482	10.1482	10.3379		0.189642	0.189642	2
																						9.4825	9.4825	9.61891		0.136406	0.136406	2
																						8.76387	8.76387	8.84959		0.0857242	0.0857242	2
																						8.0055	8.0055	8.04527		0.0397757	0.0397757	2
																						7.22409	7.22409	7.2245		0.000412382	0.000412382	2
																						6.43852	6.43852	6.4074		-0.0311134	-0.0311134	2
																						5.66806	5.66806	5.61375		-0.0543088	-0.0543088	2
																						4.93055	4.93055	4.8611		-0.0694486	-0.0694486	2
																						4.2408	4.2408	4.16336		-0.0774396	-0.0774396	2
																						3.6096	3.6096	3.53001		-0.0795937	-0.0795937	2
																						3.04339	3.04339	2.96601		-0.0773796	-0.0773796	2
																						2.54447	2.54447	2.47225		-0.0722122	-0.0722122	2
																						2.11173	2.11173	2.04642		-0.0653122	-0.0653122	2
																						1.74151	1.74151	1.68387		-0.05764	-0.05764	2
																						1.42847	1.42847	1.37858		-0.0498886	-0.0498886	2
																						9.53825	9.53825	9.76755		0.229295	0.229295	2
																						8.84394	8.84394	9.00723		0.163288	0.163288	2
																						8.10634	8.10634	8.20852		0.102184	0.102184	2
																						7.34102	7.34102	7.38946		0.0484386	0.0484386	2
																						6.56614	6.56614	6.57		0.00386303	0.00386303	2
																						5.80076	5.80076	5.77014		-0.0306159	-0.0306159	2
																						5.06305	5.06305	5.00802		-0.0550222	-0.0550222	2
																						4.36858	4.36858	4.29837		-0.0702124	-0.0702124	2
																						3.72919	3.72919	3.65156		-0.0776263	-0.0776263	2
																						3.15245	3.15245	3.07346		-0.0789869	-0.0789869	2
																						2.64174	2.64174	2.56571		-0.0760284	-0.0760284	2
																						2.19687	2.19687	2.12657		-0.0703007	-0.0703007	2
																						1.81484	1.81484	1.75178		-0.0630642	-0.0630642	2
																						1.49079	1.49079	1.43553		-0.0552614	-0.0552614	2
																						1.21877	1.21877	1.17123		-0.0475404	-0.0475404	2
																						8.8717	8.8717	9.13744		0.265734	0.265734	2
																						8.15729	8.15729	8.34397		0.186682	0.186682	2
																						7.41128	7.41128	7.52695		0.115674	0.115674	2
																						6.65096	6.65096	6.70614		0.0551798	0.0551798	2
																						5.89501	5.89501	5.90168		0.00666601	0.00666601	2
																						5.16166	5.16166	5.13212		-0.0295453	-0.0295453	2
																						4.46703	4.46703	4.41284		-0.054189	-0.054189	2
																						3.82379	3.82379	3.755		-0.068792	-0.068792	2
																						3.24052	3.24052	3.16519		-0.0753231	-0.0753231	2
																						2.72158	2.72158	2.64573		-0.075854	-0.075854	2
																						2.26766	2.26766	2.19536		-0.0722995	-0.0722995	2
																						1.87645	1.87645	1.81018		-0.0662645	-0.0662645	2
																						1.54358	1.54358	1.48459		-0.0589863	-0.0589863	2
																						1.26343	1.26343	1.21208		-0.0513474	-0.0513474	2
																						1.0298	1.0298	0.98587		-0.0439273	-0.0439273	2
																						8.159	8.159	8.45559		0.296596	0.296596	2
																						7.43565	7.43565	7.64069		0.205033	0.205033	2
																						6.69384	6.69384	6.81919		0.125346	0.125346	2
																						5.95164	5.95164	6.0113		0.0596552	0.0596552	2
																						5.22717	5.22717	5.23591		0.00873554	0.00873554	2
																						4.53685	4.53685	4.50891		-0.0279457	-0.0279457	2
																						3.89403	3.89403	3.84207		-0.0519561	-0.0519561	2
																						3.30812	3.30812	3.24262		-0.0654991	-0.0654991	2
																						2.78443	2.78443	2.71343		-0.0710022	-0.0710022	2
																						2.32446	2.32446	2.25368		-0.0707843	-0.0707843	2
																						1.92663	1.92663	1.85979		-0.0668439	-0.0668439	2
																						1.58709	1.58709	1.52633		-0.0607643	-0.0607643	2
																						1.30058	1.30058	1.24687		-0.0537098	-0.0537098	2
																						1.06113	1.06113	1.01466		-0.0464755	-0.0464755	2
																						0.862612	0.862612	0.823051		-0.039561	-0.039561	2
																						7.41445	7.41445	7.73418		0.319729	0.319729	2
																						6.69528	6.69528	6.91241		0.217127	0.217127	2
																						5.97129	5.97129	6.10197		0.130681	0.130681	2
																						5.26027	5.26027	5.32201		0.0617363	0.0617363	2
																						4.57877	4.57877	4.58882		0.0100568	0.0100568	2
																						3.9406	3.9406	3.91469		-0.02591	-0.02591	2
																						3.35593	3.35593	3.30735		-0.048586	-0.048586	2
																						2.8309	2.8309	2.77013		-0.0607729	-0.0607729	2
																						2.36785	2.36785	2.30261		-0.0652361	-0.0652361	2
																						1.96589	1.96589	1.90147		-0.0644229	-0.0644229	2
																						1.62176	1.62176	1.56144		-0.0603208	-0.0603208	2
																						1.33061	1.33061	1.27618		-0.0544303	-0.0544303	2
																						1.08673	1.08673	1.03893		-0.0478091	-0.0478091	2
																						0.88417	0.88417	0.843019		-0.0411514	-0.0411514	2
																						0.71709	0.71709	0.682215		-0.0348755	-0.0348755	2
[truncated: 54 more columns]

## Sheet: Uncompetitive
																							Calculated values
		No Inhibitor	[I]1	[I]2	[I]3	[I]4	[I]5	[I]6	[I]7	[I]8	[I]9	[I]10	[I]11	[I]12	[I]13	[I]14	[I]15						No Inhibitor	[I]1	[I]2	[I]3	[I]4	[I]5	[I]6	[I]7	[I]8	[I]9	[I]10	[I]11	[I]12	[I]13	[I]14	[I]15
		0	0.0439805	0.0549756	0.0687195	0.0858993	0.107374	0.134218	0.167772	0.209715	0.262144	0.32768	0.4096	0.512	0.64	0.8	1		Km	Vmax	Ki		0	0.0439805	0.0549756	0.0687195	0.0858993	0.107374	0.134218	0.167772	0.209715	0.262144	0.32768	0.4096	0.512	0.64	0.8	1
[S]1	1	13.6364	13.151	13.035	12.8929	12.7195	12.5092	12.256	11.9535	11.5957	11.1775	10.6954	10.1482	9.53825	8.8717	8.159	7.41445		0.259268	19.3064	0.411373		15.3314	14.1316	13.8605	13.5358	13.1508	12.6992	12.1765	11.5808	10.9133	10.1799	9.39107	8.56173	7.71057	6.8583	6.02575	5.23186		15.3314	14.1316	13.8605	13.5358	13.1508	12.6992	12.1765	11.5808	10.9133	10.1799
[S]2	0.8	13.3333	12.7762	12.6442	12.4829	12.2869	12.0505	11.7674	11.4318	11.0382	10.5828	10.0638	9.4825	8.84394	8.15729	7.43565	6.69528						14.5809	13.4915	13.2442	12.9474	12.5947	12.1799	11.6983	11.1474	10.5276	9.84352	9.10403	8.32251	7.51601	6.70394	5.90626	5.14155		14.5809	13.4915	13.2442	12.9474	12.5947	12.1799	11.6983	11.1474	10.5276	9.84352
[S]3	0.64	12.973	12.3368	12.1874	12.0056	11.7859	11.5223	11.2089	10.8404	10.4125	9.92289	9.37202	8.76387	8.10634	7.41128	6.69384	5.97129						13.7401	12.7686	12.5468	12.2802	11.9624	11.5876	11.1509	10.6492	10.0822	9.45302	8.769	8.04164	7.28619	6.52049	5.76341	5.03295		13.7401	12.7686	12.5468	12.2802	11.9624	11.5876	11.1509	10.6492	10.0822	9.45302
[S]4	0.512	12.549	11.8282	11.6608	11.458	11.2143	10.9238	10.5812	10.182	9.72351	9.20534	8.63045	8.0055	7.34102	6.65096	5.95164	5.26027						12.8164	11.967	11.772	11.537	11.2561	10.9236	10.5347	10.0858	9.57573	9.0064	8.38337	7.71614	7.01795	6.30484	5.59428	4.90349		12.8164	11.967	11.772	11.537	11.2561	10.9236	10.5347	10.0858	9.57573	9.0064
[S]5	0.4096	12.0565	11.2486	11.0632	10.84	10.5732	10.2578	9.88891	9.46355	8.98069	8.44225	7.85366	7.22409	6.56614	5.89501	5.22717	4.57877						11.8228	11.0963	10.9284	10.7256	10.4824	10.1935	9.85397	9.46013	9.00999	8.50418	7.94654	7.34454	6.70921	6.05453	5.39632	4.75074		11.8228	11.0963	10.9284	10.7256	10.4824	10.1935	9.85397	9.46013	9.00999	8.50418
[S]6	0.32768	11.4927	10.5993	10.3973	10.1553	9.86816	9.53134	9.14132	8.69649	8.19785	7.64959	7.05943	6.43852	5.80076	5.16166	4.53685	3.9406			Sum R2	207.967		10.7783	10.1712	10.03	9.85887	9.65301	9.40747	9.11756	8.77937	8.39036	7.95002	7.4606	6.9275	6.35948	5.76827	5.16775	4.57268		10.7783	10.1712	10.03	9.85887	9.65301	9.40747	9.11756	8.77937	8.39036	7.95002
[S]7	0.262144	10.858	9.88604	9.66964	9.41211	9.10887	8.75623	8.35206	7.89645	7.39237	6.84609	6.26718	5.66806	5.06305	4.46703	3.89403	3.35593			Sum residuals %	38.5717		9.70642	9.21131	9.09532	8.95438	8.78424	8.58044	8.33861	8.05484	7.72618	7.35124	6.93082	6.4684	5.97047	5.44639	4.90789	4.36804		9.70642	9.21131	9.09532	8.95438	8.78424	8.58044	8.33861	8.05484	7.72618	7.35124
[S]8	0.209715	10.1568	9.11897	8.89182	8.62331	8.30965	7.94827	7.53847	7.08204	6.58376	6.05155	5.49617	4.93055	4.36858	3.82379	3.30812	2.8309						8.63322	8.23932	8.1464	8.03315	7.89594	7.73089	7.53403	7.30161	7.03051	6.71869	6.36577	5.97354	5.54637	5.09127	4.61765	4.13663		8.63322	8.23932	8.1464	8.03315	7.89594	7.73089	7.53403	7.30161	7.03051	6.71869
[S]9	0.167772	9.39822	8.31273	8.07943	7.80561	7.48836	7.12632	6.72019	6.27329	5.79184	5.28485	4.76362	4.2408	3.72919	3.24052	2.78443	2.36785						7.58493	7.27918	7.20656	7.11779	7.00986	6.87947	6.72314	6.53745	6.31928	6.06622	5.77704	5.45216	5.09406	4.70758	4.29979	3.8797		7.58493	7.27918	7.20656	7.11779	7.00986	6.87947	6.72314	6.53745	6.31928	6.06622
[S]10	0.134218	8.5957	7.48546	7.25131	6.97844	6.66495	6.31058	5.91731	5.48966	5.03483	4.56233	4.08333	3.6096	3.15245	2.72158	2.32446	1.96589						6.58538	6.35368	6.29828	6.23038	6.14752	6.04701	5.92589	5.78116	5.60988	5.40955	5.1784	4.91583	4.62283	4.30229	3.95914	3.6002		6.58538	6.35368	6.29828	6.23038	6.14752	6.04701	5.92589	5.78116	5.60988	5.40955
[S]11	0.107374	7.7667	6.6573	6.42776	6.16218	5.85955	5.52065	5.14843	4.74825	4.32777	3.89645	3.46481	3.04339	2.64174	2.26766	1.92663	1.62176						5.65402	5.48237	5.44108	5.39032	5.32819	5.25252	5.1609	5.05077	4.91955	4.76481	4.58455	4.37755	4.14367	3.88427	3.60238	3.30277		5.65402	5.48237	5.44108	5.39032	5.32819	5.25252	5.1609	5.05077	4.91955	4.76481
[S]12	0.0858993	6.93112	5.84849	5.62869	5.37613	5.09061	4.77371	4.42906	4.06243	3.6815	3.29526	2.91322	2.54447	2.19687	1.87645	1.58709	1.33061						4.80463	4.68011	4.64999	4.61287	4.56729	4.51158	4.44382	4.36192	4.2637	4.14698	4.00977	3.85051	3.66839	3.46362	3.2377	2.99362		4.80463	4.68011	4.64999	4.61287	4.56729	4.51158	4.44382	4.36192	4.2637	4.14698
[S]13	0.0687195	6.1095	5.0774	4.87166	4.63679	4.37325	4.08315	3.77051	3.44115	3.1024	2.76248	2.42971	2.11173	1.81484	1.54358	1.30058	1.08673						4.04504	3.95642	3.93486	3.90825	3.87549	3.8353	3.78622	3.72661	3.65468	3.56858	3.46651	3.34684	3.20839	3.05065	2.87402	2.68005		4.04504	3.95642	3.93486	3.90825	3.87549	3.8353	3.78622	3.72661	3.65468	3.56858
[S]14	0.0549756	5.32106	4.35902	4.17052	3.95664	3.71828	3.45788	3.17955	2.88889	2.59263	2.29804	2.01224	1.74151	1.49079	1.26343	1.06113	0.88417						3.37756	3.31555	3.3004	3.28166	3.25853	3.23007	3.19519	3.15263	3.101	3.03879	2.96446	2.8765	2.77363	2.65495	2.52016	2.36977		3.37756	3.31555	3.3004	3.28166	3.25853	3.23007	3.19519	3.15263	3.101	3.03879
[S]15	0.0439805	4.58192	3.70395	3.53462	3.34356	3.13195	2.90233	2.65868	2.40619	2.15085	1.89897	1.65648	1.42847	1.21877	1.0298	0.862612	0.71709						2.80002	2.75727	2.74678	2.73379	2.71772	2.69789	2.67351	2.64365	2.60725	2.56314	2.51005	2.4467	2.37188	2.28455	2.18403	2.07017		2.80002	2.75727	2.74678	2.73379	2.71772	2.69789	2.67351	2.64365	2.60725	2.56314
	1	1	1	1	1	1	1	1	1	1	1	1	1	1	1	1	1																					1	1	15.3314	14.1316	13.8605	13.5358	13.1508	12.6992	12.1765	11.5808	10.9133	10.1799
	1	1	1	1	1	1	1	1	1	1	1	1	1	1	1	1	1					13.6364	13.6364	15.3314		1.69505	1.69505	3										0.8	0.8	14.5809	13.4915	13.2442	12.9474	12.5947	12.1799	11.6983	11.1474	10.5276	9.84352
	1	1	1	1	1	1	1	1	1	1	1	1	1	1	1	1	1					13.3333	13.3333	14.5809		1.24757	1.24757	3										0.64	0.64	13.7401	12.7686	12.5468	12.2802	11.9624	11.5876	11.1509	10.6492	10.0822	9.45302
	1	1	1	1	1	1	1	1	1	1	1	1	1	1	1	1	1					12.973	12.973	13.7401		0.767164	0.767164	3										0.512	0.512	12.8164	11.967	11.772	11.537	11.2561	10.9236	10.5347	10.0858	9.57573	9.0064
	1	1	1	1	1	1	1	1	1	1	1	1	1	1	1	1	1					12.549	12.549	12.8164		0.267346	0.267346	3										0.4096	0.4096	11.8228	11.0963	10.9284	10.7256	10.4824	10.1935	9.85397	9.46013	9.00999	8.50418
	1	1	1	1	1	1	1	1	1	1	1	1	1	1	1	1	1					12.0565	12.0565	11.8228		-0.233731	-0.233731	3										0.32768	0.32768	10.7783	10.1712	10.03	9.85887	9.65301	9.40747	9.11756	8.77937	8.39036	7.95002
	1	1	1	1	1	1	1	1	1	1	1	1	1	1	1	1	1					11.4927	11.4927	10.7783		-0.714398	-0.714398	3										0.262144	0.262144	9.70642	9.21131	9.09532	8.95438	8.78424	8.58044	8.33861	8.05484	7.72618	7.35124
	1	1	1	1	1	1	1	1	1	1	1	1	1	1	1	1	1					10.858	10.858	9.70642		-1.15158	-1.15158	3										0.209715	0.209715	8.63322	8.23932	8.1464	8.03315	7.89594	7.73089	7.53403	7.30161	7.03051	6.71869
	1	1	1	1	1	1	1	1	1	1	1	1	1	1	1	1	1					10.1568	10.1568	8.63322		-1.52362	-1.52362	3										0.167772	0.167772	7.58493	7.27918	7.20656	7.11779	7.00986	6.87947	6.72314	6.53745	6.31928	6.06622
	1	1	1	1	1	1	1	1	1	1	1	1	1	1	1	1	1					9.39822	9.39822	7.58493		-1.8133	-1.8133	3										0.134218	0.134218	6.58538	6.35368	6.29828	6.23038	6.14752	6.04701	5.92589	5.78116	5.60988	5.40955
	1	1	1	1	1	1	1	1	1	1	1	1	1	1	1	1	1					8.5957	8.5957	6.58538		-2.01032	-2.01032	3										0.107374	0.107374	5.65402	5.48237	5.44108	5.39032	5.32819	5.25252	5.1609	5.05077	4.91955	4.76481
	1	1	1	1	1	1	1	1	1	1	1	1	1	1	1	1	1					7.7667	7.7667	5.65402		-2.11267	-2.11267	3										0.0858993	0.0858993	4.80463	4.68011	4.64999	4.61287	4.56729	4.51158	4.44382	4.36192	4.2637	4.14698
	1	1	1	1	1	1	1	1	1	1	1	1	1	1	1	1	1					6.93112	6.93112	4.80463		-2.12648	-2.12648	3										0.0687195	0.0687195	4.04504	3.95642	3.93486	3.90825	3.87549	3.8353	3.78622	3.72661	3.65468	3.56858
	1	1	1	1	1	1	1	1	1	1	1	1	1	1	1	1	1					6.1095	6.1095	4.04504		-2.06446	-2.06446	3										0.0549756	0.0549756	3.37756	3.31555	3.3004	3.28166	3.25853	3.23007	3.19519	3.15263	3.101	3.03879
	1	1	1	1	1	1	1	1	1	1	1	1	1	1	1	1	1					5.32106	5.32106	3.37756		-1.94349	-1.94349	3										0.0439805	0.0439805	2.80002	2.75727	2.74678	2.73379	2.71772	2.69789	2.67351	2.64365	2.60725	2.56314
																						4.58192	4.58192	2.80002		-1.7819	-1.7819	3
																						13.151	13.151	14.1316		0.980633	0.980633	3											1	0.0652256	0.0707632	0.0721476	0.0738781	0.0760413	0.0787452	0.0821251	0.08635	0.0916311	0.0982324
																						12.7762	12.7762	13.4915		0.715313	0.715313	3											1.25	0.0685829	0.0741205	0.0755049	0.0772354	0.0793986	0.0821025	0.0854824	0.0897073	0.0949883	0.10159
																						12.3368	12.3368	12.7686		0.431832	0.431832	3											1.5625	0.0727795	0.0783171	0.0797015	0.081432	0.0835952	0.0862991	0.089679	0.0939039	0.099185	0.105786
																						11.8282	11.8282	11.967		0.138831	0.138831	3											1.95312	0.0780252	0.0835629	0.0849473	0.0866778	0.0888409	0.0915448	0.0949247	0.0991496	0.104431	0.111032
																						11.2486	11.2486	11.0963		-0.152267	-0.152267	3											2.44141	0.0845824	0.0901201	0.0915045	0.093235	0.0953981	0.0981021	0.101482	0.105707	0.110988	0.117589
																						10.5993	10.5993	10.1712		-0.428086	-0.428086	3											3.05176	0.092779	0.0983166	0.099701	0.101431	0.103595	0.106299	0.109678	0.113903	0.119184	0.125786
																						9.88604	9.88604	9.21131		-0.674729	-0.674729	3											3.8147	0.103025	0.108562	0.109947	0.111677	0.11384	0.116544	0.119924	0.124149	0.12943	0.136031
																						9.11897	9.11897	8.23932		-0.87965	-0.87965	3											4.76837	0.115832	0.121369	0.122754	0.124484	0.126647	0.129351	0.132731	0.136956	0.142237	0.148838
																						8.31273	8.31273	7.27918		-1.03354	-1.03354	3											5.96046	0.13184	0.137378	0.138762	0.140493	0.142656	0.14536	0.14874	0.152965	0.158246	0.164847
																						7.48546	7.48546	6.35368		-1.13177	-1.13177	3											7.45058	0.151851	0.157389	0.158773	0.160504	0.162667	0.165371	0.168751	0.172976	0.178257	0.184858
																						6.6573	6.6573	5.48237		-1.17493	-1.17493	3											9.31323	0.176865	0.182403	0.183787	0.185518	0.187681	0.190385	0.193765	0.19799	0.203271	0.209872
																						5.84849	5.84849	4.68011		-1.16837	-1.16837	3											11.6415	0.208132	0.21367	0.215054	0.216785	0.218948	0.221652	0.225032	0.229257	0.234538	0.241139
																						5.0774	5.0774	3.95642		-1.12099	-1.12099	3											14.5519	0.247216	0.252754	0.254138	0.255869	0.258032	0.260736	0.264116	0.268341	0.273622	0.280223
																						4.35902	4.35902	3.31555		-1.04347	-1.04347	3											18.1899	0.296071	0.301609	0.302993	0.304724	0.306887	0.309591	0.312971	0.317196	0.322477	0.329078
																						3.70395	3.70395	2.75727		-0.946678	-0.946678	3											22.7374	0.35714	0.362678	0.364062	0.365793	0.367956	0.37066	0.37404	0.378264	0.383546	0.390147
																						13.035	13.035	13.8605		0.825457	0.825457	3
																						12.6442	12.6442	13.2442		0.600018	0.600018	3												13.6364	13.151	13.035	12.8929	12.7195	12.5092	12.256	11.9535	11.5957	11.1775
																						12.1874	12.1874	12.5468		0.359461	0.359461	3												13.3333	12.7762	12.6442	12.4829	12.2869	12.0505	11.7674	11.4318	11.0382	10.5828
																						11.6608	11.6608	11.772		0.11125	0.11125	3												12.973	12.3368	12.1874	12.0056	11.7859	11.5223	11.2089	10.8404	10.4125	9.92289
																						11.0632	11.0632	10.9284		-0.134803	-0.134803	3												12.549	11.8282	11.6608	11.458	11.2143	10.9238	10.5812	10.182	9.72351	9.20534
																						10.3973	10.3973	10.03		-0.36726	-0.36726	3												12.0565	11.2486	11.0632	10.84	10.5732	10.2578	9.88891	9.46355	8.98069	8.44225
																						9.66964	9.66964	9.09532		-0.574318	-0.574318	3												11.4927	10.5993	10.3973	10.1553	9.86816	9.53134	9.14132	8.69649	8.19785	7.64959
																						8.89182	8.89182	8.1464		-0.745421	-0.745421	3												10.858	9.88604	9.66964	9.41211	9.10887	8.75623	8.35206	7.89645	7.39237	6.84609
																						8.07943	8.07943	7.20656		-0.872874	-0.872874	3												10.1568	9.11897	8.89182	8.62331	8.30965	7.94827	7.53847	7.08204	6.58376	6.05155
																						7.25131	7.25131	6.29828		-0.953025	-0.953025	3												9.39822	8.31273	8.07943	7.80561	7.48836	7.12632	6.72019	6.27329	5.79184	5.28485
																						6.42776	6.42776	5.44108		-0.986689	-0.986689	3												8.5957	7.48546	7.25131	6.97844	6.66495	6.31058	5.91731	5.48966	5.03483	4.56233
																						5.62869	5.62869	4.64999		-0.978703	-0.978703	3												7.7667	6.6573	6.42776	6.16218	5.85955	5.52065	5.14843	4.74825	4.32777	3.89645
																						4.87166	4.87166	3.93486		-0.936794	-0.936794	3												6.93112	5.84849	5.62869	5.37613	5.09061	4.77371	4.42906	4.06243	3.6815	3.29526
																						4.17052	4.17052	3.3004		-0.870113	-0.870113	3												6.1095	5.0774	4.87166	4.63679	4.37325	4.08315	3.77051	3.44115	3.1024	2.76248
																						3.53462	3.53462	2.74678		-0.78784	-0.78784	3												5.32106	4.35902	4.17052	3.95664	3.71828	3.45788	3.17955	2.88889	2.59263	2.29804
																						12.8929	12.8929	13.5358		0.642932	0.642932	3												4.58192	3.70395	3.53462	3.34356	3.13195	2.90233	2.65868	2.40619	2.15085	1.89897
																						12.4829	12.4829	12.9474		0.464578	0.464578	3
																						12.0056	12.0056	12.2802		0.274589	0.274589	3												1/s	0	0.0439805	0.0549756	0.0687195	0.0858993	0.107374	0.134218	0.167772	0.209715
																						11.458	11.458	11.537		0.0789821	0.0789821	3											1	1	0.0652256	0.0707632	0.0721476	0.0738781	0.0760413	0.0787452	0.0821251	0.08635	0.0916311
																						10.84	10.84	10.7256		-0.114378	-0.114378	3											2	1.25	0.0685829	0.0741205	0.0755049	0.0772354	0.0793986	0.0821025	0.0854824	0.0897073	0.0949883
																						10.1553	10.1553	9.85887		-0.296387	-0.296387	3											3	1.5625	0.0727795	0.0783171	0.0797015	0.081432	0.0835952	0.0862991	0.089679	0.0939039	0.099185
																						9.41211	9.41211	8.95438		-0.457727	-0.457727	3											4	1.95312	0.0780252	0.0835629	0.0849473	0.0866778	0.0888409	0.0915448	0.0949247	0.0991496	0.104431
																						8.62331	8.62331	8.03315		-0.590162	-0.590162	3											5	2.44141	0.0845824	0.0901201	0.0915045	0.093235	0.0953981	0.0981021	0.101482	0.105707	0.110988
																						7.80561	7.80561	7.11779		-0.687813	-0.687813	3											6	3.05176	0.092779	0.0983166	0.099701	0.101431	0.103595	0.106299	0.109678	0.113903	0.119184
																						6.97844	6.97844	6.23038		-0.748068	-0.748068	3											7	3.8147	0.103025	0.108562	0.109947	0.111677	0.11384	0.116544	0.119924	0.124149	0.12943
																						6.16218	6.16218	5.39032		-0.771862	-0.771862	3											8	4.76837	0.115832	0.121369	0.122754	0.124484	0.126647	0.129351	0.132731	0.136956	0.142237
																						5.37613	5.37613	4.61287		-0.763265	-0.763265	3											9	5.96046	0.13184	0.137378	0.138762	0.140493	0.142656	0.14536	0.14874	0.152965	0.158246
																						4.63679	4.63679	3.90825		-0.728541	-0.728541	3											10	7.45058	0.151851	0.157389	0.158773	0.160504	0.162667	0.165371	0.168751	0.172976	0.178257
																						3.95664	3.95664	3.28166		-0.674976	-0.674976	3											11	9.31323	0.176865	0.182403	0.183787	0.185518	0.187681	0.190385	0.193765	0.19799	0.203271
																						3.34356	3.34356	2.73379		-0.609773	-0.609773	3											12	11.6415	0.208132	0.21367	0.215054	0.216785	0.218948	0.221652	0.225032	0.229257	0.234538
																						12.7195	12.7195	13.1508		0.431255	0.431255	3											13	14.5519	0.247216	0.252754	0.254138	0.255869	0.258032	0.260736	0.264116	0.268341	0.273622
																						12.2869	12.2869	12.5947		0.307772	0.307772	3											14	18.1899	0.296071	0.301609	0.302993	0.304724	0.306887	0.309591	0.312971	0.317196	0.322477
																						11.7859	11.7859	11.9624		0.176537	0.176537	3											15	22.7374	0.35714	0.362678	0.364062	0.365793	0.367956	0.37066	0.37404	0.378264	0.383546
																						11.2143	11.2143	11.2561		0.0418186	0.0418186	3
																						10.5732	10.5732	10.4824		-0.0908583	-0.0908583	3
																						9.86816	9.86816	9.65301		-0.21515	-0.21515	3
																						9.10887	9.10887	8.78424		-0.324632	-0.324632	3
																						8.30965	8.30965	7.89594		-0.41371	-0.41371	3
																						7.48836	7.48836	7.00986		-0.478499	-0.478499	3
																						6.66495	6.66495	6.14752		-0.517421	-0.517421	3
																						5.85955	5.85955	5.32819		-0.531359	-0.531359	3
																						5.09061	5.09061	4.56729		-0.523321	-0.523321	3
																						4.37325	4.37325	3.87549		-0.49776	-0.49776	3
																						3.71828	3.71828	3.25853		-0.459748	-0.459748	3
																						3.13195	3.13195	2.71772		-0.414227	-0.414227	3
																						12.5092	12.5092	12.6992		0.18996	0.18996	3
																						12.0505	12.0505	12.1799		0.129419	0.129419	3
																						11.5223	11.5223	11.5876		0.065319	0.065319	3
																						10.9238	10.9238	10.9236		-0.000172872	-0.000172872	3
																						10.2578	10.2578	10.1935		-0.0642835	-0.0642835	3
																						9.53134	9.53134	9.40747		-0.12387	-0.12387	3
																						8.75623	8.75623	8.58044		-0.175795	-0.175795	3
																						7.94827	7.94827	7.73089		-0.217384	-0.217384	3
																						7.12632	7.12632	6.87947		-0.24685	-0.24685	3
																						6.31058	6.31058	6.04701		-0.263568	-0.263568	3
																						5.52065	5.52065	5.25252		-0.268127	-0.268127	3
																						4.77371	4.77371	4.51158		-0.262132	-0.262132	3
																						4.08315	4.08315	3.8353		-0.247853	-0.247853	3
																						3.45788	3.45788	3.23007		-0.227816	-0.227816	3
																						2.90233	2.90233	2.69789		-0.204438	-0.204438	3
																						12.256	12.256	12.1765		-0.0794232	-0.0794232	3
																						11.7674	11.7674	11.6983		-0.0691163	-0.0691163	3
																						11.2089	11.2089	11.1509		-0.0580495	-0.0580495	3
																						10.5812	10.5812	10.5347		-0.0465245	-0.0465245	3
																						9.88891	9.88891	9.85397		-0.034939	-0.034939	3
																						9.14132	9.14132	9.11756		-0.0237555	-0.0237555	3
																						8.35206	8.35206	8.33861		-0.0134489	-0.0134489	3
																						7.53847	7.53847	7.53403		-0.00444228	-0.00444228	3
																						6.72019	6.72019	6.72314		0.00295475	0.00295475	3
																						5.91731	5.91731	5.92589		0.00858807	0.00858807	3
																						5.14843	5.14843	5.1609		0.0124699	0.0124699	3
																						4.42906	4.42906	4.44382		0.0147577	0.0147577	3
																						3.77051	3.77051	3.78622		0.0157097	0.0157097	3
																						3.17955	3.17955	3.19519		0.0156321	0.0156321	3
																						2.65868	2.65868	2.67351		0.0148313	0.0148313	3
																						11.9535	11.9535	11.5808		-0.372681	-0.372681	3
																						11.4318	11.4318	11.1474		-0.284419	-0.284419	3
																						10.8404	10.8404	10.6492		-0.19123	-0.19123	3
																						10.182	10.182	10.0858		-0.096253	-0.096253	3
																						9.46355	9.46355	9.46013		-0.00342479	-0.00342479	3
																						8.69649	8.69649	8.77937		0.0828802	0.0828802	3
																						7.89645	7.89645	8.05484		0.158392	0.158392	3
																						7.08204	7.08204	7.30161		0.219572	0.219572	3
																						6.27329	6.27329	6.53745		0.264157	0.264157	3
																						5.48966	5.48966	5.78116		0.291491	0.291491	3
																						4.74825	4.74825	5.05077		0.302519	0.302519	3
																						4.06243	4.06243	4.36192		0.299488	0.299488	3
																						3.44115	3.44115	3.72661		0.285455	0.285455	3
																						2.88889	2.88889	3.15263		0.263738	0.263738	3
																						2.40619	2.40619	2.64365		0.237467	0.237467	3
																						11.5957	11.5957	10.9133		-0.682367	-0.682367	3
																						11.0382	11.0382	10.5276		-0.510626	-0.510626	3
																						10.4125	10.4125	10.0822		-0.330332	-0.330332	3
																						9.72351	9.72351	9.57573		-0.147781	-0.147781	3
																						8.98069	8.98069	9.00999		0.029301	0.029301	3
																						8.19785	8.19785	8.39036		0.192504	0.192504	3
																						7.39237	7.39237	7.72618		0.333807	0.333807	3
																						6.58376	6.58376	7.03051		0.44675	0.44675	3
																						5.79184	5.79184	6.31928		0.527435	0.527435	3
																						5.03483	5.03483	5.60988		0.575048	0.575048	3
																						4.32777	4.32777	4.91955		0.591782	0.591782	3
																						3.6815	3.6815	4.2637		0.5822	0.5822	3
																						3.1024	3.1024	3.65468		0.552276	0.552276	3
																						2.59263	2.59263	3.101		0.50837	0.50837	3
																						2.15085	2.15085	2.60725		0.4564	0.4564	3
																						11.1775	11.1775	10.1799		-0.997584	-0.997584	3
																						10.5828	10.5828	9.84352		-0.739306	-0.739306	3
																						9.92289	9.92289	9.45302		-0.46987	-0.46987	3
																						9.20534	9.20534	9.0064		-0.198938	-0.198938	3
																						8.44225	8.44225	8.50418		0.0619283	0.0619283	3
																						7.64959	7.64959	7.95002		0.300436	0.300436	3
																						6.84609	6.84609	7.35124		0.505148	0.505148	3
																						6.05155	6.05155	6.71869		0.667147	0.667147	3
																						5.28485	5.28485	6.06622		0.781366	0.781366	3
																						4.56233	4.56233	5.40955		0.847217	0.847217	3
																						3.89645	3.89645	4.76481		0.868358	0.868358	3
																						3.29526	3.29526	4.14698		0.851719	0.851719	3
																						2.76248	2.76248	3.56858		0.806104	0.806104	3
																						2.29804	2.29804	3.03879		0.74075	0.74075	3
																						1.89897	1.89897	2.56314		0.664172	0.664172	3
																						10.6954	10.6954	9.39107		-1.30432	-1.30432	3
																						10.0638	10.0638	9.10403		-0.959777	-0.959777	3
																						9.37202	9.37202	8.769		-0.603018	-0.603018	3
																						8.63045	8.63045	8.38337		-0.247081	-0.247081	3
																						7.85366	7.85366	7.94654		0.0928751	0.0928751	3
																						7.05943	7.05943	7.4606		0.401173	0.401173	3
																						6.26718	6.26718	6.93082		0.663635	0.663635	3
																						5.49617	5.49617	6.36577		0.869599	0.869599	3
																						4.76362	4.76362	5.77704		1.01342	1.01342	3
																						4.08333	4.08333	5.1784		1.09507	1.09507	3
																						3.46481	3.46481	4.58455		1.11974	1.11974	3
																						2.91322	2.91322	4.00977		1.09655	1.09655	3
																						2.42971	2.42971	3.46651		1.0368	1.0368	3
																						2.01224	2.01224	2.96446		0.952216	0.952216	3
																						1.65648	1.65648	2.51005		0.853572	0.853572	3
																						10.1482	10.1482	8.56173		-1.58648	-1.58648	3
																						9.4825	9.4825	8.32251		-1.15999	-1.15999	3
																						8.76387	8.76387	8.04164		-0.722224	-0.722224	3
																						8.0055	8.0055	7.71614		-0.289355	-0.289355	3
																						7.22409	7.22409	7.34454		0.120448	0.120448	3
																						6.43852	6.43852	6.9275		0.488988	0.488988	3
																						5.66806	5.66806	6.4684		0.800338	0.800338	3
																						4.93055	4.93055	5.97354		1.04299	1.04299	3
																						4.2408	4.2408	5.45216		1.21136	1.21136	3
																						3.6096	3.6096	4.91583		1.30622	1.30622	3
																						3.04339	3.04339	4.37755		1.33416	1.33416	3
																						2.54447	2.54447	3.85051		1.30605	1.30605	3
																						2.11173	2.11173	3.34684		1.23511	1.23511	3
																						1.74151	1.74151	2.8765		1.13499	1.13499	3
																						1.42847	1.42847	2.4467		1.01824	1.01824	3
																						9.53825	9.53825	7.71057		-1.82768	-1.82768	3
																						8.84394	8.84394	7.51601		-1.32793	-1.32793	3
																						8.10634	8.10634	7.28619		-0.820151	-0.820151	3
																						7.34102	7.34102	7.01795		-0.323071	-0.323071	3
																						6.56614	6.56614	6.70921		0.143068	0.143068	3
																						5.80076	5.80076	6.35948		0.558724	0.558724	3
																						5.06305	5.06305	5.97047		0.90742	0.90742	3
																						4.36858	4.36858	5.54637		1.17779	1.17779	3
																						3.72919	3.72919	5.09406		1.36487	1.36487	3
																						3.15245	3.15245	4.62283		1.47038	1.47038	3
																						2.64174	2.64174	4.14367		1.50193	1.50193	3
																						2.19687	2.19687	3.66839		1.47152	1.47152	3
																						1.81484	1.81484	3.20839		1.39355	1.39355	3
																						1.49079	1.49079	2.77363		1.28284	1.28284	3
																						1.21877	1.21877	2.37188		1.15311	1.15311	3
																						8.8717	8.8717	6.8583		-2.0134	-2.0134	3
																						8.15729	8.15729	6.70394		-1.45335	-1.45335	3
																						7.41128	7.41128	6.52049		-0.890784	-0.890784	3
																						6.65096	6.65096	6.30484		-0.346126	-0.346126	3
																						5.89501	5.89501	6.05453		0.159521	0.159521	3
																						5.16166	5.16166	5.76827		0.606613	0.606613	3
																						4.46703	4.46703	5.44639		0.979364	0.979364	3
																						3.82379	3.82379	5.09127		1.26747	1.26747	3
																						3.24052	3.24052	4.70758		1.46706	1.46706	3
																						2.72158	2.72158	4.30229		1.5807	1.5807	3
																						2.26766	2.26766	3.88427		1.61662	1.61662	3
																						1.87645	1.87645	3.46362		1.58717	1.58717	3
																						1.54358	1.54358	3.05065		1.50707	1.50707	3
																						1.26343	1.26343	2.65495		1.39153	1.39153	3
																						1.0298	1.0298	2.28455		1.25475	1.25475	3
																						8.159	8.159	6.02575		-2.13325	-2.13325	3
																						7.43565	7.43565	5.90626		-1.52939	-1.52939	3
																						6.69384	6.69384	5.76341		-0.930433	-0.930433	3
																						5.95164	5.95164	5.59428		-0.357367	-0.357367	3
																						5.22717	5.22717	5.39632		0.169153	0.169153	3
																						4.53685	4.53685	5.16775		0.630897	0.630897	3
																						3.89403	3.89403	4.90789		1.01386	1.01386	3
																						3.30812	3.30812	4.61765		1.30953	1.30953	3
																						2.78443	2.78443	4.29979		1.51536	1.51536	3
																						2.32446	2.32446	3.95914		1.63467	1.63467	3
																						1.92663	1.92663	3.60238		1.67575	1.67575	3
																						1.58709	1.58709	3.2377		1.65061	1.65061	3
																						1.30058	1.30058	2.87402		1.57343	1.57343	3
																						1.06113	1.06113	2.52016		1.45903	1.45903	3
																						0.862612	0.862612	2.18403		1.32142	1.32142	3
																						7.41445	7.41445	5.23186		-2.18259	-2.18259	3
																						6.69528	6.69528	5.14155		-1.55373	-1.55373	3
																						5.97129	5.97129	5.03295		-0.938342	-0.938342	3
																						5.26027	5.26027	4.90349		-0.356784	-0.356784	3
																						4.57877	4.57877	4.75074		0.171972	0.171972	3
																						3.9406	3.9406	4.57268		0.632082	0.632082	3
																						3.35593	3.35593	4.36804		1.01211	1.01211	3
																						2.8309	2.8309	4.13663		1.30572	1.30572	3
																						2.36785	2.36785	3.8797		1.51186	1.51186	3
																						1.96589	1.96589	3.6002		1.6343	1.6343	3
																						1.62176	1.62176	3.30277		1.681	1.681	3
																						1.33061	1.33061	2.99362		1.66301	1.66301	3
																						1.08673	1.08673	2.68005		1.59331	1.59331	3
																						0.88417	0.88417	2.36977		1.4856	1.4856	3
																						0.71709	0.71709	2.07017		1.35308	1.35308	3
[truncated: 54 more columns]

## Sheet: Mixed Non-competitive
																							Calculated values
		No Inhibitor	[I]1	[I]2	[I]3	[I]4	[I]5	[I]6	[I]7	[I]8	[I]9	[I]10	[I]11	[I]12	[I]13	[I]14	[I]15						No Inhibitor	[I]1	[I]2	[I]3	[I]4	[I]5	[I]6	[I]7	[I]8	[I]9	[I]10	[I]11	[I]12	[I]13	[I]14	[I]15
		0	0.0439805	0.0549756	0.0687195	0.0858993	0.107374	0.134218	0.167772	0.209715	0.262144	0.32768	0.4096	0.512	0.64	0.8	1	Km	Vmax	Ki	aKi		0	0.0439805	0.0549756	0.0687195	0.0858993	0.107374	0.134218	0.167772	0.209715	0.262144	0.32768	0.4096	0.512	0.64	0.8	1
[S]1	1	13.6364	13.151	13.035	12.8929	12.7195	12.5092	12.256	11.9535	11.5957	11.1775	10.6954	10.1482	9.53825	8.8717	8.159	7.41445	0.1	15	0.13	6.49997		13.6364	13.151	13.035	12.8929	12.7195	12.5092	12.256	11.9535	11.5957	11.1775	10.6954	10.1482	9.53825	8.8717	8.15899	7.41445		13.6364	13.151	13.035	12.8929	12.7195	12.5092	12.256	11.9535	11.5957	11.1775
[S]2	0.8	13.3333	12.7762	12.6442	12.4829	12.2869	12.0505	11.7674	11.4318	11.0382	10.5828	10.0638	9.4825	8.84394	8.15729	7.43565	6.69528						13.3333	12.7762	12.6442	12.4828	12.2869	12.0505	11.7674	11.4318	11.0382	10.5828	10.0638	9.4825	8.84394	8.15729	7.43565	6.69528		13.3333	12.7762	12.6442	12.4828	12.2869	12.0505	11.7674	11.4318	11.0382	10.5828
[S]3	0.64	12.973	12.3368	12.1874	12.0056	11.7859	11.5223	11.2089	10.8404	10.4125	9.92289	9.37202	8.76387	8.10634	7.41128	6.69384	5.97129						12.973	12.3368	12.1874	12.0056	11.7859	11.5223	11.2089	10.8404	10.4125	9.92289	9.37202	8.76387	8.10634	7.41128	6.69384	5.97129		12.973	12.3368	12.1874	12.0056	11.7859	11.5223	11.2089	10.8404	10.4125	9.92289
[S]4	0.512	12.549	11.8282	11.6608	11.458	11.2143	10.9238	10.5812	10.182	9.72351	9.20534	8.63045	8.0055	7.34102	6.65096	5.95164	5.26027						12.549	11.8282	11.6608	11.458	11.2143	10.9238	10.5812	10.182	9.72351	9.20534	8.63045	8.0055	7.34102	6.65096	5.95164	5.26027		12.549	11.8282	11.6608	11.458	11.2143	10.9238	10.5812	10.182	9.72351	9.20534
[S]5	0.4096	12.0565	11.2486	11.0632	10.84	10.5732	10.2578	9.88891	9.46355	8.98069	8.44225	7.85366	7.22409	6.56614	5.89501	5.22717	4.57877						12.0565	11.2486	11.0632	10.84	10.5732	10.2577	9.88891	9.46355	8.98069	8.44225	7.85366	7.22409	6.56614	5.89501	5.22717	4.57876		12.0565	11.2486	11.0632	10.84	10.5732	10.2577	9.88891	9.46355	8.98069	8.44225
[S]6	0.32768	11.4927	10.5993	10.3973	10.1553	9.86816	9.53134	9.14132	8.69649	8.19785	7.64959	7.05943	6.43852	5.80076	5.16166	4.53685	3.9406			Sum R2	2.03293e-10		11.4927	10.5993	10.3973	10.1553	9.86816	9.53133	9.14132	8.69649	8.19785	7.64959	7.05942	6.43851	5.80076	5.16166	4.53685	3.9406		11.4927	10.5993	10.3973	10.1553	9.86816	9.53133	9.14132	8.69649	8.19785	7.64959
[S]7	0.262144	10.858	9.88604	9.66964	9.41211	9.10887	8.75623	8.35206	7.89645	7.39237	6.84609	6.26718	5.66806	5.06305	4.46703	3.89403	3.35593			Sum residuals %	2.7471e-05		10.858	9.88604	9.66964	9.41211	9.10887	8.75623	8.35206	7.89645	7.39237	6.84609	6.26718	5.66806	5.06305	4.46703	3.89403	3.35593		10.858	9.88604	9.66964	9.41211	9.10887	8.75623	8.35206	7.89645	7.39237	6.84609
[S]8	0.209715	10.1568	9.11897	8.89182	8.62331	8.30965	7.94827	7.53847	7.08204	6.58376	6.05155	5.49617	4.93055	4.36858	3.82379	3.30812	2.8309						10.1568	9.11897	8.89182	8.62331	8.30965	7.94827	7.53847	7.08204	6.58376	6.05155	5.49617	4.93055	4.36858	3.82379	3.30812	2.8309		10.1568	9.11897	8.89182	8.62331	8.30965	7.94827	7.53847	7.08204	6.58376	6.05155
[S]9	0.167772	9.39822	8.31273	8.07943	7.80561	7.48836	7.12632	6.72019	6.27329	5.79184	5.28485	4.76362	4.2408	3.72919	3.24052	2.78443	2.36785						9.39822	8.31273	8.07943	7.80561	7.48836	7.12632	6.72019	6.27329	5.79184	5.28485	4.76362	4.2408	3.72919	3.24052	2.78443	2.36785		9.39822	8.31273	8.07943	7.80561	7.48836	7.12632	6.72019	6.27329	5.79184	5.28485
[S]10	0.134218	8.5957	7.48546	7.25131	6.97844	6.66495	6.31058	5.91731	5.48966	5.03483	4.56233	4.08333	3.6096	3.15245	2.72158	2.32446	1.96589						8.5957	7.48546	7.25131	6.97844	6.66495	6.31058	5.9173	5.48966	5.03483	4.56233	4.08333	3.6096	3.15245	2.72158	2.32446	1.96589		8.5957	7.48546	7.25131	6.97844	6.66495	6.31058	5.9173	5.48966	5.03483	4.56233
[S]11	0.107374	7.7667	6.6573	6.42776	6.16218	5.85955	5.52065	5.14843	4.74825	4.32777	3.89645	3.46481	3.04339	2.64174	2.26766	1.92663	1.62176						7.7667	6.6573	6.42776	6.16218	5.85955	5.52065	5.14843	4.74825	4.32777	3.89645	3.46481	3.04339	2.64174	2.26766	1.92663	1.62176		7.7667	6.6573	6.42776	6.16218	5.85955	5.52065	5.14843	4.74825	4.32777	3.89645
[S]12	0.0858993	6.93112	5.84849	5.62869	5.37613	5.09061	4.77371	4.42906	4.06243	3.6815	3.29526	2.91322	2.54447	2.19687	1.87645	1.58709	1.33061						6.93112	5.84849	5.62869	5.37613	5.09061	4.77371	4.42906	4.06243	3.6815	3.29526	2.91322	2.54447	2.19687	1.87645	1.58709	1.33061		6.93112	5.84849	5.62869	5.37613	5.09061	4.77371	4.42906	4.06243	3.6815	3.29526
[S]13	0.0687195	6.1095	5.0774	4.87166	4.63679	4.37325	4.08315	3.77051	3.44115	3.1024	2.76248	2.42971	2.11173	1.81484	1.54358	1.30058	1.08673						6.1095	5.0774	4.87166	4.63679	4.37325	4.08315	3.77051	3.44115	3.1024	2.76248	2.42971	2.11173	1.81484	1.54358	1.30058	1.08673		6.1095	5.0774	4.87166	4.63679	4.37325	4.08315	3.77051	3.44115	3.1024	2.76248
[S]14	0.0549756	5.32106	4.35902	4.17052	3.95664	3.71828	3.45788	3.17955	2.88889	2.59263	2.29804	2.01224	1.74151	1.49079	1.26343	1.06113	0.88417						5.32106	4.35902	4.17052	3.95663	3.71828	3.45788	3.17955	2.88889	2.59263	2.29804	2.01224	1.74151	1.49079	1.26343	1.06113	0.88417		5.32106	4.35902	4.17052	3.95663	3.71828	3.45788	3.17955	2.88889	2.59263	2.29804
[S]15	0.0439805	4.58192	3.70395	3.53462	3.34356	3.13195	2.90233	2.65868	2.40619	2.15085	1.89897	1.65648	1.42847	1.21877	1.0298	0.862612	0.71709						4.58192	3.70395	3.53462	3.34356	3.13194	2.90233	2.65868	2.40619	2.15085	1.89896	1.65648	1.42847	1.21877	1.0298	0.862612	0.71709		4.58192	3.70395	3.53462	3.34356	3.13194	2.90233	2.65868	2.40619	2.15085	1.89896
	1	1	1	1	1	1	1	1	1	1	1	1	1	1	1	1	1																					1	1	13.6364	13.151	13.035	12.8929	12.7195	12.5092	12.256	11.9535	11.5957	11.1775
	1	1	1	1	1	1	1	1	1	1	1	1	1	1	1	1	1					13.6364	13.6364	13.6364		0	0	4										0.8	0.8	13.3333	12.7762	12.6442	12.4828	12.2869	12.0505	11.7674	11.4318	11.0382	10.5828
	1	1	1	1	1	1	1	1	1	1	1	1	1	1	1	1	1					13.3333	13.3333	13.3333		0	0	4										0.64	0.64	12.973	12.3368	12.1874	12.0056	11.7859	11.5223	11.2089	10.8404	10.4125	9.92289
	1	1	1	1	1	1	1	1	1	1	1	1	1	1	1	1	1					12.973	12.973	12.973		0	0	4										0.512	0.512	12.549	11.8282	11.6608	11.458	11.2143	10.9238	10.5812	10.182	9.72351	9.20534
	1	1	1	1	1	1	1	1	1	1	1	1	1	1	1	1	1					12.549	12.549	12.549		0	0	4										0.4096	0.4096	12.0565	11.2486	11.0632	10.84	10.5732	10.2577	9.88891	9.46355	8.98069	8.44225
	1	1	1	1	1	1	1	1	1	1	1	1	1	1	1	1	1					12.0565	12.0565	12.0565		0	0	4										0.32768	0.32768	11.4927	10.5993	10.3973	10.1553	9.86816	9.53133	9.14132	8.69649	8.19785	7.64959
	1	1	1	1	1	1	1	1	1	1	1	1	1	1	1	1	1					11.4927	11.4927	11.4927		0	0	4										0.262144	0.262144	10.858	9.88604	9.66964	9.41211	9.10887	8.75623	8.35206	7.89645	7.39237	6.84609
	1	1	1	1	1	1	1	1	1	1	1	1	1	1	1	1	1					10.858	10.858	10.858		0	0	4										0.209715	0.209715	10.1568	9.11897	8.89182	8.62331	8.30965	7.94827	7.53847	7.08204	6.58376	6.05155
	1	1	1	1	1	1	1	1	1	1	1	1	1	1	1	1	1					10.1568	10.1568	10.1568		0	0	4										0.167772	0.167772	9.39822	8.31273	8.07943	7.80561	7.48836	7.12632	6.72019	6.27329	5.79184	5.28485
	1	1	1	1	1	1	1	1	1	1	1	1	1	1	1	1	1					9.39822	9.39822	9.39822		0	0	4										0.134218	0.134218	8.5957	7.48546	7.25131	6.97844	6.66495	6.31058	5.9173	5.48966	5.03483	4.56233
	1	1	1	1	1	1	1	1	1	1	1	1	1	1	1	1	1					8.5957	8.5957	8.5957		0	0	4										0.107374	0.107374	7.7667	6.6573	6.42776	6.16218	5.85955	5.52065	5.14843	4.74825	4.32777	3.89645
	1	1	1	1	1	1	1	1	1	1	1	1	1	1	1	1	1					7.7667	7.7667	7.7667		0	0	4										0.0858993	0.0858993	6.93112	5.84849	5.62869	5.37613	5.09061	4.77371	4.42906	4.06243	3.6815	3.29526
	1	1	1	1	1	1	1	1	1	1	1	1	1	1	1	1	1					6.93112	6.93112	6.93112		0	0	4										0.0687195	0.0687195	6.1095	5.0774	4.87166	4.63679	4.37325	4.08315	3.77051	3.44115	3.1024	2.76248
	1	1	1	1	1	1	1	1	1	1	1	1	1	1	1	1	1					6.1095	6.1095	6.1095		0	0	4										0.0549756	0.0549756	5.32106	4.35902	4.17052	3.95663	3.71828	3.45788	3.17955	2.88889	2.59263	2.29804
	1	1	1	1	1	1	1	1	1	1	1	1	1	1	1	1	1					5.32106	5.32106	5.32106		0	0	4										0.0439805	0.0439805	4.58192	3.70395	3.53462	3.34356	3.13194	2.90233	2.65868	2.40619	2.15085	1.89896
																						4.58192	4.58192	4.58192		0	0	4
																						13.151	13.151	13.151		-4.14811e-07	-4.14811e-07	4											1	0.0733333	0.0760398	0.0767164	0.0775622	0.0786195	0.079941	0.0815929	0.0836578	0.0862389	0.0894653
																						12.7762	12.7762	12.7762		-4.03513e-07	-4.03513e-07	4											1.25	0.075	0.0782703	0.0790879	0.0801099	0.0813874	0.0829842	0.0849803	0.0874754	0.0905942	0.0944928
																						12.3368	12.3368	12.3368		-3.90226e-07	-3.90226e-07	4											1.5625	0.0770833	0.0810585	0.0820523	0.0832945	0.0848473	0.0867883	0.0892146	0.0922474	0.0960384	0.100777
																						11.8282	11.8282	11.8282		-3.74797e-07	-3.74797e-07	4											1.95312	0.0796875	0.0845437	0.0857577	0.0872753	0.0891722	0.0915434	0.0945074	0.0982124	0.102844	0.108633
																						11.2486	11.2486	11.2486		-3.57142e-07	-3.57142e-07	4											2.44141	0.0829427	0.0889002	0.0903895	0.0922512	0.0945784	0.0974873	0.101123	0.105669	0.11135	0.118452
																						10.5993	10.5993	10.5993		-3.3728e-07	-3.3728e-07	4											3.05176	0.0870117	0.0943458	0.0961793	0.0984712	0.101336	0.104917	0.109393	0.114989	0.121983	0.130726
																						9.88604	9.88604	9.88604		-3.15354e-07	-3.15354e-07	4											3.8147	0.092098	0.101153	0.103416	0.106246	0.109783	0.114204	0.119731	0.126639	0.135275	0.146069
																						9.11897	9.11897	9.11897		-2.91649e-07	-2.91649e-07	4											4.76837	0.0984558	0.109662	0.112463	0.115965	0.120342	0.125814	0.132653	0.141202	0.151889	0.165247
																						8.31273	8.31273	8.31273		-2.66596e-07	-2.66596e-07	4											5.96046	0.106403	0.120297	0.123771	0.128113	0.133541	0.140325	0.148805	0.159406	0.172657	0.18922
																						7.48546	7.48546	7.48546		-2.40741e-07	-2.40741e-07	4											7.45058	0.116337	0.133592	0.137906	0.143298	0.150039	0.158464	0.168996	0.182161	0.198616	0.219186
																						6.6573	6.6573	6.6573		-2.14709e-07	-2.14709e-07	4											9.31323	0.128755	0.150211	0.155575	0.16228	0.170662	0.181138	0.194234	0.210604	0.231066	0.256644
																						5.84849	5.84849	5.84849		-1.8914e-07	-1.8914e-07	4											11.6415	0.144277	0.170984	0.177661	0.186007	0.19644	0.209481	0.225782	0.246158	0.271628	0.303466
																						5.0774	5.0774	5.0774		-1.64631e-07	-1.64631e-07	4											14.5519	0.163679	0.196951	0.205269	0.215666	0.228663	0.244909	0.265216	0.290601	0.322331	0.361994
																						4.35902	4.35902	4.35902		-1.4168e-07	-1.4168e-07	4											18.1899	0.187933	0.229409	0.239779	0.25274	0.268942	0.289194	0.31451	0.346154	0.385709	0.435153
																						3.70395	3.70395	3.70395		-1.20654e-07	-1.20654e-07	4											22.7374	0.218249	0.269982	0.282916	0.299082	0.31929	0.344551	0.376126	0.415595	0.464932	0.526603
																						13.035	13.035	13.035		-5.09408e-07	-5.09408e-07	4
																						12.6442	12.6442	12.6442		-4.94017e-07	-4.94017e-07	4												13.6364	13.151	13.035	12.8929	12.7195	12.5092	12.256	11.9535	11.5957	11.1775
																						12.1874	12.1874	12.1874		-4.76038e-07	-4.76038e-07	4												13.3333	12.7762	12.6442	12.4829	12.2869	12.0505	11.7674	11.4318	11.0382	10.5828
																						11.6608	11.6608	11.6608		-4.55325e-07	-4.55325e-07	4												12.973	12.3368	12.1874	12.0056	11.7859	11.5223	11.2089	10.8404	10.4125	9.92289
																						11.0632	11.0632	11.0632		-4.31838e-07	-4.31838e-07	4												12.549	11.8282	11.6608	11.458	11.2143	10.9238	10.5812	10.182	9.72351	9.20534
																						10.3973	10.3973	10.3973		-4.05679e-07	-4.05679e-07	4												12.0565	11.2486	11.0632	10.84	10.5732	10.2578	9.88891	9.46355	8.98069	8.44225
																						9.66964	9.66964	9.66964		-3.77124e-07	-3.77124e-07	4												11.4927	10.5993	10.3973	10.1553	9.86816	9.53134	9.14132	8.69649	8.19785	7.64959
																						8.89182	8.89182	8.89182		-3.46625e-07	-3.46625e-07	4												10.858	9.88604	9.66964	9.41211	9.10887	8.75623	8.35206	7.89645	7.39237	6.84609
																						8.07943	8.07943	8.07943		-3.14802e-07	-3.14802e-07	4												10.1568	9.11897	8.89182	8.62331	8.30965	7.94827	7.53847	7.08204	6.58376	6.05155
																						7.25131	7.25131	7.25131		-2.82394e-07	-2.82394e-07	4												9.39822	8.31273	8.07943	7.80561	7.48836	7.12632	6.72019	6.27329	5.79184	5.28485
																						6.42776	6.42776	6.42776		-2.50198e-07	-2.50198e-07	4												8.5957	7.48546	7.25131	6.97844	6.66495	6.31058	5.91731	5.48966	5.03483	4.56233
																						5.62869	5.62869	5.62869		-2.18989e-07	-2.18989e-07	4												7.7667	6.6573	6.42776	6.16218	5.85955	5.52065	5.14843	4.74825	4.32777	3.89645
																						4.87166	4.87166	4.87166		-1.89449e-07	-1.89449e-07	4												6.93112	5.84849	5.62869	5.37613	5.09061	4.77371	4.42906	4.06243	3.6815	3.29526
																						4.17052	4.17052	4.17052		-1.62114e-07	-1.62114e-07	4												6.1095	5.0774	4.87166	4.63679	4.37325	4.08315	3.77051	3.44115	3.1024	2.76248
																						3.53462	3.53462	3.53462		-1.37343e-07	-1.37343e-07	4												5.32106	4.35902	4.17052	3.95664	3.71828	3.45788	3.17955	2.88889	2.59263	2.29804
																						12.8929	12.8929	12.8929		-6.22948e-07	-6.22948e-07	4												4.58192	3.70395	3.53462	3.34356	3.13195	2.90233	2.65868	2.40619	2.15085	1.89897
																						12.4829	12.4829	12.4828		-6.01866e-07	-6.01866e-07	4
																						12.0056	12.0056	12.0056		-5.77431e-07	-5.77431e-07	4												1/s	0	0.0439805	0.0549756	0.0687195	0.0858993	0.107374	0.134218	0.167772	0.209715
																						11.458	11.458	11.458		-5.49535e-07	-5.49535e-07	4											1	1	0.0733333	0.0760398	0.0767164	0.0775622	0.0786195	0.079941	0.0815929	0.0836578	0.0862389
																						10.84	10.84	10.84		-5.1823e-07	-5.1823e-07	4											2	1.25	0.075	0.0782703	0.0790879	0.0801099	0.0813874	0.0829842	0.0849803	0.0874754	0.0905942
																						10.1553	10.1553	10.1553		-4.83768e-07	-4.83768e-07	4											3	1.5625	0.0770833	0.0810585	0.0820523	0.0832945	0.0848473	0.0867883	0.0892146	0.0922474	0.0960384
																						9.41211	9.41211	9.41211		-4.4663e-07	-4.4663e-07	4											4	1.95312	0.0796875	0.0845437	0.0857577	0.0872753	0.0891722	0.0915434	0.0945074	0.0982124	0.102844
																						8.62331	8.62331	8.62331		-4.07509e-07	-4.07509e-07	4											5	2.44141	0.0829427	0.0889002	0.0903895	0.0922512	0.0945784	0.0974873	0.101123	0.105669	0.11135
																						7.80561	7.80561	7.80561		-3.67282e-07	-3.67282e-07	4											6	3.05176	0.0870117	0.0943458	0.0961793	0.0984712	0.101336	0.104917	0.109393	0.114989	0.121983
																						6.97844	6.97844	6.97844		-3.26927e-07	-3.26927e-07	4											7	3.8147	0.092098	0.101153	0.103416	0.106246	0.109783	0.114204	0.119731	0.126639	0.135275
																						6.16218	6.16218	6.16218		-2.87437e-07	-2.87437e-07	4											8	4.76837	0.0984558	0.109662	0.112463	0.115965	0.120342	0.125814	0.132653	0.141202	0.151889
																						5.37613	5.37613	5.37613		-2.49722e-07	-2.49722e-07	4											9	5.96046	0.106403	0.120297	0.123771	0.128113	0.133541	0.140325	0.148805	0.159406	0.172657
																						4.63679	4.63679	4.63679		-2.14528e-07	-2.14528e-07	4											10	7.45058	0.116337	0.133592	0.137906	0.143298	0.150039	0.158464	0.168996	0.182161	0.198616
																						3.95664	3.95664	3.95663		-1.82391e-07	-1.82391e-07	4											11	9.31323	0.128755	0.150211	0.155575	0.16228	0.170662	0.181138	0.194234	0.210604	0.231066
																						3.34356	3.34356	3.34356		-1.53621e-07	-1.53621e-07	4											12	11.6415	0.144277	0.170984	0.177661	0.186007	0.19644	0.209481	0.225782	0.246158	0.271628
																						12.7195	12.7195	12.7195		-7.57884e-07	-7.57884e-07	4											13	14.5519	0.163679	0.196951	0.205269	0.215666	0.228663	0.244909	0.265216	0.290601	0.322331
																						12.2869	12.2869	12.2869		-7.289e-07	-7.289e-07	4											14	18.1899	0.187933	0.229409	0.239779	0.25274	0.268942	0.289194	0.31451	0.346154	0.385709
																						11.7859	11.7859	11.7859		-6.95612e-07	-6.95612e-07	4											15	22.7374	0.218249	0.269982	0.282916	0.299082	0.31929	0.344551	0.376126	0.415595	0.464932
																						11.2143	11.2143	11.2143		-6.58005e-07	-6.58005e-07	4
																						10.5732	10.5732	10.5732		-6.16301e-07	-6.16301e-07	4
																						9.86816	9.86816	9.86816		-5.71002e-07	-5.71002e-07	4
																						9.10887	9.10887	9.10887		-5.22892e-07	-5.22892e-07	4
																						8.30965	8.30965	8.30965		-4.73004e-07	-4.73004e-07	4
																						7.48836	7.48836	7.48836		-4.22542e-07	-4.22542e-07	4
																						6.66495	6.66495	6.66495		-3.72766e-07	-3.72766e-07	4
																						5.85955	5.85955	5.85955		-3.24872e-07	-3.24872e-07	4
																						5.09061	5.09061	5.09061		-2.79877e-07	-2.79877e-07	4
																						4.37325	4.37325	4.37325		-2.38543e-07	-2.38543e-07	4
																						3.71828	3.71828	3.71828		-2.01347e-07	-2.01347e-07	4
																						3.13195	3.13195	3.13194		-1.68488e-07	-1.68488e-07	4
																						12.5092	12.5092	12.5092		-9.16292e-07	-9.16292e-07	4
																						12.0505	12.0505	12.0505		-8.76397e-07	-8.76397e-07	4
																						11.5223	11.5223	11.5223		-8.31057e-07	-8.31057e-07	4
																						10.9238	10.9238	10.9238		-7.80448e-07	-7.80448e-07	4
																						10.2578	10.2578	10.2577		-7.25088e-07	-7.25088e-07	4
																						9.53134	9.53134	9.53133		-6.6586e-07	-6.6586e-07	4
																						8.75623	8.75623	8.75623		-6.03987e-07	-6.03987e-07	4
																						7.94827	7.94827	7.94827		-5.40947e-07	-5.40947e-07	4
																						7.12632	7.12632	7.12632		-4.7834e-07	-4.7834e-07	4
																						6.31058	6.31058	6.31058		-4.17726e-07	-4.17726e-07	4
																						5.52065	5.52065	5.52065		-3.60474e-07	-3.60474e-07	4
																						4.77371	4.77371	4.77371		-3.07644e-07	-3.07644e-07	4
																						4.08315	4.08315	4.08315		-2.59932e-07	-2.59932e-07	4
																						3.45788	3.45788	3.45788		-2.17667e-07	-2.17667e-07	4
																						2.90233	2.90233	2.90233		-1.80861e-07	-1.80861e-07	4
																						12.256	12.256	12.256		-1.09946e-06	-1.09946e-06	4
																						11.7674	11.7674	11.7674		-1.04464e-06	-1.04464e-06	4
																						11.2089	11.2089	11.2089		-9.83087e-07	-9.83087e-07	4
																						10.5812	10.5812	10.5812		-9.15328e-07	-9.15328e-07	4
																						9.88891	9.88891	9.88891		-8.42351e-07	-8.42351e-07	4
																						9.14132	9.14132	9.14132		-7.65602e-07	-7.65602e-07	4
																						8.35206	8.35206	8.35206		-6.86895e-07	-6.86895e-07	4
																						7.53847	7.53847	7.53847		-6.08255e-07	-6.08255e-07	4
																						6.72019	6.72019	6.72019		-5.31715e-07	-5.31715e-07	4
																						5.91731	5.91731	5.9173		-4.59105e-07	-4.59105e-07	4
																						5.14843	5.14843	5.14843		-3.9188e-07	-3.9188e-07	4
																						4.42906	4.42906	4.42906		-3.31032e-07	-3.31032e-07	4
																						3.77051	3.77051	3.77051		-2.77063e-07	-2.77063e-07	4
																						3.17955	3.17955	3.17955		-2.30046e-07	-2.30046e-07	4
																						2.65868	2.65868	2.65868		-1.89712e-07	-1.89712e-07	4
																						11.9535	11.9535	11.9535		-1.30731e-06	-1.30731e-06	4
																						11.4318	11.4318	11.4318		-1.23237e-06	-1.23237e-06	4
																						10.8404	10.8404	10.8404		-1.14938e-06	-1.14938e-06	4
																						10.182	10.182	10.182		-1.05946e-06	-1.05946e-06	4
																						9.46355	9.46355	9.46355		-9.64306e-07	-9.64306e-07	4
																						8.69649	8.69649	8.69649		-8.66132e-07	-8.66132e-07	4
																						7.89645	7.89645	7.89645		-7.67497e-07	-7.67497e-07	4
																						7.08204	7.08204	7.08204		-6.71037e-07	-6.71037e-07	4
																						6.27329	6.27329	6.27329		-5.79185e-07	-5.79185e-07	4
																						5.48966	5.48966	5.48966		-4.9393e-07	-4.9393e-07	4
																						4.74825	4.74825	4.74825		-4.1666e-07	-4.1666e-07	4
																						4.06243	4.06243	4.06243		-3.4812e-07	-3.4812e-07	4
																						3.44115	3.44115	3.44115		-2.88467e-07	-2.88467e-07	4
																						2.88889	2.88889	2.88889		-2.37385e-07	-2.37385e-07	4
																						2.40619	2.40619	2.40619		-1.94236e-07	-1.94236e-07	4
																						11.5957	11.5957	11.5957		-1.53779e-06	-1.53779e-06	4
																						11.0382	11.0382	11.0382		-1.43622e-06	-1.43622e-06	4
																						10.4125	10.4125	10.4125		-1.32554e-06	-1.32554e-06	4
																						9.72351	9.72351	9.72351		-1.20774e-06	-1.20774e-06	4
																						8.98069	8.98069	8.98069		-1.08552e-06	-1.08552e-06	4
																						8.19785	8.19785	8.19785		-9.62068e-07	-9.62068e-07	4
																						7.39237	7.39237	7.39237		-8.40797e-07	-8.40797e-07	4
																						6.58376	6.58376	6.58376		-7.24916e-07	-7.24916e-07	4
																						5.79184	5.79184	5.79184		-6.1712e-07	-6.1712e-07	4
																						5.03483	5.03483	5.03483		-5.19342e-07	-5.19342e-07	4
																						4.32777	4.32777	4.32777		-4.32665e-07	-4.32665e-07	4
																						3.6815	3.6815	3.6815		-3.57369e-07	-3.57369e-07	4
																						3.1024	3.1024	3.1024		-2.93086e-07	-2.93086e-07	4
																						2.59263	2.59263	2.59263		-2.38991e-07	-2.38991e-07	4
																						2.15085	2.15085	2.15085		-1.94e-07	-1.94e-07	4
																						11.1775	11.1775	11.1775		-1.78609e-06	-1.78609e-06	4
																						10.5828	10.5828	10.5828		-1.65019e-06	-1.65019e-06	4
																						9.92289	9.92289	9.92289		-1.50477e-06	-1.50477e-06	4
																						9.20534	9.20534	9.20534		-1.35306e-06	-1.35306e-06	4
																						8.44225	8.44225	8.44225		-1.19906e-06	-1.19906e-06	4
																						7.64959	7.64959	7.64959		-1.04711e-06	-1.04711e-06	4
																						6.84609	6.84609	6.84609		-9.01403e-07	-9.01403e-07	4
																						6.05155	6.05155	6.05155		-7.65565e-07	-7.65565e-07	4
																						5.28485	5.28485	5.28485		-6.42262e-07	-6.42262e-07	4
																						4.56233	4.56233	4.56233		-5.3305e-07	-5.3305e-07	4
																						3.89645	3.89645	3.89645		-4.38402e-07	-4.38402e-07	4
																						3.29526	3.29526	3.29526		-3.57896e-07	-3.57896e-07	4
																						2.76248	2.76248	2.76248		-2.90474e-07	-2.90474e-07	4
																						2.29804	2.29804	2.29804		-2.34708e-07	-2.34708e-07	4
																						1.89897	1.89897	1.89896		-1.89027e-07	-1.89027e-07	4
																						10.6954	10.6954	10.6954		-2.04416e-06	-2.04416e-06	4
																						10.0638	10.0638	10.0638		-1.86538e-06	-1.86538e-06	4
																						9.37202	9.37202	9.37202		-1.67791e-06	-1.67791e-06	4
																						8.63045	8.63045	8.63045		-1.48667e-06	-1.48667e-06	4
																						7.85366	7.85366	7.85366		-1.29712e-06	-1.29712e-06	4
																						7.05943	7.05943	7.05942		-1.11472e-06	-1.11472e-06	4
																						6.26718	6.26718	6.26718		-9.44252e-07	-9.44252e-07	4
																						5.49617	5.49617	5.49617		-7.89369e-07	-7.89369e-07	4
																						4.76362	4.76362	4.76362		-6.52276e-07	-6.52276e-07	4
																						4.08333	4.08333	4.08333		-5.33743e-07	-5.33743e-07	4
																						3.46481	3.46481	3.46481		-4.33314e-07	-4.33314e-07	4
																						2.91322	2.91322	2.91322		-3.49649e-07	-3.49649e-07	4
																						2.42971	2.42971	2.42971		-2.80884e-07	-2.80884e-07	4
																						2.01224	2.01224	2.01224		-2.24948e-07	-2.24948e-07	4
																						1.65648	1.65648	1.65648		-1.79792e-07	-1.79792e-07	4
																						10.1482	10.1482	10.1482		-2.30045e-06	-2.30045e-06	4
																						9.4825	9.4825	9.4825		-2.07013e-06	-2.07013e-06	4
																						8.76387	8.76387	8.76387		-1.83402e-06	-1.83402e-06	4
																						8.0055	8.0055	8.0055		-1.59895e-06	-1.59895e-06	4
																						7.22409	7.22409	7.22409		-1.37187e-06	-1.37187e-06	4
																						6.43852	6.43852	6.43851		-1.15906e-06	-1.15906e-06	4
																						5.66806	5.66806	5.66806		-9.65433e-07	-9.65433e-07	4
																						4.93055	4.93055	4.93055		-7.94073e-07	-7.94073e-07	4
																						4.2408	4.2408	4.2408		-6.46193e-07	-6.46193e-07	4
																						3.6096	3.6096	3.6096		-5.21354e-07	-5.21354e-07	4
																						3.04339	3.04339	3.04339		-4.17896e-07	-4.17896e-07	4
																						2.54447	2.54447	2.54447		-3.33419e-07	-3.33419e-07	4
																						2.11173	2.11173	2.11173		-2.6522e-07	-2.6522e-07	4
																						1.74151	1.74151	1.74151		-2.10612e-07	-2.10612e-07	4
																						1.42847	1.42847	1.42847		-1.67129e-07	-1.67129e-07	4
																						9.53825	9.53825	9.53825		-2.54027e-06	-2.54027e-06	4
																						8.84394	8.84394	8.84394		-2.25089e-06	-2.25089e-06	4
																						8.10634	8.10634	8.10634		-1.96143e-06	-1.96143e-06	4
																						7.34102	7.34102	7.34102		-1.68066e-06	-1.68066e-06	4
																						6.56614	6.56614	6.56614		-1.4167e-06	-1.4167e-06	4
																						5.80076	5.80076	5.80076		-1.17602e-06	-1.17602e-06	4
																						5.06305	5.06305	5.06305		-9.62914e-07	-9.62914e-07	4
																						4.36858	4.36858	4.36858		-7.79219e-07	-7.79219e-07	4
																						3.72919	3.72919	3.72919		-6.24604e-07	-6.24604e-07	4
																						3.15245	3.15245	3.15245		-4.97072e-07	-4.97072e-07	4
																						2.64174	2.64174	2.64174		-3.93591e-07	-3.93591e-07	4
																						2.19687	2.19687	2.19687		-3.10682e-07	-3.10682e-07	4
																						1.81484	1.81484	1.81484		-2.44859e-07	-2.44859e-07	4
																						1.49079	1.49079	1.49079		-1.92919e-07	-1.92919e-07	4
																						1.21877	1.21877	1.21877		-1.52076e-07	-1.52076e-07	4
																						8.8717	8.8717	8.8717		-2.74705e-06	-2.74705e-06	4
																						8.15729	8.15729	8.15729		-2.39367e-06	-2.39367e-06	4
																						7.41128	7.41128	7.41128		-2.04937e-06	-2.04937e-06	4
																						6.65096	6.65096	6.65096		-1.72444e-06	-1.72444e-06	4
																						5.89501	5.89501	5.89501		-1.42737e-06	-1.42737e-06	4
																						5.16166	5.16166	5.16166		-1.16395e-06	-1.16395e-06	4
																						4.46703	4.46703	4.46703		-9.36938e-07	-9.36938e-07	4
																						3.82379	3.82379	3.82379		-7.4624e-07	-7.4624e-07	4
																						3.24052	3.24052	3.24052		-5.89542e-07	-5.89542e-07	4
																						2.72158	2.72158	2.72158		-4.63102e-07	-4.63102e-07	4
																						2.26766	2.26766	2.26766		-3.62517e-07	-3.62517e-07	4
																						1.87645	1.87645	1.87645		-2.83328e-07	-2.83328e-07	4
																						1.54358	1.54358	1.54358		-2.21415e-07	-2.21415e-07	4
																						1.26343	1.26343	1.26343		-1.73201e-07	-1.73201e-07	4
																						1.0298	1.0298	1.0298		-1.35717e-07	-1.35717e-07	4
																						8.159	8.159	8.15899		-2.90426e-06	-2.90426e-06	4
																						7.43565	7.43565	7.43565		-2.48611e-06	-2.48611e-06	4
																						6.69384	6.69384	6.69384		-2.08975e-06	-2.08975e-06	4
																						5.95164	5.95164	5.95164		-1.72608e-06	-1.72608e-06	4
																						5.22717	5.22717	5.22717		-1.40285e-06	-1.40285e-06	4
																						4.53685	4.53685	4.53685		-1.12402e-06	-1.12402e-06	4
																						3.89403	3.89403	3.89403		-8.89983e-07	-8.89983e-07	4
																						3.30812	3.30812	3.30812		-6.98171e-07	-6.98171e-07	4
																						2.78443	2.78443	2.78443		-5.44087e-07	-5.44087e-07	4
																						2.32446	2.32446	2.32446		-4.22268e-07	-4.22268e-07	4
																						1.92663	1.92663	1.92663		-3.271e-07	-3.271e-07	4
																						1.58709	1.58709	1.58709		-2.53356e-07	-2.53356e-07	4
																						1.30058	1.30058	1.30058		-1.96487e-07	-1.96487e-07	4
																						1.06113	1.06113	1.06113		-1.52722e-07	-1.52722e-07	4
																						0.862612	0.862612	0.862612		-1.19034e-07	-1.19034e-07	4
																						7.41445	7.41445	7.41445		-2.99799e-06	-2.99799e-06	4
																						6.69528	6.69528	6.69528		-2.51959e-06	-2.51959e-06	4
																						5.97129	5.97129	5.97129		-2.07869e-06	-2.07869e-06	4
																						5.26027	5.26027	5.26027		-1.68545e-06	-1.68545e-06	4
																						4.57877	4.57877	4.57876		-1.3455e-06	-1.3455e-06	4
																						3.9406	3.9406	3.9406		-1.05999e-06	-1.05999e-06	4
																						3.35593	3.35593	3.35593		-8.26265e-07	-8.26265e-07	4
																						2.8309	2.8309	2.8309		-6.39086e-07	-6.39086e-07	4
																						2.36785	2.36785	2.36785		-4.91829e-07	-4.91829e-07	4
																						1.96589	1.96589	1.96589		-3.77549e-07	-3.77549e-07	4
																						1.62176	1.62176	1.62176		-2.89714e-07	-2.89714e-07	4
																						1.33061	1.33061	1.33061		-2.22607e-07	-2.22607e-07	4
																						1.08673	1.08673	1.08673		-1.71481e-07	-1.71481e-07	4
																						0.88417	0.88417	0.88417		-1.32539e-07	-1.32539e-07	4
																						0.71709	0.71709	0.71709		-1.02825e-07	-1.02825e-07	4
[truncated: 54 more columns]

## Sheet: Modifier equation
																							Calculated values
		No Inhibitor	[I]1	[I]2	[I]3	[I]4	[I]5	[I]6	[I]7	[I]8	[I]9	[I]10	[I]11	[I]12	[I]13	[I]14	[I]15					Ki	No Inhibitor	[I]1	[I]2	[I]3	[I]4	[I]5	[I]6	[I]7	[I]8	[I]9	[I]10	[I]11	[I]12	[I]13	[I]14	[I]15
		0	0.0439805	0.0549756	0.0687195	0.0858993	0.107374	0.134218	0.167772	0.209715	0.262144	0.32768	0.4096	0.512	0.64	0.8	1	K1	0.099998	V1	14.9999	6.50003	0	0.0439805	0.0549756	0.0687195	0.0858993	0.107374	0.134218	0.167772	0.209715	0.262144	0.32768	0.4096	0.512	0.64	0.8	1
[S]1	1	13.6364	13.151	13.035	12.8929	12.7195	12.5092	12.256	11.9535	11.5957	11.1775	10.6954	10.1482	9.53825	8.8717	8.159	7.41445	K2	4.99999	V2	0		13.6363	13.151	13.035	12.8928	12.7195	12.5092	12.2559	11.9534	11.5957	11.1775	10.6954	10.1482	9.53824	8.87169	8.15899	7.41444		13.6363	13.151	13.035	12.8928	12.7195	12.5092	12.2559	11.9534	11.5957	11.1775
[S]2	0.8	13.3333	12.7762	12.6442	12.4829	12.2869	12.0505	11.7674	11.4318	11.0382	10.5828	10.0638	9.4825	8.84394	8.15729	7.43565	6.69528						13.3333	12.7762	12.6441	12.4828	12.2869	12.0505	11.7674	11.4318	11.0382	10.5828	10.0638	9.48249	8.84393	8.15728	7.43565	6.69528		13.3333	12.7762	12.6441	12.4828	12.2869	12.0505	11.7674	11.4318	11.0382	10.5828
[S]3	0.64	12.973	12.3368	12.1874	12.0056	11.7859	11.5223	11.2089	10.8404	10.4125	9.92289	9.37202	8.76387	8.10634	7.41128	6.69384	5.97129						12.9729	12.3367	12.1873	12.0056	11.7859	11.5223	11.2089	10.8404	10.4125	9.92288	9.37201	8.76386	8.10633	7.41128	6.69384	5.97129		12.9729	12.3367	12.1873	12.0056	11.7859	11.5223	11.2089	10.8404	10.4125	9.92288
[S]4	0.512	12.549	11.8282	11.6608	11.458	11.2143	10.9238	10.5812	10.182	9.72351	9.20534	8.63045	8.0055	7.34102	6.65096	5.95164	5.26027						12.549	11.8282	11.6607	11.458	11.2142	10.9238	10.5812	10.182	9.7235	9.20534	8.63044	8.00549	7.34102	6.65096	5.95164	5.26028		12.549	11.8282	11.6607	11.458	11.2142	10.9238	10.5812	10.182	9.7235	9.20534
[S]5	0.4096	12.0565	11.2486	11.0632	10.84	10.5732	10.2578	9.88891	9.46355	8.98069	8.44225	7.85366	7.22409	6.56614	5.89501	5.22717	4.57877						12.0565	11.2486	11.0632	10.84	10.5732	10.2577	9.8889	9.46355	8.98069	8.44225	7.85366	7.22409	6.56614	5.89501	5.22717	4.57877		12.0565	11.2486	11.0632	10.84	10.5732	10.2577	9.8889	9.46355	8.98069	8.44225
[S]6	0.32768	11.4927	10.5993	10.3973	10.1553	9.86816	9.53134	9.14132	8.69649	8.19785	7.64959	7.05943	6.43852	5.80076	5.16166	4.53685	3.9406			Sum R2	7.2321e-08		11.4927	10.5993	10.3973	10.1553	9.86816	9.53134	9.14132	8.6965	8.19786	7.64959	7.05943	6.43852	5.80077	5.16167	4.53686	3.9406		11.4927	10.5993	10.3973	10.1553	9.86816	9.53134	9.14132	8.6965	8.19786	7.64959
[S]7	0.262144	10.858	9.88604	9.66964	9.41211	9.10887	8.75623	8.35206	7.89645	7.39237	6.84609	6.26718	5.66806	5.06305	4.46703	3.89403	3.35593			Sum residuals %	0.000630001		10.858	9.88604	9.66965	9.41212	9.10888	8.75624	8.35207	7.89646	7.39238	6.8461	6.26719	5.66807	5.06305	4.46704	3.89403	3.35594		10.858	9.88604	9.66965	9.41212	9.10888	8.75624	8.35207	7.89646	7.39238	6.8461
[S]8	0.209715	10.1568	9.11897	8.89182	8.62331	8.30965	7.94827	7.53847	7.08204	6.58376	6.05155	5.49617	4.93055	4.36858	3.82379	3.30812	2.8309						10.1569	9.11898	8.89183	8.62333	8.30967	7.94829	7.53848	7.08206	6.58378	6.05156	5.49618	4.93056	4.36859	3.8238	3.30813	2.83091		10.1569	9.11898	8.89183	8.62333	8.30967	7.94829	7.53848	7.08206	6.58378	6.05156
[S]9	0.167772	9.39822	8.31273	8.07943	7.80561	7.48836	7.12632	6.72019	6.27329	5.79184	5.28485	4.76362	4.2408	3.72919	3.24052	2.78443	2.36785						9.39825	8.31275	8.07945	7.80563	7.48838	7.12634	6.72021	6.27331	5.79186	5.28487	4.76364	4.24081	3.7292	3.24052	2.78444	2.36785		9.39825	8.31275	8.07945	7.80563	7.48838	7.12634	6.72021	6.27331	5.79186	5.28487
[S]10	0.134218	8.5957	7.48546	7.25131	6.97844	6.66495	6.31058	5.91731	5.48966	5.03483	4.56233	4.08333	3.6096	3.15245	2.72158	2.32446	1.96589						8.59573	7.48548	7.25133	6.97847	6.66497	6.3106	5.91732	5.48968	5.03485	4.56235	4.08334	3.60962	3.15245	2.72159	2.32447	1.9659		8.59573	7.48548	7.25133	6.97847	6.66497	6.3106	5.91732	5.48968	5.03485	4.56235
[S]11	0.107374	7.7667	6.6573	6.42776	6.16218	5.85955	5.52065	5.14843	4.74825	4.32777	3.89645	3.46481	3.04339	2.64174	2.26766	1.92663	1.62176						7.76674	6.65733	6.42779	6.16221	5.85958	5.52067	5.14845	4.74827	4.32778	3.89646	3.46482	3.0434	2.64175	2.26766	1.92664	1.62177		7.76674	6.65733	6.42779	6.16221	5.85958	5.52067	5.14845	4.74827	4.32778	3.89646
[S]12	0.0858993	6.93112	5.84849	5.62869	5.37613	5.09061	4.77371	4.42906	4.06243	3.6815	3.29526	2.91322	2.54447	2.19687	1.87645	1.58709	1.33061						6.93116	5.84852	5.62872	5.37616	5.09064	4.77373	4.42908	4.06245	3.68152	3.29528	2.91323	2.54448	2.19688	1.87645	1.5871	1.33061		6.93116	5.84852	5.62872	5.37616	5.09064	4.77373	4.42908	4.06245	3.68152	3.29528
[S]13	0.0687195	6.1095	5.0774	4.87166	4.63679	4.37325	4.08315	3.77051	3.44115	3.1024	2.76248	2.42971	2.11173	1.81484	1.54358	1.30058	1.08673						6.10955	5.07744	4.87169	4.63682	4.37327	4.08317	3.77053	3.44117	3.10242	2.76249	2.42972	2.11174	1.81485	1.54358	1.30059	1.08674		6.10955	5.07744	4.87169	4.63682	4.37327	4.08317	3.77053	3.44117	3.10242	2.76249
[S]14	0.0549756	5.32106	4.35902	4.17052	3.95664	3.71828	3.45788	3.17955	2.88889	2.59263	2.29804	2.01224	1.74151	1.49079	1.26343	1.06113	0.88417						5.3211	4.35905	4.17054	3.95666	3.7183	3.45791	3.17957	2.88891	2.59264	2.29805	2.01225	1.74152	1.4908	1.26343	1.06114	0.884173		5.3211	4.35905	4.17054	3.95666	3.7183	3.45791	3.17957	2.88891	2.59264	2.29805
[S]15	0.0439805	4.58192	3.70395	3.53462	3.34356	3.13195	2.90233	2.65868	2.40619	2.15085	1.89897	1.65648	1.42847	1.21877	1.0298	0.862612	0.71709						4.58196	3.70398	3.53465	3.34359	3.13197	2.90235	2.6587	2.4062	2.15086	1.89897	1.65648	1.42847	1.21877	1.0298	0.862615	0.717093		4.58196	3.70398	3.53465	3.34359	3.13197	2.90235	2.6587	2.4062	2.15086	1.89897
	1	1	1	1	1	1	1	1	1	1	1	1	1	1	1	1	1																					1	1	13.6363	13.151	13.035	12.8928	12.7195	12.5092	12.2559	11.9534	11.5957	11.1775
	1	1	1	1	1	1	1	1	1	1	1	1	1	1	1	1	1					13.6364	13.6364	13.6363		-4.21507e-05	-4.21507e-05	5										0.8	0.8	13.3333	12.7762	12.6441	12.4828	12.2869	12.0505	11.7674	11.4318	11.0382	10.5828
	1	1	1	1	1	1	1	1	1	1	1	1	1	1	1	1	1					13.3333	13.3333	13.3333		-3.57942e-05	-3.57942e-05	5										0.64	0.64	12.9729	12.3367	12.1873	12.0056	11.7859	11.5223	11.2089	10.8404	10.4125	9.92288
	1	1	1	1	1	1	1	1	1	1	1	1	1	1	1	1	1					12.973	12.973	12.9729		-2.85558e-05	-2.85558e-05	5										0.512	0.512	12.549	11.8282	11.6607	11.458	11.2142	10.9238	10.5812	10.182	9.7235	9.20534
	1	1	1	1	1	1	1	1	1	1	1	1	1	1	1	1	1					12.549	12.549	12.549		-2.0486e-05	-2.0486e-05	5										0.4096	0.4096	12.0565	11.2486	11.0632	10.84	10.5732	10.2577	9.8889	9.46355	8.98069	8.44225
	1	1	1	1	1	1	1	1	1	1	1	1	1	1	1	1	1					12.0565	12.0565	12.0565		-1.17169e-05	-1.17169e-05	5										0.32768	0.32768	11.4927	10.5993	10.3973	10.1553	9.86816	9.53134	9.14132	8.6965	8.19786	7.64959
	1	1	1	1	1	1	1	1	1	1	1	1	1	1	1	1	1					11.4927	11.4927	11.4927		-2.47706e-06	-2.47706e-06	5										0.262144	0.262144	10.858	9.88604	9.66965	9.41212	9.10888	8.75624	8.35207	7.89646	7.39238	6.8461
	1	1	1	1	1	1	1	1	1	1	1	1	1	1	1	1	1					10.858	10.858	10.858		6.90421e-06	6.90421e-06	5										0.209715	0.209715	10.1569	9.11898	8.89183	8.62333	8.30967	7.94829	7.53848	7.08206	6.58378	6.05156
	1	1	1	1	1	1	1	1	1	1	1	1	1	1	1	1	1					10.1568	10.1568	10.1569		1.60113e-05	1.60113e-05	5										0.167772	0.167772	9.39825	8.31275	8.07945	7.80563	7.48838	7.12634	6.72021	6.27331	5.79186	5.28487
	1	1	1	1	1	1	1	1	1	1	1	1	1	1	1	1	1					9.39822	9.39822	9.39825		2.43793e-05	2.43793e-05	5										0.134218	0.134218	8.59573	7.48548	7.25133	6.97847	6.66497	6.3106	5.91732	5.48968	5.03485	4.56235
	1	1	1	1	1	1	1	1	1	1	1	1	1	1	1	1	1					8.5957	8.5957	8.59573		3.15509e-05	3.15509e-05	5										0.107374	0.107374	7.76674	6.65733	6.42779	6.16221	5.85958	5.52067	5.14845	4.74827	4.32778	3.89646
	1	1	1	1	1	1	1	1	1	1	1	1	1	1	1	1	1					7.7667	7.7667	7.76674		3.71449e-05	3.71449e-05	5										0.0858993	0.0858993	6.93116	5.84852	5.62872	5.37616	5.09064	4.77373	4.42908	4.06245	3.68152	3.29528
	1	1	1	1	1	1	1	1	1	1	1	1	1	1	1	1	1					6.93112	6.93112	6.93116		4.09176e-05	4.09176e-05	5										0.0687195	0.0687195	6.10955	5.07744	4.87169	4.63682	4.37327	4.08317	3.77053	3.44117	3.10242	2.76249
	1	1	1	1	1	1	1	1	1	1	1	1	1	1	1	1	1					6.1095	6.1095	6.10955		4.28007e-05	4.28007e-05	5										0.0549756	0.0549756	5.3211	4.35905	4.17054	3.95666	3.7183	3.45791	3.17957	2.88891	2.59264	2.29805
	1	1	1	1	1	1	1	1	1	1	1	1	1	1	1	1	1					5.32106	5.32106	5.3211		4.2905e-05	4.2905e-05	5										0.0439805	0.0439805	4.58196	3.70398	3.53465	3.34359	3.13197	2.90235	2.6587	2.4062	2.15086	1.89897
																						4.58192	4.58192	4.58196		4.14881e-05	4.14881e-05	5
																						13.151	13.151	13.151		-3.83e-05	-3.83e-05	5											1	0.0733336	0.07604	0.0767167	0.0775624	0.0786197	0.0799412	0.0815931	0.083658	0.0862391	0.0894655
																						12.7762	12.7762	12.7762		-3.18027e-05	-3.18027e-05	5											1.25	0.0750002	0.0782705	0.0790881	0.0801101	0.0813876	0.0829844	0.0849805	0.0874755	0.0905944	0.0944929
																						12.3368	12.3368	12.3367		-2.45879e-05	-2.45879e-05	5											1.5625	0.0770835	0.0810587	0.0820524	0.0832947	0.0848475	0.0867885	0.0892147	0.0922475	0.0960385	0.100777
																						11.8282	11.8282	11.8282		-1.67828e-05	-1.67828e-05	5											1.95312	0.0796876	0.0845438	0.0857578	0.0872754	0.0891723	0.0915435	0.0945075	0.0982124	0.102844	0.108633
																						11.2486	11.2486	11.2486		-8.59922e-06	-8.59922e-06	5											2.44141	0.0829428	0.0889002	0.0903896	0.0922513	0.0945784	0.0974873	0.101123	0.105669	0.11135	0.118452
																						10.5993	10.5993	10.5993		-3.33311e-07	-3.33311e-07	5											3.05176	0.0870117	0.0943458	0.0961793	0.0984712	0.101336	0.104917	0.109393	0.114989	0.121983	0.130726
																						9.88604	9.88604	9.88604		7.65028e-06	7.65028e-06	5											3.8147	0.0920979	0.101153	0.103416	0.106246	0.109783	0.114204	0.119731	0.126639	0.135274	0.146069
																						9.11897	9.11897	9.11898		1.4954e-05	1.4954e-05	5											4.76837	0.0984557	0.109661	0.112463	0.115965	0.120342	0.125813	0.132653	0.141202	0.151889	0.165247
																						8.31273	8.31273	8.31275		2.11986e-05	2.11986e-05	5											5.96046	0.106403	0.120297	0.123771	0.128113	0.13354	0.140325	0.148805	0.159405	0.172656	0.189219
																						7.48546	7.48546	7.48548		2.60804e-05	2.60804e-05	5											7.45058	0.116337	0.133592	0.137906	0.143298	0.150038	0.158464	0.168995	0.18216	0.198616	0.219185
																						6.6573	6.6573	6.65733		2.94196e-05	2.94196e-05	5											9.31323	0.128754	0.15021	0.155574	0.162279	0.170661	0.181137	0.194233	0.210603	0.231065	0.256643
																						5.84849	5.84849	5.84852		3.1186e-05	3.1186e-05	5											11.6415	0.144276	0.170983	0.17766	0.186006	0.196439	0.20948	0.225781	0.246157	0.271627	0.303465
																						5.0774	5.0774	5.07744		3.14946e-05	3.14946e-05	5											14.5519	0.163678	0.19695	0.205268	0.215665	0.228662	0.244908	0.265215	0.290599	0.322329	0.361992
																						4.35902	4.35902	4.35905		3.0574e-05	3.0574e-05	5											18.1899	0.187931	0.229408	0.239777	0.252738	0.26894	0.289192	0.314508	0.346152	0.385707	0.435151
																						3.70395	3.70395	3.70398		2.87188e-05	2.87188e-05	5											22.7374	0.218247	0.26998	0.282913	0.29908	0.319288	0.344548	0.376124	0.415593	0.464929	0.5266
																						13.035	13.035	13.035		-3.74055e-05	-3.74055e-05	5
																						12.6442	12.6442	12.6441		-3.08883e-05	-3.08883e-05	5												13.6364	13.151	13.035	12.8929	12.7195	12.5092	12.256	11.9535	11.5957	11.1775
																						12.1874	12.1874	12.1873		-2.36943e-05	-2.36943e-05	5												13.3333	12.7762	12.6442	12.4829	12.2869	12.0505	11.7674	11.4318	11.0382	10.5828
																						11.6608	11.6608	11.6607		-1.59666e-05	-1.59666e-05	5												12.973	12.3368	12.1874	12.0056	11.7859	11.5223	11.2089	10.8404	10.4125	9.92289
																						11.0632	11.0632	11.0632		-7.93125e-06	-7.93125e-06	5												12.549	11.8282	11.6608	11.458	11.2143	10.9238	10.5812	10.182	9.72351	9.20534
																						10.3973	10.3973	10.3973		1.05934e-07	1.05934e-07	5												12.0565	11.2486	11.0632	10.84	10.5732	10.2578	9.88891	9.46355	8.98069	8.44225
																						9.66964	9.66964	9.66965		7.77988e-06	7.77988e-06	5												11.4927	10.5993	10.3973	10.1553	9.86816	9.53134	9.14132	8.69649	8.19785	7.64959
																						8.89182	8.89182	8.89183		1.4705e-05	1.4705e-05	5												10.858	9.88604	9.66964	9.41211	9.10887	8.75623	8.35206	7.89645	7.39237	6.84609
																						8.07943	8.07943	8.07945		2.05274e-05	2.05274e-05	5												10.1568	9.11897	8.89182	8.62331	8.30965	7.94827	7.53847	7.08204	6.58376	6.05155
																						7.25131	7.25131	7.25133		2.49795e-05	2.49795e-05	5												9.39822	8.31273	8.07943	7.80561	7.48836	7.12632	6.72019	6.27329	5.79184	5.28485
																						6.42776	6.42776	6.42779		2.79219e-05	2.79219e-05	5												8.5957	7.48546	7.25131	6.97844	6.66495	6.31058	5.91731	5.48966	5.03483	4.56233
																						5.62869	5.62869	5.62872		2.93613e-05	2.93613e-05	5												7.7667	6.6573	6.42776	6.16218	5.85955	5.52065	5.14843	4.74825	4.32777	3.89645
																						4.87166	4.87166	4.87169		2.94388e-05	2.94388e-05	5												6.93112	5.84849	5.62869	5.37613	5.09061	4.77371	4.42906	4.06243	3.6815	3.29526
																						4.17052	4.17052	4.17054		2.83944e-05	2.83944e-05	5												6.1095	5.0774	4.87166	4.63679	4.37325	4.08315	3.77051	3.44115	3.1024	2.76248
																						3.53462	3.53462	3.53465		2.65189e-05	2.65189e-05	5												5.32106	4.35902	4.17052	3.95664	3.71828	3.45788	3.17955	2.88889	2.59263	2.29804
																						12.8929	12.8929	12.8928		-3.63228e-05	-3.63228e-05	5												4.58192	3.70395	3.53462	3.34356	3.13195	2.90233	2.65868	2.40619	2.15085	1.89897
																						12.4829	12.4829	12.4828		-2.97882e-05	-2.97882e-05	5
																						12.0056	12.0056	12.0056		-2.26271e-05	-2.26271e-05	5												1/s	0	0.0439805	0.0549756	0.0687195	0.0858993	0.107374	0.134218	0.167772	0.209715
																						11.458	11.458	11.458		-1.50005e-05	-1.50005e-05	5											1	1	0.0733336	0.07604	0.0767167	0.0775624	0.0786197	0.0799412	0.0815931	0.083658	0.0862391
																						10.84	10.84	10.84		-7.15004e-06	-7.15004e-06	5											2	1.25	0.0750002	0.0782705	0.0790881	0.0801101	0.0813876	0.0829844	0.0849805	0.0874755	0.0905944
																						10.1553	10.1553	10.1553		6.09845e-07	6.09845e-07	5											3	1.5625	0.0770835	0.0810587	0.0820524	0.0832947	0.0848475	0.0867885	0.0892147	0.0922475	0.0960385
																						9.41211	9.41211	9.41212		7.91678e-06	7.91678e-06	5											4	1.95312	0.0796876	0.0845438	0.0857578	0.0872754	0.0891723	0.0915435	0.0945075	0.0982124	0.102844
																						8.62331	8.62331	8.62333		1.44026e-05	1.44026e-05	5											5	2.44141	0.0829428	0.0889002	0.0903896	0.0922513	0.0945784	0.0974873	0.101123	0.105669	0.11135
																						7.80561	7.80561	7.80563		1.97453e-05	1.97453e-05	5											6	3.05176	0.0870117	0.0943458	0.0961793	0.0984712	0.101336	0.104917	0.109393	0.114989	0.121983
																						6.97844	6.97844	6.97847		2.37198e-05	2.37198e-05	5											7	3.8147	0.0920979	0.101153	0.103416	0.106246	0.109783	0.114204	0.119731	0.126639	0.135274
																						6.16218	6.16218	6.16221		2.62321e-05	2.62321e-05	5											8	4.76837	0.0984557	0.109661	0.112463	0.115965	0.120342	0.125813	0.132653	0.141202	0.151889
																						5.37613	5.37613	5.37616		2.73275e-05	2.73275e-05	5											9	5.96046	0.106403	0.120297	0.123771	0.128113	0.13354	0.140325	0.148805	0.159405	0.172656
																						4.63679	4.63679	4.63682		2.71725e-05	2.71725e-05	5											10	7.45058	0.116337	0.133592	0.137906	0.143298	0.150038	0.158464	0.168995	0.18216	0.198616
																						3.95664	3.95664	3.95666		2.60152e-05	2.60152e-05	5											11	9.31323	0.128754	0.15021	0.155574	0.162279	0.170661	0.181137	0.194233	0.210603	0.231065
																						3.34356	3.34356	3.34359		2.41387e-05	2.41387e-05	5											12	11.6415	0.144276	0.170983	0.17766	0.186006	0.196439	0.20948	0.225781	0.246157	0.271627
																						12.7195	12.7195	12.7195		-3.50224e-05	-3.50224e-05	5											13	14.5519	0.163678	0.19695	0.205268	0.215665	0.228662	0.244908	0.265215	0.290599	0.322329
																						12.2869	12.2869	12.2869		-2.84764e-05	-2.84764e-05	5											14	18.1899	0.187931	0.229408	0.239777	0.252738	0.26894	0.289192	0.314508	0.346152	0.385707
																						11.7859	11.7859	11.7859		-2.13659e-05	-2.13659e-05	5											15	22.7374	0.218247	0.26998	0.282913	0.29908	0.319288	0.344548	0.376124	0.415593	0.464929
																						11.2143	11.2143	11.2142		-1.38714e-05	-1.38714e-05	5
																						10.5732	10.5732	10.5732		-6.25032e-06	-6.25032e-06	5
																						9.86816	9.86816	9.86816		1.17638e-06	1.17638e-06	5
																						9.10887	9.10887	9.10888		8.05385e-06	8.05385e-06	5
																						8.30965	8.30965	8.30967		1.40381e-05	1.40381e-05	5
																						7.48836	7.48836	7.48838		1.88467e-05	1.88467e-05	5
																						6.66495	6.66495	6.66497		2.23034e-05	2.23034e-05	5
																						5.85955	5.85955	5.85958		2.43629e-05	2.43629e-05	5
																						5.09061	5.09061	5.09064		2.51094e-05	2.51094e-05	5
																						4.37325	4.37325	4.37327		2.47317e-05	2.47317e-05	5
																						3.71828	3.71828	3.7183		2.34813e-05	2.34813e-05	5
																						3.13195	3.13195	3.13197		2.16287e-05	2.16287e-05	5
																						12.5092	12.5092	12.5092		-3.34748e-05	-3.34748e-05	5
																						12.0505	12.0505	12.0505		-2.69294e-05	-2.69294e-05	5
																						11.5223	11.5223	11.5223		-1.98945e-05	-1.98945e-05	5
																						10.9238	10.9238	10.9238		-1.25719e-05	-1.25719e-05	5
																						10.2578	10.2578	10.2577		-5.23322e-06	-5.23322e-06	5
																						9.53134	9.53134	9.53134		1.79774e-06	1.79774e-06	5
																						8.75623	8.75623	8.75624		8.1804e-06	8.1804e-06	5
																						7.94827	7.94827	7.94829		1.36032e-05	1.36032e-05	5
																						7.12632	7.12632	7.12634		1.78312e-05	1.78312e-05	5
																						6.31058	6.31058	6.3106		2.07421e-05	2.07421e-05	5
																						5.52065	5.52065	5.52067		2.23408e-05	2.23408e-05	5
																						4.77371	4.77371	4.77373		2.27482e-05	2.27482e-05	5
																						4.08315	4.08315	4.08317		2.21699e-05	2.21699e-05	5
																						3.45788	3.45788	3.45791		2.08549e-05	2.08549e-05	5
																						2.90233	2.90233	2.90235		1.90553e-05	1.90553e-05	5
																						12.256	12.256	12.2559		-3.16542e-05	-3.16542e-05	5
																						11.7674	11.7674	11.7674		-2.51289e-05	-2.51289e-05	5
																						11.2089	11.2089	11.2089		-1.82045e-05	-1.82045e-05	5
																						10.5812	10.5812	10.5812		-1.11033e-05	-1.11033e-05	5
																						9.88891	9.88891	9.8889		-4.10892e-06	-4.10892e-06	5
																						9.14132	9.14132	9.14132		2.45882e-06	2.45882e-06	5
																						8.35206	8.35206	8.35207		8.28203e-06	8.28203e-06	5
																						7.53847	7.53847	7.53848		1.30908e-05	1.30908e-05	5
																						6.72019	6.72019	6.72021		1.67046e-05	1.67046e-05	5
																						5.91731	5.91731	5.91732		1.90588e-05	1.90588e-05	5
																						5.14843	5.14843	5.14845		2.02067e-05	2.02067e-05	5
																						4.42906	4.42906	4.42908		2.03005e-05	2.03005e-05	5
																						3.77051	3.77051	3.77053		1.95556e-05	1.95556e-05	5
																						3.17955	3.17955	3.17957		1.8211e-05	1.8211e-05	5
																						2.65868	2.65868	2.6587		1.64956e-05	1.64956e-05	5
																						11.9535	11.9535	11.9534		-2.95414e-05	-2.95414e-05	5
																						11.4318	11.4318	11.4318		-2.30666e-05	-2.30666e-05	5
																						10.8404	10.8404	10.8404		-1.62992e-05	-1.62992e-05	5
																						10.182	10.182	10.182		-9.48009e-06	-9.48009e-06	5
																						9.46355	9.46355	9.46355		-2.89905e-06	-2.89905e-06	5
																						8.69649	8.69649	8.6965		3.13627e-06	3.13627e-06	5
																						7.89645	7.89645	7.89646		8.34098e-06	8.34098e-06	5
																						7.08204	7.08204	7.08206		1.24958e-05	1.24958e-05	5
																						6.27329	6.27329	6.27331		1.54804e-05	1.54804e-05	5
																						5.48966	5.48966	5.48968		1.72873e-05	1.72873e-05	5
																						4.74825	4.74825	4.74827		1.80136e-05	1.80136e-05	5
																						4.06243	4.06243	4.06245		1.78344e-05	1.78344e-05	5
																						3.44115	3.44115	3.44117		1.69659e-05	1.69659e-05	5
																						2.88889	2.88889	2.88891		1.56304e-05	1.56304e-05	5
																						2.40619	2.40619	2.4062		1.40286e-05	1.40286e-05	5
																						11.5957	11.5957	11.5957		-2.71296e-05	-2.71296e-05	5
																						11.0382	11.0382	11.0382		-2.07492e-05	-2.07492e-05	5
																						10.4125	10.4125	10.4125		-1.41982e-05	-1.41982e-05	5
																						9.72351	9.72351	9.7235		-7.73203e-06	-7.73203e-06	5
																						8.98069	8.98069	8.98069		-1.63816e-06	-1.63816e-06	5
																						8.19785	8.19785	8.19786		3.79874e-06	3.79874e-06	5
																						7.39237	7.39237	7.39238		8.33753e-06	8.33753e-06	5
																						6.58376	6.58376	6.58378		1.18173e-05	1.18173e-05	5
																						5.79184	5.79184	5.79186		1.41796e-05	1.41796e-05	5
																						5.03483	5.03483	5.03485		1.54705e-05	1.54705e-05	5
																						4.32777	4.32777	4.32778		1.58222e-05	1.58222e-05	5
																						3.6815	3.6815	3.68152		1.54222e-05	1.54222e-05	5
																						3.1024	3.1024	3.10242		1.44784e-05	1.44784e-05	5
																						2.59263	2.59263	2.59264		1.31897e-05	1.31897e-05	5
																						2.15085	2.15085	2.15086		1.17261e-05	1.17261e-05	5
																						11.1775	11.1775	11.1775		-2.44301e-05	-2.44301e-05	5
																						10.5828	10.5828	10.5828		-1.82031e-05	-1.82031e-05	5
																						9.92289	9.92289	9.92288		-1.19412e-05	-1.19412e-05	5
																						9.20534	9.20534	9.20534		-5.90651e-06	-5.90651e-06	5
																						8.44225	8.44225	8.44225		-3.7328e-07	-3.7328e-07	5
																						7.64959	7.64959	7.64959		4.40888e-06	4.40888e-06	5
																						6.84609	6.84609	6.8461		8.25233e-06	8.25233e-06	5
																						6.05155	6.05155	6.05156		1.10589e-05	1.10589e-05	5
																						5.28485	5.28485	5.28487		1.283e-05	1.283e-05	5
																						4.56233	4.56233	4.56235		1.36567e-05	1.36567e-05	5
																						3.89645	3.89645	3.89646		1.36948e-05	1.36948e-05	5
																						3.29526	3.29526	3.29528		1.31328e-05	1.31328e-05	5
																						2.76248	2.76248	2.76249		1.21617e-05	1.21617e-05	5
																						2.29804	2.29804	2.29805		1.09527e-05	1.09527e-05	5
																						1.89897	1.89897	1.89897		9.64393e-06	9.64393e-06	5
																						10.6954	10.6954	10.6954		-2.14775e-05	-2.14775e-05	5
																						10.0638	10.0638	10.0638		-1.54788e-05	-1.54788e-05	5
																						9.37202	9.37202	9.37201		-9.58942e-06	-9.58942e-06	5
																						8.63045	8.63045	8.63044		-4.06735e-06	-4.06735e-06	5
																						7.85366	7.85366	7.85366		8.39147e-07	8.39147e-07	5
																						7.05943	7.05943	7.05943		4.9272e-06	4.9272e-06	5
																						6.26718	6.26718	6.26719		8.06957e-06	8.06957e-06	5
																						5.49617	5.49617	5.49618		1.02307e-05	1.02307e-05	5
																						4.76362	4.76362	4.76364		1.14642e-05	1.14642e-05	5
																						4.08333	4.08333	4.08334		1.18945e-05	1.18945e-05	5
																						3.46481	3.46481	3.46482		1.16878e-05	1.16878e-05	5
																						2.91322	2.91322	2.91323		1.1023e-05	1.1023e-05	5
																						2.42971	2.42971	2.42972		1.00679e-05	1.00679e-05	5
																						2.01224	2.01224	2.01225		8.96325e-06	8.96325e-06	5
																						1.65648	1.65648	1.65648		7.81715e-06	7.81715e-06	5
																						10.1482	10.1482	10.1482		-1.83341e-05	-1.83341e-05	5
																						9.4825	9.4825	9.48249		-1.26517e-05	-1.26517e-05	5
																						8.76387	8.76387	8.76386		-7.22363e-06	-7.22363e-06	5
																						8.0055	8.0055	8.00549		-2.29026e-06	-2.29026e-06	5
																						7.22409	7.22409	7.22409		1.93917e-06	1.93917e-06	5
																						6.43852	6.43852	6.43852		5.31758e-06	5.31758e-06	5
																						5.66806	5.66806	5.66807		7.78023e-06	7.78023e-06	5
																						4.93055	4.93055	4.93056		9.34837e-06	9.34837e-06	5
																						4.2408	4.2408	4.24081		1.01164e-05	1.01164e-05	5
																						3.6096	3.6096	3.60962		1.02275e-05	1.02275e-05	5
																						3.04339	3.04339	3.0434		9.84601e-06	9.84601e-06	5
																						2.54447	2.54447	2.54448		9.13277e-06	9.13277e-06	5
																						2.11173	2.11173	2.11174		8.22805e-06	8.22805e-06	5
																						1.74151	1.74151	1.74152		7.24308e-06	7.24308e-06	5
																						1.42847	1.42847	1.42847		6.25844e-06	6.25844e-06	5
																						9.53825	9.53825	9.53824		-1.50898e-05	-1.50898e-05	5
																						8.84394	8.84394	8.84393		-9.81939e-06	-9.81939e-06	5
																						8.10634	8.10634	8.10633		-4.93801e-06	-4.93801e-06	5
																						7.34102	7.34102	7.34102		-6.54664e-07	-6.54664e-07	5
																						6.56614	6.56614	6.56614		2.87135e-06	2.87135e-06	5
																						5.80076	5.80076	5.80077		5.55314e-06	5.55314e-06	5
																						5.06305	5.06305	5.06305		7.38463e-06	7.38463e-06	5
																						4.36858	4.36858	4.36859		8.433e-06	8.433e-06	5
																						3.72919	3.72919	3.7292		8.81876e-06	8.81876e-06	5
																						3.15245	3.15245	3.15245		8.69019e-06	8.69019e-06	5
																						2.64174	2.64174	2.64175		8.19901e-06	8.19901e-06	5
																						2.19687	2.19687	2.19688		7.48231e-06	7.48231e-06	5
																						1.81484	1.81484	1.81485		6.65223e-06	6.65223e-06	5
																						1.49079	1.49079	1.4908		5.79265e-06	5.79265e-06	5
																						1.21877	1.21877	1.21877		4.96092e-06	4.96092e-06	5
																						8.8717	8.8717	8.87169		-1.18578e-05	-1.18578e-05	5
																						8.15729	8.15729	8.15728		-7.09287e-06	-7.09287e-06	5
																						7.41128	7.41128	7.41128		-2.82947e-06	-2.82947e-06	5
																						6.65096	6.65096	6.65096		7.66913e-07	7.66913e-07	5
																						5.89501	5.89501	5.89501		3.59327e-06	3.59327e-06	5
																						5.16166	5.16166	5.16167		5.62106e-06	5.62106e-06	5
																						4.46703	4.46703	4.46704		6.89328e-06	6.89328e-06	5
																						3.82379	3.82379	3.8238		7.50875e-06	7.50875e-06	5
																						3.24052	3.24052	3.24052		7.59912e-06	7.59912e-06	5
																						2.72158	2.72158	2.72159		7.30557e-06	7.30557e-06	5
																						2.26766	2.26766	2.26766		6.76008e-06	6.76008e-06	5
																						1.87645	1.87645	1.87645		6.07379e-06	6.07379e-06	5
																						1.54358	1.54358	1.54358		5.33227e-06	5.33227e-06	5
																						1.26343	1.26343	1.26343		4.5959e-06	4.5959e-06	5
																						1.0298	1.0298	1.0298		3.90333e-06	3.90333e-06	5
																						8.159	8.159	8.15899		-8.76401e-06	-8.76401e-06	5
																						7.43565	7.43565	7.43565		-4.58379e-06	-4.58379e-06	5
																						6.69384	6.69384	6.69384		-9.84554e-07	-9.84554e-07	5
																						5.95164	5.95164	5.95164		1.91965e-06	1.91965e-06	5
																						5.22717	5.22717	5.22717		4.08215e-06	4.08215e-06	5
																						4.53685	4.53685	4.53686		5.52474e-06	5.52474e-06	5
																						3.89403	3.89403	3.89403		6.32582e-06	6.32582e-06	5
																						3.30812	3.30812	3.30813		6.60044e-06	6.60044e-06	5
																						2.78443	2.78443	2.78444		6.47822e-06	6.47822e-06	5
																						2.32446	2.32446	2.32447		6.08459e-06	6.08459e-06	5
																						1.92663	1.92663	1.92664		5.5282e-06	5.5282e-06	5
																						1.58709	1.58709	1.5871		4.89492e-06	4.89492e-06	5
																						1.30058	1.30058	1.30059		4.24704e-06	4.24704e-06	5
																						1.06113	1.06113	1.06114		3.6259e-06	3.6259e-06	5
																						0.862612	0.862612	0.862615		3.05591e-06	3.05591e-06	5
																						7.41445	7.41445	7.41444		-5.93151e-06	-5.93151e-06	5
																						6.69528	6.69528	6.69528		-2.38913e-06	-2.38913e-06	5
																						5.97129	5.97129	5.97129		5.33146e-07	5.33146e-07	5
																						5.26027	5.26027	5.26028		2.77436e-06	2.77436e-06	5
																						4.57877	4.57877	4.57877		4.33776e-06	4.33776e-06	5
																						3.9406	3.9406	3.9406		5.28279e-06	5.28279e-06	5
																						3.35593	3.35593	3.35594		5.70804e-06	5.70804e-06	5
																						2.8309	2.8309	2.83091		5.7309e-06	5.7309e-06	5
																						2.36785	2.36785	2.36785		5.46913e-06	5.46913e-06	5
																						1.96589	1.96589	1.9659		5.02764e-06	5.02764e-06	5
																						1.62176	1.62176	1.62177		4.49145e-06	4.49145e-06	5
																						1.33061	1.33061	1.33061		3.92383e-06	3.92383e-06	5
																						1.08673	1.08673	1.08674		3.36798e-06	3.36798e-06	5
																						0.88417	0.88417	0.884173		2.85056e-06	2.85056e-06	5
																						0.71709	0.71709	0.717093		2.38573e-06	2.38573e-06	5
[truncated: 54 more columns]
