# Supplementary material for: Comparing enzyme activity modifier equations through the development of global data fitting templates in Excel
Source: PeerJ. 2018 Dec 14;6:e6082. doi: 10.7717/peerj.6082 (PMC6296338; doi:10.7717/peerj.6082)
Supplement: Supplemental Information 26 [file peerj-06-6082-s026.xlsx]

## Sheet: Raw data and fitting summary
		No Inhibitor	[I]1	[I]2	[I]3	[I]4	[I]5	[I]6	[I]7	[I]8	[I]9	[I]10	[I]11	[I]12	[I]13	[I]14	[I]15
		0	0.0439805	0.0549756	0.0687195	0.0858993	0.107374	0.134218	0.167772	0.209715	0.262144	0.32768	0.4096	0.512	0.64	0.8	1
[S]1	1	13.6364	13.151	13.035	12.8929	12.7195	12.5092	12.256	11.9535	11.5957	11.1775	10.6954	10.1482	9.53825	8.8717	8.159	7.41445
[S]2	0.8	13.3333	12.7762	12.6442	12.4829	12.2869	12.0505	11.7674	11.4318	11.0382	10.5828	10.0638	9.4825	8.84394	8.15729	7.43565	6.69528
[S]3	0.64	12.973	12.3368	12.1874	12.0056	11.7859	11.5223	11.2089	10.8404	10.4125	9.92289	9.37202	8.76387	8.10634	7.41128	6.69384	5.97129
[S]4	0.512	12.549	11.8282	11.6608	11.458	11.2143	10.9238	10.5812	10.182	9.72351	9.20534	8.63045	8.0055	7.34102	6.65096	5.95164	5.26027
[S]5	0.4096	12.0565	11.2486	11.0632	10.84	10.5732	10.2578	9.88891	9.46355	8.98069	8.44225	7.85366	7.22409	6.56614	5.89501	5.22717	4.57877
[S]6	0.32768	11.4927	10.5993	10.3973	10.1553	9.86816	9.53134	9.14132	8.69649	8.19785	7.64959	7.05943	6.43852	5.80076	5.16166	4.53685	3.9406
[S]7	0.262144	10.858	9.88604	9.66964	9.41211	9.10887	8.75623	8.35206	7.89645	7.39237	6.84609	6.26718	5.66806	5.06305	4.46703	3.89403	3.35593
[S]8	0.209715	10.1568	9.11897	8.89182	8.62331	8.30965	7.94827	7.53847	7.08204	6.58376	6.05155	5.49617	4.93055	4.36858	3.82379	3.30812	2.8309
[S]9	0.167772	9.39822	8.31273	8.07943	7.80561	7.48836	7.12632	6.72019	6.27329	5.79184	5.28485	4.76362	4.2408	3.72919	3.24052	2.78443	2.36785
[S]10	0.134218	8.5957	7.48546	7.25131	6.97844	6.66495	6.31058	5.91731	5.48966	5.03483	4.56233	4.08333	3.6096	3.15245	2.72158	2.32446	1.96589
[S]11	0.107374	7.7667	6.6573	6.42776	6.16218	5.85955	5.52065	5.14843	4.74825	4.32777	3.89645	3.46481	3.04339	2.64174	2.26766	1.92663	1.62176
[S]12	0.0858993	6.93112	5.84849	5.62869	5.37613	5.09061	4.77371	4.42906	4.06243	3.6815	3.29526	2.91322	2.54447	2.19687	1.87645	1.58709	1.33061
[S]13	0.0687195	6.1095	5.0774	4.87166	4.63679	4.37325	4.08315	3.77051	3.44115	3.1024	2.76248	2.42971	2.11173	1.81484	1.54358	1.30058	1.08673
[S]14	0.0549756	5.32106	4.35902	4.17052	3.95664	3.71828	3.45788	3.17955	2.88889	2.59263	2.29804	2.01224	1.74151	1.49079	1.26343	1.06113	0.88417
[S]15	0.0439805	4.58192	3.70395	3.53462	3.34356	3.13195	2.90233	2.65868	2.40619	2.15085	1.89897	1.65648	1.42847	1.21877	1.0298	0.862612	0.71709
		Direct linear plot Km, Vmax estimates
							1.07093	1	13.6364	1	1	1	13.6364	1	13.6364
		Km	0.1				0.982658	0.8	13.3333	1	1	0.8	13.3333	0.8	13.3333
		Vmax	15					0.64	12.973	1	1	0.64	12.973	0.64	12.973
								0.512	12.549	1	1	0.512	12.549	0.512	12.549
	Ki estimate based on linear decrease in activity							0.4096	12.0565	1	1	0.4096	12.0565	0.4096	12.0565
								0.32768	11.4927	1	1	0.32768	11.4927	0.32768	11.4927
		Ki	1.07093					0.262144	10.858	1	1	0.262144	10.858	0.262144	10.858
								0.209715	10.1568	1	1	0.209715	10.1568	0.209715	10.1568
								0.167772	9.39822	1	1	0.167772	9.39822	0.167772	9.39822
								0.134218	8.5957	1	1	0.134218	8.5957	0.134218	8.5957
								0.107374	7.7667	1	1	0.107374	7.7667	0.107374	7.7667
								0.0858993	6.93112	1	1	0.0858993	6.93112	0.0858993	6.93112
								0.0687195	6.1095	1	1	0.0687195	6.1095	0.0687195	6.1095
								0.0549756	5.32106	1	1	0.0549756	5.32106	0.0549756	5.32106
								0.0439805	4.58192	1	1	0.0439805	4.58192	0.0439805	4.58192
			Km	Km2	Vmax	Vmax2	Ki	b	RSS	RSE	n	k	BIC
		Partial Non-competitive	0.197395		18.1166	1.23422	0.524716		81.4983	0.587649	240	4	-103.054
		Partial Competitive	0.0999891	4.88528	12.9625		0.130167		0.00097783	0.00203552	240	4	-1284.07
		Partial Uncompetitive	0.190143		13.8748	0	1.15364		340.328	1.20086	240	4	45.9257
		Partial Mixed Non-competitive	0.0999676	5.01099	14.9968		6.51454	0	0.000211594	0.000948894	240	5	-1441.23
		Modifier equation	0.099998	4.99999	14.9999	0	6.50003		7.2321e-08	1.75428e-05	240	5	-2273.13
													Residual distribution
													Partial Non-competitive	Partial Competitive	Partial Uncompetitive	Partial Mixed Non-competitive	Modifier equation
												Minimum value	-1.54356	-0.00810933	-2.51957	-0.00254143	-4.21507e-05
												First quartile	-0.294268	-0.000322358	-0.672056	-0.00107519	-4.22763e-06
												Median value	0.0614065	0.00102029	-0.0610556	-0.000504406	6.53933e-06
					Partial Non-competitive	Partial Competitive	Partial Uncompetitive	Partial Mixed Non-competitive	Modifier equation			Third quartile	0.506408	0.0015664	1.1487	-0.000268789	1.47673e-05
				Q1	-0.294268	-0.000322358	-0.672056	-0.00107519	-4.22763e-06			Maximum value	1.49367	0.00205715	2.47168	4.24927e-05	4.2905e-05
				Min	-1.54356	-0.00810933	-2.51957	-0.00254143	-4.21507e-05
				Median	0.0614065	0.00102029	-0.0610556	-0.000504406	6.53933e-06
				Max	1.49367	0.00205715	2.47168	4.24927e-05	4.2905e-05
				Q3	0.506408	0.0015664	1.1487	-0.000268789	1.47673e-05
	Partial Non-competitive
	Km	0.197395
	Vmax	18.1166
	bVmax	1.23422
	Ki	0.524716
	RSS	81.4983
	Partial Competitive
	Km	0.0999891
	Km2	4.88528
	Vmax	12.9625
	Ki	0.130167
	RSS	0.00097783
	Partial Uncompetitive
	Km	0.190143
	Vmax	13.8748
	Vmax2	0
	Ki	1.15364
	RSS	340.328
	Partial Mixed Non-competitive
	Km	0.0999676
	Km2	5.01099
	Vmax	14.9968
	Ki	6.51454
	b	0
	RSS	0.000211594
	Modifier equation
	Km	0.099998
	Km2	4.99999
	Vmax	14.9999
	Vmax2	0
	Kx	6.50003
	RSS	7.2321e-08

## Sheet: modified direct linear plot
Km/Vmax direct plot
									Intercept points x-axis																				Intercept points x-axis
										Line 1	Line 2	Line 3	Line 4	Line 5	Line 6	Line 7	Line 8	Line 9	Line 10	Line 11	Line 12	Line 13	Line 14	Line 15						Line 1	Line 2	Line 3	Line 4	Line 5	Line 6	Line 7	Line 8	Line 9	Line 10	Line 11	Line 12	Line 13	Line 14	Line 15
			x-intercept	y-interecept					Line 1																				Line 1
[Substrate]		v	[Substrate]/v	1/v					Line 2	0.00666667																			Line 2	0.00666667
1		13.6364	0.0733333	0.0733333					Line 3	0.00666667	0.00666667																		Line 3	0.00666667	0.00666667
0.8		13.3333	0.06	0.075					Line 4	0.00666667	0.00666667	0.00666667																	Line 4	0.00666667	0.00666667	0.00666667
0.64		12.973	0.0493333	0.0770833					Line 5	0.00666667	0.00666667	0.00666667	0.00666667																Line 5	0.00666667	0.00666667	0.00666667	0.00666667
0.512		12.549	0.0408	0.0796875					Line 6	0.00666667	0.00666667	0.00666667	0.00666667	0.00666667															Line 6	0.00666667	0.00666667	0.00666667	0.00666667	0.00666667
0.4096		12.0565	0.0339733	0.0829427					Line 7	0.00666667	0.00666667	0.00666667	0.00666667	0.00666667	0.00666667														Line 7	0.00666667	0.00666667	0.00666667	0.00666667	0.00666667	0.00666667
0.32768		11.4927	0.028512	0.0870117					Line 8	0.00666667	0.00666667	0.00666667	0.00666667	0.00666667	0.00666667	0.00666667													Line 8	0.00666667	0.00666667	0.00666667	0.00666667	0.00666667	0.00666667	0.00666667
0.262144		10.858	0.0241429	0.092098					Line 9	0.00666667	0.00666667	0.00666667	0.00666667	0.00666667	0.00666667	0.00666667	0.00666667												Line 9	0.00666667	0.00666667	0.00666667	0.00666667	0.00666667	0.00666667	0.00666667	0.00666667
0.209715		10.1568	0.0206477	0.0984558					Line 10	0.00666667	0.00666667	0.00666667	0.00666667	0.00666667	0.00666667	0.00666667	0.00666667	0.00666667											Line 10	0.00666667	0.00666667	0.00666667	0.00666667	0.00666667	0.00666667	0.00666667	0.00666667	0.00666667
0.167772		9.39822	0.0178515	0.106403					Line 11	0.00666667	0.00666667	0.00666667	0.00666667	0.00666667	0.00666667	0.00666667	0.00666667	0.00666667	0.00666667										Line 11	0.00666667	0.00666667	0.00666667	0.00666667	0.00666667	0.00666667	0.00666667	0.00666667	0.00666667	0.00666667
0.134218		8.5957	0.0156145	0.116337					Line 12	0.00666667	0.00666667	0.00666667	0.00666667	0.00666667	0.00666667	0.00666667	0.00666667	0.00666667	0.00666667	0.00666667									Line 12	0.00666667	0.00666667	0.00666667	0.00666667	0.00666667	0.00666667	0.00666667	0.00666667	0.00666667	0.00666667	0.00666667
0.107374		7.7667	0.0138249	0.128755					Line 13	0.00666667	0.00666667	0.00666667	0.00666667	0.00666667	0.00666667	0.00666667	0.00666667	0.00666667	0.00666667	0.00666667	0.00666667								Line 13	0.00666667	0.00666667	0.00666667	0.00666667	0.00666667	0.00666667	0.00666667	0.00666667	0.00666667	0.00666667	0.00666667	0.00666667
0.0858993		6.93112	0.0123933	0.144277					Line 14	0.00666667	0.00666667	0.00666667	0.00666667	0.00666667	0.00666667	0.00666667	0.00666667	0.00666667	0.00666667	0.00666667	0.00666667	0.00666667							Line 14	0.00666667	0.00666667	0.00666667	0.00666667	0.00666667	0.00666667	0.00666667	0.00666667	0.00666667	0.00666667	0.00666667	0.00666667	0.00666667
0.0687195		6.1095	0.011248	0.163679					Line 15	0.00666667	0.00666667	0.00666667	0.00666667	0.00666667	0.00666667	0.00666667	0.00666667	0.00666667	0.00666667	0.00666667	0.00666667	0.00666667	0.00666667						Line 15	0.00666667	0.00666667	0.00666667	0.00666667	0.00666667	0.00666667	0.00666667	0.00666667	0.00666667	0.00666667	0.00666667	0.00666667	0.00666667	0.00666667
0.0549756		5.32106	0.0103317	0.187933
0.0439805		4.58192	0.0095987	0.218249
																														Km/Vmax (x-axis):	0.00666667		Km:	0.1
																														Standard dev:	1.6544e-17
Line 1	x	y
	0	0.0733333		Slope:	-1
	0.0733333	0		y-intercept:	0.0733333				1/Intercept points y-axis																				1/Intercept points y-axis
										Line 1	Line 2	Line 3	Line 4	Line 5	Line 6	Line 7	Line 8	Line 9	Line 10	Line 11	Line 12	Line 13	Line 14	Line 15						Line 1	Line 2	Line 3	Line 4	Line 5	Line 6	Line 7	Line 8	Line 9	Line 10	Line 11	Line 12	Line 13	Line 14	Line 15
Line 2	x	y							Line 1																				Line 1
	0	0.075		Slope:	-1.25				Line 2	15																			Line 2	15
	0.06	0		y-intercept:	0.075				Line 3	15	15																		Line 3	15	15
									Line 4	15	15	15																	Line 4	15	15	15
Line 3	x	y							Line 5	15	15	15	15																Line 5	15	15	15	15
	0	0.0770833		Slope:	-1.5625				Line 6	15	15	15	15	15															Line 6	15	15	15	15	15
	0.0493333	0		y-intercept:	0.0770833				Line 7	15	15	15	15	15	15														Line 7	15	15	15	15	15	15
									Line 8	15	15	15	15	15	15	15													Line 8	15	15	15	15	15	15	15
Line 4	x	y							Line 9	15	15	15	15	15	15	15	15												Line 9	15	15	15	15	15	15	15	15
	0	0.0796875		Slope:	-1.95312				Line 10	15	15	15	15	15	15	15	15	15											Line 10	15	15	15	15	15	15	15	15	15
	0.0408	0		y-intercept:	0.0796875				Line 11	15	15	15	15	15	15	15	15	15	15										Line 11	15	15	15	15	15	15	15	15	15	15
									Line 12	15	15	15	15	15	15	15	15	15	15	15									Line 12	15	15	15	15	15	15	15	15	15	15	15
Line 5	x	y							Line 13	15	15	15	15	15	15	15	15	15	15	15	15								Line 13	15	15	15	15	15	15	15	15	15	15	15	15
	0	0.0829427		Slope:	-2.44141				Line 14	15	15	15	15	15	15	15	15	15	15	15	15	15							Line 14	15	15	15	15	15	15	15	15	15	15	15	15	15
	0.0339733	0		y-intercept:	0.0829427				Line 15	15	15	15	15	15	15	15	15	15	15	15	15	15	15						Line 15	15	15	15	15	15	15	15	15	15	15	15	15	15	15
Line 6	x	y
	0	0.0870117		Slope:	-3.05176
	0.028512	0		y-intercept:	0.0870117
Line 7	x	y																												Vmax:	15
	0	0.092098		Slope:	-3.8147																									Standard dev:	1.10385e-14
	0.0241429	0		y-intercept:	0.092098
Line 8	x	y
	0	0.0984558		Slope:	-4.76837
	0.0206477	0		y-intercept:	0.0984558
Line 9	x	y
	0	0.106403		Slope:	-5.96046
	0.0178515	0		y-intercept:	0.106403
Line 10	x	y
	0	0.116337		Slope:	-7.45058
	0.0156145	0		y-intercept:	0.116337
Line 11	x	y										0	0.0733333	0.075	0.0770833	0.0796875	0.0829427	0.0870117	0.092098	0.0984558	0.106403	0.116337	0.128755	0.144277	0.163679	0.187933	0.218249	0	0	0	0
	0	0.128755		Slope:	-9.31323							0.0733333	0
	0.0138249	0		y-intercept:	0.128755							0.06		0
												0.0493333			0
Line 12	x	y										0.0408				0
	0	0.144277		Slope:	-11.6415							0.0339733					0
	0.0123933	0		y-intercept:	0.144277							0.028512						0
												0.0241429							0
Line 13	x	y										0.0206477								0
	0	0.163679		Slope:	-14.5519							0.0178515									0
	0.011248	0		y-intercept:	0.163679							0.0156145										0
												0.0138249											0
Line 14	x	y										0.0123933												0
	0	0.187933		Slope:	-18.1899							0.011248													0
	0.0103317	0		y-intercept:	0.187933							0.0103317														0
												0.0095987															0
Line 15	x	y										0																0
	0	0.218249		Slope:	-22.7374							0																	0
	0.0095987	0		y-intercept:	0.218249							0																		0
												0																			0

## Sheet: Part Non-competitive
														(V_max*([S]/K_s )+bV_max*(([S]*[I])/(K_s*K_i )))/((1+([S]/K_s )+([I]/K_i )+(([S]*[I])/(K_s*K_i ))) )									Calculated values
		No Inhibitor	[I]1	[I]2	[I]3	[I]4	[I]5	[I]6	[I]7	[I]8	[I]9	[I]10	[I]11	[I]12	[I]13	[I]14	[I]15						No Inhibitor	[I]1	[I]2	[I]3	[I]4	[I]5	[I]6	[I]7	[I]8	[I]9	[I]10	[I]11	[I]12	[I]13	[I]14	[I]15
		0	0.0439805	0.0549756	0.0687195	0.0858993	0.107374	0.134218	0.167772	0.209715	0.262144	0.32768	0.4096	0.512	0.64	0.8	1	Km	Vmax	bVmax	Ki		0	0.0439805	0.0549756	0.0687195	0.0858993	0.107374	0.134218	0.167772	0.209715	0.262144	0.32768	0.4096	0.512	0.64	0.8	1
[S]1	1	13.6364	13.151	13.035	12.8929	12.7195	12.5092	12.256	11.9535	11.5957	11.1775	10.6954	10.1482	9.53825	8.8717	8.159	7.41445	0.197395	18.1166	1.23422	0.524716		15.13	14.0397	13.7929	13.4973	13.1466	12.735	12.2582	11.7141	11.104	10.4328	9.70996	8.94897	8.16686	7.38262	6.61543	5.88288		15.13	14.0397	13.7929	13.4973	13.1466	12.735	12.2582	11.7141	11.104	10.4328
[S]2	0.8	13.3333	12.7762	12.6442	12.4829	12.2869	12.0505	11.7674	11.4318	11.0382	10.5828	10.0638	9.4825	8.84394	8.15729	7.43565	6.69528						14.5312	13.4839	13.247	12.9631	12.6262	12.2309	11.773	11.2505	10.6645	10.0199	9.32562	8.59475	7.8436	7.0904	6.35358	5.65002		14.5312	13.4839	13.247	12.9631	12.6262	12.2309	11.773	11.2505	10.6645	10.0199
[S]3	0.64	12.973	12.3368	12.1874	12.0056	11.7859	11.5223	11.2089	10.8404	10.4125	9.92289	9.37202	8.76387	8.10634	7.41128	6.69384	5.97129						13.8461	12.8482	12.6224	12.3519	12.031	11.6543	11.2179	10.7201	10.1617	9.54749	8.88596	8.18955	7.47381	6.75612	6.05404	5.38365		13.8461	12.8482	12.6224	12.3519	12.031	11.6543	11.2179	10.7201	10.1617	9.54749
[S]4	0.512	12.549	11.8282	11.6608	11.458	11.2143	10.9238	10.5812	10.182	9.72351	9.20534	8.63045	8.0055	7.34102	6.65096	5.95164	5.26027						13.0755	12.1332	11.92	11.6645	11.3614	11.0057	10.5936	10.1235	9.5962	9.01616	8.39144	7.73379	7.05788	6.38013	5.71712	5.08404		13.0755	12.1332	11.92	11.6645	11.3614	11.0057	10.5936	10.1235	9.5962	9.01616
[S]5	0.4096	12.0565	11.2486	11.0632	10.84	10.5732	10.2578	9.88891	9.46355	8.98069	8.44225	7.85366	7.22409	6.56614	5.89501	5.22717	4.57877						12.2251	11.3441	11.1447	10.9059	10.6225	10.2899	9.90462	9.46504	8.97206	8.42974	7.84566	7.23078	6.59884	5.96517	5.34528	4.75338		12.2251	11.3441	11.1447	10.9059	10.6225	10.2899	9.90462	9.46504	8.97206	8.42974
[S]6	0.32768	11.4927	10.5993	10.3973	10.1553	9.86816	9.53134	9.14132	8.69649	8.19785	7.64959	7.05943	6.43852	5.80076	5.16166	4.53685	3.9406			Sum R2	81.4983		11.3059	10.4911	10.3068	10.0859	9.8238	9.51621	9.15991	8.75339	8.29748	7.79593	7.25577	6.68712	6.10269	5.51666	4.94338	4.39598		11.3059	10.4911	10.3068	10.0859	9.8238	9.51621	9.15991	8.75339	8.29748	7.79593
[S]7	0.262144	10.858	9.88604	9.66964	9.41211	9.10887	8.75623	8.35206	7.89645	7.39237	6.84609	6.26718	5.66806	5.06305	4.46703	3.89403	3.35593			Sum residuals %	24.831		10.3346	9.58984	9.42131	9.21942	8.97983	8.69867	8.37299	8.00139	7.58464	7.12618	6.63242	6.11263	5.57841	5.04272	4.5187	4.01832		10.3346	9.58984	9.42131	9.21942	8.97983	8.69867	8.37299	8.00139	7.58464	7.12618
[S]8	0.209715	10.1568	9.11897	8.89182	8.62331	8.30965	7.94827	7.53847	7.08204	6.58376	6.05155	5.49617	4.93055	4.36858	3.82379	3.30812	2.8309						9.33244	8.65988	8.50769	8.32537	8.10902	7.85513	7.56103	7.22546	6.84913	6.43513	5.98925	5.51986	5.03745	4.55371	4.0805	3.62865		9.33244	8.65988	8.50769	8.32537	8.10902	7.85513	7.56103	7.22546	6.84913	6.43513
[S]9	0.167772	9.39822	8.31273	8.07943	7.80561	7.48836	7.12632	6.72019	6.27329	5.79184	5.28485	4.76362	4.2408	3.72919	3.24052	2.78443	2.36785						8.32349	7.72364	7.5879	7.4253	7.23234	7.00589	6.74359	6.4443	6.10866	5.73942	5.34174	4.9231	4.49284	4.0614	3.63935	3.23635		8.32349	7.72364	7.5879	7.4253	7.23234	7.00589	6.74359	6.4443	6.10866	5.73942
[S]10	0.134218	8.5957	7.48546	7.25131	6.97844	6.66495	6.31058	5.91731	5.48966	5.03483	4.56233	4.08333	3.6096	3.15245	2.72158	2.32446	1.96589						7.33257	6.80413	6.68455	6.54131	6.37132	6.17183	5.94075	5.6771	5.38141	5.05613	4.7058	4.337	3.95796	3.57788	3.20608	2.85106		7.33257	6.80413	6.68455	6.54131	6.37132	6.17183	5.94075	5.6771	5.38141	5.05613
[S]11	0.107374	7.7667	6.6573	6.42776	6.16218	5.85955	5.52065	5.14843	4.74825	4.32777	3.89645	3.46481	3.04339	2.64174	2.26766	1.92663	1.62176						6.38273	5.92274	5.81865	5.69396	5.546	5.37235	5.1712	4.9417	4.68432	4.40117	4.09622	3.77519	3.44525	3.11442	2.79077	2.48174		6.38273	5.92274	5.81865	5.69396	5.546	5.37235	5.1712	4.9417	4.68432	4.40117
[S]12	0.0858993	6.93112	5.84849	5.62869	5.37613	5.09061	4.77371	4.42906	4.06243	3.6815	3.29526	2.91322	2.54447	2.19687	1.87645	1.58709	1.33061						5.49325	5.09737	5.00778	4.90047	4.77312	4.62367	4.45056	4.25304	4.03153	3.78784	3.52539	3.2491	2.96514	2.6804	2.40186	2.13589		5.49325	5.09737	5.00778	4.90047	4.77312	4.62367	4.45056	4.25304	4.03153	3.78784
[S]13	0.0687195	6.1095	5.0774	4.87166	4.63679	4.37325	4.08315	3.77051	3.44115	3.1024	2.76248	2.42971	2.11173	1.81484	1.54358	1.30058	1.08673						4.67831	4.34116	4.26486	4.17347	4.06501	3.93774	3.7903	3.62209	3.43343	3.2259	3.00238	2.76708	2.52525	2.28275	2.04554	1.81903		4.67831	4.34116	4.26486	4.17347	4.06501	3.93774	3.7903	3.62209	3.43343	3.2259
[S]14	0.0549756	5.32106	4.35902	4.17052	3.95664	3.71828	3.45788	3.17955	2.88889	2.59263	2.29804	2.01224	1.74151	1.49079	1.26343	1.06113	0.88417						3.94647	3.66206	3.5977	3.5206	3.42911	3.32175	3.19738	3.05548	2.89633	2.72126	2.53271	2.33422	2.13022	1.92566	1.72555	1.53447		3.94647	3.66206	3.5977	3.5206	3.42911	3.32175	3.19738	3.05548	2.89633	2.72126
[S]15	0.0439805	4.58192	3.70395	3.53462	3.34356	3.13195	2.90233	2.65868	2.40619	2.15085	1.89897	1.65648	1.42847	1.21877	1.0298	0.862612	0.71709						3.30099	3.0631	3.00926	2.94478	2.86825	2.77845	2.67442	2.55573	2.42261	2.27618	2.11847	1.95244	1.7818	1.6107	1.44332	1.28349		3.30099	3.0631	3.00926	2.94478	2.86825	2.77845	2.67442	2.55573	2.42261	2.27618
	1	1	1	1	1	1	1	1	1	1	1	1	1	1	1	1	1																					1	1	15.13	14.0397	13.7929	13.4973	13.1466	12.735	12.2582	11.7141	11.104	10.4328
	1	1	1	1	1	1	1	1	1	1	1	1	1	1	1	1	1					13.6364	13.6364	15.13		1.49367	1.49367	1										0.8	0.8	14.5312	13.4839	13.247	12.9631	12.6262	12.2309	11.773	11.2505	10.6645	10.0199
	1	1	1	1	1	1	1	1	1	1	1	1	1	1	1	1	1					13.3333	13.3333	14.5312		1.19782	1.19782	1										0.64	0.64	13.8461	12.8482	12.6224	12.3519	12.031	11.6543	11.2179	10.7201	10.1617	9.54749
	1	1	1	1	1	1	1	1	1	1	1	1	1	1	1	1	1					12.973	12.973	13.8461		0.873113	0.873113	1										0.512	0.512	13.0755	12.1332	11.92	11.6645	11.3614	11.0057	10.5936	10.1235	9.5962	9.01616
	1	1	1	1	1	1	1	1	1	1	1	1	1	1	1	1	1					12.549	12.549	13.0755		0.526509	0.526509	1										0.4096	0.4096	12.2251	11.3441	11.1447	10.9059	10.6225	10.2899	9.90462	9.46504	8.97206	8.42974
	1	1	1	1	1	1	1	1	1	1	1	1	1	1	1	1	1					12.0565	12.0565	12.2251		0.16858	0.16858	1										0.32768	0.32768	11.3059	10.4911	10.3068	10.0859	9.8238	9.51621	9.15991	8.75339	8.29748	7.79593
	1	1	1	1	1	1	1	1	1	1	1	1	1	1	1	1	1					11.4927	11.4927	11.3059		-0.186782	-0.186782	1										0.262144	0.262144	10.3346	9.58984	9.42131	9.21942	8.97983	8.69867	8.37299	8.00139	7.58464	7.12618
	1	1	1	1	1	1	1	1	1	1	1	1	1	1	1	1	1					10.858	10.858	10.3346		-0.523371	-0.523371	1										0.209715	0.209715	9.33244	8.65988	8.50769	8.32537	8.10902	7.85513	7.56103	7.22546	6.84913	6.43513
	1	1	1	1	1	1	1	1	1	1	1	1	1	1	1	1	1					10.1568	10.1568	9.33244		-0.824398	-0.824398	1										0.167772	0.167772	8.32349	7.72364	7.5879	7.4253	7.23234	7.00589	6.74359	6.4443	6.10866	5.73942
	1	1	1	1	1	1	1	1	1	1	1	1	1	1	1	1	1					9.39822	9.39822	8.32349		-1.07473	-1.07473	1										0.134218	0.134218	7.33257	6.80413	6.68455	6.54131	6.37132	6.17183	5.94075	5.6771	5.38141	5.05613
	1	1	1	1	1	1	1	1	1	1	1	1	1	1	1	1	1					8.5957	8.5957	7.33257		-1.26313	-1.26313	1										0.107374	0.107374	6.38273	5.92274	5.81865	5.69396	5.546	5.37235	5.1712	4.9417	4.68432	4.40117
	1	1	1	1	1	1	1	1	1	1	1	1	1	1	1	1	1					7.7667	7.7667	6.38273		-1.38397	-1.38397	1										0.0858993	0.0858993	5.49325	5.09737	5.00778	4.90047	4.77312	4.62367	4.45056	4.25304	4.03153	3.78784
	1	1	1	1	1	1	1	1	1	1	1	1	1	1	1	1	1					6.93112	6.93112	5.49325		-1.43787	-1.43787	1										0.0687195	0.0687195	4.67831	4.34116	4.26486	4.17347	4.06501	3.93774	3.7903	3.62209	3.43343	3.2259
	1	1	1	1	1	1	1	1	1	1	1	1	1	1	1	1	1					6.1095	6.1095	4.67831		-1.4312	-1.4312	1										0.0549756	0.0549756	3.94647	3.66206	3.5977	3.5206	3.42911	3.32175	3.19738	3.05548	2.89633	2.72126
	1	1	1	1	1	1	1	1	1	1	1	1	1	1	1	1	1					5.32106	5.32106	3.94647		-1.37459	-1.37459	1										0.0439805	0.0439805	3.30099	3.0631	3.00926	2.94478	2.86825	2.77845	2.67442	2.55573	2.42261	2.27618
																						4.58192	4.58192	3.30099		-1.28093	-1.28093	1
		1	1	1	1	1	1	1	1	1	1	1	1	1	1	1	1					13.151	13.151	14.0397		0.888656	0.888656	1											1	0.0660937	0.0712268	0.072501	0.0740886	0.0760653	0.078524	0.0815783	0.0853669	0.0900575	0.0958513
		1	1	1	1	1	1	1	1	1	1	1	1	1	1	1	1					12.7762	12.7762	13.4839		0.707709	0.707709	1											1.25	0.0688176	0.0741623	0.075489	0.0771421	0.0792002	0.0817602	0.0849404	0.0888852	0.0937691	0.0998016
		1	1	1	1	1	1	1	1	1	1	1	1	1	1	1	1					12.3368	12.3368	12.8482		0.511469	0.511469	1											1.5625	0.0722226	0.0778317	0.079224	0.0809589	0.0831189	0.0858055	0.0891431	0.093283	0.0984086	0.10474
		1	1	1	1	1	1	1	1	1	1	1	1	1	1	1	1					11.8282	11.8282	12.1332		0.305008	0.305008	1											1.95312	0.0764787	0.0824184	0.0838928	0.0857299	0.0880172	0.0908621	0.0943964	0.0987803	0.104208	0.110912
		1	1	1	1	1	1	1	1	1	1	1	1	1	1	1	1					11.2486	11.2486	11.3441		0.0954949	0.0954949	1											2.44141	0.081799	0.0881518	0.0897287	0.0916937	0.0941401	0.0971829	0.100963	0.105652	0.111457	0.118628
		1	1	1	1	1	1	1	1	1	1	1	1	1	1	1	1					10.5993	10.5993	10.4911		-0.108172	-0.108172	1											3.05176	0.0884492	0.0953185	0.0970237	0.0991484	0.101794	0.105084	0.109171	0.114241	0.120519	0.128272
		1	1	1	1	1	1	1	1	1	1	1	1	1	1	1	1					9.88604	9.88604	9.58984		-0.296193	-0.296193	1											3.8147	0.096762	0.104277	0.106142	0.108467	0.111361	0.11496	0.119432	0.124978	0.131845	0.140328
		1	1	1	1	1	1	1	1	1	1	1	1	1	1	1	1					9.11897	9.11897	8.65988		-0.459088	-0.459088	1											4.76837	0.107153	0.115475	0.117541	0.120115	0.123319	0.127305	0.132257	0.138399	0.146004	0.155397
		1	1	1	1	1	1	1	1	1	1	1	1	1	1	1	1					8.31273	8.31273	7.72364		-0.589085	-0.589085	1											5.96046	0.120142	0.129473	0.131789	0.134675	0.138268	0.142737	0.148289	0.155176	0.163702	0.174234
		1	1	1	1	1	1	1	1	1	1	1	1	1	1	1	1					7.48546	7.48546	6.80413		-0.681325	-0.681325	1											7.45058	0.136378	0.14697	0.149599	0.152875	0.156953	0.162027	0.168329	0.176146	0.185825	0.19778
		1	1	1	1	1	1	1	1	1	1	1	1	1	1	1	1					6.6573	6.6573	5.92274		-0.734558	-0.734558	1											9.31323	0.156673	0.168841	0.171861	0.175625	0.18031	0.186138	0.193379	0.202359	0.213478	0.227212
		1	1	1	1	1	1	1	1	1	1	1	1	1	1	1	1					5.84849	5.84849	5.09737		-0.75112	-0.75112	1											11.6415	0.182042	0.19618	0.199689	0.204062	0.209506	0.216278	0.224691	0.235126	0.248045	0.264003
		1	1	1	1	1	1	1	1	1	1	1	1	1	1	1	1					5.0774	5.0774	4.34116		-0.736249	-0.736249	1											14.5519	0.213753	0.230353	0.234474	0.239609	0.246002	0.253953	0.263831	0.276084	0.291254	0.309991
		1	1	1	1	1	1	1	1	1	1	1	1	1	1	1	1					4.35902	4.35902	3.66206		-0.696964	-0.696964	1											18.1899	0.253391	0.273071	0.277956	0.284042	0.291621	0.301047	0.312756	0.327281	0.345264	0.367476
		1	1	1	1	1	1	1	1	1	1	1	1	1	1	1	1					3.70395	3.70395	3.0631		-0.640851	-0.640851	1											22.7374	0.30294	0.326467	0.332307	0.339584	0.348644	0.359913	0.373913	0.391278	0.412777	0.439333
																						13.035	13.035	13.7929		0.757903	0.757903	1
n	240																					12.6442	12.6442	13.247		0.60281	0.60281	1												13.6364	13.151	13.035	12.8929	12.7195	12.5092	12.256	11.9535	11.5957	11.1775
																						12.1874	12.1874	12.6224		0.435085	0.435085	1												13.3333	12.7762	12.6442	12.4829	12.2869	12.0505	11.7674	11.4318	11.0382	10.5828
																						11.6608	11.6608	11.92		0.259219	0.259219	1												12.973	12.3368	12.1874	12.0056	11.7859	11.5223	11.2089	10.8404	10.4125	9.92289
																						11.0632	11.0632	11.1447		0.0814711	0.0814711	1												12.549	11.8282	11.6608	11.458	11.2143	10.9238	10.5812	10.182	9.72351	9.20534
																						10.3973	10.3973	10.3068		-0.090491	-0.090491	1												12.0565	11.2486	11.0632	10.84	10.5732	10.2578	9.88891	9.46355	8.98069	8.44225
																						9.66964	9.66964	9.42131		-0.248335	-0.248335	1												11.4927	10.5993	10.3973	10.1553	9.86816	9.53134	9.14132	8.69649	8.19785	7.64959
																						8.89182	8.89182	8.50769		-0.384131	-0.384131	1												10.858	9.88604	9.66964	9.41211	9.10887	8.75623	8.35206	7.89645	7.39237	6.84609
																						8.07943	8.07943	7.5879		-0.491532	-0.491532	1												10.1568	9.11897	8.89182	8.62331	8.30965	7.94827	7.53847	7.08204	6.58376	6.05155
																						7.25131	7.25131	6.68455		-0.566756	-0.566756	1												9.39822	8.31273	8.07943	7.80561	7.48836	7.12632	6.72019	6.27329	5.79184	5.28485
																						6.42776	6.42776	5.81865		-0.609112	-0.609112	1												8.5957	7.48546	7.25131	6.97844	6.66495	6.31058	5.91731	5.48966	5.03483	4.56233
																						5.62869	5.62869	5.00778		-0.620907	-0.620907	1												7.7667	6.6573	6.42776	6.16218	5.85955	5.52065	5.14843	4.74825	4.32777	3.89645
																						4.87166	4.87166	4.26486		-0.606797	-0.606797	1												6.93112	5.84849	5.62869	5.37613	5.09061	4.77371	4.42906	4.06243	3.6815	3.29526
																						4.17052	4.17052	3.5977		-0.572818	-0.572818	1												6.1095	5.0774	4.87166	4.63679	4.37325	4.08315	3.77051	3.44115	3.1024	2.76248
																						3.53462	3.53462	3.00926		-0.52536	-0.52536	1												5.32106	4.35902	4.17052	3.95664	3.71828	3.45788	3.17955	2.88889	2.59263	2.29804
																						12.8929	12.8929	13.4973		0.604473	0.604473	1												4.58192	3.70395	3.53462	3.34356	3.13195	2.90233	2.65868	2.40619	2.15085	1.89897
																						12.4829	12.4829	12.9631		0.480243	0.480243	1
																						12.0056	12.0056	12.3519		0.346356	0.346356	1												1/s	0	0.0439805	0.0549756	0.0687195	0.0858993	0.107374	0.134218	0.167772	0.209715
																						11.458	11.458	11.6645		0.206543	0.206543	1											1	1	0.0660937	0.0712268	0.072501	0.0740886	0.0760653	0.078524	0.0815783	0.0853669	0.0900575
																						10.84	10.84	10.9059		0.0659145	0.0659145	1											2	1.25	0.0688176	0.0741623	0.075489	0.0771421	0.0792002	0.0817602	0.0849404	0.0888852	0.0937691
																						10.1553	10.1553	10.0859		-0.0693629	-0.0693629	1											3	1.5625	0.0722226	0.0778317	0.079224	0.0809589	0.0831189	0.0858055	0.0891431	0.093283	0.0984086
																						9.41211	9.41211	9.21942		-0.192697	-0.192697	1											4	1.95312	0.0764787	0.0824184	0.0838928	0.0857299	0.0880172	0.0908621	0.0943964	0.0987803	0.104208
																						8.62331	8.62331	8.32537		-0.297938	-0.297938	1											5	2.44141	0.081799	0.0881518	0.0897287	0.0916937	0.0941401	0.0971829	0.100963	0.105652	0.111457
																						7.80561	7.80561	7.4253		-0.380307	-0.380307	1											6	3.05176	0.0884492	0.0953185	0.0970237	0.0991484	0.101794	0.105084	0.109171	0.114241	0.120519
																						6.97844	6.97844	6.54131		-0.437137	-0.437137	1											7	3.8147	0.096762	0.104277	0.106142	0.108467	0.111361	0.11496	0.119432	0.124978	0.131845
																						6.16218	6.16218	5.69396		-0.46822	-0.46822	1											8	4.76837	0.107153	0.115475	0.117541	0.120115	0.123319	0.127305	0.132257	0.138399	0.146004
																						5.37613	5.37613	4.90047		-0.475662	-0.475662	1											9	5.96046	0.120142	0.129473	0.131789	0.134675	0.138268	0.142737	0.148289	0.155176	0.163702
																						4.63679	4.63679	4.17347		-0.463325	-0.463325	1											10	7.45058	0.136378	0.14697	0.149599	0.152875	0.156953	0.162027	0.168329	0.176146	0.185825
																						3.95664	3.95664	3.5206		-0.436033	-0.436033	1											11	9.31323	0.156673	0.168841	0.171861	0.175625	0.18031	0.186138	0.193379	0.202359	0.213478
																						3.34356	3.34356	2.94478		-0.398786	-0.398786	1											12	11.6415	0.182042	0.19618	0.199689	0.204062	0.209506	0.216278	0.224691	0.235126	0.248045
																						12.7195	12.7195	13.1466		0.427096	0.427096	1											13	14.5519	0.213753	0.230353	0.234474	0.239609	0.246002	0.253953	0.263831	0.276084	0.291254
																						12.2869	12.2869	12.6262		0.339309	0.339309	1											14	18.1899	0.253391	0.273071	0.277956	0.284042	0.291621	0.301047	0.312756	0.327281	0.345264
																						11.7859	11.7859	12.031		0.245084	0.245084	1											15	22.7374	0.30294	0.326467	0.332307	0.339584	0.348644	0.359913	0.373913	0.391278	0.412777
																						11.2143	11.2143	11.3614		0.147164	0.147164	1
																						10.5732	10.5732	10.6225		0.0492269	0.0492269	1
																						9.86816	9.86816	9.8238		-0.0443642	-0.0443642	1
																						9.10887	9.10887	8.97983		-0.129037	-0.129037	1
																						8.30965	8.30965	8.10902		-0.200629	-0.200629	1
																						7.48836	7.48836	7.23234		-0.256023	-0.256023	1
																						6.66495	6.66495	6.37132		-0.293626	-0.293626	1
																						5.85955	5.85955	5.546		-0.313557	-0.313557	1
																						5.09061	5.09061	4.77312		-0.317491	-0.317491	1
																						4.37325	4.37325	4.06501		-0.308234	-0.308234	1
																						3.71828	3.71828	3.42911		-0.289163	-0.289163	1
																						3.13195	3.13195	2.86825		-0.263693	-0.263693	1
																						12.5092	12.5092	12.735		0.225738	0.225738	1
																						12.0505	12.0505	12.2309		0.180409	0.180409	1
																						11.5223	11.5223	11.6543		0.131975	0.131975	1
																						10.9238	10.9238	11.0057		0.0819051	0.0819051	1
																						10.2578	10.2578	10.2899		0.0321247	0.0321247	1
																						9.53134	9.53134	9.51621		-0.0151289	-0.0151289	1
																						8.75623	8.75623	8.69867		-0.0575625	-0.0575625	1
																						7.94827	7.94827	7.85513		-0.0931468	-0.0931468	1
																						7.12632	7.12632	7.00589		-0.120428	-0.120428	1
																						6.31058	6.31058	6.17183		-0.138747	-0.138747	1
																						5.52065	5.52065	5.37235		-0.148301	-0.148301	1
																						4.77371	4.77371	4.62367		-0.150035	-0.150035	1
																						4.08315	4.08315	3.93774		-0.145415	-0.145415	1
																						3.45788	3.45788	3.32175		-0.136139	-0.136139	1
																						2.90233	2.90233	2.77845		-0.123885	-0.123885	1
																						12.256	12.256	12.2582		0.00219208	0.00219208	1
																						11.7674	11.7674	11.773		0.00552432	0.00552432	1
																						11.2089	11.2089	11.2179		0.00898825	0.00898825	1
																						10.5812	10.5812	10.5936		0.0124412	0.0124412	1
																						9.88891	9.88891	9.90462		0.0157081	0.0157081	1
																						9.14132	9.14132	9.15991		0.0185978	0.0185978	1
																						8.35206	8.35206	8.37299		0.0209284	0.0209284	1
																						7.53847	7.53847	7.56103		0.0225557	0.0225557	1
																						6.72019	6.72019	6.74359		0.0233975	0.0233975	1
																						5.91731	5.91731	5.94075		0.0234473	0.0234473	1
																						5.14843	5.14843	5.1712		0.0227736	0.0227736	1
																						4.42906	4.42906	4.45056		0.0215031	0.0215031	1
																						3.77051	3.77051	3.7903		0.0197969	0.0197969	1
																						3.17955	3.17955	3.19738		0.0178232	0.0178232	1
																						2.65868	2.65868	2.67442		0.0157362	0.0157362	1
																						11.9535	11.9535	11.7141		-0.239322	-0.239322	1
																						11.4318	11.4318	11.2505		-0.181321	-0.181321	1
																						10.8404	10.8404	10.7201		-0.120354	-0.120354	1
																						10.182	10.182	10.1235		-0.0585437	-0.0585437	1
																						9.46355	9.46355	9.46504		0.00149286	0.00149286	1
																						8.69649	8.69649	8.75339		0.0568985	0.0568985	1
																						7.89645	7.89645	8.00139		0.104941	0.104941	1
																						7.08204	7.08204	7.22546		0.143421	0.143421	1
																						6.27329	6.27329	6.4443		0.171009	0.171009	1
																						5.48966	5.48966	5.6771		0.187435	0.187435	1
																						4.74825	4.74825	4.9417		0.19345	0.19345	1
																						4.06243	4.06243	4.25304		0.190609	0.190609	1
																						3.44115	3.44115	3.62209		0.180939	0.180939	1
																						2.88889	2.88889	3.05548		0.166586	0.166586	1
																						2.40619	2.40619	2.55573		0.14954	0.14954	1
																						11.5957	11.5957	11.104		-0.491682	-0.491682	1
																						11.0382	11.0382	10.6645		-0.373738	-0.373738	1
																						10.4125	10.4125	10.1617		-0.250789	-0.250789	1
																						9.72351	9.72351	9.5962		-0.127306	-0.127306	1
																						8.98069	8.98069	8.97206		-0.00862483	-0.00862483	1
																						8.19785	8.19785	8.29748		0.0996243	0.0996243	1
																						7.39237	7.39237	7.58464		0.192267	0.192267	1
																						6.58376	6.58376	6.84913		0.265365	0.265365	1
																						5.79184	5.79184	6.10866		0.316812	0.316812	1
																						5.03483	5.03483	5.38141		0.346578	0.346578	1
																						4.32777	4.32777	4.68432		0.356549	0.356549	1
																						3.6815	3.6815	4.03153		0.350021	0.350021	1
																						3.1024	3.1024	3.43343		0.331031	0.331031	1
																						2.59263	2.59263	2.89633		0.303706	0.303706	1
																						2.15085	2.15085	2.42261		0.271761	0.271761	1
																						11.1775	11.1775	10.4328		-0.744692	-0.744692	1
																						10.5828	10.5828	10.0199		-0.562945	-0.562945	1
																						9.92289	9.92289	9.54749		-0.375399	-0.375399	1
																						9.20534	9.20534	9.01616		-0.189187	-0.189187	1
																						8.44225	8.44225	8.42974		-0.0125031	-0.0125031	1
																						7.64959	7.64959	7.79593		0.146347	0.146347	1
																						6.84609	6.84609	7.12618		0.280091	0.280091	1
																						6.05155	6.05155	6.43513		0.383586	0.383586	1
																						5.28485	5.28485	5.73942		0.454561	0.454561	1
																						4.56233	4.56233	5.05613		0.493797	0.493797	1
																						3.89645	3.89645	4.40117		0.504721	0.504721	1
																						3.29526	3.29526	3.78784		0.492576	0.492576	1
																						2.76248	2.76248	3.2259		0.46342	0.46342	1
																						2.29804	2.29804	2.72126		0.423222	0.423222	1
																						1.89897	1.89897	2.27618		0.377213	0.377213	1
																						10.6954	10.6954	9.70996		-0.985431	-0.985431	1
																						10.0638	10.0638	9.32562		-0.738195	-0.738195	1
																						9.37202	9.37202	8.88596		-0.486063	-0.486063	1
																						8.63045	8.63045	8.39144		-0.239008	-0.239008	1
																						7.85366	7.85366	7.84566		-0.00799943	-0.00799943	1
																						7.05943	7.05943	7.25577		0.196341	0.196341	1
																						6.26718	6.26718	6.63242		0.365242	0.365242	1
																						5.49617	5.49617	5.98925		0.493081	0.493081	1
																						4.76362	4.76362	5.34174		0.578116	0.578116	1
																						4.08333	4.08333	4.7058		0.622472	0.622472	1
																						3.46481	3.46481	4.09622		0.631411	0.631411	1
																						2.91322	2.91322	3.52539		0.612169	0.612169	1
																						2.42971	2.42971	3.00238		0.572674	0.572674	1
																						2.01224	2.01224	2.53271		0.52047	0.52047	1
																						1.65648	1.65648	2.11847		0.461989	0.461989	1
																						10.1482	10.1482	8.94897		-1.19925	-1.19925	1
																						9.4825	9.4825	8.59475		-0.887747	-0.887747	1
																						8.76387	8.76387	8.18955		-0.574316	-0.574316	1
																						8.0055	8.0055	7.73379		-0.271708	-0.271708	1
																						7.22409	7.22409	7.23078		0.00669559	0.00669559	1
																						6.43852	6.43852	6.68712		0.248604	0.248604	1
																						5.66806	5.66806	6.11263		0.444569	0.444569	1
																						4.93055	4.93055	5.51986		0.589314	0.589314	1
																						4.2408	4.2408	4.9231		0.682298	0.682298	1
																						3.6096	3.6096	4.337		0.727393	0.727393	1
																						3.04339	3.04339	3.77519		0.731808	0.731808	1
																						2.54447	2.54447	3.2491		0.704629	0.704629	1
																						2.11173	2.11173	2.76708		0.65535	0.65535	1
																						1.74151	1.74151	2.33422		0.59271	0.59271	1
																						1.42847	1.42847	1.95244		0.523971	0.523971	1
																						9.53825	9.53825	8.16686		-1.37139	-1.37139	1
																						8.84394	8.84394	7.8436		-1.00034	-1.00034	1
																						8.10634	8.10634	7.47381		-0.632526	-0.632526	1
																						7.34102	7.34102	7.05788		-0.283139	-0.283139	1
																						6.56614	6.56614	6.59884		0.0327004	0.0327004	1
																						5.80076	5.80076	6.10269		0.301928	0.301928	1
																						5.06305	5.06305	5.57841		0.515359	0.515359	1
																						4.36858	4.36858	5.03745		0.668868	0.668868	1
																						3.72919	3.72919	4.49284		0.763648	0.763648	1
																						3.15245	3.15245	3.95796		0.805512	0.805512	1
																						2.64174	2.64174	3.44525		0.803512	0.803512	1
																						2.19687	2.19687	2.96514		0.768265	0.768265	1
																						1.81484	1.81484	2.52525		0.710404	0.710404	1
																						1.49079	1.49079	2.13022		0.639426	0.639426	1
																						1.21877	1.21877	1.7818		0.563035	0.563035	1
																						8.8717	8.8717	7.38262		-1.48909	-1.48909	1
																						8.15729	8.15729	7.0904		-1.06689	-1.06689	1
																						7.41128	7.41128	6.75612		-0.655159	-0.655159	1
																						6.65096	6.65096	6.38013		-0.270833	-0.270833	1
																						5.89501	5.89501	5.96517		0.0701568	0.0701568	1
																						5.16166	5.16166	5.51666		0.355	0.355	1
																						4.46703	4.46703	5.04272		0.575695	0.575695	1
																						3.82379	3.82379	4.55371		0.729918	0.729918	1
																						3.24052	3.24052	4.0614		0.820884	0.820884	1
																						2.72158	2.72158	3.57788		0.856302	0.856302	1
																						2.26766	2.26766	3.11442		0.846758	0.846758	1
																						1.87645	1.87645	2.6804		0.803953	0.803953	1
																						1.54358	1.54358	2.28275		0.739174	0.739174	1
																						1.26343	1.26343	1.92566		0.66223	0.66223	1
																						1.0298	1.0298	1.6107		0.580902	0.580902	1
																						8.159	8.159	6.61543		-1.54356	-1.54356	1
																						7.43565	7.43565	6.35358		-1.08207	-1.08207	1
																						6.69384	6.69384	6.05404		-0.639801	-0.639801	1
																						5.95164	5.95164	5.71712		-0.234519	-0.234519	1
																						5.22717	5.22717	5.34528		0.118111	0.118111	1
																						4.53685	4.53685	4.94338		0.406532	0.406532	1
																						3.89403	3.89403	4.5187		0.62467	0.62467	1
																						3.30812	3.30812	4.0805		0.772382	0.772382	1
																						2.78443	2.78443	3.63935		0.854922	0.854922	1
																						2.32446	2.32446	3.20608		0.881619	0.881619	1
																						1.92663	1.92663	2.79077		0.864143	0.864143	1
																						1.58709	1.58709	2.40186		0.814768	0.814768	1
																						1.30058	1.30058	2.04554		0.744953	0.744953	1
																						1.06113	1.06113	1.72555		0.664415	0.664415	1
																						0.862612	0.862612	1.44332		0.580707	0.580707	1
																						7.41445	7.41445	5.88288		-1.53157	-1.53157	1
																						6.69528	6.69528	5.65002		-1.04526	-1.04526	1
																						5.97129	5.97129	5.38365		-0.587639	-0.587639	1
																						5.26027	5.26027	5.08404		-0.176231	-0.176231	1
																						4.57877	4.57877	4.75338		0.17461	0.17461	1
																						3.9406	3.9406	4.39598		0.455384	0.455384	1
																						3.35593	3.35593	4.01832		0.662393	0.662393	1
																						2.8309	2.8309	3.62865		0.797748	0.797748	1
																						2.36785	2.36785	3.23635		0.868502	0.868502	1
																						1.96589	1.96589	2.85106		0.885165	0.885165	1
																						1.62176	1.62176	2.48174		0.859976	0.859976	1
																						1.33061	1.33061	2.13589		0.805282	0.805282	1
																						1.08673	1.08673	1.81903		0.732291	0.732291	1
																						0.88417	0.88417	1.53447		0.6503	0.6503	1
																						0.71709	0.71709	1.28349		0.566404	0.566404	1
[truncated: 54 more columns]

## Sheet: Partial Competitive
																V_max*(([S]/K_s )+([S]/(aK_s*K_i )))/((1+([S]/K_s )+([I]/K_i )+(([S]*[I])/(aK_s*K_i ))) )							Calculated values
		No Inhibitor	[I]1	[I]2	[I]3	[I]4	[I]5	[I]6	[I]7	[I]8	[I]9	[I]10	[I]11	[I]12	[I]13	[I]14	[I]15						No Inhibitor	[I]1	[I]2	[I]3	[I]4	[I]5	[I]6	[I]7	[I]8	[I]9	[I]10	[I]11	[I]12	[I]13	[I]14	[I]15
		0	0.0439805	0.0549756	0.0687195	0.0858993	0.107374	0.134218	0.167772	0.209715	0.262144	0.32768	0.4096	0.512	0.64	0.8	1	Km	aKm	Vmax	Ki		0	0.0439805	0.0549756	0.0687195	0.0858993	0.107374	0.134218	0.167772	0.209715	0.262144	0.32768	0.4096	0.512	0.64	0.8	1
[S]1	1	13.6364	13.151	13.035	12.8929	12.7195	12.5092	12.256	11.9535	11.5957	11.1775	10.6954	10.1482	9.53825	8.8717	8.159	7.41445	0.0999891	4.88528	12.9625	0.130167		13.6372	13.1506	13.0343	12.8919	12.7181	12.5074	12.2536	11.9504	11.592	11.1731	10.6902	10.1423	9.53157	8.86439	8.1512	7.40634		13.6372	13.1506	13.0343	12.8919	12.7181	12.5074	12.2536	11.9504	11.592	11.1731
[S]2	0.8	13.3333	12.7762	12.6442	12.4829	12.2869	12.0505	11.7674	11.4318	11.0382	10.5828	10.0638	9.4825	8.84394	8.15729	7.43565	6.69528						13.3341	12.776	12.6437	12.4821	12.2859	12.0491	11.7656	11.4295	11.0354	10.5794	10.0598	9.47799	8.83895	8.15191	7.43	6.6895		13.3341	12.776	12.6437	12.4821	12.2859	12.0491	11.7656	11.4295	11.0354	10.5794
[S]3	0.64	12.973	12.3368	12.1874	12.0056	11.7859	11.5223	11.2089	10.8404	10.4125	9.92289	9.37202	8.76387	8.10634	7.41128	6.69384	5.97129						12.9738	12.3368	12.1872	12.0052	11.7852	11.5214	11.2077	10.8388	10.4105	9.92052	9.36927	8.76077	8.10295	7.40767	6.6901	5.96753		12.9738	12.3368	12.1872	12.0052	11.7852	11.5214	11.2077	10.8388	10.4105	9.92052
[S]4	0.512	12.549	11.8282	11.6608	11.458	11.2143	10.9238	10.5812	10.182	9.72351	9.20534	8.63045	8.0055	7.34102	6.65096	5.95164	5.26027						12.5499	11.8284	11.6609	11.458	11.214	10.9234	10.5806	10.1812	9.72239	9.20398	8.62885	8.00369	7.33905	6.64889	5.94952	5.25816		12.5499	11.8284	11.6609	11.458	11.214	10.9234	10.5806	10.1812	9.72239	9.20398
[S]5	0.4096	12.0565	11.2486	11.0632	10.84	10.5732	10.2578	9.88891	9.46355	8.98069	8.44225	7.85366	7.22409	6.56614	5.89501	5.22717	4.57877						12.0574	11.2491	11.0636	10.8403	10.5735	10.2578	9.88888	9.46339	8.98039	8.44181	7.8531	7.22342	6.56538	5.8942	5.22633	4.57793		12.0574	11.2491	11.0636	10.8403	10.5735	10.2578	9.88888	9.46339	8.98039	8.44181
[S]6	0.32768	11.4927	10.5993	10.3973	10.1553	9.86816	9.53134	9.14132	8.69649	8.19785	7.64959	7.05943	6.43852	5.80076	5.16166	4.53685	3.9406			Sum R2	0.00097783		11.4936	10.6	10.3979	10.1559	9.86879	9.53192	9.14185	8.69698	8.19828	7.64996	7.05974	6.43877	5.80097	5.16182	4.53697	3.94069		11.4936	10.6	10.3979	10.1559	9.86879	9.53192	9.14185	8.69698	8.19828	7.64996
[S]7	0.262144	10.858	9.88604	9.66964	9.41211	9.10887	8.75623	8.35206	7.89645	7.39237	6.84609	6.26718	5.66806	5.06305	4.46703	3.89403	3.35593			Sum residuals %	0.0821546		10.8589	9.88699	9.67061	9.4131	9.10987	8.75725	8.35309	7.89748	7.39341	6.84712	6.26818	5.66903	5.06396	4.46789	3.89481	3.35664		10.8589	9.88699	9.67061	9.4131	9.10987	8.75725	8.35309	7.89748	7.39341	6.84712
[S]8	0.209715	10.1568	9.11897	8.89182	8.62331	8.30965	7.94827	7.53847	7.08204	6.58376	6.05155	5.49617	4.93055	4.36858	3.82379	3.30812	2.8309						10.1577	9.12012	8.89302	8.62457	8.31097	7.94965	7.5399	7.08352	6.58527	6.05306	5.49767	4.93201	4.36997	3.82509	3.30931	2.83198		10.1577	9.12012	8.89302	8.62457	8.31097	7.94965	7.5399	7.08352	6.58527	6.05306
[S]9	0.167772	9.39822	8.31273	8.07943	7.80561	7.48836	7.12632	6.72019	6.27329	5.79184	5.28485	4.76362	4.2408	3.72919	3.24052	2.78443	2.36785						9.39907	8.31404	8.08082	7.80708	7.48993	7.12797	6.72192	6.27508	5.79367	5.28669	4.76543	4.24255	3.73085	3.24206	2.78583	2.3691		9.39907	8.31404	8.08082	7.80708	7.48993	7.12797	6.72192	6.27508	5.79367	5.28669
[S]10	0.134218	8.5957	7.48546	7.25131	6.97844	6.66495	6.31058	5.91731	5.48966	5.03483	4.56233	4.08333	3.6096	3.15245	2.72158	2.32446	1.96589						8.59652	7.48688	7.25283	6.98007	6.66668	6.3124	5.91922	5.49164	5.03684	4.56433	4.08528	3.61148	3.1542	2.7232	2.32592	1.96719		8.59652	7.48688	7.25283	6.98007	6.66668	6.3124	5.91922	5.49164	5.03684	4.56433
[S]11	0.107374	7.7667	6.6573	6.42776	6.16218	5.85955	5.52065	5.14843	4.74825	4.32777	3.89645	3.46481	3.04339	2.64174	2.26766	1.92663	1.62176						7.76749	6.65878	6.42935	6.16388	5.86136	5.52256	5.15042	4.75029	4.32982	3.89849	3.46678	3.04526	2.64348	2.26924	1.92805	1.62301		7.76749	6.65878	6.42935	6.16388	5.86136	5.52256	5.15042	4.75029	4.32982	3.89849
[S]12	0.0858993	6.93112	5.84849	5.62869	5.37613	5.09061	4.77371	4.42906	4.06243	3.6815	3.29526	2.91322	2.54447	2.19687	1.87645	1.58709	1.33061						6.93186	5.84997	5.63028	5.37784	5.09243	4.77561	4.43103	4.06444	3.68351	3.29723	2.91511	2.54625	2.19851	1.87793	1.58841	1.33176		6.93186	5.84997	5.63028	5.37784	5.09243	4.77561	4.43103	4.06444	3.68351	3.29723
[S]13	0.0687195	6.1095	5.0774	4.87166	4.63679	4.37325	4.08315	3.77051	3.44115	3.1024	2.76248	2.42971	2.11173	1.81484	1.54358	1.30058	1.08673						6.1102	5.07884	4.87321	4.63845	4.375	4.08498	3.77239	3.44306	3.10429	2.76432	2.43146	2.11336	1.81633	1.54492	1.30176	1.08776		6.1102	5.07884	4.87321	4.63845	4.375	4.08498	3.77239	3.44306	3.10429	2.76432
[S]14	0.0549756	5.32106	4.35902	4.17052	3.95664	3.71828	3.45788	3.17955	2.88889	2.59263	2.29804	2.01224	1.74151	1.49079	1.26343	1.06113	0.88417						5.32169	4.36038	4.17197	3.95819	3.71991	3.45959	3.1813	2.89064	2.59435	2.29971	2.01381	1.74296	1.49211	1.2646	1.06216	0.885061		5.32169	4.36038	4.17197	3.95819	3.71991	3.45959	3.1813	2.89064	2.59435	2.29971
[S]15	0.0439805	4.58192	3.70395	3.53462	3.34356	3.13195	2.90233	2.65868	2.40619	2.15085	1.89897	1.65648	1.42847	1.21877	1.0298	0.862612	0.71709						4.58249	3.7052	3.53596	3.34498	3.13344	2.90387	2.66025	2.40775	2.15239	1.90044	1.65786	1.42974	1.21991	1.03081	0.863497	0.717851		4.58249	3.7052	3.53596	3.34498	3.13344	2.90387	2.66025	2.40775	2.15239	1.90044
	1	1	1	1	1	1	1	1	1	1	1	1	1	1	1	1	1																					1	1	13.6372	13.1506	13.0343	12.8919	12.7181	12.5074	12.2536	11.9504	11.592	11.1731
	1	1	1	1	1	1	1	1	1	1	1	1	1	1	1	1	1					13.6364	13.6364	13.6372		0.000805084	0.000805084	2										0.8	0.8	13.3341	12.776	12.6437	12.4821	12.2859	12.0491	11.7656	11.4295	11.0354	10.5794
	1	1	1	1	1	1	1	1	1	1	1	1	1	1	1	1	1					13.3333	13.3333	13.3341		0.000816456	0.000816456	2										0.64	0.64	12.9738	12.3368	12.1872	12.0052	11.7852	11.5214	11.2077	10.8388	10.4105	9.92052
	1	1	1	1	1	1	1	1	1	1	1	1	1	1	1	1	1					12.973	12.973	12.9738		0.000828249	0.000828249	2										0.512	0.512	12.5499	11.8284	11.6609	11.458	11.214	10.9234	10.5806	10.1812	9.72239	9.20398
	1	1	1	1	1	1	1	1	1	1	1	1	1	1	1	1	1					12.549	12.549	12.5499		0.000839714	0.000839714	2										0.4096	0.4096	12.0574	11.2491	11.0636	10.8403	10.5735	10.2578	9.88888	9.46339	8.98039	8.44181
	1	1	1	1	1	1	1	1	1	1	1	1	1	1	1	1	1					12.0565	12.0565	12.0574		0.000849765	0.000849765	2										0.32768	0.32768	11.4936	10.6	10.3979	10.1559	9.86879	9.53192	9.14185	8.69698	8.19828	7.64996
	1	1	1	1	1	1	1	1	1	1	1	1	1	1	1	1	1					11.4927	11.4927	11.4936		0.000856958	0.000856958	2										0.262144	0.262144	10.8589	9.88699	9.67061	9.4131	9.10987	8.75725	8.35309	7.89748	7.39341	6.84712
	1	1	1	1	1	1	1	1	1	1	1	1	1	1	1	1	1					10.858	10.858	10.8589		0.000859545	0.000859545	2										0.209715	0.209715	10.1577	9.12012	8.89302	8.62457	8.31097	7.94965	7.5399	7.08352	6.58527	6.05306
	1	1	1	1	1	1	1	1	1	1	1	1	1	1	1	1	1					10.1568	10.1568	10.1577		0.000855621	0.000855621	2										0.167772	0.167772	9.39907	8.31404	8.08082	7.80708	7.48993	7.12797	6.72192	6.27508	5.79367	5.28669
	1	1	1	1	1	1	1	1	1	1	1	1	1	1	1	1	1					9.39822	9.39822	9.39907		0.000843354	0.000843354	2										0.134218	0.134218	8.59652	7.48688	7.25283	6.98007	6.66668	6.3124	5.91922	5.49164	5.03684	4.56433
	1	1	1	1	1	1	1	1	1	1	1	1	1	1	1	1	1					8.5957	8.5957	8.59652		0.000821304	0.000821304	2										0.107374	0.107374	7.76749	6.65878	6.42935	6.16388	5.86136	5.52256	5.15042	4.75029	4.32982	3.89849
	1	1	1	1	1	1	1	1	1	1	1	1	1	1	1	1	1					7.7667	7.7667	7.76749		0.00078873	0.00078873	2										0.0858993	0.0858993	6.93186	5.84997	5.63028	5.37784	5.09243	4.77561	4.43103	4.06444	3.68351	3.29723
	1	1	1	1	1	1	1	1	1	1	1	1	1	1	1	1	1					6.93112	6.93112	6.93186		0.000745824	0.000745824	2										0.0687195	0.0687195	6.1102	5.07884	4.87321	4.63845	4.375	4.08498	3.77239	3.44306	3.10429	2.76432
	1	1	1	1	1	1	1	1	1	1	1	1	1	1	1	1	1					6.1095	6.1095	6.1102		0.000693773	0.000693773	2										0.0549756	0.0549756	5.32169	4.36038	4.17197	3.95819	3.71991	3.45959	3.1813	2.89064	2.59435	2.29971
	1	1	1	1	1	1	1	1	1	1	1	1	1	1	1	1	1					5.32106	5.32106	5.32169		0.000634628	0.000634628	2										0.0439805	0.0439805	4.58249	3.7052	3.53596	3.34498	3.13344	2.90387	2.66025	2.40775	2.15239	1.90044
																						4.58192	4.58192	4.58249		0.000571005	0.000571005	2
																						13.151	13.151	13.1506		-0.000407428	-0.000407428	2											1	0.073329	0.0760422	0.0767205	0.0775683	0.0786282	0.079953	0.081609	0.0836789	0.0862664	0.0895008
																						12.7762	12.7762	12.776		-0.000209247	-0.000209247	2											1.25	0.0749954	0.0782716	0.0790907	0.0801145	0.0813943	0.082994	0.0849936	0.0874932	0.0906176	0.0945232
																						12.3368	12.3368	12.3368		9.20592e-06	9.20592e-06	2											1.5625	0.0770784	0.0810584	0.0820534	0.0832972	0.0848519	0.0867953	0.0892245	0.092261	0.0960566	0.100801
																						11.8282	11.8282	11.8284		0.000243231	0.000243231	2											1.95312	0.0796822	0.0845419	0.0857569	0.0872756	0.0891739	0.0915468	0.094513	0.0982207	0.102855	0.108649
																						11.2486	11.2486	11.2491		0.000485392	0.000485392	2											2.44141	0.0829369	0.0888963	0.0903862	0.0922485	0.0945764	0.0974863	0.101124	0.10567	0.111354	0.118458
																						10.5993	10.5993	10.6		0.000725563	0.000725563	2											3.05176	0.0870052	0.0943393	0.0961728	0.0984647	0.10133	0.104911	0.109387	0.114982	0.121977	0.13072
																						9.88604	9.88604	9.88699		0.000951553	0.000951553	2											3.8147	0.0920907	0.101143	0.103406	0.106235	0.109771	0.114191	0.119716	0.126623	0.135256	0.146047
																						9.11897	9.11897	9.12012		0.00115035	0.00115035	2											4.76837	0.0984475	0.109648	0.112448	0.115948	0.120323	0.125792	0.132628	0.141173	0.151854	0.165206
																						8.31273	8.31273	8.31404		0.00130987	0.00130987	2											5.96046	0.106394	0.120279	0.12375	0.128089	0.133513	0.140292	0.148767	0.15936	0.172602	0.189154
																						7.48546	7.48546	7.48688		0.0014209	0.0014209	2											7.45058	0.116326	0.133567	0.137877	0.143265	0.15	0.158418	0.168941	0.182095	0.198537	0.21909
																						6.6573	6.6573	6.65878		0.00147862	0.00147862	2											9.31323	0.128742	0.150178	0.155537	0.162235	0.170609	0.181076	0.194159	0.210513	0.230956	0.25651
																						5.84849	5.84849	5.84997		0.00148339	0.00148339	2											11.6415	0.144261	0.170941	0.177611	0.185948	0.19637	0.209397	0.225681	0.246036	0.27148	0.303285
																						5.0774	5.0774	5.07884		0.00144046	0.00144046	2											14.5519	0.163661	0.196895	0.205204	0.215589	0.228572	0.244799	0.265084	0.29044	0.322134	0.361753
																						4.35902	4.35902	4.36038		0.00135875	0.00135875	2											18.1899	0.18791	0.229338	0.239695	0.252641	0.268824	0.289052	0.314337	0.345944	0.385453	0.434838
																						3.70395	3.70395	3.7052		0.00124916	0.00124916	2											22.7374	0.218222	0.269891	0.282809	0.298955	0.319139	0.344368	0.375904	0.415325	0.4646	0.526195
																						13.035	13.035	13.0343		-0.00068422	-0.00068422	2
																						12.6442	12.6442	12.6437		-0.000439715	-0.000439715	2												13.6364	13.151	13.035	12.8929	12.7195	12.5092	12.256	11.9535	11.5957	11.1775
																						12.1874	12.1874	12.1872		-0.000171499	-0.000171499	2												13.3333	12.7762	12.6442	12.4829	12.2869	12.0505	11.7674	11.4318	11.0382	10.5828
																						11.6608	11.6608	11.6609		0.000114238	0.000114238	2												12.973	12.3368	12.1874	12.0056	11.7859	11.5223	11.2089	10.8404	10.4125	9.92289
																						11.0632	11.0632	11.0636		0.000408033	0.000408033	2												12.549	11.8282	11.6608	11.458	11.2143	10.9238	10.5812	10.182	9.72351	9.20534
																						10.3973	10.3973	10.3979		0.00069736	0.00069736	2												12.0565	11.2486	11.0632	10.84	10.5732	10.2578	9.88891	9.46355	8.98069	8.44225
																						9.66964	9.66964	9.67061		0.000967517	0.000967517	2												11.4927	10.5993	10.3973	10.1553	9.86816	9.53134	9.14132	8.69649	8.19785	7.64959
																						8.89182	8.89182	8.89302		0.00120325	0.00120325	2												10.858	9.88604	9.66964	9.41211	9.10887	8.75623	8.35206	7.89645	7.39237	6.84609
																						8.07943	8.07943	8.08082		0.00139092	0.00139092	2												10.1568	9.11897	8.89182	8.62331	8.30965	7.94827	7.53847	7.08204	6.58376	6.05155
																						7.25131	7.25131	7.25283		0.00152064	0.00152064	2												9.39822	8.31273	8.07943	7.80561	7.48836	7.12632	6.72019	6.27329	5.79184	5.28485
																						6.42776	6.42776	6.42935		0.00158799	0.00158799	2												8.5957	7.48546	7.25131	6.97844	6.66495	6.31058	5.91731	5.48966	5.03483	4.56233
																						5.62869	5.62869	5.63028		0.00159455	0.00159455	2												7.7667	6.6573	6.42776	6.16218	5.85955	5.52065	5.14843	4.74825	4.32777	3.89645
																						4.87166	4.87166	4.87321		0.00154736	0.00154736	2												6.93112	5.84849	5.62869	5.37613	5.09061	4.77371	4.42906	4.06243	3.6815	3.29526
																						4.17052	4.17052	4.17197		0.00145729	0.00145729	2												6.1095	5.0774	4.87166	4.63679	4.37325	4.08315	3.77051	3.44115	3.1024	2.76248
																						3.53462	3.53462	3.53596		0.00133704	0.00133704	2												5.32106	4.35902	4.17052	3.95664	3.71828	3.45788	3.17955	2.88889	2.59263	2.29804
																						12.8929	12.8929	12.8919		-0.0010166	-0.0010166	2												4.58192	3.70395	3.53462	3.34356	3.13195	2.90233	2.65868	2.40619	2.15085	1.89897
																						12.4829	12.4829	12.4821		-0.000714581	-0.000714581	2
																						12.0056	12.0056	12.0052		-0.000385339	-0.000385339	2												1/s	0	0.0439805	0.0549756	0.0687195	0.0858993	0.107374	0.134218	0.167772	0.209715
																						11.458	11.458	11.458		-3.7128e-05	-3.7128e-05	2											1	1	0.073329	0.0760422	0.0767205	0.0775683	0.0786282	0.079953	0.081609	0.0836789	0.0862664
																						10.84	10.84	10.8403		0.000317935	0.000317935	2											2	1.25	0.0749954	0.0782716	0.0790907	0.0801145	0.0813943	0.082994	0.0849936	0.0874932	0.0906176
																						10.1553	10.1553	10.1559		0.000664318	0.000664318	2											3	1.5625	0.0770784	0.0810584	0.0820534	0.0832972	0.0848519	0.0867953	0.0892245	0.092261	0.0960566
																						9.41211	9.41211	9.4131		0.000984369	0.000984369	2											4	1.95312	0.0796822	0.0845419	0.0857569	0.0872756	0.0891739	0.0915468	0.094513	0.0982207	0.102855
																						8.62331	8.62331	8.62457		0.00126042	0.00126042	2											5	2.44141	0.0829369	0.0888963	0.0903862	0.0922485	0.0945764	0.0974863	0.101124	0.10567	0.111354
																						7.80561	7.80561	7.80708		0.00147737	0.00147737	2											6	3.05176	0.0870052	0.0943393	0.0961728	0.0984647	0.10133	0.104911	0.109387	0.114982	0.121977
																						6.97844	6.97844	6.98007		0.00162513	0.00162513	2											7	3.8147	0.0920907	0.101143	0.103406	0.106235	0.109771	0.114191	0.119716	0.126623	0.135256
																						6.16218	6.16218	6.16388		0.00170025	0.00170025	2											8	4.76837	0.0984475	0.109648	0.112448	0.115948	0.120323	0.125792	0.132628	0.141173	0.151854
																						5.37613	5.37613	5.37784		0.00170619	0.00170619	2											9	5.96046	0.106394	0.120279	0.12375	0.128089	0.133513	0.140292	0.148767	0.15936	0.172602
																						4.63679	4.63679	4.63845		0.00165233	0.00165233	2											10	7.45058	0.116326	0.133567	0.137877	0.143265	0.15	0.158418	0.168941	0.182095	0.198537
																						3.95664	3.95664	3.95819		0.00155188	0.00155188	2											11	9.31323	0.128742	0.150178	0.155537	0.162235	0.170609	0.181076	0.194159	0.210513	0.230956
																						3.34356	3.34356	3.34498		0.00141953	0.00141953	2											12	11.6415	0.144261	0.170941	0.177611	0.185948	0.19637	0.209397	0.225681	0.246036	0.27148
																						12.7195	12.7195	12.7181		-0.00141185	-0.00141185	2											13	14.5519	0.163661	0.196895	0.205204	0.215589	0.228572	0.244799	0.265084	0.29044	0.322134
																						12.2869	12.2869	12.2859		-0.00103869	-0.00103869	2											14	18.1899	0.18791	0.229338	0.239695	0.252641	0.268824	0.289052	0.314337	0.345944	0.385453
																						11.7859	11.7859	11.7852		-0.000635076	-0.000635076	2											15	22.7374	0.218222	0.269891	0.282809	0.298955	0.319139	0.344368	0.375904	0.415325	0.4646
																						11.2143	11.2143	11.214		-0.000212087	-0.000212087	2
																						10.5732	10.5732	10.5735		0.000214722	0.000214722	2
																						9.86816	9.86816	9.86879		0.000626157	0.000626157	2
																						9.10887	9.10887	9.10987		0.00100122	0.00100122	2
																						8.30965	8.30965	8.31097		0.00131983	0.00131983	2
																						7.48836	7.48836	7.48993		0.00156582	0.00156582	2
																						6.66495	6.66495	6.66668		0.00172958	0.00172958	2
																						5.85955	5.85955	5.86136		0.00180949	0.00180949	2
																						5.09061	5.09061	5.09243		0.00181169	0.00181169	2
																						4.37325	4.37325	4.375		0.00174849	0.00174849	2
																						3.71828	3.71828	3.71991		0.00163575	0.00163575	2
																						3.13195	3.13195	3.13344		0.00149027	0.00149027	2
																						12.5092	12.5092	12.5074		-0.00187621	-0.00187621	2
																						12.0505	12.0505	12.0491		-0.00141553	-0.00141553	2
																						11.5223	11.5223	11.5214		-0.000922033	-0.000922033	2
																						10.9238	10.9238	10.9234		-0.000410605	-0.000410605	2
																						10.2578	10.2578	10.2578		9.88503e-05	9.88503e-05	2
																						9.53134	9.53134	9.53192		0.000582823	0.000582823	2
																						8.75623	8.75623	8.75725		0.00101676	0.00101676	2
																						7.94827	7.94827	7.94965		0.00137843	0.00137843	2
																						7.12632	7.12632	7.12797		0.00165138	0.00165138	2
																						6.31058	6.31058	6.3124		0.00182756	0.00182756	2
																						5.52065	5.52065	5.52256		0.00190821	0.00190821	2
																						4.77371	4.77371	4.77561		0.00190305	0.00190305	2
																						4.08315	4.08315	4.08498		0.00182786	0.00182786	2
																						3.45788	3.45788	3.45959		0.0017014	0.0017014	2
																						2.90233	2.90233	2.90387		0.0015425	0.0015425	2
																						12.256	12.256	12.2536		-0.0024137	-0.0024137	2
																						11.7674	11.7674	11.7656		-0.00184615	-0.00184615	2
																						11.2089	11.2089	11.2077		-0.00124522	-0.00124522	2
																						10.5812	10.5812	10.5806		-0.00063079	-0.00063079	2
																						9.88891	9.88891	9.88888		-2.8074e-05	-2.8074e-05	2
																						9.14132	9.14132	9.14185		0.000534586	0.000534586	2
																						8.35206	8.35206	8.35309		0.00102918	0.00102918	2
																						7.53847	7.53847	7.5399		0.00143212	0.00143212	2
																						6.72019	6.72019	6.72192		0.00172788	0.00172788	2
																						5.91731	5.91731	5.91922		0.00191133	0.00191133	2
																						5.14843	5.14843	5.15042		0.00198787	0.00198787	2
																						4.42906	4.42906	4.43103		0.00197165	0.00197165	2
																						3.77051	3.77051	3.77239		0.00188234	0.00188234	2
																						3.17955	3.17955	3.1813		0.00174159	0.00174159	2
																						2.65868	2.65868	2.66025		0.00156999	0.00156999	2
																						11.9535	11.9535	11.9504		-0.00302447	-0.00302447	2
																						11.4318	11.4318	11.4295		-0.00232783	-0.00232783	2
																						10.8404	10.8404	10.8388		-0.00160036	-0.00160036	2
																						10.182	10.182	10.1812		-0.000868284	-0.000868284	2
																						9.46355	9.46355	9.46339		-0.000163016	-0.000163016	2
																						8.69649	8.69649	8.69698		0.00048211	0.00048211	2
																						7.89645	7.89645	7.89748		0.0010363	0.0010363	2
																						7.08204	7.08204	7.08352		0.00147595	0.00147595	2
																						6.27329	6.27329	6.27508		0.00178824	0.00178824	2
																						5.48966	5.48966	5.49164		0.00197262	0.00197262	2
																						4.74825	4.74825	4.75029		0.00203994	0.00203994	2
																						4.06243	4.06243	4.06444		0.00200946	0.00200946	2
																						3.44115	3.44115	3.44306		0.00190487	0.00190487	2
																						2.88889	2.88889	2.89064		0.00175047	0.00175047	2
																						2.40619	2.40619	2.40775		0.00156814	0.00156814	2
																						11.5957	11.5957	11.592		-0.00370292	-0.00370292	2
																						11.0382	11.0382	11.0354		-0.00285259	-0.00285259	2
																						10.4125	10.4125	10.4105		-0.00197892	-0.00197892	2
																						9.72351	9.72351	9.72239		-0.00111579	-0.00111579	2
																						8.98069	8.98069	8.98039		-0.000301364	-0.000301364	2
																						8.19785	8.19785	8.19828		0.000426504	0.000426504	2
																						7.39237	7.39237	7.39341		0.00103568	0.00103568	2
																						6.58376	6.58376	6.58527		0.0015046	0.0015046	2
																						5.79184	5.79184	5.79367		0.00182533	0.00182533	2
																						5.03483	5.03483	5.03684		0.00200372	0.00200372	2
																						4.32777	4.32777	4.32982		0.00205715	0.00205715	2
																						3.6815	3.6815	3.68351		0.00201033	0.00201033	2
																						3.1024	3.1024	3.10429		0.00189074	0.00189074	2
																						2.59263	2.59263	2.59435		0.00172473	0.00172473	2
																						2.15085	2.15085	2.15239		0.00153486	0.00153486	2
																						11.1775	11.1775	11.1731		-0.00443566	-0.00443566	2
																						10.5828	10.5828	10.5794		-0.0034059	-0.0034059	2
																						9.92289	9.92289	9.92052		-0.00236748	-0.00236748	2
																						9.20534	9.20534	9.20398		-0.00136294	-0.00136294	2
																						8.44225	8.44225	8.44181		-0.000437032	-0.000437032	2
																						7.64959	7.64959	7.64996		0.000369291	0.000369291	2
																						6.84609	6.84609	6.84712		0.00102491	0.00102491	2
																						6.05155	6.05155	6.05306		0.00151306	0.00151306	2
																						5.28485	5.28485	5.28669		0.00183306	0.00183306	2
																						4.56233	4.56233	4.56433		0.00199883	0.00199883	2
																						3.89645	3.89645	3.89849		0.00203488	0.00203488	2
																						3.29526	3.29526	3.29723		0.00197123	0.00197123	2
																						2.76248	2.76248	2.76432		0.00183851	0.00183851	2
																						2.29804	2.29804	2.29971		0.00166431	0.00166431	2
																						1.89897	1.89897	1.90044		0.00147108	0.00147108	2
																						10.6954	10.6954	10.6902		-0.00519987	-0.00519987	2
																						10.0638	10.0638	10.0598		-0.00396598	-0.00396598	2
																						9.37202	9.37202	9.36927		-0.00274778	-0.00274778	2
																						8.63045	8.63045	8.62885		-0.00159674	-0.00159674	2
																						7.85366	7.85366	7.8531		-0.000562893	-0.000562893	2
																						7.05943	7.05943	7.05974		0.000312302	0.000312302	2
																						6.26718	6.26718	6.26818		0.00100204	0.00100204	2
																						5.49617	5.49617	5.49767		0.00149749	0.00149749	2
																						4.76362	4.76362	4.76543		0.00180752	0.00180752	2
																						4.08333	4.08333	4.08528		0.00195515	0.00195515	2
																						3.46481	3.46481	3.46678		0.0019721	0.0019721	2
																						2.91322	2.91322	2.91511		0.00189295	0.00189295	2
																						2.42971	2.42971	2.43146		0.00175046	0.00175046	2
																						2.01224	2.01224	2.01381		0.00157249	0.00157249	2
																						1.65648	1.65648	1.65786		0.00138062	0.00138062	2
																						10.1482	10.1482	10.1423		-0.00596259	-0.00596259	2
																						9.4825	9.4825	9.47799		-0.00450413	-0.00450413	2
																						8.76387	8.76387	8.76077		-0.0030977	-0.0030977	2
																						8.0055	8.0055	8.00369		-0.00180267	-0.00180267	2
																						7.22409	7.22409	7.22342		-0.000671577	-0.000671577	2
																						6.43852	6.43852	6.43877		0.000257487	0.000257487	2
																						5.66806	5.66806	5.66903		0.000965967	0.000965967	2
																						4.93055	4.93055	4.93201		0.00145603	0.00145603	2
																						4.2408	4.2408	4.24255		0.00174778	0.00174778	2
																						3.6096	3.6096	3.61148		0.00187363	0.00187363	2
																						3.04339	3.04339	3.04526		0.00187172	0.00187172	2
																						2.54447	2.54447	2.54625		0.00178003	0.00178003	2
																						2.11173	2.11173	2.11336		0.0016322	0.0016322	2
																						1.74151	1.74151	1.74296		0.00145535	0.00145535	2
																						1.42847	1.42847	1.42974		0.00126956	0.00126956	2
																						9.53825	9.53825	9.53157		-0.00668186	-0.00668186	2
																						8.84394	8.84394	8.83895		-0.00498673	-0.00498673	2
																						8.10634	8.10634	8.10295		-0.00339349	-0.00339349	2
																						7.34102	7.34102	7.33905		-0.00196653	-0.00196653	2
																						6.56614	6.56614	6.56538		-0.000756504	-0.000756504	2
																						5.80076	5.80076	5.80097		0.000206677	0.000206677	2
																						5.06305	5.06305	5.06396		0.000916728	0.000916728	2
																						4.36858	4.36858	4.36997		0.00138925	0.00138925	2
																						3.72919	3.72919	3.73085		0.00165624	0.00165624	2
																						3.15245	3.15245	3.1542		0.0017588	0.0017588	2
																						2.64174	2.64174	2.64348		0.00174011	0.00174011	2
																						2.19687	2.19687	2.19851		0.00163997	0.00163997	2
																						1.81484	1.81484	1.81633		0.00149165	0.00149165	2
																						1.49079	1.49079	1.49211		0.00132069	0.00132069	2
																						1.21877	1.21877	1.21991		0.00114517	0.00114517	2
																						8.8717	8.8717	8.86439		-0.00730999	-0.00730999	2
																						8.15729	8.15729	8.15191		-0.00537889	-0.00537889	2
																						7.41128	7.41128	7.40767		-0.00361293	-0.00361293	2
																						6.65096	6.65096	6.64889		-0.00207661	-0.00207661	2
																						5.89501	5.89501	5.8942		-0.000812963	-0.000812963	2
																						5.16166	5.16166	5.16182		0.000161341	0.000161341	2
																						4.46703	4.46703	4.46789		0.000855634	0.000855634	2
																						3.82379	3.82379	3.82509		0.00130015	0.00130015	2
																						3.24052	3.24052	3.24206		0.00153823	0.00153823	2
																						2.72158	2.72158	2.7232		0.00161807	0.00161807	2
																						2.26766	2.26766	2.26924		0.00158598	0.00158598	2
																						1.87645	1.87645	1.87793		0.00148197	0.00148197	2
																						1.54358	1.54358	1.54492		0.00133781	0.00133781	2
																						1.26343	1.26343	1.2646		0.00117681	0.00117681	2
																						1.0298	1.0298	1.03081		0.00101481	0.00101481	2
																						8.159	8.159	8.1512		-0.0077993	-0.0077993	2
																						7.43565	7.43565	7.43		-0.00564949	-0.00564949	2
																						6.69384	6.69384	6.6901		-0.00373895	-0.00373895	2
																						5.95164	5.95164	5.94952		-0.0021257	-0.0021257	2
																						5.22717	5.22717	5.22633		-0.000838903	-0.000838903	2
																						4.53685	4.53685	4.53697		0.000122422	0.000122422	2
																						3.89403	3.89403	3.89481		0.000785119	0.000785119	2
																						3.30812	3.30812	3.30931		0.00119373	0.00119373	2
																						2.78443	2.78443	2.78583		0.00140116	0.00140116	2
																						2.32446	2.32446	2.32592		0.00146043	0.00146043	2
																						1.92663	1.92663	1.92805		0.00141894	0.00141894	2
																						1.58709	1.58709	1.58841		0.00131547	0.00131547	2
																						1.30058	1.30058	1.30176		0.00117938	0.00117938	2
																						1.06113	1.06113	1.06216		0.00103139	0.00103139	2
																						0.862612	0.862612	0.863497		0.000885037	0.000885037	2
																						7.41445	7.41445	7.40634		-0.00810933	-0.00810933	2
																						6.69528	6.69528	6.6895		-0.00577639	-0.00577639	2
																						5.97129	5.97129	5.96753		-0.00376274	-0.00376274	2
																						5.26027	5.26027	5.25816		-0.00211243	-0.00211243	2
																						4.57877	4.57877	4.57793		-0.000835225	-0.000835225	2
																						3.9406	3.9406	3.94069		9.02609e-05	9.02609e-05	2
																						3.35593	3.35593	3.35664		0.000708386	0.000708386	2
																						2.8309	2.8309	2.83198		0.00107611	0.00107611	2
																						2.36785	2.36785	2.3691		0.00125323	0.00125323	2
																						1.96589	1.96589	1.96719		0.00129506	0.00129506	2
																						1.62176	1.62176	1.62301		0.0012482	0.0012482	2
																						1.33061	1.33061	1.33176		0.00114898	0.00114898	2
																						1.08673	1.08673	1.08776		0.00102383	0.00102383	2
																						0.88417	0.88417	0.885061		0.000890732	0.000890732	2
																						0.71709	0.71709	0.717851		0.000761046	0.000761046	2
[truncated: 54 more columns]

## Sheet: Partial Uncompetitive
																	((V_max+(V2*[I])/K_i )*[S])/(K_s+((1+[I])/K_i )*[S] )						Calculated values
		No Inhibitor	[I]1	[I]2	[I]3	[I]4	[I]5	[I]6	[I]7	[I]8	[I]9	[I]10	[I]11	[I]12	[I]13	[I]14	[I]15			0.190143	#DIV/0!	#DIV/0!	No Inhibitor	[I]1	[I]2	[I]3	[I]4	[I]5	[I]6	[I]7	[I]8	[I]9	[I]10	[I]11	[I]12	[I]13	[I]14	[I]15
		0	0.0439805	0.0549756	0.0687195	0.0858993	0.107374	0.134218	0.167772	0.209715	0.262144	0.32768	0.4096	0.512	0.64	0.8	1	Km	Vmax	Ki	V2	0	0	0.0439805	0.0549756	0.0687195	0.0858993	0.107374	0.134218	0.167772	0.209715	0.262144	0.32768	0.4096	0.512	0.64	0.8	1
[S]1	1	13.6364	13.151	13.035	12.8929	12.7195	12.5092	12.256	11.9535	11.5957	11.1775	10.6954	10.1482	9.53825	8.8717	8.159	7.41445	0.190143	13.8748	1.15364	0		13.1271	12.6701	12.5608	12.4267	12.2632	12.0647	11.8254	11.5394	11.2007	10.8043	10.3466	9.82627	9.2451	8.60866	7.92657	7.21226		13.1271	12.6701	12.5608	12.4267	12.2632	12.0647	11.8254	11.5394	11.2007	10.8043
[S]2	0.8	13.3333	12.7762	12.6442	12.4829	12.2869	12.0505	11.7674	11.4318	11.0382	10.5828	10.0638	9.4825	8.84394	8.15729	7.43565	6.69528						12.5621	12.143	12.0425	11.9193	11.7687	11.5858	11.365	11.1005	10.7867	10.4186	9.99239	9.50624	8.96126	8.36204	7.717	7.03834		12.5621	12.143	12.0425	11.9193	11.7687	11.5858	11.365	11.1005	10.7867	10.4186
[S]3	0.64	12.973	12.3368	12.1874	12.0056	11.7859	11.5223	11.2089	10.8404	10.4125	9.92289	9.37202	8.76387	8.10634	7.41128	6.69384	5.97129						11.9208	11.5427	11.4519	11.3404	11.204	11.0381	10.8375	10.5968	10.3105	9.97363	9.58234	9.13437	8.63007	8.07294	7.47013	6.8324		11.9208	11.5427	11.4519	11.3404	11.204	11.0381	10.8375	10.5968	10.3105	9.97363
[S]4	0.512	12.549	11.8282	11.6608	11.458	11.2143	10.9238	10.5812	10.182	9.72351	9.20534	8.63045	8.0055	7.34102	6.65096	5.95164	5.26027						11.2057	10.871	10.7904	10.6914	10.5701	10.4223	10.2432	10.0279	9.77115	9.46812	9.11478	8.70854	8.24898	7.73851	7.18289	6.59132		11.2057	10.871	10.7904	10.6914	10.5701	10.4223	10.2432	10.0279	9.77115	9.46812
[S]5	0.4096	12.0565	11.2486	11.0632	10.84	10.5732	10.2578	9.88891	9.46355	8.98069	8.44225	7.85366	7.22409	6.56614	5.89501	5.22717	4.57877						10.4241	10.1338	10.0638	9.97755	9.87184	9.7428	9.58617	9.39733	9.17149	8.904	8.59082	8.22901	7.81747	7.35752	6.85348	6.31289		10.4241	10.1338	10.0638	9.97755	9.87184	9.7428	9.58617	9.39733	9.17149	8.904
[S]6	0.32768	11.4927	10.5993	10.3973	10.1553	9.86816	9.53134	9.14132	8.69649	8.19785	7.64959	7.05943	6.43852	5.80076	5.16166	4.53685	3.9406						9.58808	9.34197	9.28241	9.20901	9.11888	9.00866	8.87459	8.7125	8.51804	8.28683	8.01489	7.69908	7.33767	6.93098	6.48191	5.99627		9.58808	9.34197	9.28241	9.20901	9.11888	9.00866	8.87459	8.7125	8.51804	8.28683
[S]7	0.262144	10.858	9.88604	9.66964	9.41211	9.10887	8.75623	8.35206	7.89645	7.39237	6.84609	6.26718	5.66806	5.06305	4.46703	3.89403	3.35593						8.71448	8.5107	8.46123	8.4002	8.32514	8.23318	8.12105	7.98511	7.82146	7.62609	7.39518	7.1255	6.81485	6.46266	6.0705	5.64252		8.71448	8.5107	8.46123	8.4002	8.32514	8.23318	8.12105	7.98511	7.82146	7.62609
[S]8	0.209715	10.1568	9.11897	8.89182	8.62331	8.30965	7.94827	7.53847	7.08204	6.58376	6.05155	5.49617	4.93055	4.36858	3.82379	3.30812	2.8309			Sum R2	340.328		7.82345	7.65881	7.61873	7.56922	7.50822	7.43334	7.34182	7.23054	7.09609	6.9349	6.74343	6.51846	6.25752	5.95932	5.62429	5.25499		7.82345	7.65881	7.61873	7.56922	7.50822	7.43334	7.34182	7.23054	7.09609	6.9349
[S]9	0.167772	9.39822	8.31273	8.07943	7.80561	7.48836	7.12632	6.72019	6.27329	5.79184	5.28485	4.76362	4.2408	3.72919	3.24052	2.78443	2.36785			Sum residuals %	46.4043		6.93686	6.80711	6.77543	6.73624	6.68789	6.62841	6.55554	6.46668	6.35892	6.22918	6.07426	5.89112	5.67716	5.43062	5.151	4.83953		6.93686	6.80711	6.77543	6.73624	6.68789	6.62841	6.55554	6.46668	6.35892	6.22918
[S]10	0.134218	8.5957	7.48546	7.25131	6.97844	6.66495	6.31058	5.91731	5.48966	5.03483	4.56233	4.08333	3.6096	3.15245	2.72158	2.32446	1.96589						6.07614	5.97636	5.95193	5.92166	5.88426	5.83817	5.78157	5.71234	5.62809	5.52622	5.40395	5.25851	5.08737	4.8885	4.66075	4.40427		6.07614	5.97636	5.95193	5.92166	5.88426	5.83817	5.78157	5.71234	5.62809	5.52622
[S]11	0.107374	7.7667	6.6573	6.42776	6.16218	5.85955	5.52065	5.14843	4.74825	4.32777	3.89645	3.46481	3.04339	2.64174	2.26766	1.92663	1.62176						5.26027	5.18532	5.16692	5.1441	5.11585	5.08098	5.03805	4.9854	4.92111	4.84305	4.74888	4.6362	4.50266	4.34617	4.16521	3.95916		5.26027	5.18532	5.16692	5.1441	5.11585	5.08098	5.03805	4.9854	4.92111	4.84305
[S]12	0.0858993	6.93112	5.84849	5.62869	5.37613	5.09061	4.77371	4.42906	4.06243	3.6815	3.29526	2.91322	2.54447	2.19687	1.87645	1.58709	1.33061						4.50427	4.4492	4.43565	4.41882	4.39796	4.37216	4.34034	4.3012	4.25326	4.19482	4.12399	4.03875	3.93703	3.81686	3.67659	3.51511		4.50427	4.4492	4.43565	4.41882	4.39796	4.37216	4.34034	4.3012	4.25326	4.19482
[S]13	0.0687195	6.1095	5.0774	4.87166	4.63679	4.37325	4.08315	3.77051	3.44115	3.1024	2.76248	2.42971	2.11173	1.81484	1.54358	1.30058	1.08673						3.81831	3.77866	3.76888	3.75672	3.74164	3.72295	3.69985	3.67137	3.63639	3.59359	3.54148	3.47843	3.40271	3.31258	3.20641	3.08289		3.81831	3.77866	3.76888	3.75672	3.74164	3.72295	3.69985	3.67137	3.63639	3.59359
[S]14	0.0549756	5.32106	4.35902	4.17052	3.95664	3.71828	3.45788	3.17955	2.88889	2.59263	2.29804	2.01224	1.74151	1.49079	1.26343	1.06113	0.88417						3.20768	3.17966	3.17273	3.16411	3.1534	3.14011	3.12367	3.10334	3.07831	3.04758	3.01002	2.96436	2.90919	2.84305	2.76448	2.67218		3.20768	3.17966	3.17273	3.16411	3.1534	3.14011	3.12367	3.10334	3.07831	3.04758
[S]15	0.0439805	4.58192	3.70395	3.53462	3.34356	3.13195	2.90233	2.65868	2.40619	2.15085	1.89897	1.65648	1.42847	1.21877	1.0298	0.862612	0.71709						2.67329	2.6538	2.64897	2.64296	2.63548	2.62619	2.61468	2.60043	2.58283	2.56116	2.53458	2.50212	2.4627	2.41514	2.35821	2.29071		2.67329	2.6538	2.64897	2.64296	2.63548	2.62619	2.61468	2.60043	2.58283	2.56116
	1	1	1	1	1	1	1	1	1	1	1	1	1	1	1	1	1																					1	1	13.1271	12.6701	12.5608	12.4267	12.2632	12.0647	11.8254	11.5394	11.2007	10.8043
	1	1	1	1	1	1	1	1	1	1	1	1	1	1	1	1	1					13.6364	13.6364	13.1271		-0.5093	-0.5093	3										0.8	0.8	12.5621	12.143	12.0425	11.9193	11.7687	11.5858	11.365	11.1005	10.7867	10.4186
	1	1	1	1	1	1	1	1	1	1	1	1	1	1	1	1	1					13.3333	13.3333	12.5621		-0.771235	-0.771235	3										0.64	0.64	11.9208	11.5427	11.4519	11.3404	11.204	11.0381	10.8375	10.5968	10.3105	9.97363
	1	1	1	1	1	1	1	1	1	1	1	1	1	1	1	1	1					12.973	12.973	11.9208		-1.05219	-1.05219	3										0.512	0.512	11.2057	10.871	10.7904	10.6914	10.5701	10.4223	10.2432	10.0279	9.77115	9.46812
	1	1	1	1	1	1	1	1	1	1	1	1	1	1	1	1	1					12.549	12.549	11.2057		-1.34332	-1.34332	3										0.4096	0.4096	10.4241	10.1338	10.0638	9.97755	9.87184	9.7428	9.58617	9.39733	9.17149	8.904
	1	1	1	1	1	1	1	1	1	1	1	1	1	1	1	1	1					12.0565	12.0565	10.4241		-1.63244	-1.63244	3										0.32768	0.32768	9.58808	9.34197	9.28241	9.20901	9.11888	9.00866	8.87459	8.7125	8.51804	8.28683
	1	1	1	1	1	1	1	1	1	1	1	1	1	1	1	1	1					11.4927	11.4927	9.58808		-1.90462	-1.90462	3										0.262144	0.262144	8.71448	8.5107	8.46123	8.4002	8.32514	8.23318	8.12105	7.98511	7.82146	7.62609
	1	1	1	1	1	1	1	1	1	1	1	1	1	1	1	1	1					10.858	10.858	8.71448		-2.14352	-2.14352	3										0.209715	0.209715	7.82345	7.65881	7.61873	7.56922	7.50822	7.43334	7.34182	7.23054	7.09609	6.9349
	1	1	1	1	1	1	1	1	1	1	1	1	1	1	1	1	1					10.1568	10.1568	7.82345		-2.33339	-2.33339	3										0.167772	0.167772	6.93686	6.80711	6.77543	6.73624	6.68789	6.62841	6.55554	6.46668	6.35892	6.22918
	1	1	1	1	1	1	1	1	1	1	1	1	1	1	1	1	1					9.39822	9.39822	6.93686		-2.46137	-2.46137	3										0.134218	0.134218	6.07614	5.97636	5.95193	5.92166	5.88426	5.83817	5.78157	5.71234	5.62809	5.52622
	1	1	1	1	1	1	1	1	1	1	1	1	1	1	1	1	1					8.5957	8.5957	6.07614		-2.51957	-2.51957	3										0.107374	0.107374	5.26027	5.18532	5.16692	5.1441	5.11585	5.08098	5.03805	4.9854	4.92111	4.84305
	1	1	1	1	1	1	1	1	1	1	1	1	1	1	1	1	1					7.7667	7.7667	5.26027		-2.50643	-2.50643	3										0.0858993	0.0858993	4.50427	4.4492	4.43565	4.41882	4.39796	4.37216	4.34034	4.3012	4.25326	4.19482
	1	1	1	1	1	1	1	1	1	1	1	1	1	1	1	1	1					6.93112	6.93112	4.50427		-2.42685	-2.42685	3										0.0687195	0.0687195	3.81831	3.77866	3.76888	3.75672	3.74164	3.72295	3.69985	3.67137	3.63639	3.59359
	1	1	1	1	1	1	1	1	1	1	1	1	1	1	1	1	1					6.1095	6.1095	3.81831		-2.2912	-2.2912	3										0.0549756	0.0549756	3.20768	3.17966	3.17273	3.16411	3.1534	3.14011	3.12367	3.10334	3.07831	3.04758
	1	1	1	1	1	1	1	1	1	1	1	1	1	1	1	1	1					5.32106	5.32106	3.20768		-2.11337	-2.11337	3										0.0439805	0.0439805	2.67329	2.6538	2.64897	2.64296	2.63548	2.62619	2.61468	2.60043	2.58283	2.56116
																						4.58192	4.58192	2.67329		-1.90863	-1.90863	3
																						13.151	13.151	12.6701		-0.480931	-0.480931	3											1	0.0761785	0.0789261	0.0796131	0.0804717	0.081545	0.0828866	0.0845637	0.08666	0.0892803	0.0925558
																						12.7762	12.7762	12.143		-0.633263	-0.633263	3											1.25	0.0796045	0.0823522	0.0830391	0.0838977	0.084971	0.0863127	0.0879897	0.090086	0.0927064	0.0959818
																						12.3368	12.3368	11.5427		-0.794057	-0.794057	3											1.5625	0.0838871	0.0866347	0.0873217	0.0881803	0.0892536	0.0905952	0.0922723	0.0943685	0.0969889	0.100264
																						11.8282	11.8282	10.871		-0.957214	-0.957214	3											1.95312	0.0892403	0.0919879	0.0926748	0.0935335	0.0946068	0.0959484	0.0976254	0.0997217	0.102342	0.105618
																						11.2486	11.2486	10.1338		-1.11475	-1.11475	3											2.44141	0.0959318	0.0986794	0.0993663	0.100225	0.101298	0.10264	0.104317	0.106413	0.109034	0.112309
																						10.5993	10.5993	9.34197		-1.25734	-1.25734	3											3.05176	0.104296	0.107044	0.107731	0.108589	0.109663	0.111004	0.112681	0.114778	0.117398	0.120673
																						9.88604	9.88604	8.5107		-1.37534	-1.37534	3											3.8147	0.114752	0.117499	0.118186	0.119045	0.120118	0.12146	0.123137	0.125233	0.127853	0.131129
																						9.11897	9.11897	7.65881		-1.46016	-1.46016	3											4.76837	0.127821	0.130569	0.131255	0.132114	0.133187	0.134529	0.136206	0.138302	0.140923	0.144198
																						8.31273	8.31273	6.80711		-1.50561	-1.50561	3											5.96046	0.144158	0.146905	0.147592	0.148451	0.149524	0.150866	0.152543	0.154639	0.157259	0.160535
																						7.48546	7.48546	5.97636		-1.5091	-1.5091	3											7.45058	0.164578	0.167326	0.168013	0.168872	0.169945	0.171286	0.172963	0.17506	0.17768	0.180956
																						6.6573	6.6573	5.18532		-1.47197	-1.47197	3											9.31323	0.190104	0.192852	0.193539	0.194397	0.195471	0.196812	0.198489	0.200586	0.203206	0.206482
																						5.84849	5.84849	4.4492		-1.39929	-1.39929	3											11.6415	0.222012	0.224759	0.225446	0.226305	0.227378	0.22872	0.230397	0.232493	0.235114	0.238389
																						5.0774	5.0774	3.77866		-1.29874	-1.29874	3											14.5519	0.261896	0.264644	0.265331	0.266189	0.267263	0.268604	0.270281	0.272378	0.274998	0.278273
																						4.35902	4.35902	3.17966		-1.17936	-1.17936	3											18.1899	0.311752	0.314499	0.315186	0.316045	0.317118	0.31846	0.320137	0.322233	0.324853	0.328129
																						3.70395	3.70395	2.6538		-1.05015	-1.05015	3											22.7374	0.374071	0.376819	0.377505	0.378364	0.379437	0.380779	0.382456	0.384552	0.387173	0.390448
																						13.035	13.035	12.5608		-0.474261	-0.474261	3
																						12.6442	12.6442	12.0425		-0.601635	-0.601635	3												13.6364	13.151	13.035	12.8929	12.7195	12.5092	12.256	11.9535	11.5957	11.1775
																						12.1874	12.1874	11.4519		-0.735438	-0.735438	3												13.3333	12.7762	12.6442	12.4829	12.2869	12.0505	11.7674	11.4318	11.0382	10.5828
																						11.6608	11.6608	10.7904		-0.870342	-0.870342	3												12.973	12.3368	12.1874	12.0056	11.7859	11.5223	11.2089	10.8404	10.4125	9.92289
																						11.0632	11.0632	10.0638		-0.999458	-0.999458	3												12.549	11.8282	11.6608	11.458	11.2143	10.9238	10.5812	10.182	9.72351	9.20534
																						10.3973	10.3973	9.28241		-1.11484	-1.11484	3												12.0565	11.2486	11.0632	10.84	10.5732	10.2578	9.88891	9.46355	8.98069	8.44225
																						9.66964	9.66964	8.46123		-1.20841	-1.20841	3												11.4927	10.5993	10.3973	10.1553	9.86816	9.53134	9.14132	8.69649	8.19785	7.64959
																						8.89182	8.89182	7.61873		-1.27309	-1.27309	3												10.858	9.88604	9.66964	9.41211	9.10887	8.75623	8.35206	7.89645	7.39237	6.84609
																						8.07943	8.07943	6.77543		-1.304	-1.304	3												10.1568	9.11897	8.89182	8.62331	8.30965	7.94827	7.53847	7.08204	6.58376	6.05155
																						7.25131	7.25131	5.95193		-1.29938	-1.29938	3												9.39822	8.31273	8.07943	7.80561	7.48836	7.12632	6.72019	6.27329	5.79184	5.28485
																						6.42776	6.42776	5.16692		-1.26084	-1.26084	3												8.5957	7.48546	7.25131	6.97844	6.66495	6.31058	5.91731	5.48966	5.03483	4.56233
																						5.62869	5.62869	4.43565		-1.19304	-1.19304	3												7.7667	6.6573	6.42776	6.16218	5.85955	5.52065	5.14843	4.74825	4.32777	3.89645
																						4.87166	4.87166	3.76888		-1.10278	-1.10278	3												6.93112	5.84849	5.62869	5.37613	5.09061	4.77371	4.42906	4.06243	3.6815	3.29526
																						4.17052	4.17052	3.17273		-0.997787	-0.997787	3												6.1095	5.0774	4.87166	4.63679	4.37325	4.08315	3.77051	3.44115	3.1024	2.76248
																						3.53462	3.53462	2.64897		-0.885656	-0.885656	3												5.32106	4.35902	4.17052	3.95664	3.71828	3.45788	3.17955	2.88889	2.59263	2.29804
																						12.8929	12.8929	12.4267		-0.466145	-0.466145	3												4.58192	3.70395	3.53462	3.34356	3.13195	2.90233	2.65868	2.40619	2.15085	1.89897
																						12.4829	12.4829	11.9193		-0.563578	-0.563578	3
																						12.0056	12.0056	11.3404		-0.66519	-0.66519	3												1/s	0	0.0439805	0.0549756	0.0687195	0.0858993	0.107374	0.134218	0.167772	0.209715
																						11.458	11.458	10.6914		-0.76664	-0.76664	3											1	1	0.0761785	0.0789261	0.0796131	0.0804717	0.081545	0.0828866	0.0845637	0.08666	0.0892803
																						10.84	10.84	9.97755		-0.862411	-0.862411	3											2	1.25	0.0796045	0.0823522	0.0830391	0.0838977	0.084971	0.0863127	0.0879897	0.090086	0.0927064
																						10.1553	10.1553	9.20901		-0.946249	-0.946249	3											3	1.5625	0.0838871	0.0866347	0.0873217	0.0881803	0.0892536	0.0905952	0.0922723	0.0943685	0.0969889
																						9.41211	9.41211	8.4002		-1.01191	-1.01191	3											4	1.95312	0.0892403	0.0919879	0.0926748	0.0935335	0.0946068	0.0959484	0.0976254	0.0997217	0.102342
																						8.62331	8.62331	7.56922		-1.0541	-1.0541	3											5	2.44141	0.0959318	0.0986794	0.0993663	0.100225	0.101298	0.10264	0.104317	0.106413	0.109034
																						7.80561	7.80561	6.73624		-1.06936	-1.06936	3											6	3.05176	0.104296	0.107044	0.107731	0.108589	0.109663	0.111004	0.112681	0.114778	0.117398
																						6.97844	6.97844	5.92166		-1.05678	-1.05678	3											7	3.8147	0.114752	0.117499	0.118186	0.119045	0.120118	0.12146	0.123137	0.125233	0.127853
																						6.16218	6.16218	5.1441		-1.01808	-1.01808	3											8	4.76837	0.127821	0.130569	0.131255	0.132114	0.133187	0.134529	0.136206	0.138302	0.140923
																						5.37613	5.37613	4.41882		-0.957316	-0.957316	3											9	5.96046	0.144158	0.146905	0.147592	0.148451	0.149524	0.150866	0.152543	0.154639	0.157259
																						4.63679	4.63679	3.75672		-0.880069	-0.880069	3											10	7.45058	0.164578	0.167326	0.168013	0.168872	0.169945	0.171286	0.172963	0.17506	0.17768
																						3.95664	3.95664	3.16411		-0.792527	-0.792527	3											11	9.31323	0.190104	0.192852	0.193539	0.194397	0.195471	0.196812	0.198489	0.200586	0.203206
																						3.34356	3.34356	2.64296		-0.700606	-0.700606	3											12	11.6415	0.222012	0.224759	0.225446	0.226305	0.227378	0.22872	0.230397	0.232493	0.235114
																						12.7195	12.7195	12.2632		-0.456332	-0.456332	3											13	14.5519	0.261896	0.264644	0.265331	0.266189	0.267263	0.268604	0.270281	0.272378	0.274998
																						12.2869	12.2869	11.7687		-0.518201	-0.518201	3											14	18.1899	0.311752	0.314499	0.315186	0.316045	0.317118	0.31846	0.320137	0.322233	0.324853
																						11.7859	11.7859	11.204		-0.581846	-0.581846	3											15	22.7374	0.374071	0.376819	0.377505	0.378364	0.379437	0.380779	0.382456	0.384552	0.387173
																						11.2143	11.2143	10.5701		-0.644188	-0.644188	3
																						10.5732	10.5732	9.87184		-0.701407	-0.701407	3
																						9.86816	9.86816	9.11888		-0.749282	-0.749282	3
																						9.10887	9.10887	8.32514		-0.783728	-0.783728	3
																						8.30965	8.30965	7.50822		-0.801435	-0.801435	3
																						7.48836	7.48836	6.68789		-0.800474	-0.800474	3
																						6.66495	6.66495	5.88426		-0.780682	-0.780682	3
																						5.85955	5.85955	5.11585		-0.743699	-0.743699	3
																						5.09061	5.09061	4.39796		-0.692657	-0.692657	3
																						4.37325	4.37325	3.74164		-0.63161	-0.63161	3
																						3.71828	3.71828	3.1534		-0.564877	-0.564877	3
																						3.13195	3.13195	2.63548		-0.496464	-0.496464	3
																						12.5092	12.5092	12.0647		-0.444557	-0.444557	3
																						12.0505	12.0505	11.5858		-0.464697	-0.464697	3
																						11.5223	11.5223	11.0381		-0.484179	-0.484179	3
																						10.9238	10.9238	10.4223		-0.501513	-0.501513	3
																						10.2578	10.2578	9.7428		-0.51495	-0.51495	3
																						9.53134	9.53134	9.00866		-0.522671	-0.522671	3
																						8.75623	8.75623	8.23318		-0.523048	-0.523048	3
																						7.94827	7.94827	7.43334		-0.514932	-0.514932	3
																						7.12632	7.12632	6.62841		-0.497905	-0.497905	3
																						6.31058	6.31058	5.83817		-0.472403	-0.472403	3
																						5.52065	5.52065	5.08098		-0.439668	-0.439668	3
																						4.77371	4.77371	4.37216		-0.401549	-0.401549	3
																						4.08315	4.08315	3.72295		-0.360202	-0.360202	3
																						3.45788	3.45788	3.14011		-0.31777	-0.31777	3
																						2.90233	2.90233	2.62619		-0.276135	-0.276135	3
																						12.256	12.256	11.8254		-0.43056	-0.43056	3
																						11.7674	11.7674	11.365		-0.402468	-0.402468	3
																						11.2089	11.2089	10.8375		-0.37144	-0.37144	3
																						10.5812	10.5812	10.2432		-0.337953	-0.337953	3
																						9.88891	9.88891	9.58617		-0.302736	-0.302736	3
																						9.14132	9.14132	8.87459		-0.266728	-0.266728	3
																						8.35206	8.35206	8.12105		-0.231003	-0.231003	3
																						7.53847	7.53847	7.34182		-0.196651	-0.196651	3
																						6.72019	6.72019	6.55554		-0.164647	-0.164647	3
																						5.91731	5.91731	5.78157		-0.135737	-0.135737	3
																						5.14843	5.14843	5.03805		-0.110378	-0.110378	3
																						4.42906	4.42906	4.34034		-0.088722	-0.088722	3
																						3.77051	3.77051	3.69985		-0.0706586	-0.0706586	3
																						3.17955	3.17955	3.12367		-0.0558888	-0.0558888	3
																						2.65868	2.65868	2.61468		-0.0440034	-0.0440034	3
																						11.9535	11.9535	11.5394		-0.414106	-0.414106	3
																						11.4318	11.4318	11.1005		-0.331285	-0.331285	3
																						10.8404	10.8404	10.5968		-0.243668	-0.243668	3
																						10.182	10.182	10.0279		-0.154115	-0.154115	3
																						9.46355	9.46355	9.39733		-0.0662224	-0.0662224	3
																						8.69649	8.69649	8.7125		0.0160095	0.0160095	3
																						7.89645	7.89645	7.98511		0.0886676	0.0886676	3
																						7.08204	7.08204	7.23054		0.148493	0.148493	3
																						6.27329	6.27329	6.46668		0.193382	0.193382	3
																						5.48966	5.48966	5.71234		0.222671	0.222671	3
																						4.74825	4.74825	4.9854		0.237146	0.237146	3
																						4.06243	4.06243	4.3012		0.238767	0.238767	3
																						3.44115	3.44115	3.67137		0.230224	0.230224	3
																						2.88889	2.88889	3.10334		0.214454	0.214454	3
																						2.40619	2.40619	2.60043		0.194239	0.194239	3
																						11.5957	11.5957	11.2007		-0.39502	-0.39502	3
																						11.0382	11.0382	10.7867		-0.251486	-0.251486	3
																						10.4125	10.4125	10.3105		-0.102048	-0.102048	3
																						9.72351	9.72351	9.77115		0.0476436	0.0476436	3
																						8.98069	8.98069	9.17149		0.190798	0.190798	3
																						8.19785	8.19785	8.51804		0.320184	0.320184	3
																						7.39237	7.39237	7.82146		0.429085	0.429085	3
																						6.58376	6.58376	7.09609		0.512325	0.512325	3
																						5.79184	5.79184	6.35892		0.567079	0.567079	3
																						5.03483	5.03483	5.62809		0.593259	0.593259	3
																						4.32777	4.32777	4.92111		0.593344	0.593344	3
																						3.6815	3.6815	4.25326		0.571759	0.571759	3
																						3.1024	3.1024	3.63639		0.533987	0.533987	3
																						2.59263	2.59263	3.07831		0.485684	0.485684	3
																						2.15085	2.15085	2.58283		0.431974	0.431974	3
																						11.1775	11.1775	10.8043		-0.373225	-0.373225	3
																						10.5828	10.5828	10.4186		-0.164181	-0.164181	3
																						9.92289	9.92289	9.97363		0.0507462	0.0507462	3
																						9.20534	9.20534	9.46812		0.262781	0.262781	3
																						8.44225	8.44225	8.904		0.461756	0.461756	3
																						7.64959	7.64959	8.28683		0.637244	0.637244	3
																						6.84609	6.84609	7.62609		0.779993	0.779993	3
																						6.05155	6.05155	6.9349		0.883356	0.883356	3
																						5.28485	5.28485	6.22918		0.944325	0.944325	3
																						4.56233	4.56233	5.52622		0.963886	0.963886	3
																						3.89645	3.89645	4.84305		0.946597	0.946597	3
																						3.29526	3.29526	4.19482		0.899561	0.899561	3
																						2.76248	2.76248	3.59359		0.831108	0.831108	3
																						2.29804	2.29804	3.04758		0.749542	0.749542	3
																						1.89897	1.89897	2.56116		0.662194	0.662194	3
																						10.6954	10.6954	10.3466		-0.348784	-0.348784	3
																						10.0638	10.0638	9.99239		-0.0714166	-0.0714166	3
																						9.37202	9.37202	9.58234		0.210315	0.210315	3
																						8.63045	8.63045	9.11478		0.484336	0.484336	3
																						7.85366	7.85366	8.59082		0.737158	0.737158	3
																						7.05943	7.05943	8.01489		0.955469	0.955469	3
																						6.26718	6.26718	7.39518		1.128	1.128	3
																						5.49617	5.49617	6.74343		1.24726	1.24726	3
																						4.76362	4.76362	6.07426		1.31064	1.31064	3
																						4.08333	4.08333	5.40395		1.32062	1.32062	3
																						3.46481	3.46481	4.74888		1.28407	1.28407	3
																						2.91322	2.91322	4.12399		1.21078	1.21078	3
																						2.42971	2.42971	3.54148		1.11177	1.11177	3
																						2.01224	2.01224	3.01002		0.997783	0.997783	3
																						1.65648	1.65648	2.53458		0.878105	0.878105	3
																						10.1482	10.1482	9.82627		-0.321943	-0.321943	3
																						9.4825	9.4825	9.50624		0.0237447	0.0237447	3
																						8.76387	8.76387	9.13437		0.370506	0.370506	3
																						8.0055	8.0055	8.70854		0.703046	0.703046	3
																						7.22409	7.22409	8.22901		1.00493	1.00493	3
																						6.43852	6.43852	7.69908		1.26057	1.26057	3
																						5.66806	5.66806	7.1255		1.45744	1.45744	3
																						4.93055	4.93055	6.51846		1.58791	1.58791	3
																						4.2408	4.2408	5.89112		1.65032	1.65032	3
																						3.6096	3.6096	5.25851		1.64891	1.64891	3
																						3.04339	3.04339	4.6362		1.59282	1.59282	3
																						2.54447	2.54447	4.03875		1.49429	1.49429	3
																						2.11173	2.11173	3.47843		1.3667	1.3667	3
																						1.74151	1.74151	2.96436		1.22285	1.22285	3
																						1.42847	1.42847	2.50212		1.07366	1.07366	3
																						9.53825	9.53825	9.2451		-0.293147	-0.293147	3
																						8.84394	8.84394	8.96126		0.117326	0.117326	3
																						8.10634	8.10634	8.63007		0.523729	0.523729	3
																						7.34102	7.34102	8.24898		0.907957	0.907957	3
																						6.56614	6.56614	7.81747		1.25133	1.25133	3
																						5.80076	5.80076	7.33767		1.53691	1.53691	3
																						5.06305	5.06305	6.81485		1.7518	1.7518	3
																						4.36858	4.36858	6.25752		1.88894	1.88894	3
																						3.72919	3.72919	5.67716		1.94797	1.94797	3
																						3.15245	3.15245	5.08737		1.93493	1.93493	3
																						2.64174	2.64174	4.50266		1.86091	1.86091	3
																						2.19687	2.19687	3.93703		1.74016	1.74016	3
																						1.81484	1.81484	3.40271		1.58787	1.58787	3
																						1.49079	1.49079	2.90919		1.4184	1.4184	3
																						1.21877	1.21877	2.4627		1.24394	1.24394	3
																						8.8717	8.8717	8.60866		-0.26304	-0.26304	3
																						8.15729	8.15729	8.36204		0.204746	0.204746	3
																						7.41128	7.41128	8.07294		0.661658	0.661658	3
																						6.65096	6.65096	7.73851		1.08755	1.08755	3
																						5.89501	5.89501	7.35752		1.46251	1.46251	3
																						5.16166	5.16166	6.93098		1.76932	1.76932	3
																						4.46703	4.46703	6.46266		1.99563	1.99563	3
																						3.82379	3.82379	5.95932		2.13552	2.13552	3
																						3.24052	3.24052	5.43062		2.1901	2.1901	3
																						2.72158	2.72158	4.8885		2.16691	2.16691	3
																						2.26766	2.26766	4.34617		2.07851	2.07851	3
																						1.87645	1.87645	3.81686		1.94041	1.94041	3
																						1.54358	1.54358	3.31258		1.769	1.769	3
																						1.26343	1.26343	2.84305		1.57962	1.57962	3
																						1.0298	1.0298	2.41514		1.38534	1.38534	3
																						8.159	8.159	7.92657		-0.232425	-0.232425	3
																						7.43565	7.43565	7.717		0.281349	0.281349	3
																						6.69384	6.69384	7.47013		0.776283	0.776283	3
																						5.95164	5.95164	7.18289		1.23125	1.23125	3
																						5.22717	5.22717	6.85348		1.62631	1.62631	3
																						4.53685	4.53685	6.48191		1.94506	1.94506	3
																						3.89403	3.89403	6.0705		2.17647	2.17647	3
																						3.30812	3.30812	5.62429		2.31617	2.31617	3
																						2.78443	2.78443	5.151		2.36657	2.36657	3
																						2.32446	2.32446	4.66075		2.33629	2.33629	3
																						1.92663	1.92663	4.16521		2.23858	2.23858	3
																						1.58709	1.58709	3.67659		2.0895	2.0895	3
																						1.30058	1.30058	3.20641		1.90582	1.90582	3
																						1.06113	1.06113	2.76448		1.70335	1.70335	3
																						0.862612	0.862612	2.35821		1.4956	1.4956	3
																						7.41445	7.41445	7.21226		-0.202191	-0.202191	3
																						6.69528	6.69528	7.03834		0.343065	0.343065	3
																						5.97129	5.97129	6.8324		0.86111	0.86111	3
																						5.26027	5.26027	6.59132		1.33105	1.33105	3
																						4.57877	4.57877	6.31289		1.73412	1.73412	3
																						3.9406	3.9406	5.99627		2.05567	2.05567	3
																						3.35593	3.35593	5.64252		2.28659	2.28659	3
																						2.8309	2.8309	5.25499		2.42409	2.42409	3
																						2.36785	2.36785	4.83953		2.47168	2.47168	3
																						1.96589	1.96589	4.40427		2.43837	2.43837	3
																						1.62176	1.62176	3.95916		2.3374	2.3374	3
																						1.33061	1.33061	3.51511		2.1845	2.1845	3
																						1.08673	1.08673	3.08289		1.99616	1.99616	3
																						0.88417	0.88417	2.67218		1.78801	1.78801	3
																						0.71709	0.71709	2.29071		1.57362	1.57362	3
[truncated: 54 more columns]

## Sheet: partial Mixed Non-competitive
																		(V_max*((1+([I]/(K_i^' ))*(β))*([S]/K_s )))/((1+([I]/(K_i^' )))*(([S]/K_s )+((1+([I]/(K_i^' ))*((K_s^')/K_s )))/((1+([I]/(K_i^' ))) )) )					Calculated values
		No Inhibitor	[I]1	[I]2	[I]3	[I]4	[I]5	[I]6	[I]7	[I]8	[I]9	[I]10	[I]11	[I]12	[I]13	[I]14	[I]15	Ks			Ks'		No Inhibitor	[I]1	[I]2	[I]3	[I]4	[I]5	[I]6	[I]7	[I]8	[I]9	[I]10	[I]11	[I]12	[I]13	[I]14	[I]15
		0	0.0439805	0.0549756	0.0687195	0.0858993	0.107374	0.134218	0.167772	0.209715	0.262144	0.32768	0.4096	0.512	0.64	0.8	1	Km	Vmax	Ki'	Km'	b	0	0.0439805	0.0549756	0.0687195	0.0858993	0.107374	0.134218	0.167772	0.209715	0.262144	0.32768	0.4096	0.512	0.64	0.8	1
[S]1	1	13.6364	13.151	13.035	12.8929	12.7195	12.5092	12.256	11.9535	11.5957	11.1775	10.6954	10.1482	9.53825	8.8717	8.159	7.41445	0.0999676	14.9968	6.51454	5.01099	0	13.6338	13.1487	13.0328	12.8907	12.7174	12.5073	12.2541	11.9518	11.5942	11.1762	10.6943	10.1473	9.53754	8.87121	8.1587	7.41433		13.6338	13.1487	13.0328	12.8907	12.7174	12.5073	12.2541	11.9518	11.5942	11.1762
[S]2	0.8	13.3333	12.7762	12.6442	12.4829	12.2869	12.0505	11.7674	11.4318	11.0382	10.5828	10.0638	9.4825	8.84394	8.15729	7.43565	6.69528						13.3309	12.7741	12.6421	12.4808	12.285	12.0487	11.7657	11.4302	11.0368	10.5816	10.0628	9.48163	8.84325	8.15678	7.43532	6.69509		13.3309	12.7741	12.6421	12.4808	12.285	12.0487	11.7657	11.4302	11.0368	10.5816
[S]3	0.64	12.973	12.3368	12.1874	12.0056	11.7859	11.5223	11.2089	10.8404	10.4125	9.92289	9.37202	8.76387	8.10634	7.41128	6.69384	5.97129			Sum R2	0.000211594		12.9707	12.3348	12.1854	12.0037	11.7841	11.5206	11.2074	10.839	10.4112	9.92175	9.37104	8.76305	8.10568	7.41077	6.69348	5.97105		12.9707	12.3348	12.1854	12.0037	11.7841	11.5206	11.2074	10.839	10.4112	9.92175
[S]4	0.512	12.549	11.8282	11.6608	11.458	11.2143	10.9238	10.5812	10.182	9.72351	9.20534	8.63045	8.0055	7.34102	6.65096	5.95164	5.26027			Sum residuals %	0.024262		12.547	11.8264	11.659	11.4563	11.2127	10.9223	10.5798	10.1807	9.72234	9.2043	8.62955	8.00474	7.3404	6.65047	5.95126	5.25999		12.547	11.8264	11.659	11.4563	11.2127	10.9223	10.5798	10.1807	9.72234	9.2043
[S]5	0.4096	12.0565	11.2486	11.0632	10.84	10.5732	10.2578	9.88891	9.46355	8.98069	8.44225	7.85366	7.22409	6.56614	5.89501	5.22717	4.57877						12.0547	11.247	11.0617	10.8385	10.5718	10.2564	9.88765	9.4624	8.97964	8.44132	7.85285	7.22339	6.56556	5.89453	5.22679	4.57847		12.0547	11.247	11.0617	10.8385	10.5718	10.2564	9.88765	9.4624	8.97964	8.44132
[S]6	0.32768	11.4927	10.5993	10.3973	10.1553	9.86816	9.53134	9.14132	8.69649	8.19785	7.64959	7.05943	6.43852	5.80076	5.16166	4.53685	3.9406						11.4911	10.5979	10.3959	10.1539	9.86691	9.53016	9.14022	8.69548	8.19693	7.64876	7.0587	6.43789	5.80022	5.16121	4.53648	3.9403		11.4911	10.5979	10.3959	10.1539	9.86691	9.53016	9.14022	8.69548	8.19693	7.64876
[S]7	0.262144	10.858	9.88604	9.66964	9.41211	9.10887	8.75623	8.35206	7.89645	7.39237	6.84609	6.26718	5.66806	5.06305	4.46703	3.89403	3.35593						10.8566	9.88484	9.66848	9.41099	9.1078	8.75522	8.35111	7.89557	7.39157	6.84537	6.26654	5.6675	5.06256	4.46662	3.89368	3.35564		10.8566	9.88484	9.66848	9.41099	9.1078	8.75522	8.35111	7.89557	7.39157	6.84537
[S]8	0.209715	10.1568	9.11897	8.89182	8.62331	8.30965	7.94827	7.53847	7.08204	6.58376	6.05155	5.49617	4.93055	4.36858	3.82379	3.30812	2.8309						10.1557	9.11797	8.89085	8.62238	8.30876	7.94743	7.53767	7.0813	6.58308	6.05092	5.49561	4.93006	4.36815	3.82342	3.3078	2.83063		10.1557	9.11797	8.89085	8.62238	8.30876	7.94743	7.53767	7.0813	6.58308	6.05092
[S]9	0.167772	9.39822	8.31273	8.07943	7.80561	7.48836	7.12632	6.72019	6.27329	5.79184	5.28485	4.76362	4.2408	3.72919	3.24052	2.78443	2.36785						9.39733	8.31193	8.07865	7.80485	7.48763	7.12562	6.71953	6.27267	5.79127	5.28432	4.76314	4.24037	3.72881	3.24018	2.78414	2.3676		9.39733	8.31193	8.07865	7.80485	7.48763	7.12562	6.71953	6.27267	5.79127	5.28432
[S]10	0.134218	8.5957	7.48546	7.25131	6.97844	6.66495	6.31058	5.91731	5.48966	5.03483	4.56233	4.08333	3.6096	3.15245	2.72158	2.32446	1.96589						8.59504	7.48483	7.2507	6.97785	6.66436	6.31001	5.91677	5.48915	5.03435	4.56189	4.08292	3.60923	3.15211	2.72129	2.32421	1.96567		8.59504	7.48483	7.2507	6.97785	6.66436	6.31001	5.91677	5.48915	5.03435	4.56189
[S]11	0.107374	7.7667	6.6573	6.42776	6.16218	5.85955	5.52065	5.14843	4.74825	4.32777	3.89645	3.46481	3.04339	2.64174	2.26766	1.92663	1.62176						7.76624	6.65683	6.4273	6.16172	5.8591	5.5202	5.148	4.74784	4.32737	3.89608	3.46446	3.04307	2.64146	2.26741	1.92641	1.62157		7.76624	6.65683	6.4273	6.16172	5.8591	5.5202	5.148	4.74784	4.32737	3.89608
[S]12	0.0858993	6.93112	5.84849	5.62869	5.37613	5.09061	4.77371	4.42906	4.06243	3.6815	3.29526	2.91322	2.54447	2.19687	1.87645	1.58709	1.33061						6.93083	5.84815	5.62835	5.37579	5.09027	4.77336	4.42871	4.0621	3.68118	3.29495	2.91293	2.5442	2.19663	1.87623	1.5869	1.33045		6.93083	5.84815	5.62835	5.37579	5.09027	4.77336	4.42871	4.0621	3.68118	3.29495
[S]13	0.0687195	6.1095	5.0774	4.87166	4.63679	4.37325	4.08315	3.77051	3.44115	3.1024	2.76248	2.42971	2.11173	1.81484	1.54358	1.30058	1.08673						6.10936	5.07718	4.87142	4.63654	4.37299	4.08288	3.77024	3.44088	3.10214	2.76223	2.42947	2.11151	1.81464	1.5434	1.30042	1.0866		6.10936	5.07718	4.87142	4.63654	4.37299	4.08288	3.77024	3.44088	3.10214	2.76223
[S]14	0.0549756	5.32106	4.35902	4.17052	3.95664	3.71828	3.45788	3.17955	2.88889	2.59263	2.29804	2.01224	1.74151	1.49079	1.26343	1.06113	0.88417						5.32102	4.35887	4.17035	3.95646	3.71809	3.45768	3.17934	2.88867	2.59241	2.29783	2.01204	1.74132	1.49062	1.26328	1.061	0.884055		5.32102	4.35887	4.17035	3.95646	3.71809	3.45768	3.17934	2.88867	2.59241	2.29783
[S]15	0.0439805	4.58192	3.70395	3.53462	3.34356	3.13195	2.90233	2.65868	2.40619	2.15085	1.89897	1.65648	1.42847	1.21877	1.0298	0.862612	0.71709						4.58196	3.70386	3.53452	3.34344	3.13181	2.90218	2.65852	2.40602	2.15068	1.8988	1.65631	1.42831	1.21863	1.02967	0.862502	0.716995		4.58196	3.70386	3.53452	3.34344	3.13181	2.90218	2.65852	2.40602	2.15068	1.8988
	1	1	1	1	1	1	1	1	1	1	1	1	1	1	1	1	1																					1	1	13.6338	13.1487	13.0328	12.8907	12.7174	12.5073	12.2541	11.9518	11.5942	11.1762
	1	1	1	1	1	1	1	1	1	1	1	1	1	1	1	1	1					13.6364	13.6364	13.6338		-0.00254143	-0.00254143	4										0.8	0.8	13.3309	12.7741	12.6421	12.4808	12.285	12.0487	11.7657	11.4302	11.0368	10.5816
	1	1	1	1	1	1	1	1	1	1	1	1	1	1	1	1	1					13.3333	13.3333	13.3309		-0.00239767	-0.00239767	4										0.64	0.64	12.9707	12.3348	12.1854	12.0037	11.7841	11.5206	11.2074	10.839	10.4112	9.92175
	1	1	1	1	1	1	1	1	1	1	1	1	1	1	1	1	1					12.973	12.973	12.9707		-0.00223187	-0.00223187	4										0.512	0.512	12.547	11.8264	11.659	11.4563	11.2127	10.9223	10.5798	10.1807	9.72234	9.2043
	1	1	1	1	1	1	1	1	1	1	1	1	1	1	1	1	1					12.549	12.549	12.547		-0.00204399	-0.00204399	4										0.4096	0.4096	12.0547	11.247	11.0617	10.8385	10.5718	10.2564	9.88765	9.4624	8.97964	8.44132
	1	1	1	1	1	1	1	1	1	1	1	1	1	1	1	1	1					12.0565	12.0565	12.0547		-0.00183549	-0.00183549	4										0.32768	0.32768	11.4911	10.5979	10.3959	10.1539	9.86691	9.53016	9.14022	8.69548	8.19693	7.64876
	1	1	1	1	1	1	1	1	1	1	1	1	1	1	1	1	1					11.4927	11.4927	11.4911		-0.00160966	-0.00160966	4										0.262144	0.262144	10.8566	9.88484	9.66848	9.41099	9.1078	8.75522	8.35111	7.89557	7.39157	6.84537
	1	1	1	1	1	1	1	1	1	1	1	1	1	1	1	1	1					10.858	10.858	10.8566		-0.00137186	-0.00137186	4										0.209715	0.209715	10.1557	9.11797	8.89085	8.62238	8.30876	7.94743	7.53767	7.0813	6.58308	6.05092
	1	1	1	1	1	1	1	1	1	1	1	1	1	1	1	1	1					10.1568	10.1568	10.1557		-0.0011294	-0.0011294	4										0.167772	0.167772	9.39733	8.31193	8.07865	7.80485	7.48763	7.12562	6.71953	6.27267	5.79127	5.28432
	1	1	1	1	1	1	1	1	1	1	1	1	1	1	1	1	1					9.39822	9.39822	9.39733		-0.000890996	-0.000890996	4										0.134218	0.134218	8.59504	7.48483	7.2507	6.97785	6.66436	6.31001	5.91677	5.48915	5.03435	4.56189
	1	1	1	1	1	1	1	1	1	1	1	1	1	1	1	1	1					8.5957	8.5957	8.59504		-0.000665858	-0.000665858	4										0.107374	0.107374	7.76624	6.65683	6.4273	6.16172	5.8591	5.5202	5.148	4.74784	4.32737	3.89608
	1	1	1	1	1	1	1	1	1	1	1	1	1	1	1	1	1					7.7667	7.7667	7.76624		-0.00046251	-0.00046251	4										0.0858993	0.0858993	6.93083	5.84815	5.62835	5.37579	5.09027	4.77336	4.42871	4.0621	3.68118	3.29495
	1	1	1	1	1	1	1	1	1	1	1	1	1	1	1	1	1					6.93112	6.93112	6.93083		-0.0002876	-0.0002876	4										0.0687195	0.0687195	6.10936	5.07718	4.87142	4.63654	4.37299	4.08288	3.77024	3.44088	3.10214	2.76223
	1	1	1	1	1	1	1	1	1	1	1	1	1	1	1	1	1					6.1095	6.1095	6.10936		-0.000145033	-0.000145033	4										0.0549756	0.0549756	5.32102	4.35887	4.17035	3.95646	3.71809	3.45768	3.17934	2.88867	2.59241	2.29783
	1	1	1	1	1	1	1	1	1	1	1	1	1	1	1	1	1					5.32106	5.32106	5.32102		-3.56505e-05	-3.56505e-05	4										0.0439805	0.0439805	4.58196	3.70386	3.53452	3.34344	3.13181	2.90218	2.65852	2.40602	2.15068	1.8988
																						4.58192	4.58192	4.58196		4.24927e-05	4.24927e-05	4
																						13.151	13.151	13.1487		-0.00227614	-0.00227614	4											1	0.073347	0.076053	0.0767295	0.0775751	0.0786321	0.0799534	0.081605	0.0836695	0.0862501	0.0894759
																						12.7762	12.7762	12.7741		-0.00213524	-0.00213524	4											1.25	0.0750135	0.0782834	0.0791009	0.0801228	0.0814001	0.0829967	0.0849925	0.0874873	0.0906058	0.0945038
																						12.3368	12.3368	12.3348		-0.0019757	-0.0019757	4											1.5625	0.0770966	0.0810715	0.0820652	0.0833073	0.08486	0.0868009	0.089227	0.0922595	0.0960503	0.100789
																						11.8282	11.8282	11.8264		-0.00179873	-0.00179873	4											1.95312	0.0797005	0.0845565	0.0857705	0.0872881	0.089185	0.0915561	0.09452	0.0982249	0.102856	0.108645
																						11.2486	11.2486	11.247		-0.00160705	-0.00160705	4											2.44141	0.0829553	0.0889129	0.0904022	0.092264	0.0945911	0.0975001	0.101136	0.105681	0.111363	0.118465
																						10.5993	10.5993	10.5979		-0.001405	-0.001405	4											3.05176	0.0870239	0.0943583	0.0961919	0.0984838	0.101349	0.10493	0.109407	0.115002	0.121997	0.13074
																						9.88604	9.88604	9.88484		-0.00119847	-0.00119847	4											3.8147	0.0921096	0.101165	0.103429	0.106259	0.109796	0.114218	0.119745	0.126653	0.135289	0.146084
																						9.11897	9.11897	9.11797		-0.000994391	-0.000994391	4											4.76837	0.0984668	0.109673	0.112475	0.115977	0.120355	0.125827	0.132667	0.141217	0.151905	0.165264
																						8.31273	8.31273	8.31193		-0.000800032	-0.000800032	4											5.96046	0.106413	0.120309	0.123783	0.128125	0.133554	0.140339	0.14882	0.159422	0.172674	0.189239
																						7.48546	7.48546	7.48483		-0.000622063	-0.000622063	4											7.45058	0.116346	0.133603	0.137918	0.143311	0.150052	0.158478	0.169011	0.182177	0.198635	0.219208
																						6.6573	6.6573	6.65683		-0.000465676	-0.000465676	4											9.31323	0.128763	0.150222	0.155586	0.162292	0.170675	0.181153	0.19425	0.210622	0.231087	0.256668
																						5.84849	5.84849	5.84815		-0.000333967	-0.000333967	4											11.6415	0.144283	0.170994	0.177672	0.186019	0.196453	0.209496	0.225799	0.246178	0.271652	0.303494
																						5.0774	5.0774	5.07718		-0.000227751	-0.000227751	4											14.5519	0.163683	0.19696	0.205279	0.215678	0.228677	0.244925	0.265235	0.290623	0.322358	0.362027
																						4.35902	4.35902	4.35887		-0.000145788	-0.000145788	4											18.1899	0.187934	0.229417	0.239788	0.252751	0.268956	0.289211	0.31453	0.346179	0.385741	0.435193
																						3.70395	3.70395	3.70386		-8.53382e-05	-8.53382e-05	4											22.7374	0.218247	0.269988	0.282924	0.299093	0.319304	0.344569	0.376149	0.415625	0.464969	0.52665
																						13.035	13.035	13.0328		-0.00221465	-0.00221465	4
																						12.6442	12.6442	12.6421		-0.0020751	-0.0020751	4												13.6364	13.151	13.035	12.8929	12.7195	12.5092	12.256	11.9535	11.5957	11.1775
																						12.1874	12.1874	12.1854		-0.00191774	-0.00191774	4												13.3333	12.7762	12.6442	12.4829	12.2869	12.0505	11.7674	11.4318	11.0382	10.5828
																						11.6608	11.6608	11.659		-0.00174399	-0.00174399	4												12.973	12.3368	12.1874	12.0056	11.7859	11.5223	11.2089	10.8404	10.4125	9.92289
																						11.0632	11.0632	11.0617		-0.00155678	-0.00155678	4												12.549	11.8282	11.6608	11.458	11.2143	10.9238	10.5812	10.182	9.72351	9.20534
																						10.3973	10.3973	10.3959		-0.00136057	-0.00136057	4												12.0565	11.2486	11.0632	10.84	10.5732	10.2578	9.88891	9.46355	8.98069	8.44225
																						9.66964	9.66964	9.66848		-0.00116122	-0.00116122	4												11.4927	10.5993	10.3973	10.1553	9.86816	9.53134	9.14132	8.69649	8.19785	7.64959
																						8.89182	8.89182	8.89085		-0.000965437	-0.000965437	4												10.858	9.88604	9.66964	9.41211	9.10887	8.75623	8.35206	7.89645	7.39237	6.84609
																						8.07943	8.07943	8.07865		-0.000780075	-0.000780075	4												10.1568	9.11897	8.89182	8.62331	8.30965	7.94827	7.53847	7.08204	6.58376	6.05155
																						7.25131	7.25131	7.2507		-0.000611228	-0.000611228	4												9.39822	8.31273	8.07943	7.80561	7.48836	7.12632	6.72019	6.27329	5.79184	5.28485
																						6.42776	6.42776	6.4273		-0.000463449	-0.000463449	4												8.5957	7.48546	7.25131	6.97844	6.66495	6.31058	5.91731	5.48966	5.03483	4.56233
																						5.62869	5.62869	5.62835		-0.000339253	-0.000339253	4												7.7667	6.6573	6.42776	6.16218	5.85955	5.52065	5.14843	4.74825	4.32777	3.89645
																						4.87166	4.87166	4.87142		-0.000239029	-0.000239029	4												6.93112	5.84849	5.62869	5.37613	5.09061	4.77371	4.42906	4.06243	3.6815	3.29526
																						4.17052	4.17052	4.17035		-0.000161338	-0.000161338	4												6.1095	5.0774	4.87166	4.63679	4.37325	4.08315	3.77051	3.44115	3.1024	2.76248
																						3.53462	3.53462	3.53452		-0.000103464	-0.000103464	4												5.32106	4.35902	4.17052	3.95664	3.71828	3.45788	3.17955	2.88889	2.59263	2.29804
																						12.8929	12.8929	12.8907		-0.00214031	-0.00214031	4												4.58192	3.70395	3.53462	3.34356	3.13195	2.90233	2.65868	2.40619	2.15085	1.89897
																						12.4829	12.4829	12.4808		-0.00200273	-0.00200273	4
																						12.0056	12.0056	12.0037		-0.00184834	-0.00184834	4												1/s	0	0.0439805	0.0549756	0.0687195	0.0858993	0.107374	0.134218	0.167772	0.209715
																						11.458	11.458	11.4563		-0.00167883	-0.00167883	4											1	1	0.073347	0.076053	0.0767295	0.0775751	0.0786321	0.0799534	0.081605	0.0836695	0.0862501
																						10.84	10.84	10.8385		-0.00149728	-0.00149728	4											2	1.25	0.0750135	0.0782834	0.0791009	0.0801228	0.0814001	0.0829967	0.0849925	0.0874873	0.0906058
																						10.1553	10.1553	10.1539		-0.00130827	-0.00130827	4											3	1.5625	0.0770966	0.0810715	0.0820652	0.0833073	0.08486	0.0868009	0.089227	0.0922595	0.0960503
																						9.41211	9.41211	9.41099		-0.00111753	-0.00111753	4											4	1.95312	0.0797005	0.0845565	0.0857705	0.0872881	0.089185	0.0915561	0.09452	0.0982249	0.102856
																						8.62331	8.62331	8.62238		-0.000931487	-0.000931487	4											5	2.44141	0.0829553	0.0889129	0.0904022	0.092264	0.0945911	0.0975001	0.101136	0.105681	0.111363
																						7.80561	7.80561	7.80485		-0.000756466	-0.000756466	4											6	3.05176	0.0870239	0.0943583	0.0961919	0.0984838	0.101349	0.10493	0.109407	0.115002	0.121997
																						6.97844	6.97844	6.97785		-0.000597899	-0.000597899	4											7	3.8147	0.0921096	0.101165	0.103429	0.106259	0.109796	0.114218	0.119745	0.126653	0.135289
																						6.16218	6.16218	6.16172		-0.000459641	-0.000459641	4											8	4.76837	0.0984668	0.109673	0.112475	0.115977	0.120355	0.125827	0.132667	0.141217	0.151905
																						5.37613	5.37613	5.37579		-0.000343607	-0.000343607	4											9	5.96046	0.106413	0.120309	0.123783	0.128125	0.133554	0.140339	0.14882	0.159422	0.172674
																						4.63679	4.63679	4.63654		-0.000249786	-0.000249786	4											10	7.45058	0.116346	0.133603	0.137918	0.143311	0.150052	0.158478	0.169011	0.182177	0.198635
																						3.95664	3.95664	3.95646		-0.000176589	-0.000176589	4											11	9.31323	0.128763	0.150222	0.155586	0.162292	0.170675	0.181153	0.19425	0.210622	0.231087
																						3.34356	3.34356	3.34344		-0.000121382	-0.000121382	4											12	11.6415	0.144283	0.170994	0.177672	0.186019	0.196453	0.209496	0.225799	0.246178	0.271652
																						12.7195	12.7195	12.7174		-0.00205112	-0.00205112	4											13	14.5519	0.163683	0.19696	0.205279	0.215678	0.228677	0.244925	0.265235	0.290623	0.322358
																						12.2869	12.2869	12.285		-0.00191642	-0.00191642	4											14	18.1899	0.187934	0.229417	0.239788	0.252751	0.268956	0.289211	0.31453	0.346179	0.385741
																						11.7859	11.7859	11.7841		-0.00176611	-0.00176611	4											15	22.7374	0.218247	0.269988	0.282924	0.299093	0.319304	0.344569	0.376149	0.415625	0.464969
																						11.2143	11.2143	11.2127		-0.00160212	-0.00160212	4
																						10.5732	10.5732	10.5718		-0.00142772	-0.00142772	4
																						9.86816	9.86816	9.86691		-0.00124749	-0.00124749	4
																						9.10887	9.10887	9.1078		-0.00106698	-0.00106698	4
																						8.30965	8.30965	8.30876		-0.000892207	-0.000892207	4
																						7.48836	7.48836	7.48763		-0.000728866	-0.000728866	4
																						6.66495	6.66495	6.66436		-0.000581651	-0.000581651	4
																						5.85955	5.85955	5.8591		-0.00045369	-0.00045369	4
																						5.09061	5.09061	5.09027		-0.000346313	-0.000346313	4
																						4.37325	4.37325	4.37299		-0.000259169	-0.000259169	4
																						3.71828	3.71828	3.71809		-0.000190589	-0.000190589	4
																						3.13195	3.13195	3.13181		-0.000138091	-0.000138091	4
																						12.5092	12.5092	12.5073		-0.00194517	-0.00194517	4
																						12.0505	12.0505	12.0487		-0.00181459	-0.00181459	4
																						11.5223	11.5223	11.5206		-0.00166984	-0.00166984	4
																						10.9238	10.9238	10.9223		-0.00151304	-0.00151304	4
																						10.2578	10.2578	10.2564		-0.00134757	-0.00134757	4
																						9.53134	9.53134	9.53016		-0.00117795	-0.00117795	4
																						8.75623	8.75623	8.75522		-0.00100942	-0.00100942	4
																						7.94827	7.94827	7.94743		-0.000847456	-0.000847456	4
																						7.12632	7.12632	7.12562		-0.000697043	-0.000697043	4
																						6.31058	6.31058	6.31001		-0.000562083	-0.000562083	4
																						5.52065	5.52065	5.5202		-0.000444987	-0.000444987	4
																						4.77371	4.77371	4.77336		-0.000346565	-0.000346565	4
																						4.08315	4.08315	4.08288		-0.000266211	-0.000266211	4
																						3.45788	3.45788	3.45768		-0.000202272	-0.000202272	4
																						2.90233	2.90233	2.90218		-0.000152493	-0.000152493	4
																						12.256	12.256	12.2541		-0.00182076	-0.00182076	4
																						11.7674	11.7674	11.7657		-0.00169604	-0.00169604	4
																						11.2089	11.2089	11.2074		-0.00155877	-0.00155877	4
																						10.5812	10.5812	10.5798		-0.00141122	-0.00141122	4
																						9.88891	9.88891	9.88765		-0.0012568	-0.0012568	4
																						9.14132	9.14132	9.14022		-0.0010998	-0.0010998	4
																						8.35206	8.35206	8.35111		-0.000945054	-0.000945054	4
																						7.53847	7.53847	7.53767		-0.000797363	-0.000797363	4
																						6.72019	6.72019	6.71953		-0.000660932	-0.000660932	4
																						5.91731	5.91731	5.91677		-0.000538874	-0.000538874	4
																						5.14843	5.14843	5.148		-0.000432947	-0.000432947	4
																						4.42906	4.42906	4.42871		-0.000343551	-0.000343551	4
																						3.77051	3.77051	3.77024		-0.000269945	-0.000269945	4
																						3.17955	3.17955	3.17934		-0.000210591	-0.000210591	4
																						2.65868	2.65868	2.65852		-0.00016353	-0.00016353	4
																						11.9535	11.9535	11.9518		-0.00167677	-0.00167677	4
																						11.4318	11.4318	11.4302		-0.0015602	-0.0015602	4
																						10.8404	10.8404	10.839		-0.00143284	-0.00143284	4
																						10.182	10.182	10.1807		-0.00129704	-0.00129704	4
																						9.46355	9.46355	9.4624		-0.00115604	-0.00115604	4
																						8.69649	8.69649	8.69548		-0.0010138	-0.0010138	4
																						7.89645	7.89645	7.89557		-0.000874559	-0.000874559	4
																						7.08204	7.08204	7.0813		-0.00074239	-0.00074239	4
																						6.27329	6.27329	6.27267		-0.000620691	-0.000620691	4
																						5.48966	5.48966	5.48915		-0.000511853	-0.000511853	4
																						4.74825	4.74825	4.74784		-0.000417105	-0.000417105	4
																						4.06243	4.06243	4.0621		-0.000336585	-0.000336585	4
																						3.44115	3.44115	3.44088		-0.000269552	-0.000269552	4
																						2.88889	2.88889	2.88867		-0.000214682	-0.000214682	4
																						2.40619	2.40619	2.40602		-0.000170358	-0.000170358	4
																						11.5957	11.5957	11.5942		-0.00151294	-0.00151294	4
																						11.0382	11.0382	11.0368		-0.00140745	-0.00140745	4
																						10.4125	10.4125	10.4112		-0.00129299	-0.00129299	4
																						9.72351	9.72351	9.72234		-0.00117177	-0.00117177	4
																						8.98069	8.98069	8.97964		-0.00104674	-0.00104674	4
																						8.19785	8.19785	8.19693		-0.000921335	-0.000921335	4
																						7.39237	7.39237	7.39157		-0.000799112	-0.000799112	4
																						6.58376	6.58376	6.58308		-0.000683362	-0.000683362	4
																						5.79184	5.79184	5.79127		-0.000576748	-0.000576748	4
																						5.03483	5.03483	5.03435		-0.000481075	-0.000481075	4
																						4.32777	4.32777	4.32737		-0.000397225	-0.000397225	4
																						3.6815	3.6815	3.68118		-0.000325242	-0.000325242	4
																						3.1024	3.1024	3.10214		-0.000264517	-0.000264517	4
																						2.59263	2.59263	2.59241		-0.000214017	-0.000214017	4
																						2.15085	2.15085	2.15068		-0.00017249	-0.00017249	4
																						11.1775	11.1775	11.1762		-0.00133034	-0.00133034	4
																						10.5828	10.5828	10.5816		-0.00123952	-0.00123952	4
																						9.92289	9.92289	9.92175		-0.00114136	-0.00114136	4
																						9.20534	9.20534	9.2043		-0.00103779	-0.00103779	4
																						8.44225	8.44225	8.44132		-0.000931241	-0.000931241	4
																						7.64959	7.64959	7.64876		-0.000824492	-0.000824492	4
																						6.84609	6.84609	6.84537		-0.000720369	-0.000720369	4
																						6.05155	6.05155	6.05092		-0.000621449	-0.000621449	4
																						5.28485	5.28485	5.28432		-0.000529809	-0.000529809	4
																						4.56233	4.56233	4.56189		-0.000446876	-0.000446876	4
																						3.89645	3.89645	3.89608		-0.000373389	-0.000373389	4
																						3.29526	3.29526	3.29495		-0.000309469	-0.000309469	4
																						2.76248	2.76248	2.76223		-0.000254745	-0.000254745	4
																						2.29804	2.29804	2.29783		-0.000208517	-0.000208517	4
																						1.89897	1.89897	1.8988		-0.000169892	-0.000169892	4
																						10.6954	10.6954	10.6943		-0.0011317	-0.0011317	4
																						10.0638	10.0638	10.0628		-0.00105965	-0.00105965	4
																						9.37202	9.37202	9.37104		-0.000981485	-0.000981485	4
																						8.63045	8.63045	8.62955		-0.000898568	-0.000898568	4
																						7.85366	7.85366	7.85285		-0.000812682	-0.000812682	4
																						7.05943	7.05943	7.0587		-0.000725892	-0.000725892	4
																						6.26718	6.26718	6.26654		-0.000640351	-0.000640351	4
																						5.49617	5.49617	5.49561		-0.000558093	-0.000558093	4
																						4.76362	4.76362	4.76314		-0.000480843	-0.000480843	4
																						4.08333	4.08333	4.08292		-0.000409892	-0.000409892	4
																						3.46481	3.46481	3.46446		-0.000346044	-0.000346044	4
																						2.91322	2.91322	2.91293		-0.000289635	-0.000289635	4
																						2.42971	2.42971	2.42947		-0.000240599	-0.000240599	4
																						2.01224	2.01224	2.01204		-0.00019857	-0.00019857	4
																						1.65648	1.65648	1.65631		-0.000162979	-0.000162979	4
																						10.1482	10.1482	10.1473		-0.000921683	-0.000921683	4
																						9.4825	9.4825	9.48163		-0.000872774	-0.000872774	4
																						8.76387	8.76387	8.76305		-0.000818156	-0.000818156	4
																						8.0055	8.0055	8.00474		-0.000758468	-0.000758468	4
																						7.22409	7.22409	7.22339		-0.000694765	-0.000694765	4
																						6.43852	6.43852	6.43789		-0.000628469	-0.000628469	4
																						5.66806	5.66806	5.6675		-0.000561256	-0.000561256	4
																						4.93055	4.93055	4.93006		-0.000494882	-0.000494882	4
																						4.2408	4.2408	4.24037		-0.000431004	-0.000431004	4
																						3.6096	3.6096	3.60923		-0.000371023	-0.000371023	4
																						3.04339	3.04339	3.04307		-0.000315976	-0.000315976	4
																						2.54447	2.54447	2.5442		-0.0002665	-0.0002665	4
																						2.11173	2.11173	2.11151		-0.000222848	-0.000222848	4
																						1.74151	1.74151	1.74132		-0.000184959	-0.000184959	4
																						1.42847	1.42847	1.42831		-0.00015253	-0.00015253	4
																						9.53825	9.53825	9.53754		-0.000706897	-0.000706897	4
																						8.84394	8.84394	8.84325		-0.000685248	-0.000685248	4
																						8.10634	8.10634	8.10568		-0.000657122	-0.000657122	4
																						7.34102	7.34102	7.3404		-0.000622355	-0.000622355	4
																						6.56614	6.56614	6.56556		-0.00058136	-0.00058136	4
																						5.80076	5.80076	5.80022		-0.000535146	-0.000535146	4
																						5.06305	5.06305	5.06256		-0.000485219	-0.000485219	4
																						4.36858	4.36858	4.36815		-0.000433391	-0.000433391	4
																						3.72919	3.72919	3.72881		-0.000381533	-0.000381533	4
																						3.15245	3.15245	3.15211		-0.000331352	-0.000331352	4
																						2.64174	2.64174	2.64146		-0.000284221	-0.000284221	4
																						2.19687	2.19687	2.19663		-0.000241102	-0.000241102	4
																						1.81484	1.81484	1.81464		-0.000202541	-0.000202541	4
																						1.49079	1.49079	1.49062		-0.00016872	-0.00016872	4
																						1.21877	1.21877	1.21863		-0.000139543	-0.000139543	4
																						8.8717	8.8717	8.87121		-0.00049549	-0.00049549	4
																						8.15729	8.15729	8.15678		-0.000504341	-0.000504341	4
																						7.41128	7.41128	7.41077		-0.00050447	-0.00050447	4
																						6.65096	6.65096	6.65047		-0.000495019	-0.000495019	4
																						5.89501	5.89501	5.89453		-0.000476034	-0.000476034	4
																						5.16166	5.16166	5.16121		-0.000448479	-0.000448479	4
																						4.46703	4.46703	4.46662		-0.000414081	-0.000414081	4
																						3.82379	3.82379	3.82342		-0.00037503	-0.00037503	4
																						3.24052	3.24052	3.24018		-0.000333634	-0.000333634	4
																						2.72158	2.72158	2.72129		-0.00029202	-0.00029202	4
																						2.26766	2.26766	2.26741		-0.000251925	-0.000251925	4
																						1.87645	1.87645	1.87623		-0.000214604	-0.000214604	4
																						1.54358	1.54358	1.5434		-0.000180833	-0.000180833	4
																						1.26343	1.26343	1.26328		-0.000150973	-0.000150973	4
																						1.0298	1.0298	1.02967		-0.000125068	-0.000125068	4
																						8.159	8.159	8.1587		-0.000296368	-0.000296368	4
																						7.43565	7.43565	7.43532		-0.000337384	-0.000337384	4
																						6.69384	6.69384	6.69348		-0.000365847	-0.000365847	4
																						5.95164	5.95164	5.95126		-0.000380545	-0.000380545	4
																						5.22717	5.22717	5.22679		-0.000381598	-0.000381598	4
																						4.53685	4.53685	4.53648		-0.000370383	-0.000370383	4
																						3.89403	3.89403	3.89368		-0.000349217	-0.000349217	4
																						3.30812	3.30812	3.3078		-0.00032092	-0.00032092	4
																						2.78443	2.78443	2.78414		-0.000288358	-0.000288358	4
																						2.32446	2.32446	2.32421		-0.000254098	-0.000254098	4
																						1.92663	1.92663	1.92641		-0.000220197	-0.000220197	4
																						1.58709	1.58709	1.5869		-0.000188131	-0.000188131	4
																						1.30058	1.30058	1.30042		-0.00015883	-0.00015883	4
																						1.06113	1.06113	1.061		-0.000132766	-0.000132766	4
																						0.862612	0.862612	0.862502		-0.00011007	-0.00011007	4
																						7.41445	7.41445	7.41433		-0.000118071	-0.000118071	4
																						6.69528	6.69528	6.69509		-0.000190766	-0.000190766	4
																						5.97129	5.97129	5.97105		-0.000245687	-0.000245687	4
																						5.26027	5.26027	5.25999		-0.000281792	-0.000281792	4
																						4.57877	4.57877	4.57847		-0.000299813	-0.000299813	4
																						3.9406	3.9406	3.9403		-0.000301971	-0.000301971	4
																						3.35593	3.35593	3.35564		-0.000291453	-0.000291453	4
																						2.8309	2.8309	2.83063		-0.000271827	-0.000271827	4
																						2.36785	2.36785	2.3676		-0.000246522	-0.000246522	4
																						1.96589	1.96589	1.96567		-0.000218481	-0.000218481	4
																						1.62176	1.62176	1.62157		-0.000189987	-0.000189987	4
																						1.33061	1.33061	1.33045		-0.000162648	-0.000162648	4
																						1.08673	1.08673	1.0866		-0.000137469	-0.000137469	4
																						0.88417	0.88417	0.884055		-0.000114974	-0.000114974	4
																						0.71709	0.71709	0.716995		-9.53411e-05	-9.53411e-05	4
[truncated: 54 more columns]

## Sheet: Modifier equation
																							Calculated values
		No Inhibitor	[I]1	[I]2	[I]3	[I]4	[I]5	[I]6	[I]7	[I]8	[I]9	[I]10	[I]11	[I]12	[I]13	[I]14	[I]15					Ki	No Inhibitor	[I]1	[I]2	[I]3	[I]4	[I]5	[I]6	[I]7	[I]8	[I]9	[I]10	[I]11	[I]12	[I]13	[I]14	[I]15
		0	0.0439805	0.0549756	0.0687195	0.0858993	0.107374	0.134218	0.167772	0.209715	0.262144	0.32768	0.4096	0.512	0.64	0.8	1	K1	0.099998	V1	14.9999	6.50003	0	0.0439805	0.0549756	0.0687195	0.0858993	0.107374	0.134218	0.167772	0.209715	0.262144	0.32768	0.4096	0.512	0.64	0.8	1
[S]1	1	13.6364	13.151	13.035	12.8929	12.7195	12.5092	12.256	11.9535	11.5957	11.1775	10.6954	10.1482	9.53825	8.8717	8.159	7.41445	K2	4.99999	V2	0		13.6363	13.151	13.035	12.8928	12.7195	12.5092	12.2559	11.9534	11.5957	11.1775	10.6954	10.1482	9.53824	8.87169	8.15899	7.41444		13.6363	13.151	13.035	12.8928	12.7195	12.5092	12.2559	11.9534	11.5957	11.1775
[S]2	0.8	13.3333	12.7762	12.6442	12.4829	12.2869	12.0505	11.7674	11.4318	11.0382	10.5828	10.0638	9.4825	8.84394	8.15729	7.43565	6.69528						13.3333	12.7762	12.6441	12.4828	12.2869	12.0505	11.7674	11.4318	11.0382	10.5828	10.0638	9.48249	8.84393	8.15728	7.43565	6.69528		13.3333	12.7762	12.6441	12.4828	12.2869	12.0505	11.7674	11.4318	11.0382	10.5828
[S]3	0.64	12.973	12.3368	12.1874	12.0056	11.7859	11.5223	11.2089	10.8404	10.4125	9.92289	9.37202	8.76387	8.10634	7.41128	6.69384	5.97129						12.9729	12.3367	12.1873	12.0056	11.7859	11.5223	11.2089	10.8404	10.4125	9.92288	9.37201	8.76386	8.10633	7.41128	6.69384	5.97129		12.9729	12.3367	12.1873	12.0056	11.7859	11.5223	11.2089	10.8404	10.4125	9.92288
[S]4	0.512	12.549	11.8282	11.6608	11.458	11.2143	10.9238	10.5812	10.182	9.72351	9.20534	8.63045	8.0055	7.34102	6.65096	5.95164	5.26027						12.549	11.8282	11.6607	11.458	11.2142	10.9238	10.5812	10.182	9.7235	9.20534	8.63044	8.00549	7.34102	6.65096	5.95164	5.26028		12.549	11.8282	11.6607	11.458	11.2142	10.9238	10.5812	10.182	9.7235	9.20534
[S]5	0.4096	12.0565	11.2486	11.0632	10.84	10.5732	10.2578	9.88891	9.46355	8.98069	8.44225	7.85366	7.22409	6.56614	5.89501	5.22717	4.57877						12.0565	11.2486	11.0632	10.84	10.5732	10.2577	9.8889	9.46355	8.98069	8.44225	7.85366	7.22409	6.56614	5.89501	5.22717	4.57877		12.0565	11.2486	11.0632	10.84	10.5732	10.2577	9.8889	9.46355	8.98069	8.44225
[S]6	0.32768	11.4927	10.5993	10.3973	10.1553	9.86816	9.53134	9.14132	8.69649	8.19785	7.64959	7.05943	6.43852	5.80076	5.16166	4.53685	3.9406			Sum R2	7.2321e-08		11.4927	10.5993	10.3973	10.1553	9.86816	9.53134	9.14132	8.6965	8.19786	7.64959	7.05943	6.43852	5.80077	5.16167	4.53686	3.9406		11.4927	10.5993	10.3973	10.1553	9.86816	9.53134	9.14132	8.6965	8.19786	7.64959
[S]7	0.262144	10.858	9.88604	9.66964	9.41211	9.10887	8.75623	8.35206	7.89645	7.39237	6.84609	6.26718	5.66806	5.06305	4.46703	3.89403	3.35593			Sum residuals %	0.000630001		10.858	9.88604	9.66965	9.41212	9.10888	8.75624	8.35207	7.89646	7.39238	6.8461	6.26719	5.66807	5.06305	4.46704	3.89403	3.35594		10.858	9.88604	9.66965	9.41212	9.10888	8.75624	8.35207	7.89646	7.39238	6.8461
[S]8	0.209715	10.1568	9.11897	8.89182	8.62331	8.30965	7.94827	7.53847	7.08204	6.58376	6.05155	5.49617	4.93055	4.36858	3.82379	3.30812	2.8309						10.1569	9.11898	8.89183	8.62333	8.30967	7.94829	7.53848	7.08206	6.58378	6.05156	5.49618	4.93056	4.36859	3.8238	3.30813	2.83091		10.1569	9.11898	8.89183	8.62333	8.30967	7.94829	7.53848	7.08206	6.58378	6.05156
[S]9	0.167772	9.39822	8.31273	8.07943	7.80561	7.48836	7.12632	6.72019	6.27329	5.79184	5.28485	4.76362	4.2408	3.72919	3.24052	2.78443	2.36785						9.39825	8.31275	8.07945	7.80563	7.48838	7.12634	6.72021	6.27331	5.79186	5.28487	4.76364	4.24081	3.7292	3.24052	2.78444	2.36785		9.39825	8.31275	8.07945	7.80563	7.48838	7.12634	6.72021	6.27331	5.79186	5.28487
[S]10	0.134218	8.5957	7.48546	7.25131	6.97844	6.66495	6.31058	5.91731	5.48966	5.03483	4.56233	4.08333	3.6096	3.15245	2.72158	2.32446	1.96589						8.59573	7.48548	7.25133	6.97847	6.66497	6.3106	5.91732	5.48968	5.03485	4.56235	4.08334	3.60962	3.15245	2.72159	2.32447	1.9659		8.59573	7.48548	7.25133	6.97847	6.66497	6.3106	5.91732	5.48968	5.03485	4.56235
[S]11	0.107374	7.7667	6.6573	6.42776	6.16218	5.85955	5.52065	5.14843	4.74825	4.32777	3.89645	3.46481	3.04339	2.64174	2.26766	1.92663	1.62176						7.76674	6.65733	6.42779	6.16221	5.85958	5.52067	5.14845	4.74827	4.32778	3.89646	3.46482	3.0434	2.64175	2.26766	1.92664	1.62177		7.76674	6.65733	6.42779	6.16221	5.85958	5.52067	5.14845	4.74827	4.32778	3.89646
[S]12	0.0858993	6.93112	5.84849	5.62869	5.37613	5.09061	4.77371	4.42906	4.06243	3.6815	3.29526	2.91322	2.54447	2.19687	1.87645	1.58709	1.33061						6.93116	5.84852	5.62872	5.37616	5.09064	4.77373	4.42908	4.06245	3.68152	3.29528	2.91323	2.54448	2.19688	1.87645	1.5871	1.33061		6.93116	5.84852	5.62872	5.37616	5.09064	4.77373	4.42908	4.06245	3.68152	3.29528
[S]13	0.0687195	6.1095	5.0774	4.87166	4.63679	4.37325	4.08315	3.77051	3.44115	3.1024	2.76248	2.42971	2.11173	1.81484	1.54358	1.30058	1.08673						6.10955	5.07744	4.87169	4.63682	4.37327	4.08317	3.77053	3.44117	3.10242	2.76249	2.42972	2.11174	1.81485	1.54358	1.30059	1.08674		6.10955	5.07744	4.87169	4.63682	4.37327	4.08317	3.77053	3.44117	3.10242	2.76249
[S]14	0.0549756	5.32106	4.35902	4.17052	3.95664	3.71828	3.45788	3.17955	2.88889	2.59263	2.29804	2.01224	1.74151	1.49079	1.26343	1.06113	0.88417						5.3211	4.35905	4.17054	3.95666	3.7183	3.45791	3.17957	2.88891	2.59264	2.29805	2.01225	1.74152	1.4908	1.26343	1.06114	0.884173		5.3211	4.35905	4.17054	3.95666	3.7183	3.45791	3.17957	2.88891	2.59264	2.29805
[S]15	0.0439805	4.58192	3.70395	3.53462	3.34356	3.13195	2.90233	2.65868	2.40619	2.15085	1.89897	1.65648	1.42847	1.21877	1.0298	0.862612	0.71709						4.58196	3.70398	3.53465	3.34359	3.13197	2.90235	2.6587	2.4062	2.15086	1.89897	1.65648	1.42847	1.21877	1.0298	0.862615	0.717093		4.58196	3.70398	3.53465	3.34359	3.13197	2.90235	2.6587	2.4062	2.15086	1.89897
	1	1	1	1	1	1	1	1	1	1	1	1	1	1	1	1	1																					1	1	13.6363	13.151	13.035	12.8928	12.7195	12.5092	12.2559	11.9534	11.5957	11.1775
	1	1	1	1	1	1	1	1	1	1	1	1	1	1	1	1	1					13.6364	13.6364	13.6363		-4.21507e-05	-4.21507e-05	5										0.8	0.8	13.3333	12.7762	12.6441	12.4828	12.2869	12.0505	11.7674	11.4318	11.0382	10.5828
	1	1	1	1	1	1	1	1	1	1	1	1	1	1	1	1	1					13.3333	13.3333	13.3333		-3.57942e-05	-3.57942e-05	5										0.64	0.64	12.9729	12.3367	12.1873	12.0056	11.7859	11.5223	11.2089	10.8404	10.4125	9.92288
	1	1	1	1	1	1	1	1	1	1	1	1	1	1	1	1	1					12.973	12.973	12.9729		-2.85558e-05	-2.85558e-05	5										0.512	0.512	12.549	11.8282	11.6607	11.458	11.2142	10.9238	10.5812	10.182	9.7235	9.20534
	1	1	1	1	1	1	1	1	1	1	1	1	1	1	1	1	1					12.549	12.549	12.549		-2.0486e-05	-2.0486e-05	5										0.4096	0.4096	12.0565	11.2486	11.0632	10.84	10.5732	10.2577	9.8889	9.46355	8.98069	8.44225
	1	1	1	1	1	1	1	1	1	1	1	1	1	1	1	1	1					12.0565	12.0565	12.0565		-1.17169e-05	-1.17169e-05	5										0.32768	0.32768	11.4927	10.5993	10.3973	10.1553	9.86816	9.53134	9.14132	8.6965	8.19786	7.64959
	1	1	1	1	1	1	1	1	1	1	1	1	1	1	1	1	1					11.4927	11.4927	11.4927		-2.47706e-06	-2.47706e-06	5										0.262144	0.262144	10.858	9.88604	9.66965	9.41212	9.10888	8.75624	8.35207	7.89646	7.39238	6.8461
	1	1	1	1	1	1	1	1	1	1	1	1	1	1	1	1	1					10.858	10.858	10.858		6.90421e-06	6.90421e-06	5										0.209715	0.209715	10.1569	9.11898	8.89183	8.62333	8.30967	7.94829	7.53848	7.08206	6.58378	6.05156
	1	1	1	1	1	1	1	1	1	1	1	1	1	1	1	1	1					10.1568	10.1568	10.1569		1.60113e-05	1.60113e-05	5										0.167772	0.167772	9.39825	8.31275	8.07945	7.80563	7.48838	7.12634	6.72021	6.27331	5.79186	5.28487
	1	1	1	1	1	1	1	1	1	1	1	1	1	1	1	1	1					9.39822	9.39822	9.39825		2.43793e-05	2.43793e-05	5										0.134218	0.134218	8.59573	7.48548	7.25133	6.97847	6.66497	6.3106	5.91732	5.48968	5.03485	4.56235
	1	1	1	1	1	1	1	1	1	1	1	1	1	1	1	1	1					8.5957	8.5957	8.59573		3.15509e-05	3.15509e-05	5										0.107374	0.107374	7.76674	6.65733	6.42779	6.16221	5.85958	5.52067	5.14845	4.74827	4.32778	3.89646
	1	1	1	1	1	1	1	1	1	1	1	1	1	1	1	1	1					7.7667	7.7667	7.76674		3.71449e-05	3.71449e-05	5										0.0858993	0.0858993	6.93116	5.84852	5.62872	5.37616	5.09064	4.77373	4.42908	4.06245	3.68152	3.29528
	1	1	1	1	1	1	1	1	1	1	1	1	1	1	1	1	1					6.93112	6.93112	6.93116		4.09176e-05	4.09176e-05	5										0.0687195	0.0687195	6.10955	5.07744	4.87169	4.63682	4.37327	4.08317	3.77053	3.44117	3.10242	2.76249
	1	1	1	1	1	1	1	1	1	1	1	1	1	1	1	1	1					6.1095	6.1095	6.10955		4.28007e-05	4.28007e-05	5										0.0549756	0.0549756	5.3211	4.35905	4.17054	3.95666	3.7183	3.45791	3.17957	2.88891	2.59264	2.29805
	1	1	1	1	1	1	1	1	1	1	1	1	1	1	1	1	1					5.32106	5.32106	5.3211		4.2905e-05	4.2905e-05	5										0.0439805	0.0439805	4.58196	3.70398	3.53465	3.34359	3.13197	2.90235	2.6587	2.4062	2.15086	1.89897
																						4.58192	4.58192	4.58196		4.14881e-05	4.14881e-05	5
																						13.151	13.151	13.151		-3.83e-05	-3.83e-05	5											1	0.0733336	0.07604	0.0767167	0.0775624	0.0786197	0.0799412	0.0815931	0.083658	0.0862391	0.0894655
																						12.7762	12.7762	12.7762		-3.18027e-05	-3.18027e-05	5											1.25	0.0750002	0.0782705	0.0790881	0.0801101	0.0813876	0.0829844	0.0849805	0.0874755	0.0905944	0.0944929
																						12.3368	12.3368	12.3367		-2.45879e-05	-2.45879e-05	5											1.5625	0.0770835	0.0810587	0.0820524	0.0832947	0.0848475	0.0867885	0.0892147	0.0922475	0.0960385	0.100777
																						11.8282	11.8282	11.8282		-1.67828e-05	-1.67828e-05	5											1.95312	0.0796876	0.0845438	0.0857578	0.0872754	0.0891723	0.0915435	0.0945075	0.0982124	0.102844	0.108633
																						11.2486	11.2486	11.2486		-8.59922e-06	-8.59922e-06	5											2.44141	0.0829428	0.0889002	0.0903896	0.0922513	0.0945784	0.0974873	0.101123	0.105669	0.11135	0.118452
																						10.5993	10.5993	10.5993		-3.33311e-07	-3.33311e-07	5											3.05176	0.0870117	0.0943458	0.0961793	0.0984712	0.101336	0.104917	0.109393	0.114989	0.121983	0.130726
																						9.88604	9.88604	9.88604		7.65028e-06	7.65028e-06	5											3.8147	0.0920979	0.101153	0.103416	0.106246	0.109783	0.114204	0.119731	0.126639	0.135274	0.146069
																						9.11897	9.11897	9.11898		1.4954e-05	1.4954e-05	5											4.76837	0.0984557	0.109661	0.112463	0.115965	0.120342	0.125813	0.132653	0.141202	0.151889	0.165247
																						8.31273	8.31273	8.31275		2.11986e-05	2.11986e-05	5											5.96046	0.106403	0.120297	0.123771	0.128113	0.13354	0.140325	0.148805	0.159405	0.172656	0.189219
																						7.48546	7.48546	7.48548		2.60804e-05	2.60804e-05	5											7.45058	0.116337	0.133592	0.137906	0.143298	0.150038	0.158464	0.168995	0.18216	0.198616	0.219185
																						6.6573	6.6573	6.65733		2.94196e-05	2.94196e-05	5											9.31323	0.128754	0.15021	0.155574	0.162279	0.170661	0.181137	0.194233	0.210603	0.231065	0.256643
																						5.84849	5.84849	5.84852		3.1186e-05	3.1186e-05	5											11.6415	0.144276	0.170983	0.17766	0.186006	0.196439	0.20948	0.225781	0.246157	0.271627	0.303465
																						5.0774	5.0774	5.07744		3.14946e-05	3.14946e-05	5											14.5519	0.163678	0.19695	0.205268	0.215665	0.228662	0.244908	0.265215	0.290599	0.322329	0.361992
																						4.35902	4.35902	4.35905		3.0574e-05	3.0574e-05	5											18.1899	0.187931	0.229408	0.239777	0.252738	0.26894	0.289192	0.314508	0.346152	0.385707	0.435151
																						3.70395	3.70395	3.70398		2.87188e-05	2.87188e-05	5											22.7374	0.218247	0.26998	0.282913	0.29908	0.319288	0.344548	0.376124	0.415593	0.464929	0.5266
																						13.035	13.035	13.035		-3.74055e-05	-3.74055e-05	5
																						12.6442	12.6442	12.6441		-3.08883e-05	-3.08883e-05	5												13.6364	13.151	13.035	12.8929	12.7195	12.5092	12.256	11.9535	11.5957	11.1775
																						12.1874	12.1874	12.1873		-2.36943e-05	-2.36943e-05	5												13.3333	12.7762	12.6442	12.4829	12.2869	12.0505	11.7674	11.4318	11.0382	10.5828
																						11.6608	11.6608	11.6607		-1.59666e-05	-1.59666e-05	5												12.973	12.3368	12.1874	12.0056	11.7859	11.5223	11.2089	10.8404	10.4125	9.92289
																						11.0632	11.0632	11.0632		-7.93125e-06	-7.93125e-06	5												12.549	11.8282	11.6608	11.458	11.2143	10.9238	10.5812	10.182	9.72351	9.20534
																						10.3973	10.3973	10.3973		1.05934e-07	1.05934e-07	5												12.0565	11.2486	11.0632	10.84	10.5732	10.2578	9.88891	9.46355	8.98069	8.44225
																						9.66964	9.66964	9.66965		7.77988e-06	7.77988e-06	5												11.4927	10.5993	10.3973	10.1553	9.86816	9.53134	9.14132	8.69649	8.19785	7.64959
																						8.89182	8.89182	8.89183		1.4705e-05	1.4705e-05	5												10.858	9.88604	9.66964	9.41211	9.10887	8.75623	8.35206	7.89645	7.39237	6.84609
																						8.07943	8.07943	8.07945		2.05274e-05	2.05274e-05	5												10.1568	9.11897	8.89182	8.62331	8.30965	7.94827	7.53847	7.08204	6.58376	6.05155
																						7.25131	7.25131	7.25133		2.49795e-05	2.49795e-05	5												9.39822	8.31273	8.07943	7.80561	7.48836	7.12632	6.72019	6.27329	5.79184	5.28485
																						6.42776	6.42776	6.42779		2.79219e-05	2.79219e-05	5												8.5957	7.48546	7.25131	6.97844	6.66495	6.31058	5.91731	5.48966	5.03483	4.56233
																						5.62869	5.62869	5.62872		2.93613e-05	2.93613e-05	5												7.7667	6.6573	6.42776	6.16218	5.85955	5.52065	5.14843	4.74825	4.32777	3.89645
																						4.87166	4.87166	4.87169		2.94388e-05	2.94388e-05	5												6.93112	5.84849	5.62869	5.37613	5.09061	4.77371	4.42906	4.06243	3.6815	3.29526
																						4.17052	4.17052	4.17054		2.83944e-05	2.83944e-05	5												6.1095	5.0774	4.87166	4.63679	4.37325	4.08315	3.77051	3.44115	3.1024	2.76248
																						3.53462	3.53462	3.53465		2.65189e-05	2.65189e-05	5												5.32106	4.35902	4.17052	3.95664	3.71828	3.45788	3.17955	2.88889	2.59263	2.29804
																						12.8929	12.8929	12.8928		-3.63228e-05	-3.63228e-05	5												4.58192	3.70395	3.53462	3.34356	3.13195	2.90233	2.65868	2.40619	2.15085	1.89897
																						12.4829	12.4829	12.4828		-2.97882e-05	-2.97882e-05	5
																						12.0056	12.0056	12.0056		-2.26271e-05	-2.26271e-05	5												1/s	0	0.0439805	0.0549756	0.0687195	0.0858993	0.107374	0.134218	0.167772	0.209715
																						11.458	11.458	11.458		-1.50005e-05	-1.50005e-05	5											1	1	0.0733336	0.07604	0.0767167	0.0775624	0.0786197	0.0799412	0.0815931	0.083658	0.0862391
																						10.84	10.84	10.84		-7.15004e-06	-7.15004e-06	5											2	1.25	0.0750002	0.0782705	0.0790881	0.0801101	0.0813876	0.0829844	0.0849805	0.0874755	0.0905944
																						10.1553	10.1553	10.1553		6.09845e-07	6.09845e-07	5											3	1.5625	0.0770835	0.0810587	0.0820524	0.0832947	0.0848475	0.0867885	0.0892147	0.0922475	0.0960385
																						9.41211	9.41211	9.41212		7.91678e-06	7.91678e-06	5											4	1.95312	0.0796876	0.0845438	0.0857578	0.0872754	0.0891723	0.0915435	0.0945075	0.0982124	0.102844
																						8.62331	8.62331	8.62333		1.44026e-05	1.44026e-05	5											5	2.44141	0.0829428	0.0889002	0.0903896	0.0922513	0.0945784	0.0974873	0.101123	0.105669	0.11135
																						7.80561	7.80561	7.80563		1.97453e-05	1.97453e-05	5											6	3.05176	0.0870117	0.0943458	0.0961793	0.0984712	0.101336	0.104917	0.109393	0.114989	0.121983
																						6.97844	6.97844	6.97847		2.37198e-05	2.37198e-05	5											7	3.8147	0.0920979	0.101153	0.103416	0.106246	0.109783	0.114204	0.119731	0.126639	0.135274
																						6.16218	6.16218	6.16221		2.62321e-05	2.62321e-05	5											8	4.76837	0.0984557	0.109661	0.112463	0.115965	0.120342	0.125813	0.132653	0.141202	0.151889
																						5.37613	5.37613	5.37616		2.73275e-05	2.73275e-05	5											9	5.96046	0.106403	0.120297	0.123771	0.128113	0.13354	0.140325	0.148805	0.159405	0.172656
																						4.63679	4.63679	4.63682		2.71725e-05	2.71725e-05	5											10	7.45058	0.116337	0.133592	0.137906	0.143298	0.150038	0.158464	0.168995	0.18216	0.198616
																						3.95664	3.95664	3.95666		2.60152e-05	2.60152e-05	5											11	9.31323	0.128754	0.15021	0.155574	0.162279	0.170661	0.181137	0.194233	0.210603	0.231065
																						3.34356	3.34356	3.34359		2.41387e-05	2.41387e-05	5											12	11.6415	0.144276	0.170983	0.17766	0.186006	0.196439	0.20948	0.225781	0.246157	0.271627
																						12.7195	12.7195	12.7195		-3.50224e-05	-3.50224e-05	5											13	14.5519	0.163678	0.19695	0.205268	0.215665	0.228662	0.244908	0.265215	0.290599	0.322329
																						12.2869	12.2869	12.2869		-2.84764e-05	-2.84764e-05	5											14	18.1899	0.187931	0.229408	0.239777	0.252738	0.26894	0.289192	0.314508	0.346152	0.385707
																						11.7859	11.7859	11.7859		-2.13659e-05	-2.13659e-05	5											15	22.7374	0.218247	0.26998	0.282913	0.29908	0.319288	0.344548	0.376124	0.415593	0.464929
																						11.2143	11.2143	11.2142		-1.38714e-05	-1.38714e-05	5
																						10.5732	10.5732	10.5732		-6.25032e-06	-6.25032e-06	5
																						9.86816	9.86816	9.86816		1.17638e-06	1.17638e-06	5
																						9.10887	9.10887	9.10888		8.05385e-06	8.05385e-06	5
																						8.30965	8.30965	8.30967		1.40381e-05	1.40381e-05	5
																						7.48836	7.48836	7.48838		1.88467e-05	1.88467e-05	5
																						6.66495	6.66495	6.66497		2.23034e-05	2.23034e-05	5
																						5.85955	5.85955	5.85958		2.43629e-05	2.43629e-05	5
																						5.09061	5.09061	5.09064		2.51094e-05	2.51094e-05	5
																						4.37325	4.37325	4.37327		2.47317e-05	2.47317e-05	5
																						3.71828	3.71828	3.7183		2.34813e-05	2.34813e-05	5
																						3.13195	3.13195	3.13197		2.16287e-05	2.16287e-05	5
																						12.5092	12.5092	12.5092		-3.34748e-05	-3.34748e-05	5
																						12.0505	12.0505	12.0505		-2.69294e-05	-2.69294e-05	5
																						11.5223	11.5223	11.5223		-1.98945e-05	-1.98945e-05	5
																						10.9238	10.9238	10.9238		-1.25719e-05	-1.25719e-05	5
																						10.2578	10.2578	10.2577		-5.23322e-06	-5.23322e-06	5
																						9.53134	9.53134	9.53134		1.79774e-06	1.79774e-06	5
																						8.75623	8.75623	8.75624		8.1804e-06	8.1804e-06	5
																						7.94827	7.94827	7.94829		1.36032e-05	1.36032e-05	5
																						7.12632	7.12632	7.12634		1.78312e-05	1.78312e-05	5
																						6.31058	6.31058	6.3106		2.07421e-05	2.07421e-05	5
																						5.52065	5.52065	5.52067		2.23408e-05	2.23408e-05	5
																						4.77371	4.77371	4.77373		2.27482e-05	2.27482e-05	5
																						4.08315	4.08315	4.08317		2.21699e-05	2.21699e-05	5
																						3.45788	3.45788	3.45791		2.08549e-05	2.08549e-05	5
																						2.90233	2.90233	2.90235		1.90553e-05	1.90553e-05	5
																						12.256	12.256	12.2559		-3.16542e-05	-3.16542e-05	5
																						11.7674	11.7674	11.7674		-2.51289e-05	-2.51289e-05	5
																						11.2089	11.2089	11.2089		-1.82045e-05	-1.82045e-05	5
																						10.5812	10.5812	10.5812		-1.11033e-05	-1.11033e-05	5
																						9.88891	9.88891	9.8889		-4.10892e-06	-4.10892e-06	5
																						9.14132	9.14132	9.14132		2.45882e-06	2.45882e-06	5
																						8.35206	8.35206	8.35207		8.28203e-06	8.28203e-06	5
																						7.53847	7.53847	7.53848		1.30908e-05	1.30908e-05	5
																						6.72019	6.72019	6.72021		1.67046e-05	1.67046e-05	5
																						5.91731	5.91731	5.91732		1.90588e-05	1.90588e-05	5
																						5.14843	5.14843	5.14845		2.02067e-05	2.02067e-05	5
																						4.42906	4.42906	4.42908		2.03005e-05	2.03005e-05	5
																						3.77051	3.77051	3.77053		1.95556e-05	1.95556e-05	5
																						3.17955	3.17955	3.17957		1.8211e-05	1.8211e-05	5
																						2.65868	2.65868	2.6587		1.64956e-05	1.64956e-05	5
																						11.9535	11.9535	11.9534		-2.95414e-05	-2.95414e-05	5
																						11.4318	11.4318	11.4318		-2.30666e-05	-2.30666e-05	5
																						10.8404	10.8404	10.8404		-1.62992e-05	-1.62992e-05	5
																						10.182	10.182	10.182		-9.48009e-06	-9.48009e-06	5
																						9.46355	9.46355	9.46355		-2.89905e-06	-2.89905e-06	5
																						8.69649	8.69649	8.6965		3.13627e-06	3.13627e-06	5
																						7.89645	7.89645	7.89646		8.34098e-06	8.34098e-06	5
																						7.08204	7.08204	7.08206		1.24958e-05	1.24958e-05	5
																						6.27329	6.27329	6.27331		1.54804e-05	1.54804e-05	5
																						5.48966	5.48966	5.48968		1.72873e-05	1.72873e-05	5
																						4.74825	4.74825	4.74827		1.80136e-05	1.80136e-05	5
																						4.06243	4.06243	4.06245		1.78344e-05	1.78344e-05	5
																						3.44115	3.44115	3.44117		1.69659e-05	1.69659e-05	5
																						2.88889	2.88889	2.88891		1.56304e-05	1.56304e-05	5
																						2.40619	2.40619	2.4062		1.40286e-05	1.40286e-05	5
																						11.5957	11.5957	11.5957		-2.71296e-05	-2.71296e-05	5
																						11.0382	11.0382	11.0382		-2.07492e-05	-2.07492e-05	5
																						10.4125	10.4125	10.4125		-1.41982e-05	-1.41982e-05	5
																						9.72351	9.72351	9.7235		-7.73203e-06	-7.73203e-06	5
																						8.98069	8.98069	8.98069		-1.63816e-06	-1.63816e-06	5
																						8.19785	8.19785	8.19786		3.79874e-06	3.79874e-06	5
																						7.39237	7.39237	7.39238		8.33753e-06	8.33753e-06	5
																						6.58376	6.58376	6.58378		1.18173e-05	1.18173e-05	5
																						5.79184	5.79184	5.79186		1.41796e-05	1.41796e-05	5
																						5.03483	5.03483	5.03485		1.54705e-05	1.54705e-05	5
																						4.32777	4.32777	4.32778		1.58222e-05	1.58222e-05	5
																						3.6815	3.6815	3.68152		1.54222e-05	1.54222e-05	5
																						3.1024	3.1024	3.10242		1.44784e-05	1.44784e-05	5
																						2.59263	2.59263	2.59264		1.31897e-05	1.31897e-05	5
																						2.15085	2.15085	2.15086		1.17261e-05	1.17261e-05	5
																						11.1775	11.1775	11.1775		-2.44301e-05	-2.44301e-05	5
																						10.5828	10.5828	10.5828		-1.82031e-05	-1.82031e-05	5
																						9.92289	9.92289	9.92288		-1.19412e-05	-1.19412e-05	5
																						9.20534	9.20534	9.20534		-5.90651e-06	-5.90651e-06	5
																						8.44225	8.44225	8.44225		-3.7328e-07	-3.7328e-07	5
																						7.64959	7.64959	7.64959		4.40888e-06	4.40888e-06	5
																						6.84609	6.84609	6.8461		8.25233e-06	8.25233e-06	5
																						6.05155	6.05155	6.05156		1.10589e-05	1.10589e-05	5
																						5.28485	5.28485	5.28487		1.283e-05	1.283e-05	5
																						4.56233	4.56233	4.56235		1.36567e-05	1.36567e-05	5
																						3.89645	3.89645	3.89646		1.36948e-05	1.36948e-05	5
																						3.29526	3.29526	3.29528		1.31328e-05	1.31328e-05	5
																						2.76248	2.76248	2.76249		1.21617e-05	1.21617e-05	5
																						2.29804	2.29804	2.29805		1.09527e-05	1.09527e-05	5
																						1.89897	1.89897	1.89897		9.64393e-06	9.64393e-06	5
																						10.6954	10.6954	10.6954		-2.14775e-05	-2.14775e-05	5
																						10.0638	10.0638	10.0638		-1.54788e-05	-1.54788e-05	5
																						9.37202	9.37202	9.37201		-9.58942e-06	-9.58942e-06	5
																						8.63045	8.63045	8.63044		-4.06735e-06	-4.06735e-06	5
																						7.85366	7.85366	7.85366		8.39147e-07	8.39147e-07	5
																						7.05943	7.05943	7.05943		4.9272e-06	4.9272e-06	5
																						6.26718	6.26718	6.26719		8.06957e-06	8.06957e-06	5
																						5.49617	5.49617	5.49618		1.02307e-05	1.02307e-05	5
																						4.76362	4.76362	4.76364		1.14642e-05	1.14642e-05	5
																						4.08333	4.08333	4.08334		1.18945e-05	1.18945e-05	5
																						3.46481	3.46481	3.46482		1.16878e-05	1.16878e-05	5
																						2.91322	2.91322	2.91323		1.1023e-05	1.1023e-05	5
																						2.42971	2.42971	2.42972		1.00679e-05	1.00679e-05	5
																						2.01224	2.01224	2.01225		8.96325e-06	8.96325e-06	5
																						1.65648	1.65648	1.65648		7.81715e-06	7.81715e-06	5
																						10.1482	10.1482	10.1482		-1.83341e-05	-1.83341e-05	5
																						9.4825	9.4825	9.48249		-1.26517e-05	-1.26517e-05	5
																						8.76387	8.76387	8.76386		-7.22363e-06	-7.22363e-06	5
																						8.0055	8.0055	8.00549		-2.29026e-06	-2.29026e-06	5
																						7.22409	7.22409	7.22409		1.93917e-06	1.93917e-06	5
																						6.43852	6.43852	6.43852		5.31758e-06	5.31758e-06	5
																						5.66806	5.66806	5.66807		7.78023e-06	7.78023e-06	5
																						4.93055	4.93055	4.93056		9.34837e-06	9.34837e-06	5
																						4.2408	4.2408	4.24081		1.01164e-05	1.01164e-05	5
																						3.6096	3.6096	3.60962		1.02275e-05	1.02275e-05	5
																						3.04339	3.04339	3.0434		9.84601e-06	9.84601e-06	5
																						2.54447	2.54447	2.54448		9.13277e-06	9.13277e-06	5
																						2.11173	2.11173	2.11174		8.22805e-06	8.22805e-06	5
																						1.74151	1.74151	1.74152		7.24308e-06	7.24308e-06	5
																						1.42847	1.42847	1.42847		6.25844e-06	6.25844e-06	5
																						9.53825	9.53825	9.53824		-1.50898e-05	-1.50898e-05	5
																						8.84394	8.84394	8.84393		-9.81939e-06	-9.81939e-06	5
																						8.10634	8.10634	8.10633		-4.93801e-06	-4.93801e-06	5
																						7.34102	7.34102	7.34102		-6.54664e-07	-6.54664e-07	5
																						6.56614	6.56614	6.56614		2.87135e-06	2.87135e-06	5
																						5.80076	5.80076	5.80077		5.55314e-06	5.55314e-06	5
																						5.06305	5.06305	5.06305		7.38463e-06	7.38463e-06	5
																						4.36858	4.36858	4.36859		8.433e-06	8.433e-06	5
																						3.72919	3.72919	3.7292		8.81876e-06	8.81876e-06	5
																						3.15245	3.15245	3.15245		8.69019e-06	8.69019e-06	5
																						2.64174	2.64174	2.64175		8.19901e-06	8.19901e-06	5
																						2.19687	2.19687	2.19688		7.48231e-06	7.48231e-06	5
																						1.81484	1.81484	1.81485		6.65223e-06	6.65223e-06	5
																						1.49079	1.49079	1.4908		5.79265e-06	5.79265e-06	5
																						1.21877	1.21877	1.21877		4.96092e-06	4.96092e-06	5
																						8.8717	8.8717	8.87169		-1.18578e-05	-1.18578e-05	5
																						8.15729	8.15729	8.15728		-7.09287e-06	-7.09287e-06	5
																						7.41128	7.41128	7.41128		-2.82947e-06	-2.82947e-06	5
																						6.65096	6.65096	6.65096		7.66913e-07	7.66913e-07	5
																						5.89501	5.89501	5.89501		3.59327e-06	3.59327e-06	5
																						5.16166	5.16166	5.16167		5.62106e-06	5.62106e-06	5
																						4.46703	4.46703	4.46704		6.89328e-06	6.89328e-06	5
																						3.82379	3.82379	3.8238		7.50875e-06	7.50875e-06	5
																						3.24052	3.24052	3.24052		7.59912e-06	7.59912e-06	5
																						2.72158	2.72158	2.72159		7.30557e-06	7.30557e-06	5
																						2.26766	2.26766	2.26766		6.76008e-06	6.76008e-06	5
																						1.87645	1.87645	1.87645		6.07379e-06	6.07379e-06	5
																						1.54358	1.54358	1.54358		5.33227e-06	5.33227e-06	5
																						1.26343	1.26343	1.26343		4.5959e-06	4.5959e-06	5
																						1.0298	1.0298	1.0298		3.90333e-06	3.90333e-06	5
																						8.159	8.159	8.15899		-8.76401e-06	-8.76401e-06	5
																						7.43565	7.43565	7.43565		-4.58379e-06	-4.58379e-06	5
																						6.69384	6.69384	6.69384		-9.84554e-07	-9.84554e-07	5
																						5.95164	5.95164	5.95164		1.91965e-06	1.91965e-06	5
																						5.22717	5.22717	5.22717		4.08215e-06	4.08215e-06	5
																						4.53685	4.53685	4.53686		5.52474e-06	5.52474e-06	5
																						3.89403	3.89403	3.89403		6.32582e-06	6.32582e-06	5
																						3.30812	3.30812	3.30813		6.60044e-06	6.60044e-06	5
																						2.78443	2.78443	2.78444		6.47822e-06	6.47822e-06	5
																						2.32446	2.32446	2.32447		6.08459e-06	6.08459e-06	5
																						1.92663	1.92663	1.92664		5.5282e-06	5.5282e-06	5
																						1.58709	1.58709	1.5871		4.89492e-06	4.89492e-06	5
																						1.30058	1.30058	1.30059		4.24704e-06	4.24704e-06	5
																						1.06113	1.06113	1.06114		3.6259e-06	3.6259e-06	5
																						0.862612	0.862612	0.862615		3.05591e-06	3.05591e-06	5
																						7.41445	7.41445	7.41444		-5.93151e-06	-5.93151e-06	5
																						6.69528	6.69528	6.69528		-2.38913e-06	-2.38913e-06	5
																						5.97129	5.97129	5.97129		5.33146e-07	5.33146e-07	5
																						5.26027	5.26027	5.26028		2.77436e-06	2.77436e-06	5
																						4.57877	4.57877	4.57877		4.33776e-06	4.33776e-06	5
																						3.9406	3.9406	3.9406		5.28279e-06	5.28279e-06	5
																						3.35593	3.35593	3.35594		5.70804e-06	5.70804e-06	5
																						2.8309	2.8309	2.83091		5.7309e-06	5.7309e-06	5
																						2.36785	2.36785	2.36785		5.46913e-06	5.46913e-06	5
																						1.96589	1.96589	1.9659		5.02764e-06	5.02764e-06	5
																						1.62176	1.62176	1.62177		4.49145e-06	4.49145e-06	5
																						1.33061	1.33061	1.33061		3.92383e-06	3.92383e-06	5
																						1.08673	1.08673	1.08674		3.36798e-06	3.36798e-06	5
																						0.88417	0.88417	0.884173		2.85056e-06	2.85056e-06	5
																						0.71709	0.71709	0.717093		2.38573e-06	2.38573e-06	5
[truncated: 54 more columns]
