# Supplementary material for: Comparing enzyme activity modifier equations through the development of global data fitting templates in Excel
Source: PeerJ. 2018 Dec 14;6:e6082. doi: 10.7717/peerj.6082 (PMC6296338; doi:10.7717/peerj.6082)
Supplement: Supplemental Information 27 [file peerj-06-6082-s027.xlsx]

## Sheet: Raw data and fitting summary
		No Inhibitor	[I]1	[I]2	[I]3	[I]4	[I]5	[I]6	[I]7	[I]8	[I]9	[I]10	[I]11	[I]12	[I]13	[I]14	[I]15
		0	0.0439805	0.0549756	0.0687195	0.0858993	0.107374	0.134218	0.167772	0.209715	0.262144	0.32768	0.4096	0.512	0.64	0.8	1
[S]1	1	13.6364	16.6997	17.2238	17.7926	18.3964	19.0224	19.6557	20.2806	20.8825	21.4487	21.9695	22.439	22.8545	23.2162	23.5267	23.79
[S]2	0.8	13.3333	16.2475	16.7432	17.2802	17.8492	18.4379	19.0322	19.6175	20.1802	20.7084	21.1935	21.6301	22.0159	22.3514	22.639	22.8827
[S]3	0.64	12.973	15.7156	16.1788	16.6797	17.2092	17.7558	18.3063	18.8473	19.366	19.8519	20.2973	20.6974	21.0504	21.3569	21.6194	21.8415
[S]4	0.512	12.549	15.0977	15.5247	15.9854	16.4711	16.9711	17.4733	17.9655	18.4362	18.8761	19.2783	19.6389	19.9564	20.2317	20.4671	20.666
[S]5	0.4096	12.0565	14.3904	14.7779	15.1947	15.6329	16.0826	16.533	16.9729	17.3924	17.7834	18.1399	18.4588	18.7391	18.9816	19.1886	19.3634
[S]6	0.32768	11.4927	13.5944	13.9397	14.3099	14.6979	15.0948	15.4908	15.8764	16.2429	16.5834	16.893	17.1693	17.4115	17.6206	17.7989	17.9492
[S]7	0.262144	10.858	12.7152	13.0168	13.3391	13.6756	14.0185	14.3595	14.6902	15.0034	15.2934	15.5564	15.7903	15.995	16.1713	16.3213	16.4476
[S]8	0.209715	10.1568	11.7642	12.0219	12.2963	12.5816	12.8713	13.1582	13.4353	13.6969	13.9382	14.1563	14.3497	14.5185	14.6637	14.7869	14.8905
[S]9	0.167772	9.39822	10.7584	10.9735	11.2016	11.438	11.6769	11.9125	12.1392	12.3523	12.5482	12.7247	12.8808	13.0166	13.1332	13.232	13.3148
[S]10	0.134218	8.5957	9.71958	9.89481	10.0799	10.2709	10.4632	10.6519	10.8328	11.0022	11.1574	11.2967	11.4196	11.5262	11.6175	11.6947	11.7594
[S]11	0.107374	7.7667	8.67282	8.81207	8.9586	9.10914	9.26003	9.40757	9.5484	9.67975	9.79965	9.90696	10.0013	10.083	10.1528	10.2118	10.261
[S]12	0.0858993	6.93112	7.64381	7.75177	7.86494	7.98072	8.09631	8.20887	8.31589	8.41535	8.50582	8.58655	8.65735	8.7185	8.77063	8.81458	8.85128
[S]13	0.0687195	6.1095	6.65658	6.7383	6.82365	6.91064	6.99713	7.08105	7.16054	7.23416	7.30092	7.36032	7.41227	7.45706	7.49516	7.52723	7.55398
[S]14	0.0549756	5.32106	5.7313	5.79178	5.85472	5.91864	5.98198	6.0432	6.10101	6.15437	6.20262	6.24544	6.28281	6.31495	6.34226	6.36521	6.38432
[S]15	0.0439805	4.58192	4.88288	4.92671	4.97218	5.01821	5.06367	5.10747	5.1487	5.18665	5.22088	5.25118	5.27757	5.30024	5.31946	5.33559	5.34902
		Direct linear plot Km, Vmax estimates
							-0.833666	1	13.6364	1	1	1	13.6364	1	13.6364
		Km	0.1				-0.870771	0.8	13.3333	1	1	0.8	13.3333	0.8	13.3333
		Vmax	15					0.64	12.973	1	1	0.64	12.973	0.64	12.973
								0.512	12.549	1	1	0.512	12.549	0.512	12.549
	Ki estimate based on linear decrease in activity							0.4096	12.0565	1	1	0.4096	12.0565	0.4096	12.0565
								0.32768	11.4927	1	1	0.32768	11.4927	0.32768	11.4927
		Ki	-0.833666					0.262144	10.858	1	1	0.262144	10.858	0.262144	10.858
								0.209715	10.1568	1	1	0.209715	10.1568	0.209715	10.1568
								0.167772	9.39822	1	1	0.167772	9.39822	0.167772	9.39822
								0.134218	8.5957	1	1	0.134218	8.5957	0.134218	8.5957
								0.107374	7.7667	1	1	0.107374	7.7667	0.107374	7.7667
								0.0858993	6.93112	1	1	0.0858993	6.93112	0.0858993	6.93112
								0.0687195	6.1095	1	1	0.0687195	6.1095	0.0687195	6.1095
								0.0549756	5.32106	1	1	0.0549756	5.32106	0.0549756	5.32106
								0.0439805	4.58192	1	1	0.0439805	4.58192	0.0439805	4.58192
			Km	Km2	Vmax	Vmax2	Ki	aKi	RSS	RSE	n	k	BIC
		Non-competitive	0.156931		23.3226		18773		629.475	1.62973	240	3	107.645
		Competitive	0.156822		23.3126		36119.4		629.365	1.62958	240	3	107.626
		Uncompetitive	0.157049		23.335		72612.7		629.368	1.62959	240	3	107.627
		Mixed Non-competitive	0.156959		23.3262		72614.9	145232	629.362	1.63303	240	4	110.006
		Modifier equation	0.1	0.2	15	30	0.13		6.94198e-28	1.71873e-15	240	5	-7077.39
													Residual distribution
													Non-competitive	Competitive	Uncompetitive	Mixed Non-competitive	Modifier equation
												Minimum value	-3.63206	-3.63786	-3.62259	-3.62856	0
												First quartile	-0.819866	-0.821323	-0.817076	-0.818715	0
												Median value	-0.116496	-0.121011	-0.110997	-0.11527	0
					Non-competitive	Competitive	Uncompetitive	Mixed Non-competitive	Modifier equation			Third quartile	0.625166	0.62428	0.626911	0.625909	0
				Q1	-0.819866	-0.821323	-0.817076	-0.818715	0			Maximum value	6.52268	6.51588	6.53131	6.52526	0
				Min	-3.63206	-3.63786	-3.62259	-3.62856	0
				Median	-0.116496	-0.121011	-0.110997	-0.11527	0
				Max	6.52268	6.51588	6.53131	6.52526	0
				Q3	0.625166	0.62428	0.626911	0.625909	0
	Non-competitive
	Km	0.156931
	Vmax	23.3226
	Ki	18773
	RSS	629.475
	Competitive
	Km	0.156822
	Vmax	23.3126
	Ki	36119.4
	RSS	629.365
	Uncompetitive
	Km	0.157049
	Vmax	23.335
	Ki	72612.7
	RSS	629.368
	Mixed Non-competitive
	Km	0.156959
	Vmax	23.3262
	Ki	72614.9
	aKi	145232
	RSS	629.362
	Modifier equation
	Km	0.1
	Km2	0.2
	Vmax	15
	Vmax2	30
	Ki	0.13
	RSS	6.94198e-28

## Sheet: modified direct linear plot
Km/Vmax direct plot
									Intercept points x-axis																				Intercept points x-axis
										Line 1	Line 2	Line 3	Line 4	Line 5	Line 6	Line 7	Line 8	Line 9	Line 10	Line 11	Line 12	Line 13	Line 14	Line 15						Line 1	Line 2	Line 3	Line 4	Line 5	Line 6	Line 7	Line 8	Line 9	Line 10	Line 11	Line 12	Line 13	Line 14	Line 15
			x-intercept	y-interecept					Line 1																				Line 1
[Substrate]		v	[Substrate]/v	1/v					Line 2	0.00666667																			Line 2	0.00666667
1		13.6364	0.0733333	0.0733333					Line 3	0.00666667	0.00666667																		Line 3	0.00666667	0.00666667
0.8		13.3333	0.06	0.075					Line 4	0.00666667	0.00666667	0.00666667																	Line 4	0.00666667	0.00666667	0.00666667
0.64		12.973	0.0493333	0.0770833					Line 5	0.00666667	0.00666667	0.00666667	0.00666667																Line 5	0.00666667	0.00666667	0.00666667	0.00666667
0.512		12.549	0.0408	0.0796875					Line 6	0.00666667	0.00666667	0.00666667	0.00666667	0.00666667															Line 6	0.00666667	0.00666667	0.00666667	0.00666667	0.00666667
0.4096		12.0565	0.0339733	0.0829427					Line 7	0.00666667	0.00666667	0.00666667	0.00666667	0.00666667	0.00666667														Line 7	0.00666667	0.00666667	0.00666667	0.00666667	0.00666667	0.00666667
0.32768		11.4927	0.028512	0.0870117					Line 8	0.00666667	0.00666667	0.00666667	0.00666667	0.00666667	0.00666667	0.00666667													Line 8	0.00666667	0.00666667	0.00666667	0.00666667	0.00666667	0.00666667	0.00666667
0.262144		10.858	0.0241429	0.092098					Line 9	0.00666667	0.00666667	0.00666667	0.00666667	0.00666667	0.00666667	0.00666667	0.00666667												Line 9	0.00666667	0.00666667	0.00666667	0.00666667	0.00666667	0.00666667	0.00666667	0.00666667
0.209715		10.1568	0.0206477	0.0984558					Line 10	0.00666667	0.00666667	0.00666667	0.00666667	0.00666667	0.00666667	0.00666667	0.00666667	0.00666667											Line 10	0.00666667	0.00666667	0.00666667	0.00666667	0.00666667	0.00666667	0.00666667	0.00666667	0.00666667
0.167772		9.39822	0.0178515	0.106403					Line 11	0.00666667	0.00666667	0.00666667	0.00666667	0.00666667	0.00666667	0.00666667	0.00666667	0.00666667	0.00666667										Line 11	0.00666667	0.00666667	0.00666667	0.00666667	0.00666667	0.00666667	0.00666667	0.00666667	0.00666667	0.00666667
0.134218		8.5957	0.0156145	0.116337					Line 12	0.00666667	0.00666667	0.00666667	0.00666667	0.00666667	0.00666667	0.00666667	0.00666667	0.00666667	0.00666667	0.00666667									Line 12	0.00666667	0.00666667	0.00666667	0.00666667	0.00666667	0.00666667	0.00666667	0.00666667	0.00666667	0.00666667	0.00666667
0.107374		7.7667	0.0138249	0.128755					Line 13	0.00666667	0.00666667	0.00666667	0.00666667	0.00666667	0.00666667	0.00666667	0.00666667	0.00666667	0.00666667	0.00666667	0.00666667								Line 13	0.00666667	0.00666667	0.00666667	0.00666667	0.00666667	0.00666667	0.00666667	0.00666667	0.00666667	0.00666667	0.00666667	0.00666667
0.0858993		6.93112	0.0123933	0.144277					Line 14	0.00666667	0.00666667	0.00666667	0.00666667	0.00666667	0.00666667	0.00666667	0.00666667	0.00666667	0.00666667	0.00666667	0.00666667	0.00666667							Line 14	0.00666667	0.00666667	0.00666667	0.00666667	0.00666667	0.00666667	0.00666667	0.00666667	0.00666667	0.00666667	0.00666667	0.00666667	0.00666667
0.0687195		6.1095	0.011248	0.163679					Line 15	0.00666667	0.00666667	0.00666667	0.00666667	0.00666667	0.00666667	0.00666667	0.00666667	0.00666667	0.00666667	0.00666667	0.00666667	0.00666667	0.00666667						Line 15	0.00666667	0.00666667	0.00666667	0.00666667	0.00666667	0.00666667	0.00666667	0.00666667	0.00666667	0.00666667	0.00666667	0.00666667	0.00666667	0.00666667
0.0549756		5.32106	0.0103317	0.187933
0.0439805		4.58192	0.0095987	0.218249
																														Km/Vmax (x-axis):	0.00666667		Km:	0.1
																														Standard dev:	1.6544e-17
Line 1	x	y
	0	0.0733333		Slope:	-1
	0.0733333	0		y-intercept:	0.0733333				1/Intercept points y-axis																				1/Intercept points y-axis
										Line 1	Line 2	Line 3	Line 4	Line 5	Line 6	Line 7	Line 8	Line 9	Line 10	Line 11	Line 12	Line 13	Line 14	Line 15						Line 1	Line 2	Line 3	Line 4	Line 5	Line 6	Line 7	Line 8	Line 9	Line 10	Line 11	Line 12	Line 13	Line 14	Line 15
Line 2	x	y							Line 1																				Line 1
	0	0.075		Slope:	-1.25				Line 2	15																			Line 2	15
	0.06	0		y-intercept:	0.075				Line 3	15	15																		Line 3	15	15
									Line 4	15	15	15																	Line 4	15	15	15
Line 3	x	y							Line 5	15	15	15	15																Line 5	15	15	15	15
	0	0.0770833		Slope:	-1.5625				Line 6	15	15	15	15	15															Line 6	15	15	15	15	15
	0.0493333	0		y-intercept:	0.0770833				Line 7	15	15	15	15	15	15														Line 7	15	15	15	15	15	15
									Line 8	15	15	15	15	15	15	15													Line 8	15	15	15	15	15	15	15
Line 4	x	y							Line 9	15	15	15	15	15	15	15	15												Line 9	15	15	15	15	15	15	15	15
	0	0.0796875		Slope:	-1.95312				Line 10	15	15	15	15	15	15	15	15	15											Line 10	15	15	15	15	15	15	15	15	15
	0.0408	0		y-intercept:	0.0796875				Line 11	15	15	15	15	15	15	15	15	15	15										Line 11	15	15	15	15	15	15	15	15	15	15
									Line 12	15	15	15	15	15	15	15	15	15	15	15									Line 12	15	15	15	15	15	15	15	15	15	15	15
Line 5	x	y							Line 13	15	15	15	15	15	15	15	15	15	15	15	15								Line 13	15	15	15	15	15	15	15	15	15	15	15	15
	0	0.0829427		Slope:	-2.44141				Line 14	15	15	15	15	15	15	15	15	15	15	15	15	15							Line 14	15	15	15	15	15	15	15	15	15	15	15	15	15
	0.0339733	0		y-intercept:	0.0829427				Line 15	15	15	15	15	15	15	15	15	15	15	15	15	15	15						Line 15	15	15	15	15	15	15	15	15	15	15	15	15	15	15
Line 6	x	y
	0	0.0870117		Slope:	-3.05176
	0.028512	0		y-intercept:	0.0870117
Line 7	x	y																												Vmax:	15
	0	0.092098		Slope:	-3.8147																									Standard dev:	1.10385e-14
	0.0241429	0		y-intercept:	0.092098
Line 8	x	y
	0	0.0984558		Slope:	-4.76837
	0.0206477	0		y-intercept:	0.0984558
Line 9	x	y
	0	0.106403		Slope:	-5.96046
	0.0178515	0		y-intercept:	0.106403
Line 10	x	y
	0	0.116337		Slope:	-7.45058
	0.0156145	0		y-intercept:	0.116337
Line 11	x	y										0	0.0733333	0.075	0.0770833	0.0796875	0.0829427	0.0870117	0.092098	0.0984558	0.106403	0.116337	0.128755	0.144277	0.163679	0.187933	0.218249	0	0	0	0
	0	0.128755		Slope:	-9.31323							0.0733333	0
	0.0138249	0		y-intercept:	0.128755							0.06		0
												0.0493333			0
Line 12	x	y										0.0408				0
	0	0.144277		Slope:	-11.6415							0.0339733					0
	0.0123933	0		y-intercept:	0.144277							0.028512						0
												0.0241429							0
Line 13	x	y										0.0206477								0
	0	0.163679		Slope:	-14.5519							0.0178515									0
	0.011248	0		y-intercept:	0.163679							0.0156145										0
												0.0138249											0
Line 14	x	y										0.0123933												0
	0	0.187933		Slope:	-18.1899							0.011248													0
	0.0103317	0		y-intercept:	0.187933							0.0103317														0
												0.0095987															0
Line 15	x	y										0																0
	0	0.218249		Slope:	-22.7374							0																	0
	0.0095987	0		y-intercept:	0.218249							0																		0
												0																			0

## Sheet: Non-competitive
																							Calculated values
		No Inhibitor	[I]1	[I]2	[I]3	[I]4	[I]5	[I]6	[I]7	[I]8	[I]9	[I]10	[I]11	[I]12	[I]13	[I]14	[I]15						No Inhibitor	[I]1	[I]2	[I]3	[I]4	[I]5	[I]6	[I]7	[I]8	[I]9	[I]10	[I]11	[I]12	[I]13	[I]14	[I]15
		0	0.0439805	0.0549756	0.0687195	0.0858993	0.107374	0.134218	0.167772	0.209715	0.262144	0.32768	0.4096	0.512	0.64	0.8	1		Km	Vmax	Ki		0	0.0439805	0.0549756	0.0687195	0.0858993	0.107374	0.134218	0.167772	0.209715	0.262144	0.32768	0.4096	0.512	0.64	0.8	1
[S]1	1	13.6364	16.6997	17.2238	17.7926	18.3964	19.0224	19.6557	20.2806	20.8825	21.4487	21.9695	22.439	22.8545	23.2162	23.5267	23.79		0.156931	23.3226	18773		20.159	20.159	20.159	20.159	20.1589	20.1589	20.1589	20.1589	20.1588	20.1588	20.1587	20.1586	20.1585	20.1584	20.1582	20.158		20.159	20.159	20.159	20.159	20.1589	20.1589	20.1589	20.1589	20.1588	20.1588
[S]2	0.8	13.3333	16.2475	16.7432	17.2802	17.8492	18.4379	19.0322	19.6175	20.1802	20.7084	21.1935	21.6301	22.0159	22.3514	22.639	22.8827						19.4978	19.4978	19.4978	19.4978	19.4978	19.4977	19.4977	19.4977	19.4976	19.4976	19.4975	19.4974	19.4973	19.4972	19.497	19.4968		19.4978	19.4978	19.4978	19.4978	19.4978	19.4977	19.4977	19.4977	19.4976	19.4976
[S]3	0.64	12.973	15.7156	16.1788	16.6797	17.2092	17.7558	18.3063	18.8473	19.366	19.8519	20.2973	20.6974	21.0504	21.3569	21.6194	21.8415						18.7299	18.7299	18.7299	18.7299	18.7299	18.7298	18.7298	18.7298	18.7297	18.7297	18.7296	18.7295	18.7294	18.7293	18.7292	18.729		18.7299	18.7299	18.7299	18.7299	18.7299	18.7298	18.7298	18.7298	18.7297	18.7297
[S]4	0.512	12.549	15.0977	15.5247	15.9854	16.4711	16.9711	17.4733	17.9655	18.4362	18.8761	19.2783	19.6389	19.9564	20.2317	20.4671	20.666						17.8511	17.8511	17.8511	17.8511	17.8511	17.851	17.851	17.851	17.8509	17.8509	17.8508	17.8508	17.8507	17.8505	17.8504	17.8502		17.8511	17.8511	17.8511	17.8511	17.8511	17.851	17.851	17.851	17.8509	17.8509
[S]5	0.4096	12.0565	14.3904	14.7779	15.1947	15.6329	16.0826	16.533	16.9729	17.3924	17.7834	18.1399	18.4588	18.7391	18.9816	19.1886	19.3634						16.8622	16.8621	16.8621	16.8621	16.8621	16.8621	16.8621	16.862	16.862	16.8619	16.8619	16.8618	16.8617	16.8616	16.8615	16.8613		16.8622	16.8621	16.8621	16.8621	16.8621	16.8621	16.8621	16.862	16.862	16.8619
[S]6	0.32768	11.4927	13.5944	13.9397	14.3099	14.6979	15.0948	15.4908	15.8764	16.2429	16.5834	16.893	17.1693	17.4115	17.6206	17.7989	17.9492			Sum R2	629.475		15.7701	15.7701	15.77	15.77	15.77	15.77	15.77	15.7699	15.7699	15.7699	15.7698	15.7697	15.7697	15.7695	15.7694	15.7692		15.7701	15.7701	15.77	15.77	15.77	15.77	15.77	15.7699	15.7699	15.7699
[S]7	0.262144	10.858	12.7152	13.0168	13.3391	13.6756	14.0185	14.3595	14.6902	15.0034	15.2934	15.5564	15.7903	15.995	16.1713	16.3213	16.4476			Sum residuals %	18.5311		14.589	14.589	14.589	14.589	14.5889	14.5889	14.5889	14.5889	14.5888	14.5888	14.5887	14.5887	14.5886	14.5885	14.5884	14.5882		14.589	14.589	14.589	14.589	14.5889	14.5889	14.5889	14.5889	14.5888	14.5888
[S]8	0.209715	10.1568	11.7642	12.0219	12.2963	12.5816	12.8713	13.1582	13.4353	13.6969	13.9382	14.1563	14.3497	14.5185	14.6637	14.7869	14.8905						13.3401	13.3401	13.3401	13.3401	13.3401	13.3401	13.34	13.34	13.34	13.3399	13.3399	13.3398	13.3398	13.3397	13.3396	13.3394		13.3401	13.3401	13.3401	13.3401	13.3401	13.3401	13.34	13.34	13.34	13.3399
[S]9	0.167772	9.39822	10.7584	10.9735	11.2016	11.438	11.6769	11.9125	12.1392	12.3523	12.5482	12.7247	12.8808	13.0166	13.1332	13.232	13.3148						12.0507	12.0506	12.0506	12.0506	12.0506	12.0506	12.0506	12.0506	12.0505	12.0505	12.0505	12.0504	12.0503	12.0503	12.0501	12.05		12.0507	12.0506	12.0506	12.0506	12.0506	12.0506	12.0506	12.0506	12.0505	12.0505
[S]10	0.134218	8.5957	9.71958	9.89481	10.0799	10.2709	10.4632	10.6519	10.8328	11.0022	11.1574	11.2967	11.4196	11.5262	11.6175	11.6947	11.7594						10.7516	10.7516	10.7516	10.7515	10.7515	10.7515	10.7515	10.7515	10.7515	10.7514	10.7514	10.7514	10.7513	10.7512	10.7511	10.751		10.7516	10.7516	10.7516	10.7515	10.7515	10.7515	10.7515	10.7515	10.7515	10.7514
[S]11	0.107374	7.7667	8.67282	8.81207	8.9586	9.10914	9.26003	9.40757	9.5484	9.67975	9.79965	9.90696	10.0013	10.083	10.1528	10.2118	10.261						9.47484	9.47482	9.47481	9.4748	9.4748	9.47478	9.47477	9.47475	9.47473	9.47471	9.47467	9.47463	9.47458	9.47452	9.47444	9.47433		9.47484	9.47482	9.47481	9.4748	9.4748	9.47478	9.47477	9.47475	9.47473	9.47471
[S]12	0.0858993	6.93112	7.64381	7.75177	7.86494	7.98072	8.09631	8.20887	8.31589	8.41535	8.50582	8.58655	8.65735	8.7185	8.77063	8.81458	8.85128						8.2502	8.25018	8.25018	8.25017	8.25016	8.25016	8.25014	8.25013	8.25011	8.25009	8.25006	8.25002	8.24998	8.24992	8.24985	8.24976		8.2502	8.25018	8.25018	8.25017	8.25016	8.25016	8.25014	8.25013	8.25011	8.25009
[S]13	0.0687195	6.1095	6.65658	6.7383	6.82365	6.91064	6.99713	7.08105	7.16054	7.23416	7.30092	7.36032	7.41227	7.45706	7.49516	7.52723	7.55398						7.10266	7.10265	7.10264	7.10264	7.10263	7.10262	7.10261	7.1026	7.10259	7.10257	7.10254	7.10251	7.10247	7.10242	7.10236	7.10229		7.10266	7.10265	7.10264	7.10264	7.10263	7.10262	7.10261	7.1026	7.10259	7.10257
[S]14	0.0549756	5.32106	5.7313	5.79178	5.85472	5.91864	5.98198	6.0432	6.10101	6.15437	6.20262	6.24544	6.28281	6.31495	6.34226	6.36521	6.38432						6.05067	6.05065	6.05065	6.05064	6.05064	6.05063	6.05062	6.05061	6.0506	6.05058	6.05056	6.05053	6.0505	6.05046	6.05041	6.05034		6.05067	6.05065	6.05065	6.05064	6.05064	6.05063	6.05062	6.05061	6.0506	6.05058
[S]15	0.0439805	4.58192	4.88288	4.92671	4.97218	5.01821	5.06367	5.10747	5.1487	5.18665	5.22088	5.25118	5.27757	5.30024	5.31946	5.33559	5.34902						5.10544	5.10542	5.10542	5.10542	5.10541	5.10541	5.1054	5.10539	5.10538	5.10537	5.10535	5.10533	5.1053	5.10526	5.10522	5.10516		5.10544	5.10542	5.10542	5.10542	5.10541	5.10541	5.1054	5.10539	5.10538	5.10537
	1	1	1	1	1	1	1	1	1	1	1	1	1	1	1	1	1																					1	1	20.159	20.159	20.159	20.159	20.1589	20.1589	20.1589	20.1589	20.1588	20.1588
	1	1	1	1	1	1	1	1	1	1	1	1	1	1	1	1	1					13.6364	13.6364	20.159		6.52268	6.52268	1										0.8	0.8	19.4978	19.4978	19.4978	19.4978	19.4978	19.4977	19.4977	19.4977	19.4976	19.4976
	1	1	1	1	1	1	1	1	1	1	1	1	1	1	1	1	1					13.3333	13.3333	19.4978		6.16451	6.16451	1										0.64	0.64	18.7299	18.7299	18.7299	18.7299	18.7299	18.7298	18.7298	18.7298	18.7297	18.7297
	1	1	1	1	1	1	1	1	1	1	1	1	1	1	1	1	1					12.973	12.973	18.7299		5.75698	5.75698	1										0.512	0.512	17.8511	17.8511	17.8511	17.8511	17.8511	17.851	17.851	17.851	17.8509	17.8509
	1	1	1	1	1	1	1	1	1	1	1	1	1	1	1	1	1					12.549	12.549	17.8511		5.30212	5.30212	1										0.4096	0.4096	16.8622	16.8621	16.8621	16.8621	16.8621	16.8621	16.8621	16.862	16.862	16.8619
	1	1	1	1	1	1	1	1	1	1	1	1	1	1	1	1	1					12.0565	12.0565	16.8622		4.80566	4.80566	1										0.32768	0.32768	15.7701	15.7701	15.77	15.77	15.77	15.77	15.77	15.7699	15.7699	15.7699
	1	1	1	1	1	1	1	1	1	1	1	1	1	1	1	1	1					11.4927	11.4927	15.7701		4.27738	4.27738	1										0.262144	0.262144	14.589	14.589	14.589	14.589	14.5889	14.5889	14.5889	14.5889	14.5888	14.5888
	1	1	1	1	1	1	1	1	1	1	1	1	1	1	1	1	1					10.858	10.858	14.589		3.731	3.731	1										0.209715	0.209715	13.3401	13.3401	13.3401	13.3401	13.3401	13.3401	13.34	13.34	13.34	13.3399
	1	1	1	1	1	1	1	1	1	1	1	1	1	1	1	1	1					10.1568	10.1568	13.3401		3.18329	3.18329	1										0.167772	0.167772	12.0507	12.0506	12.0506	12.0506	12.0506	12.0506	12.0506	12.0506	12.0505	12.0505
	1	1	1	1	1	1	1	1	1	1	1	1	1	1	1	1	1					9.39822	9.39822	12.0507		2.65244	2.65244	1										0.134218	0.134218	10.7516	10.7516	10.7516	10.7515	10.7515	10.7515	10.7515	10.7515	10.7515	10.7514
	1	1	1	1	1	1	1	1	1	1	1	1	1	1	1	1	1					8.5957	8.5957	10.7516		2.15588	2.15588	1										0.107374	0.107374	9.47484	9.47482	9.47481	9.4748	9.4748	9.47478	9.47477	9.47475	9.47473	9.47471
	1	1	1	1	1	1	1	1	1	1	1	1	1	1	1	1	1					7.7667	7.7667	9.47484		1.70814	1.70814	1										0.0858993	0.0858993	8.2502	8.25018	8.25018	8.25017	8.25016	8.25016	8.25014	8.25013	8.25011	8.25009
	1	1	1	1	1	1	1	1	1	1	1	1	1	1	1	1	1					6.93112	6.93112	8.2502		1.31908	1.31908	1										0.0687195	0.0687195	7.10266	7.10265	7.10264	7.10264	7.10263	7.10262	7.10261	7.1026	7.10259	7.10257
	1	1	1	1	1	1	1	1	1	1	1	1	1	1	1	1	1					6.1095	6.1095	7.10266		0.993162	0.993162	1										0.0549756	0.0549756	6.05067	6.05065	6.05065	6.05064	6.05064	6.05063	6.05062	6.05061	6.0506	6.05058
	1	1	1	1	1	1	1	1	1	1	1	1	1	1	1	1	1					5.32106	5.32106	6.05067		0.72961	0.72961	1										0.0439805	0.0439805	5.10544	5.10542	5.10542	5.10542	5.10541	5.10541	5.1054	5.10539	5.10538	5.10537
																						4.58192	4.58192	5.10544		0.523517	0.523517	1
		1	1	1	1	1	1	1	1	1	1	1	1	1	1	1	1					16.6997	16.6997	20.159		3.45927	3.45927	1											1	0.0496055	0.0496057	0.0496057	0.0496057	0.0496058	0.0496058	0.0496059	0.049606	0.0496061	0.0496062
		1	1	1	1	1	1	1	1	1	1	1	1	1	1	1	1					16.2475	16.2475	19.4978		3.2503	3.2503	1											1.25	0.0512877	0.0512878	0.0512879	0.0512879	0.0512879	0.051288	0.0512881	0.0512882	0.0512883	0.0512884
		1	1	1	1	1	1	1	1	1	1	1	1	1	1	1	1					15.7156	15.7156	18.7299		3.01435	3.01435	1											1.5625	0.0533904	0.0533906	0.0533906	0.0533906	0.0533907	0.0533907	0.0533908	0.0533909	0.053391	0.0533912
		1	1	1	1	1	1	1	1	1	1	1	1	1	1	1	1					15.0977	15.0977	17.8511		2.75343	2.75343	1											1.95312	0.0560188	0.056019	0.056019	0.056019	0.0560191	0.0560191	0.0560192	0.0560193	0.0560195	0.0560196
		1	1	1	1	1	1	1	1	1	1	1	1	1	1	1	1					14.3904	14.3904	16.8621		2.47171	2.47171	1											2.44141	0.0593043	0.0593045	0.0593045	0.0593045	0.0593046	0.0593047	0.0593047	0.0593049	0.059305	0.0593051
		1	1	1	1	1	1	1	1	1	1	1	1	1	1	1	1					13.5944	13.5944	15.7701		2.17564	2.17564	1											3.05176	0.0634112	0.0634113	0.0634114	0.0634114	0.0634115	0.0634116	0.0634116	0.0634118	0.0634119	0.0634121
		1	1	1	1	1	1	1	1	1	1	1	1	1	1	1	1					12.7152	12.7152	14.589		1.87375	1.87375	1											3.8147	0.0685448	0.0685449	0.068545	0.068545	0.0685451	0.0685452	0.0685453	0.0685454	0.0685455	0.0685457
		1	1	1	1	1	1	1	1	1	1	1	1	1	1	1	1					11.7642	11.7642	13.3401		1.57591	1.57591	1											4.76837	0.0749618	0.0749619	0.074962	0.074962	0.0749621	0.0749622	0.0749623	0.0749624	0.0749626	0.0749628
		1	1	1	1	1	1	1	1	1	1	1	1	1	1	1	1					10.7584	10.7584	12.0506		1.29228	1.29228	1											5.96046	0.082983	0.0829832	0.0829832	0.0829833	0.0829834	0.0829835	0.0829836	0.0829837	0.0829839	0.0829841
		1	1	1	1	1	1	1	1	1	1	1	1	1	1	1	1					9.71958	9.71958	10.7516		1.03198	1.03198	1											7.45058	0.0930095	0.0930097	0.0930098	0.0930099	0.0930099	0.0930101	0.0930102	0.0930104	0.0930106	0.0930108
		1	1	1	1	1	1	1	1	1	1	1	1	1	1	1	1					8.67282	8.67282	9.47482		0.801996	0.801996	1											9.31323	0.105543	0.105543	0.105543	0.105543	0.105543	0.105543	0.105543	0.105544	0.105544	0.105544
		1	1	1	1	1	1	1	1	1	1	1	1	1	1	1	1					7.64381	7.64381	8.25018		0.606371	0.606371	1											11.6415	0.121209	0.121209	0.12121	0.12121	0.12121	0.12121	0.12121	0.12121	0.121211	0.121211
		1	1	1	1	1	1	1	1	1	1	1	1	1	1	1	1					6.65658	6.65658	7.10265		0.44607	0.44607	1											14.5519	0.140792	0.140793	0.140793	0.140793	0.140793	0.140793	0.140793	0.140793	0.140794	0.140794
		1	1	1	1	1	1	1	1	1	1	1	1	1	1	1	1					5.7313	5.7313	6.05065		0.319353	0.319353	1											18.1899	0.165271	0.165271	0.165272	0.165272	0.165272	0.165272	0.165272	0.165273	0.165273	0.165273
		1	1	1	1	1	1	1	1	1	1	1	1	1	1	1	1					4.88288	4.88288	5.10542		0.222541	0.222541	1											22.7374	0.19587	0.19587	0.19587	0.19587	0.195871	0.195871	0.195871	0.195871	0.195872	0.195872
																						17.2238	17.2238	20.159		2.93519	2.93519	1
n	240																					16.7432	16.7432	19.4978		2.75463	2.75463	1												13.6364	16.6997	17.2238	17.7926	18.3964	19.0224	19.6557	20.2806	20.8825	21.4487
																						16.1788	16.1788	18.7299		2.55108	2.55108	1												13.3333	16.2475	16.7432	17.2802	17.8492	18.4379	19.0322	19.6175	20.1802	20.7084
																						15.5247	15.5247	17.8511		2.32637	2.32637	1												12.973	15.7156	16.1788	16.6797	17.2092	17.7558	18.3063	18.8473	19.366	19.8519
																						14.7779	14.7779	16.8621		2.08423	2.08423	1												12.549	15.0977	15.5247	15.9854	16.4711	16.9711	17.4733	17.9655	18.4362	18.8761
																						13.9397	13.9397	15.77		1.83035	1.83035	1												12.0565	14.3904	14.7779	15.1947	15.6329	16.0826	16.533	16.9729	17.3924	17.7834
																						13.0168	13.0168	14.589		1.57218	1.57218	1												11.4927	13.5944	13.9397	14.3099	14.6979	15.0948	15.4908	15.8764	16.2429	16.5834
																						12.0219	12.0219	13.3401		1.31822	1.31822	1												10.858	12.7152	13.0168	13.3391	13.6756	14.0185	14.3595	14.6902	15.0034	15.2934
																						10.9735	10.9735	12.0506		1.07717	1.07717	1												10.1568	11.7642	12.0219	12.2963	12.5816	12.8713	13.1582	13.4353	13.6969	13.9382
																						9.89481	9.89481	10.7516		0.856748	0.856748	1												9.39822	10.7584	10.9735	11.2016	11.438	11.6769	11.9125	12.1392	12.3523	12.5482
																						8.81207	8.81207	9.47481		0.662743	0.662743	1												8.5957	9.71958	9.89481	10.0799	10.2709	10.4632	10.6519	10.8328	11.0022	11.1574
																						7.75177	7.75177	8.25018		0.498407	0.498407	1												7.7667	8.67282	8.81207	8.9586	9.10914	9.26003	9.40757	9.5484	9.67975	9.79965
																						6.7383	6.7383	7.10264		0.364342	0.364342	1												6.93112	7.64381	7.75177	7.86494	7.98072	8.09631	8.20887	8.31589	8.41535	8.50582
																						5.79178	5.79178	6.05065		0.258869	0.258869	1												6.1095	6.65658	6.7383	6.82365	6.91064	6.99713	7.08105	7.16054	7.23416	7.30092
																						4.92671	4.92671	5.10542		0.178707	0.178707	1												5.32106	5.7313	5.79178	5.85472	5.91864	5.98198	6.0432	6.10101	6.15437	6.20262
																						17.7926	17.7926	20.159		2.36634	2.36634	1												4.58192	4.88288	4.92671	4.97218	5.01821	5.06367	5.10747	5.1487	5.18665	5.22088
																						17.2802	17.2802	19.4978		2.21759	2.21759	1
																						16.6797	16.6797	18.7299		2.05017	2.05017	1												1/s	0	0.0439805	0.0549756	0.0687195	0.0858993	0.107374	0.134218	0.167772	0.209715
																						15.9854	15.9854	17.8511		1.86572	1.86572	1											1	1	0.0496055	0.0496057	0.0496057	0.0496057	0.0496058	0.0496058	0.0496059	0.049606	0.0496061
																						15.1947	15.1947	16.8621		1.66742	1.66742	1											2	1.25	0.0512877	0.0512878	0.0512879	0.0512879	0.0512879	0.051288	0.0512881	0.0512882	0.0512883
																						14.3099	14.3099	15.77		1.46008	1.46008	1											3	1.5625	0.0533904	0.0533906	0.0533906	0.0533906	0.0533907	0.0533907	0.0533908	0.0533909	0.053391
																						13.3391	13.3391	14.589		1.24988	1.24988	1											4	1.95312	0.0560188	0.056019	0.056019	0.056019	0.0560191	0.0560191	0.0560192	0.0560193	0.0560195
																						12.2963	12.2963	13.3401		1.04383	1.04383	1											5	2.44141	0.0593043	0.0593045	0.0593045	0.0593045	0.0593046	0.0593047	0.0593047	0.0593049	0.059305
																						11.2016	11.2016	12.0506		0.849003	0.849003	1											6	3.05176	0.0634112	0.0634113	0.0634114	0.0634114	0.0634115	0.0634116	0.0634116	0.0634118	0.0634119
																						10.0799	10.0799	10.7515		0.671609	0.671609	1											7	3.8147	0.0685448	0.0685449	0.068545	0.068545	0.0685451	0.0685452	0.0685453	0.0685454	0.0685455
																						8.9586	8.9586	9.4748		0.516204	0.516204	1											8	4.76837	0.0749618	0.0749619	0.074962	0.074962	0.0749621	0.0749622	0.0749623	0.0749624	0.0749626
																						7.86494	7.86494	8.25017		0.385236	0.385236	1											9	5.96046	0.082983	0.0829832	0.0829832	0.0829833	0.0829834	0.0829835	0.0829836	0.0829837	0.0829839
																						6.82365	6.82365	7.10264		0.278991	0.278991	1											10	7.45058	0.0930095	0.0930097	0.0930098	0.0930099	0.0930099	0.0930101	0.0930102	0.0930104	0.0930106
																						5.85472	5.85472	6.05064		0.195924	0.195924	1											11	9.31323	0.105543	0.105543	0.105543	0.105543	0.105543	0.105543	0.105543	0.105544	0.105544
																						4.97218	4.97218	5.10542		0.133234	0.133234	1											12	11.6415	0.121209	0.121209	0.12121	0.12121	0.12121	0.12121	0.12121	0.12121	0.121211
																						18.3964	18.3964	20.1589		1.76251	1.76251	1											13	14.5519	0.140792	0.140793	0.140793	0.140793	0.140793	0.140793	0.140793	0.140793	0.140794
																						17.8492	17.8492	19.4978		1.64859	1.64859	1											14	18.1899	0.165271	0.165271	0.165272	0.165272	0.165272	0.165272	0.165272	0.165273	0.165273
																						17.2092	17.2092	18.7299		1.52063	1.52063	1											15	22.7374	0.19587	0.19587	0.19587	0.19587	0.195871	0.195871	0.195871	0.195871	0.195872
																						16.4711	16.4711	17.8511		1.37999	1.37999	1
																						15.6329	15.6329	16.8621		1.22922	1.22922	1
																						14.6979	14.6979	15.77		1.07207	1.07207	1
																						13.6756	13.6756	14.5889		0.913351	0.913351	1
																						12.5816	12.5816	13.3401		0.758425	0.758425	1
																						11.438	11.438	12.0506		0.61264	0.61264	1
																						10.2709	10.2709	10.7515		0.480615	0.480615	1
																						9.10914	9.10914	9.4748		0.365657	0.365657	1
																						7.98072	7.98072	8.25016		0.26944	0.26944	1
																						6.91064	6.91064	7.10263		0.191995	0.191995	1
																						5.91864	5.91864	6.05064		0.131995	0.131995	1
																						5.01821	5.01821	5.10541		0.0872008	0.0872008	1
																						19.0224	19.0224	20.1589		1.13651	1.13651	1
																						18.4379	18.4379	19.4977		1.05987	1.05987	1
																						17.7558	17.7558	18.7298		0.974019	0.974019	1
																						16.9711	16.9711	17.851		0.879946	0.879946	1
																						16.0826	16.0826	16.8621		0.779463	0.779463	1
																						15.0948	15.0948	15.77		0.675188	0.675188	1
																						14.0185	14.0185	14.5889		0.5704	0.5704	1
																						12.8713	12.8713	13.3401		0.468726	0.468726	1
																						11.6769	11.6769	12.0506		0.373715	0.373715	1
																						10.4632	10.4632	10.7515		0.288366	0.288366	1
																						9.26003	9.26003	9.47478		0.214759	0.214759	1
																						8.09631	8.09631	8.25016		0.153848	0.153848	1
																						6.99713	6.99713	7.10262		0.10549	0.10549	1
																						5.98198	5.98198	6.05063		0.0686553	0.0686553	1
																						5.06367	5.06367	5.10541		0.0417405	0.0417405	1
																						19.6557	19.6557	20.1589		0.503212	0.503212	1
																						19.0322	19.0322	19.4977		0.46551	0.46551	1
																						18.3063	18.3063	18.7298		0.423471	0.423471	1
																						17.4733	17.4733	17.851		0.377673	0.377673	1
																						16.533	16.533	16.8621		0.3291	0.3291	1
																						15.4908	15.4908	15.77		0.27913	0.27913	1
																						14.3595	14.3595	14.5889		0.229444	0.229444	1
																						13.1582	13.1582	13.34		0.18186	0.18186	1
																						11.9125	11.9125	12.0506		0.138105	0.138105	1
																						10.6519	10.6519	10.7515		0.0995855	0.0995855	1
																						9.40757	9.40757	9.47477		0.0672016	0.0672016	1
																						8.20887	8.20887	8.25014		0.0412715	0.0412715	1
																						7.08105	7.08105	7.10261		0.0215631	0.0215631	1
																						6.0432	6.0432	6.05062		0.00741952	0.00741952	1
																						5.10747	5.10747	5.1054		-0.0020697	-0.0020697	1
																						20.2806	20.2806	20.1589		-0.121784	-0.121784	1
																						19.6175	19.6175	19.4977		-0.119876	-0.119876	1
																						18.8473	18.8473	18.7298		-0.117482	-0.117482	1
																						17.9655	17.9655	17.851		-0.114509	-0.114509	1
																						16.9729	16.9729	16.862		-0.110866	-0.110866	1
																						15.8764	15.8764	15.7699		-0.106475	-0.106475	1
																						14.6902	14.6902	14.5889		-0.101293	-0.101293	1
																						13.4353	13.4353	13.34		-0.0953222	-0.0953222	1
																						12.1392	12.1392	12.0506		-0.0886281	-0.0886281	1
																						10.8328	10.8328	10.7515		-0.0813398	-0.0813398	1
																						9.5484	9.5484	9.47475		-0.073644	-0.073644	1
																						8.31589	8.31589	8.25013		-0.0657659	-0.0657659	1
																						7.16054	7.16054	7.1026		-0.0579422	-0.0579422	1
																						6.10101	6.10101	6.05061		-0.0503945	-0.0503945	1
																						5.1487	5.1487	5.10539		-0.0433062	-0.0433062	1
																						20.8825	20.8825	20.1588		-0.7237	-0.7237	1
																						20.1802	20.1802	19.4976		-0.68253	-0.68253	1
																						19.366	19.366	18.7297		-0.636236	-0.636236	1
																						18.4362	18.4362	17.8509		-0.585254	-0.585254	1
																						17.3924	17.3924	16.862		-0.530425	-0.530425	1
																						16.2429	16.2429	15.7699		-0.472994	-0.472994	1
																						15.0034	15.0034	14.5888		-0.414549	-0.414549	1
																						13.6969	13.6969	13.34		-0.356874	-0.356874	1
																						12.3523	12.3523	12.0505		-0.301751	-0.301751	1
																						11.0022	11.0022	10.7515		-0.250743	-0.250743	1
																						9.67975	9.67975	9.47473		-0.205016	-0.205016	1
																						8.41535	8.41535	8.25011		-0.165238	-0.165238	1
																						7.23416	7.23416	7.10259		-0.131574	-0.131574	1
																						6.15437	6.15437	6.0506		-0.103769	-0.103769	1
																						5.18665	5.18665	5.10538		-0.0812686	-0.0812686	1
																						21.4487	21.4487	20.1588		-1.2899	-1.2899	1
																						20.7084	20.7084	19.4976		-1.2108	-1.2108	1
																						19.8519	19.8519	18.7297		-1.12223	-1.12223	1
																						18.8761	18.8761	17.8509		-1.02517	-1.02517	1
																						17.7834	17.7834	16.8619		-0.921415	-0.921415	1
																						16.5834	16.5834	15.7699		-0.813506	-0.813506	1
																						15.2934	15.2934	14.5888		-0.704614	-0.704614	1
																						13.9382	13.9382	13.3399		-0.598216	-0.598216	1
																						12.5482	12.5482	12.0505		-0.4977	-0.4977	1
																						11.1574	11.1574	10.7514		-0.405934	-0.405934	1
																						9.79965	9.79965	9.47471		-0.324941	-0.324941	1
																						8.50582	8.50582	8.25009		-0.255736	-0.255736	1
																						7.30092	7.30092	7.10257		-0.198352	-0.198352	1
																						6.20262	6.20262	6.05058		-0.152036	-0.152036	1
																						5.22088	5.22088	5.10537		-0.11551	-0.11551	1
																						21.9695	21.9695	20.1587		-1.81082	-1.81082	1
																						21.1935	21.1935	19.4975		-1.69598	-1.69598	1
																						20.2973	20.2973	18.7296		-1.56768	-1.56768	1
																						19.2783	19.2783	17.8508		-1.42747	-1.42747	1
																						18.1399	18.1399	16.8619		-1.27804	-1.27804	1
																						16.893	16.893	15.7698		-1.12321	-1.12321	1
																						15.5564	15.5564	14.5887		-0.967635	-0.967635	1
																						14.1563	14.1563	13.3399		-0.816359	-0.816359	1
																						12.7247	12.7247	12.0505		-0.674233	-0.674233	1
																						11.2967	11.2967	10.7514		-0.54529	-0.54529	1
																						9.90696	9.90696	9.47467		-0.432286	-0.432286	1
																						8.58655	8.58655	8.25006		-0.336493	-0.336493	1
																						7.36032	7.36032	7.10254		-0.257775	-0.257775	1
																						6.24544	6.24544	6.05056		-0.194876	-0.194876	1
																						5.25118	5.25118	5.10535		-0.145831	-0.145831	1
																						22.439	22.439	20.1586		-2.28041	-2.28041	1
																						21.6301	21.6301	19.4974		-2.13266	-2.13266	1
																						20.6974	20.6974	18.7295		-1.96786	-1.96786	1
																						19.6389	19.6389	17.8508		-1.78812	-1.78812	1
																						18.4588	18.4588	16.8618		-1.59702	-1.59702	1
																						17.1693	17.1693	15.7697		-1.39952	-1.39952	1
																						15.7903	15.7903	14.5887		-1.20164	-1.20164	1
																						14.3497	14.3497	13.3398		-1.00989	-1.00989	1
																						12.8808	12.8808	12.0504		-0.830386	-0.830386	1
																						11.4196	11.4196	10.7514		-0.668198	-0.668198	1
																						10.0013	10.0013	9.47463		-0.526693	-0.526693	1
																						8.65735	8.65735	8.25002		-0.407327	-0.407327	1
																						7.41227	7.41227	7.10251		-0.309765	-0.309765	1
																						6.28281	6.28281	6.05053		-0.232273	-0.232273	1
																						5.27757	5.27757	5.10533		-0.172248	-0.172248	1
																						22.8545	22.8545	20.1585		-2.69601	-2.69601	1
																						22.0159	22.0159	19.4973		-2.51858	-2.51858	1
																						21.0504	21.0504	18.7294		-2.32095	-2.32095	1
																						19.9564	19.9564	17.8507		-2.10575	-2.10575	1
																						18.7391	18.7391	16.8617		-1.87736	-1.87736	1
																						17.4115	17.4115	15.7697		-1.6418	-1.6418	1
																						15.995	15.995	14.5886		-1.40635	-1.40635	1
																						14.5185	14.5185	13.3398		-1.17875	-1.17875	1
																						13.0166	13.0166	12.0503		-0.966293	-0.966293	1
																						11.5262	11.5262	10.7513		-0.774897	-0.774897	1
																						10.083	10.083	9.47458		-0.608447	-0.608447	1
																						8.7185	8.7185	8.24998		-0.468525	-0.468525	1
																						7.45706	7.45706	7.10247		-0.354586	-0.354586	1
																						6.31495	6.31495	6.0505		-0.264451	-0.264451	1
																						5.30024	5.30024	5.1053		-0.194939	-0.194939	1
																						23.2162	23.2162	20.1584		-3.05789	-3.05789	1
																						22.3514	22.3514	19.4972		-2.8542	-2.8542	1
																						21.3569	21.3569	18.7293		-2.62758	-2.62758	1
																						20.2317	20.2317	17.8505		-2.38114	-2.38114	1
																						18.9816	18.9816	16.8616		-2.11997	-2.11997	1
																						17.6206	17.6206	15.7695		-1.85108	-1.85108	1
																						16.1713	16.1713	14.5885		-1.5828	-1.5828	1
																						14.6637	14.6637	13.3397		-1.32399	-1.32399	1
																						13.1332	13.1332	12.0503		-1.08292	-1.08292	1
																						11.6175	11.6175	10.7512		-0.866263	-0.866263	1
																						10.1528	10.1528	9.47452		-0.678305	-0.678305	1
																						8.77063	8.77063	8.24992		-0.520714	-0.520714	1
																						7.49516	7.49516	7.10242		-0.39274	-0.39274	1
																						6.34226	6.34226	6.05046		-0.291797	-0.291797	1
																						5.31946	5.31946	5.10526		-0.214196	-0.214196	1
																						23.5267	23.5267	20.1582		-3.36857	-3.36857	1
																						22.639	22.639	19.497		-3.14202	-3.14202	1
																						21.6194	21.6194	18.7292		-2.89022	-2.89022	1
																						20.4671	20.4671	17.8504		-2.61668	-2.61668	1
																						19.1886	19.1886	16.8615		-2.32717	-2.32717	1
																						17.7989	17.7989	15.7694		-2.0295	-2.0295	1
																						16.3213	16.3213	14.5884		-1.73296	-1.73296	1
																						14.7869	14.7869	13.3396		-1.44736	-1.44736	1
																						13.232	13.232	12.0501		-1.18181	-1.18181	1
																						11.6947	11.6947	10.7511		-0.943589	-0.943589	1
																						10.2118	10.2118	9.47444		-0.737324	-0.737324	1
																						8.81458	8.81458	8.24985		-0.564732	-0.564732	1
																						7.52723	7.52723	7.10236		-0.424872	-0.424872	1
																						6.36521	6.36521	6.05041		-0.314798	-0.314798	1
																						5.33559	5.33559	5.10522		-0.230374	-0.230374	1
																						23.79	23.79	20.158		-3.63206	-3.63206	1
																						22.8827	22.8827	19.4968		-3.38591	-3.38591	1
																						21.8415	21.8415	18.729		-3.11254	-3.11254	1
																						20.666	20.666	17.8502		-2.81584	-2.81584	1
																						19.3634	19.3634	16.8613		-2.50213	-2.50213	1
																						17.9492	17.9492	15.7692		-2.17994	-2.17994	1
																						16.4476	16.4476	14.5882		-1.85939	-1.85939	1
																						14.8905	14.8905	13.3394		-1.55108	-1.55108	1
																						13.3148	13.3148	12.05		-1.26481	-1.26481	1
																						11.7594	11.7594	10.751		-1.00839	-1.00839	1
																						10.261	10.261	9.47433		-0.786713	-0.786713	1
																						8.85128	8.85128	8.24976		-0.60152	-0.60152	1
																						7.55398	7.55398	7.10229		-0.451694	-0.451694	1
																						6.38432	6.38432	6.05034		-0.333978	-0.333978	1
																						5.34902	5.34902	5.10516		-0.243853	-0.243853	1
[truncated: 54 more columns]

## Sheet: Competitive
																							Calculated values
		No Inhibitor	[I]1	[I]2	[I]3	[I]4	[I]5	[I]6	[I]7	[I]8	[I]9	[I]10	[I]11	[I]12	[I]13	[I]14	[I]15						No Inhibitor	[I]1	[I]2	[I]3	[I]4	[I]5	[I]6	[I]7	[I]8	[I]9	[I]10	[I]11	[I]12	[I]13	[I]14	[I]15
		0	0.0439805	0.0549756	0.0687195	0.0858993	0.107374	0.134218	0.167772	0.209715	0.262144	0.32768	0.4096	0.512	0.64	0.8	1		Km	Vmax	Ki		0	0.0439805	0.0549756	0.0687195	0.0858993	0.107374	0.134218	0.167772	0.209715	0.262144	0.32768	0.4096	0.512	0.64	0.8	1
[S]1	1	13.6364	16.6997	17.2238	17.7926	18.3964	19.0224	19.6557	20.2806	20.8825	21.4487	21.9695	22.439	22.8545	23.2162	23.5267	23.79		0.156822	23.3126	36119.4		20.1522	20.1522	20.1522	20.1522	20.1522	20.1522	20.1522	20.1522	20.1522	20.1522	20.1522	20.1522	20.1522	20.1522	20.1522	20.1522		20.1522	20.1522	20.1522	20.1522	20.1522	20.1522	20.1522	20.1522	20.1522	20.1522
[S]2	0.8	13.3333	16.2475	16.7432	17.2802	17.8492	18.4379	19.0322	19.6175	20.1802	20.7084	21.1935	21.6301	22.0159	22.3514	22.639	22.8827						19.4917	19.4917	19.4916	19.4916	19.4916	19.4916	19.4916	19.4916	19.4916	19.4916	19.4916	19.4916	19.4916	19.4916	19.4916	19.4916		19.4917	19.4917	19.4916	19.4916	19.4916	19.4916	19.4916	19.4916	19.4916	19.4916
[S]3	0.64	12.973	15.7156	16.1788	16.6797	17.2092	17.7558	18.3063	18.8473	19.366	19.8519	20.2973	20.6974	21.0504	21.3569	21.6194	21.8415						18.7244	18.7244	18.7244	18.7244	18.7244	18.7244	18.7244	18.7244	18.7244	18.7244	18.7244	18.7244	18.7244	18.7244	18.7243	18.7243		18.7244	18.7244	18.7244	18.7244	18.7244	18.7244	18.7244	18.7244	18.7244	18.7244
[S]4	0.512	12.549	15.0977	15.5247	15.9854	16.4711	16.9711	17.4733	17.9655	18.4362	18.8761	19.2783	19.6389	19.9564	20.2317	20.4671	20.666						17.8463	17.8463	17.8463	17.8463	17.8463	17.8463	17.8463	17.8463	17.8463	17.8463	17.8463	17.8463	17.8463	17.8463	17.8463	17.8462		17.8463	17.8463	17.8463	17.8463	17.8463	17.8463	17.8463	17.8463	17.8463	17.8463
[S]5	0.4096	12.0565	14.3904	14.7779	15.1947	15.6329	16.0826	16.533	16.9729	17.3924	17.7834	18.1399	18.4588	18.7391	18.9816	19.1886	19.3634						16.8581	16.8581	16.8581	16.8581	16.8581	16.8581	16.8581	16.8581	16.8581	16.8581	16.8581	16.8581	16.8581	16.8581	16.858	16.858		16.8581	16.8581	16.8581	16.8581	16.8581	16.8581	16.8581	16.8581	16.8581	16.8581
[S]6	0.32768	11.4927	13.5944	13.9397	14.3099	14.6979	15.0948	15.4908	15.8764	16.2429	16.5834	16.893	17.1693	17.4115	17.6206	17.7989	17.9492			Sum R2	629.365		15.7668	15.7668	15.7668	15.7668	15.7668	15.7668	15.7668	15.7668	15.7668	15.7668	15.7668	15.7668	15.7667	15.7667	15.7667	15.7667		15.7668	15.7668	15.7668	15.7668	15.7668	15.7668	15.7668	15.7668	15.7668	15.7668
[S]7	0.262144	10.858	12.7152	13.0168	13.3391	13.6756	14.0185	14.3595	14.6902	15.0034	15.2934	15.5564	15.7903	15.995	16.1713	16.3213	16.4476			Sum residuals %	18.5353		14.5865	14.5865	14.5865	14.5865	14.5865	14.5865	14.5865	14.5865	14.5865	14.5865	14.5864	14.5864	14.5864	14.5864	14.5864	14.5863		14.5865	14.5865	14.5865	14.5865	14.5865	14.5865	14.5865	14.5865	14.5865	14.5865
[S]8	0.209715	10.1568	11.7642	12.0219	12.2963	12.5816	12.8713	13.1582	13.4353	13.6969	13.9382	14.1563	14.3497	14.5185	14.6637	14.7869	14.8905						13.3383	13.3383	13.3383	13.3383	13.3383	13.3383	13.3383	13.3383	13.3383	13.3383	13.3383	13.3383	13.3383	13.3382	13.3382	13.3382		13.3383	13.3383	13.3383	13.3383	13.3383	13.3383	13.3383	13.3383	13.3383	13.3383
[S]9	0.167772	9.39822	10.7584	10.9735	11.2016	11.438	11.6769	11.9125	12.1392	12.3523	12.5482	12.7247	12.8808	13.0166	13.1332	13.232	13.3148						12.0495	12.0495	12.0495	12.0495	12.0495	12.0495	12.0495	12.0495	12.0495	12.0495	12.0494	12.0494	12.0494	12.0494	12.0494	12.0493		12.0495	12.0495	12.0495	12.0495	12.0495	12.0495	12.0495	12.0495	12.0495	12.0495
[S]10	0.134218	8.5957	9.71958	9.89481	10.0799	10.2709	10.4632	10.6519	10.8328	11.0022	11.1574	11.2967	11.4196	11.5262	11.6175	11.6947	11.7594						10.751	10.751	10.751	10.751	10.7509	10.7509	10.7509	10.7509	10.7509	10.7509	10.7509	10.7509	10.7509	10.7509	10.7508	10.7508		10.751	10.751	10.751	10.751	10.7509	10.7509	10.7509	10.7509	10.7509	10.7509
[S]11	0.107374	7.7667	8.67282	8.81207	8.9586	9.10914	9.26003	9.40757	9.5484	9.67975	9.79965	9.90696	10.0013	10.083	10.1528	10.2118	10.261						9.47465	9.47464	9.47464	9.47464	9.47463	9.47463	9.47463	9.47462	9.47461	9.47461	9.4746	9.47458	9.47457	9.47455	9.47452	9.47449		9.47465	9.47464	9.47464	9.47464	9.47463	9.47463	9.47463	9.47462	9.47461	9.47461
[S]12	0.0858993	6.93112	7.64381	7.75177	7.86494	7.98072	8.09631	8.20887	8.31589	8.41535	8.50582	8.58655	8.65735	8.7185	8.77063	8.81458	8.85128						8.25033	8.25033	8.25033	8.25032	8.25032	8.25032	8.25032	8.25031	8.2503	8.2503	8.25029	8.25027	8.25026	8.25024	8.25022	8.25019		8.25033	8.25033	8.25033	8.25032	8.25032	8.25032	8.25032	8.25031	8.2503	8.2503
[S]13	0.0687195	6.1095	6.65658	6.7383	6.82365	6.91064	6.99713	7.08105	7.16054	7.23416	7.30092	7.36032	7.41227	7.45706	7.49516	7.52723	7.55398						7.10302	7.10301	7.10301	7.10301	7.10301	7.10301	7.103	7.103	7.10299	7.10299	7.10298	7.10296	7.10295	7.10293	7.10291	7.10288		7.10302	7.10301	7.10301	7.10301	7.10301	7.10301	7.103	7.103	7.10299	7.10299
[S]14	0.0549756	5.32106	5.7313	5.79178	5.85472	5.91864	5.98198	6.0432	6.10101	6.15437	6.20262	6.24544	6.28281	6.31495	6.34226	6.36521	6.38432						6.05116	6.05115	6.05115	6.05115	6.05115	6.05114	6.05114	6.05114	6.05113	6.05113	6.05112	6.05111	6.05109	6.05108	6.05106	6.05103		6.05116	6.05115	6.05115	6.05115	6.05115	6.05114	6.05114	6.05114	6.05113	6.05113
[S]15	0.0439805	4.58192	4.88288	4.92671	4.97218	5.01821	5.06367	5.10747	5.1487	5.18665	5.22088	5.25118	5.27757	5.30024	5.31946	5.33559	5.34902						5.106	5.10599	5.10599	5.10599	5.10599	5.10598	5.10598	5.10598	5.10597	5.10597	5.10596	5.10595	5.10594	5.10592	5.10591	5.10588		5.106	5.10599	5.10599	5.10599	5.10599	5.10598	5.10598	5.10598	5.10597	5.10597
	1	1	1	1	1	1	1	1	1	1	1	1	1	1	1	1	1																					1	1	20.1522	20.1522	20.1522	20.1522	20.1522	20.1522	20.1522	20.1522	20.1522	20.1522
	1	1	1	1	1	1	1	1	1	1	1	1	1	1	1	1	1					13.6364	13.6364	20.1522		6.51588	6.51588	2										0.8	0.8	19.4917	19.4917	19.4916	19.4916	19.4916	19.4916	19.4916	19.4916	19.4916	19.4916
	1	1	1	1	1	1	1	1	1	1	1	1	1	1	1	1	1					13.3333	13.3333	19.4917		6.15832	6.15832	2										0.64	0.64	18.7244	18.7244	18.7244	18.7244	18.7244	18.7244	18.7244	18.7244	18.7244	18.7244
	1	1	1	1	1	1	1	1	1	1	1	1	1	1	1	1	1					12.973	12.973	18.7244		5.75145	5.75145	2										0.512	0.512	17.8463	17.8463	17.8463	17.8463	17.8463	17.8463	17.8463	17.8463	17.8463	17.8463
	1	1	1	1	1	1	1	1	1	1	1	1	1	1	1	1	1					12.549	12.549	17.8463		5.29732	5.29732	2										0.4096	0.4096	16.8581	16.8581	16.8581	16.8581	16.8581	16.8581	16.8581	16.8581	16.8581	16.8581
	1	1	1	1	1	1	1	1	1	1	1	1	1	1	1	1	1					12.0565	12.0565	16.8581		4.80163	4.80163	2										0.32768	0.32768	15.7668	15.7668	15.7668	15.7668	15.7668	15.7668	15.7668	15.7668	15.7668	15.7668
	1	1	1	1	1	1	1	1	1	1	1	1	1	1	1	1	1					11.4927	11.4927	15.7668		4.27412	4.27412	2										0.262144	0.262144	14.5865	14.5865	14.5865	14.5865	14.5865	14.5865	14.5865	14.5865	14.5865	14.5865
	1	1	1	1	1	1	1	1	1	1	1	1	1	1	1	1	1					10.858	10.858	14.5865		3.72849	3.72849	2										0.209715	0.209715	13.3383	13.3383	13.3383	13.3383	13.3383	13.3383	13.3383	13.3383	13.3383	13.3383
	1	1	1	1	1	1	1	1	1	1	1	1	1	1	1	1	1					10.1568	10.1568	13.3383		3.18149	3.18149	2										0.167772	0.167772	12.0495	12.0495	12.0495	12.0495	12.0495	12.0495	12.0495	12.0495	12.0495	12.0495
	1	1	1	1	1	1	1	1	1	1	1	1	1	1	1	1	1					9.39822	9.39822	12.0495		2.65127	2.65127	2										0.134218	0.134218	10.751	10.751	10.751	10.751	10.7509	10.7509	10.7509	10.7509	10.7509	10.7509
	1	1	1	1	1	1	1	1	1	1	1	1	1	1	1	1	1					8.5957	8.5957	10.751		2.15526	2.15526	2										0.107374	0.107374	9.47465	9.47464	9.47464	9.47464	9.47463	9.47463	9.47463	9.47462	9.47461	9.47461
	1	1	1	1	1	1	1	1	1	1	1	1	1	1	1	1	1					7.7667	7.7667	9.47465		1.70795	1.70795	2										0.0858993	0.0858993	8.25033	8.25033	8.25033	8.25032	8.25032	8.25032	8.25032	8.25031	8.2503	8.2503
	1	1	1	1	1	1	1	1	1	1	1	1	1	1	1	1	1					6.93112	6.93112	8.25033		1.31922	1.31922	2										0.0687195	0.0687195	7.10302	7.10301	7.10301	7.10301	7.10301	7.10301	7.103	7.103	7.10299	7.10299
	1	1	1	1	1	1	1	1	1	1	1	1	1	1	1	1	1					6.1095	6.1095	7.10302		0.993518	0.993518	2										0.0549756	0.0549756	6.05116	6.05115	6.05115	6.05115	6.05115	6.05114	6.05114	6.05114	6.05113	6.05113
	1	1	1	1	1	1	1	1	1	1	1	1	1	1	1	1	1					5.32106	5.32106	6.05116		0.730102	0.730102	2										0.0439805	0.0439805	5.106	5.10599	5.10599	5.10599	5.10599	5.10598	5.10598	5.10598	5.10597	5.10597
																						4.58192	4.58192	5.106		0.524075	0.524075	2
																						16.6997	16.6997	20.1522		3.45252	3.45252	2											1	0.0496223	0.0496223	0.0496223	0.0496223	0.0496223	0.0496223	0.0496223	0.0496223	0.0496223	0.0496223
																						16.2475	16.2475	19.4917		3.24414	3.24414	2											1.25	0.051304	0.051304	0.051304	0.051304	0.051304	0.051304	0.051304	0.051304	0.0513041	0.0513041
																						15.7156	15.7156	18.7244		3.00887	3.00887	2											1.5625	0.0534062	0.0534062	0.0534062	0.0534062	0.0534062	0.0534062	0.0534062	0.0534062	0.0534062	0.0534063
																						15.0977	15.0977	17.8463		2.74867	2.74867	2											1.95312	0.0560339	0.0560339	0.0560339	0.0560339	0.0560339	0.0560339	0.0560339	0.0560339	0.056034	0.056034
																						14.3904	14.3904	16.8581		2.4677	2.4677	2											2.44141	0.0593185	0.0593185	0.0593185	0.0593186	0.0593186	0.0593186	0.0593186	0.0593186	0.0593186	0.0593186
																						13.5944	13.5944	15.7668		2.1724	2.1724	2											3.05176	0.0634243	0.0634243	0.0634244	0.0634244	0.0634244	0.0634244	0.0634244	0.0634244	0.0634244	0.0634245
																						12.7152	12.7152	14.5865		1.87126	1.87126	2											3.8147	0.0685566	0.0685566	0.0685566	0.0685566	0.0685566	0.0685566	0.0685567	0.0685567	0.0685567	0.0685568
																						11.7642	11.7642	13.3383		1.57414	1.57414	2											4.76837	0.0749719	0.0749719	0.0749719	0.0749719	0.074972	0.074972	0.074972	0.074972	0.0749721	0.0749721
																						10.7584	10.7584	12.0495		1.29113	1.29113	2											5.96046	0.082991	0.0829911	0.0829911	0.0829911	0.0829911	0.0829911	0.0829912	0.0829912	0.0829912	0.0829913
																						9.71958	9.71958	10.751		1.03138	1.03138	2											7.45058	0.0930149	0.093015	0.093015	0.093015	0.093015	0.0930151	0.0930151	0.0930152	0.0930152	0.0930153
																						8.67282	8.67282	9.47464		0.80182	0.80182	2											9.31323	0.105545	0.105545	0.105545	0.105545	0.105545	0.105545	0.105545	0.105545	0.105545	0.105545
																						7.64381	7.64381	8.25033		0.606517	0.606517	2											11.6415	0.121207	0.121207	0.121207	0.121207	0.121207	0.121207	0.121207	0.121208	0.121208	0.121208
																						6.65658	6.65658	7.10301		0.446437	0.446437	2											14.5519	0.140785	0.140785	0.140785	0.140785	0.140785	0.140785	0.140786	0.140786	0.140786	0.140786
																						5.7313	5.7313	6.05115		0.319854	0.319854	2											18.1899	0.165258	0.165258	0.165258	0.165258	0.165258	0.165258	0.165258	0.165258	0.165258	0.165259
																						4.88288	4.88288	5.10599		0.223107	0.223107	2											22.7374	0.195848	0.195848	0.195848	0.195848	0.195849	0.195849	0.195849	0.195849	0.195849	0.195849
																						17.2238	17.2238	20.1522		2.92845	2.92845	2
																						16.7432	16.7432	19.4916		2.74849	2.74849	2												13.6364	16.6997	17.2238	17.7926	18.3964	19.0224	19.6557	20.2806	20.8825	21.4487
																						16.1788	16.1788	18.7244		2.54561	2.54561	2												13.3333	16.2475	16.7432	17.2802	17.8492	18.4379	19.0322	19.6175	20.1802	20.7084
																						15.5247	15.5247	17.8463		2.32162	2.32162	2												12.973	15.7156	16.1788	16.6797	17.2092	17.7558	18.3063	18.8473	19.366	19.8519
																						14.7779	14.7779	16.8581		2.08023	2.08023	2												12.549	15.0977	15.5247	15.9854	16.4711	16.9711	17.4733	17.9655	18.4362	18.8761
																						13.9397	13.9397	15.7668		1.82713	1.82713	2												12.0565	14.3904	14.7779	15.1947	15.6329	16.0826	16.533	16.9729	17.3924	17.7834
																						13.0168	13.0168	14.5865		1.5697	1.5697	2												11.4927	13.5944	13.9397	14.3099	14.6979	15.0948	15.4908	15.8764	16.2429	16.5834
																						12.0219	12.0219	13.3383		1.31645	1.31645	2												10.858	12.7152	13.0168	13.3391	13.6756	14.0185	14.3595	14.6902	15.0034	15.2934
																						10.9735	10.9735	12.0495		1.07603	1.07603	2												10.1568	11.7642	12.0219	12.2963	12.5816	12.8713	13.1582	13.4353	13.6969	13.9382
																						9.89481	9.89481	10.751		0.856145	0.856145	2												9.39822	10.7584	10.9735	11.2016	11.438	11.6769	11.9125	12.1392	12.3523	12.5482
																						8.81207	8.81207	9.47464		0.66257	0.66257	2												8.5957	9.71958	9.89481	10.0799	10.2709	10.4632	10.6519	10.8328	11.0022	11.1574
																						7.75177	7.75177	8.25033		0.498556	0.498556	2												7.7667	8.67282	8.81207	8.9586	9.10914	9.26003	9.40757	9.5484	9.67975	9.79965
																						6.7383	6.7383	7.10301		0.364711	0.364711	2												6.93112	7.64381	7.75177	7.86494	7.98072	8.09631	8.20887	8.31589	8.41535	8.50582
																						5.79178	5.79178	6.05115		0.259372	0.259372	2												6.1095	6.65658	6.7383	6.82365	6.91064	6.99713	7.08105	7.16054	7.23416	7.30092
																						4.92671	4.92671	5.10599		0.179275	0.179275	2												5.32106	5.7313	5.79178	5.85472	5.91864	5.98198	6.0432	6.10101	6.15437	6.20262
																						17.7926	17.7926	20.1522		2.35961	2.35961	2												4.58192	4.88288	4.92671	4.97218	5.01821	5.06367	5.10747	5.1487	5.18665	5.22088
																						17.2802	17.2802	19.4916		2.21146	2.21146	2
																						16.6797	16.6797	18.7244		2.04471	2.04471	2												1/s	0	0.0439805	0.0549756	0.0687195	0.0858993	0.107374	0.134218	0.167772	0.209715
																						15.9854	15.9854	17.8463		1.86098	1.86098	2											1	1	0.0496223	0.0496223	0.0496223	0.0496223	0.0496223	0.0496223	0.0496223	0.0496223	0.0496223
																						15.1947	15.1947	16.8581		1.66344	1.66344	2											2	1.25	0.051304	0.051304	0.051304	0.051304	0.051304	0.051304	0.051304	0.051304	0.0513041
																						14.3099	14.3099	15.7668		1.45687	1.45687	2											3	1.5625	0.0534062	0.0534062	0.0534062	0.0534062	0.0534062	0.0534062	0.0534062	0.0534062	0.0534062
																						13.3391	13.3391	14.5865		1.24741	1.24741	2											4	1.95312	0.0560339	0.0560339	0.0560339	0.0560339	0.0560339	0.0560339	0.0560339	0.0560339	0.056034
																						12.2963	12.2963	13.3383		1.04207	1.04207	2											5	2.44141	0.0593185	0.0593185	0.0593185	0.0593186	0.0593186	0.0593186	0.0593186	0.0593186	0.0593186
																						11.2016	11.2016	12.0495		0.847871	0.847871	2											6	3.05176	0.0634243	0.0634243	0.0634244	0.0634244	0.0634244	0.0634244	0.0634244	0.0634244	0.0634244
																						10.0799	10.0799	10.751		0.671012	0.671012	2											7	3.8147	0.0685566	0.0685566	0.0685566	0.0685566	0.0685566	0.0685566	0.0685567	0.0685567	0.0685567
																						8.9586	8.9586	9.47464		0.516036	0.516036	2											8	4.76837	0.0749719	0.0749719	0.0749719	0.0749719	0.074972	0.074972	0.074972	0.074972	0.0749721
																						7.86494	7.86494	8.25032		0.385389	0.385389	2											9	5.96046	0.082991	0.0829911	0.0829911	0.0829911	0.0829911	0.0829911	0.0829912	0.0829912	0.0829912
																						6.82365	6.82365	7.10301		0.279363	0.279363	2											10	7.45058	0.0930149	0.093015	0.093015	0.093015	0.093015	0.0930151	0.0930151	0.0930152	0.0930152
																						5.85472	5.85472	6.05115		0.19643	0.19643	2											11	9.31323	0.105545	0.105545	0.105545	0.105545	0.105545	0.105545	0.105545	0.105545	0.105545
																						4.97218	4.97218	5.10599		0.133804	0.133804	2											12	11.6415	0.121207	0.121207	0.121207	0.121207	0.121207	0.121207	0.121207	0.121208	0.121208
																						18.3964	18.3964	20.1522		1.7558	1.7558	2											13	14.5519	0.140785	0.140785	0.140785	0.140785	0.140785	0.140785	0.140786	0.140786	0.140786
																						17.8492	17.8492	19.4916		1.64248	1.64248	2											14	18.1899	0.165258	0.165258	0.165258	0.165258	0.165258	0.165258	0.165258	0.165258	0.165258
																						17.2092	17.2092	18.7244		1.51519	1.51519	2											15	22.7374	0.195848	0.195848	0.195848	0.195848	0.195849	0.195849	0.195849	0.195849	0.195849
																						16.4711	16.4711	17.8463		1.37527	1.37527	2
																						15.6329	15.6329	16.8581		1.22525	1.22525	2
																						14.6979	14.6979	15.7668		1.06887	1.06887	2
																						13.6756	13.6756	14.5865		0.910895	0.910895	2
																						12.5816	12.5816	13.3383		0.756672	0.756672	2
																						11.438	11.438	12.0495		0.611516	0.611516	2
																						10.2709	10.2709	10.7509		0.480025	0.480025	2
																						9.10914	9.10914	9.47463		0.365495	0.365495	2
																						7.98072	7.98072	8.25032		0.269597	0.269597	2
																						6.91064	6.91064	7.10301		0.192372	0.192372	2
																						5.91864	5.91864	6.05115		0.132504	0.132504	2
																						5.01821	5.01821	5.10599		0.0877733	0.0877733	2
																						19.0224	19.0224	20.1522		1.12982	1.12982	2
																						18.4379	18.4379	19.4916		1.05378	1.05378	2
																						17.7558	17.7558	18.7244		0.968593	0.968593	2
																						16.9711	16.9711	17.8463		0.875237	0.875237	2
																						16.0826	16.0826	16.8581		0.775508	0.775508	2
																						15.0948	15.0948	15.7668		0.671998	0.671998	2
																						14.0185	14.0185	14.5865		0.567958	0.567958	2
																						12.8713	12.8713	13.3383		0.466985	0.466985	2
																						11.6769	11.6769	12.0495		0.372601	0.372601	2
																						10.4632	10.4632	10.7509		0.287785	0.287785	2
																						9.26003	9.26003	9.47463		0.214604	0.214604	2
																						8.09631	8.09631	8.25032		0.154012	0.154012	2
																						6.99713	6.99713	7.10301		0.105872	0.105872	2
																						5.98198	5.98198	6.05114		0.0691688	0.0691688	2
																						5.06367	5.06367	5.10598		0.0423165	0.0423165	2
																						19.6557	19.6557	20.1522		0.496548	0.496548	2
																						19.0322	19.0322	19.4916		0.459445	0.459445	2
																						18.3063	18.3063	18.7244		0.418069	0.418069	2
																						17.4733	17.4733	17.8463		0.372987	0.372987	2
																						16.533	16.533	16.8581		0.325166	0.325166	2
																						15.4908	15.4908	15.7668		0.275958	0.275958	2
																						14.3595	14.3595	14.5865		0.227018	0.227018	2
																						13.1582	13.1582	13.3383		0.180133	0.180133	2
																						11.9125	11.9125	12.0495		0.137005	0.137005	2
																						10.6519	10.6519	10.7509		0.0990155	0.0990155	2
																						9.40757	9.40757	9.47463		0.0670564	0.0670564	2
																						8.20887	8.20887	8.25032		0.0414433	0.0414433	2
																						7.08105	7.08105	7.103		0.0219516	0.0219516	2
																						6.0432	6.0432	6.05114		0.00793841	0.00793841	2
																						5.10747	5.10747	5.10598		-0.0014894	-0.0014894	2
																						20.2806	20.2806	20.1522		-0.128415	-0.128415	2
																						19.6175	19.6175	19.4916		-0.12591	-0.12591	2
																						18.8473	18.8473	18.7244		-0.122855	-0.122855	2
																						17.9655	17.9655	17.8463		-0.119167	-0.119167	2
																						16.9729	16.9729	16.8581		-0.114774	-0.114774	2
																						15.8764	15.8764	15.7668		-0.109623	-0.109623	2
																						14.6902	14.6902	14.5865		-0.103697	-0.103697	2
																						13.4353	13.4353	13.3383		-0.0970299	-0.0970299	2
																						12.1392	12.1392	12.0495		-0.0897128	-0.0897128	2
																						10.8328	10.8328	10.7509		-0.0818959	-0.0818959	2
																						9.5484	9.5484	9.47462		-0.0737775	-0.0737775	2
																						8.31589	8.31589	8.25031		-0.0655843	-0.0655843	2
																						7.16054	7.16054	7.103		-0.0575456	-0.0575456	2
																						6.10101	6.10101	6.05114		-0.0498689	-0.0498689	2
																						5.1487	5.1487	5.10598		-0.0427205	-0.0427205	2
																						20.8825	20.8825	20.1522		-0.730289	-0.730289	2
																						20.1802	20.1802	19.4916		-0.688523	-0.688523	2
																						19.366	19.366	18.7244		-0.64157	-0.64157	2
																						18.4362	18.4362	17.8463		-0.589877	-0.589877	2
																						17.3924	17.3924	16.8581		-0.534301	-0.534301	2
																						16.2429	16.2429	15.7668		-0.476113	-0.476113	2
																						15.0034	15.0034	14.5865		-0.416927	-0.416927	2
																						13.6969	13.6969	13.3383		-0.358558	-0.358558	2
																						12.3523	12.3523	12.0495		-0.302815	-0.302815	2
																						11.0022	11.0022	10.7509		-0.251282	-0.251282	2
																						9.67975	9.67975	9.47461		-0.205135	-0.205135	2
																						8.41535	8.41535	8.2503		-0.165044	-0.165044	2
																						7.23416	7.23416	7.10299		-0.131167	-0.131167	2
																						6.15437	6.15437	6.05113		-0.103235	-0.103235	2
																						5.18665	5.18665	5.10597		-0.0806761	-0.0806761	2
																						21.4487	21.4487	20.1522		-1.29643	-1.29643	2
																						20.7084	20.7084	19.4916		-1.21674	-1.21674	2
																						19.8519	19.8519	18.7244		-1.12752	-1.12752	2
																						18.8761	18.8761	17.8463		-1.02975	-1.02975	2
																						17.7834	17.7834	16.8581		-0.925251	-0.925251	2
																						16.5834	16.5834	15.7668		-0.816589	-0.816589	2
																						15.2934	15.2934	14.5865		-0.706959	-0.706959	2
																						13.9382	13.9382	13.3383		-0.599872	-0.599872	2
																						12.5482	12.5482	12.0495		-0.498739	-0.498739	2
																						11.1574	11.1574	10.7509		-0.406451	-0.406451	2
																						9.79965	9.79965	9.47461		-0.325042	-0.325042	2
																						8.50582	8.50582	8.2503		-0.255527	-0.255527	2
																						7.30092	7.30092	7.10299		-0.197933	-0.197933	2
																						6.20262	6.20262	6.05113		-0.151492	-0.151492	2
																						5.22088	5.22088	5.10597		-0.114909	-0.114909	2
																						21.9695	21.9695	20.1522		-1.81729	-1.81729	2
																						21.1935	21.1935	19.4916		-1.70186	-1.70186	2
																						20.2973	20.2973	18.7244		-1.57291	-1.57291	2
																						19.2783	19.2783	17.8463		-1.43199	-1.43199	2
																						18.1399	18.1399	16.8581		-1.28183	-1.28183	2
																						16.893	16.893	15.7668		-1.12625	-1.12625	2
																						15.5564	15.5564	14.5864		-0.96994	-0.96994	2
																						14.1563	14.1563	13.3383		-0.817979	-0.817979	2
																						12.7247	12.7247	12.0494		-0.675241	-0.675241	2
																						11.2967	11.2967	10.7509		-0.54578	-0.54578	2
																						9.90696	9.90696	9.4746		-0.432363	-0.432363	2
																						8.58655	8.58655	8.25029		-0.336265	-0.336265	2
																						7.36032	7.36032	7.10298		-0.257339	-0.257339	2
																						6.24544	6.24544	6.05112		-0.194318	-0.194318	2
																						5.25118	5.25118	5.10596		-0.14522	-0.14522	2
																						22.439	22.439	20.1522		-2.2868	-2.2868	2
																						21.6301	21.6301	19.4916		-2.13846	-2.13846	2
																						20.6974	20.6974	18.7244		-1.97302	-1.97302	2
																						19.6389	19.6389	17.8463		-1.79258	-1.79258	2
																						18.4588	18.4588	16.8581		-1.60074	-1.60074	2
																						17.1693	17.1693	15.7668		-1.40249	-1.40249	2
																						15.7903	15.7903	14.5864		-1.2039	-1.2039	2
																						14.3497	14.3497	13.3383		-1.01146	-1.01146	2
																						12.8808	12.8808	12.0494		-0.831355	-0.831355	2
																						11.4196	11.4196	10.7509		-0.668654	-0.668654	2
																						10.0013	10.0013	9.47458		-0.526742	-0.526742	2
																						8.65735	8.65735	8.25027		-0.407075	-0.407075	2
																						7.41227	7.41227	7.10296		-0.30931	-0.30931	2
																						6.28281	6.28281	6.05111		-0.231699	-0.231699	2
																						5.27757	5.27757	5.10595		-0.171623	-0.171623	2
																						22.8545	22.8545	20.1522		-2.7023	-2.7023	2
																						22.0159	22.0159	19.4916		-2.52429	-2.52429	2
																						21.0504	21.0504	18.7244		-2.32602	-2.32602	2
																						19.9564	19.9564	17.8463		-2.11012	-2.11012	2
																						18.7391	18.7391	16.8581		-1.881	-1.881	2
																						17.4115	17.4115	15.7667		-1.64471	-1.64471	2
																						15.995	15.995	14.5864		-1.40854	-1.40854	2
																						14.5185	14.5185	13.3383		-1.18027	-1.18027	2
																						13.0166	13.0166	12.0494		-0.967212	-0.967212	2
																						11.5262	11.5262	10.7509		-0.775312	-0.775312	2
																						10.083	10.083	9.47457		-0.60846	-0.60846	2
																						8.7185	8.7185	8.25026		-0.468243	-0.468243	2
																						7.45706	7.45706	7.10295		-0.354106	-0.354106	2
																						6.31495	6.31495	6.05109		-0.263857	-0.263857	2
																						5.30024	5.30024	5.10594		-0.194297	-0.194297	2
																						23.2162	23.2162	20.1522		-3.06405	-3.06405	2
																						22.3514	22.3514	19.4916		-2.85979	-2.85979	2
																						21.3569	21.3569	18.7244		-2.63253	-2.63253	2
																						20.2317	20.2317	17.8463		-2.3854	-2.3854	2
																						18.9816	18.9816	16.8581		-2.12352	-2.12352	2
																						17.6206	17.6206	15.7667		-1.85389	-1.85389	2
																						16.1713	16.1713	14.5864		-1.58491	-1.58491	2
																						14.6637	14.6637	13.3382		-1.32543	-1.32543	2
																						13.1332	13.1332	12.0494		-1.08378	-1.08378	2
																						11.6175	11.6175	10.7509		-0.866625	-0.866625	2
																						10.1528	10.1528	9.47455		-0.678274	-0.678274	2
																						8.77063	8.77063	8.25024		-0.520394	-0.520394	2
																						7.49516	7.49516	7.10293		-0.392229	-0.392229	2
																						6.34226	6.34226	6.05108		-0.291178	-0.291178	2
																						5.31946	5.31946	5.10592		-0.213534	-0.213534	2
																						23.5267	23.5267	20.1522		-3.37457	-3.37457	2
																						22.639	22.639	19.4916		-3.14746	-3.14746	2
																						21.6194	21.6194	18.7243		-2.89503	-2.89503	2
																						20.4671	20.4671	17.8463		-2.62081	-2.62081	2
																						19.1886	19.1886	16.858		-2.33059	-2.33059	2
																						17.7989	17.7989	15.7667		-2.03221	-2.03221	2
																						16.3213	16.3213	14.5864		-1.73497	-1.73497	2
																						14.7869	14.7869	13.3382		-1.44872	-1.44872	2
																						13.232	13.232	12.0494		-1.18259	-1.18259	2
																						11.6947	11.6947	10.7508		-0.943884	-0.943884	2
																						10.2118	10.2118	9.47452		-0.737237	-0.737237	2
																						8.81458	8.81458	8.25022		-0.564366	-0.564366	2
																						7.52723	7.52723	7.10291		-0.424323	-0.424323	2
																						6.36521	6.36521	6.05106		-0.314147	-0.314147	2
																						5.33559	5.33559	5.10591		-0.229686	-0.229686	2
																						23.79	23.79	20.1522		-3.63786	-3.63786	2
																						22.8827	22.8827	19.4916		-3.39116	-3.39116	2
																						21.8415	21.8415	18.7243		-3.11716	-3.11716	2
																						20.666	20.666	17.8462		-2.8198	-2.8198	2
																						19.3634	19.3634	16.858		-2.5054	-2.5054	2
																						17.9492	17.9492	15.7667		-2.18251	-2.18251	2
																						16.4476	16.4476	14.5863		-1.86127	-1.86127	2
																						14.8905	14.8905	13.3382		-1.55232	-1.55232	2
																						13.3148	13.3148	12.0493		-1.2655	-1.2655	2
																						11.7594	11.7594	10.7508		-1.00861	-1.00861	2
																						10.261	10.261	9.47449		-0.786557	-0.786557	2
																						8.85128	8.85128	8.25019		-0.601095	-0.601095	2
																						7.55398	7.55398	7.10288		-0.451097	-0.451097	2
																						6.38432	6.38432	6.05103		-0.333287	-0.333287	2
																						5.34902	5.34902	5.10588		-0.243133	-0.243133	2
[truncated: 54 more columns]

## Sheet: Uncompetitive
																							Calculated values
		No Inhibitor	[I]1	[I]2	[I]3	[I]4	[I]5	[I]6	[I]7	[I]8	[I]9	[I]10	[I]11	[I]12	[I]13	[I]14	[I]15						No Inhibitor	[I]1	[I]2	[I]3	[I]4	[I]5	[I]6	[I]7	[I]8	[I]9	[I]10	[I]11	[I]12	[I]13	[I]14	[I]15
		0	0.0439805	0.0549756	0.0687195	0.0858993	0.107374	0.134218	0.167772	0.209715	0.262144	0.32768	0.4096	0.512	0.64	0.8	1		Km	Vmax	Ki		0	0.0439805	0.0549756	0.0687195	0.0858993	0.107374	0.134218	0.167772	0.209715	0.262144	0.32768	0.4096	0.512	0.64	0.8	1
[S]1	1	13.6364	16.6997	17.2238	17.7926	18.3964	19.0224	19.6557	20.2806	20.8825	21.4487	21.9695	22.439	22.8545	23.2162	23.5267	23.79		0.157049	23.335	72612.7		20.1677	20.1677	20.1677	20.1677	20.1677	20.1676	20.1676	20.1676	20.1676	20.1676	20.1676	20.1676	20.1676	20.1675	20.1675	20.1674		20.1677	20.1677	20.1677	20.1677	20.1677	20.1676	20.1676	20.1676	20.1676	20.1676
[S]2	0.8	13.3333	16.2475	16.7432	17.2802	17.8492	18.4379	19.0322	19.6175	20.1802	20.7084	21.1935	21.6301	22.0159	22.3514	22.639	22.8827						19.5058	19.5058	19.5058	19.5058	19.5058	19.5058	19.5058	19.5057	19.5057	19.5057	19.5057	19.5057	19.5057	19.5056	19.5056	19.5056		19.5058	19.5058	19.5058	19.5058	19.5058	19.5058	19.5058	19.5057	19.5057	19.5057
[S]3	0.64	12.973	15.7156	16.1788	16.6797	17.2092	17.7558	18.3063	18.8473	19.366	19.8519	20.2973	20.6974	21.0504	21.3569	21.6194	21.8415						18.7371	18.7371	18.7371	18.7371	18.7371	18.7371	18.7371	18.7371	18.7371	18.7371	18.737	18.737	18.737	18.737	18.7369	18.7369		18.7371	18.7371	18.7371	18.7371	18.7371	18.7371	18.7371	18.7371	18.7371	18.7371
[S]4	0.512	12.549	15.0977	15.5247	15.9854	16.4711	16.9711	17.4733	17.9655	18.4362	18.8761	19.2783	19.6389	19.9564	20.2317	20.4671	20.666						17.8575	17.8575	17.8574	17.8574	17.8574	17.8574	17.8574	17.8574	17.8574	17.8574	17.8574	17.8574	17.8574	17.8573	17.8573	17.8573		17.8575	17.8575	17.8574	17.8574	17.8574	17.8574	17.8574	17.8574	17.8574	17.8574
[S]5	0.4096	12.0565	14.3904	14.7779	15.1947	15.6329	16.0826	16.533	16.9729	17.3924	17.7834	18.1399	18.4588	18.7391	18.9816	19.1886	19.3634						16.8676	16.8676	16.8676	16.8676	16.8676	16.8676	16.8676	16.8676	16.8676	16.8676	16.8676	16.8675	16.8675	16.8675	16.8675	16.8674		16.8676	16.8676	16.8676	16.8676	16.8676	16.8676	16.8676	16.8676	16.8676	16.8676
[S]6	0.32768	11.4927	13.5944	13.9397	14.3099	14.6979	15.0948	15.4908	15.8764	16.2429	16.5834	16.893	17.1693	17.4115	17.6206	17.7989	17.9492			Sum R2	629.368		15.7746	15.7746	15.7746	15.7746	15.7746	15.7746	15.7746	15.7746	15.7746	15.7746	15.7746	15.7745	15.7745	15.7745	15.7745	15.7745		15.7746	15.7746	15.7746	15.7746	15.7746	15.7746	15.7746	15.7746	15.7746	15.7746
[S]7	0.262144	10.858	12.7152	13.0168	13.3391	13.6756	14.0185	14.3595	14.6902	15.0034	15.2934	15.5564	15.7903	15.995	16.1713	16.3213	16.4476			Sum residuals %	18.5176		14.5926	14.5926	14.5926	14.5926	14.5926	14.5926	14.5926	14.5926	14.5926	14.5926	14.5926	14.5926	14.5926	14.5925	14.5925	14.5925		14.5926	14.5926	14.5926	14.5926	14.5926	14.5926	14.5926	14.5926	14.5926	14.5926
[S]8	0.209715	10.1568	11.7642	12.0219	12.2963	12.5816	12.8713	13.1582	13.4353	13.6969	13.9382	14.1563	14.3497	14.5185	14.6637	14.7869	14.8905						13.3429	13.3429	13.3429	13.3429	13.3429	13.3429	13.3429	13.3429	13.3429	13.3429	13.3429	13.3429	13.3429	13.3428	13.3428	13.3428		13.3429	13.3429	13.3429	13.3429	13.3429	13.3429	13.3429	13.3429	13.3429	13.3429
[S]9	0.167772	9.39822	10.7584	10.9735	11.2016	11.438	11.6769	11.9125	12.1392	12.3523	12.5482	12.7247	12.8808	13.0166	13.1332	13.232	13.3148						12.0527	12.0527	12.0527	12.0527	12.0527	12.0527	12.0527	12.0527	12.0527	12.0526	12.0526	12.0526	12.0526	12.0526	12.0526	12.0526		12.0527	12.0527	12.0527	12.0527	12.0527	12.0527	12.0527	12.0527	12.0527	12.0526
[S]10	0.134218	8.5957	9.71958	9.89481	10.0799	10.2709	10.4632	10.6519	10.8328	11.0022	11.1574	11.2967	11.4196	11.5262	11.6175	11.6947	11.7594						10.7529	10.7529	10.7529	10.7529	10.7529	10.7529	10.7529	10.7529	10.7529	10.7529	10.7529	10.7529	10.7529	10.7529	10.7529	10.7529		10.7529	10.7529	10.7529	10.7529	10.7529	10.7529	10.7529	10.7529	10.7529	10.7529
[S]11	0.107374	7.7667	8.67282	8.81207	8.9586	9.10914	9.26003	9.40757	9.5484	9.67975	9.79965	9.90696	10.0013	10.083	10.1528	10.2118	10.261						9.47563	9.47563	9.47563	9.47563	9.47562	9.47562	9.47562	9.47562	9.47562	9.47562	9.47561	9.47561	9.4756	9.4756	9.47559	9.47558		9.47563	9.47563	9.47563	9.47563	9.47562	9.47562	9.47562	9.47562	9.47562	9.47562
[S]12	0.0858993	6.93112	7.64381	7.75177	7.86494	7.98072	8.09631	8.20887	8.31589	8.41535	8.50582	8.58655	8.65735	8.7185	8.77063	8.81458	8.85128						8.25056	8.25056	8.25056	8.25056	8.25056	8.25056	8.25056	8.25056	8.25056	8.25055	8.25055	8.25055	8.25054	8.25054	8.25053	8.25052		8.25056	8.25056	8.25056	8.25056	8.25056	8.25056	8.25056	8.25056	8.25056	8.25055
[S]13	0.0687195	6.1095	6.65658	6.7383	6.82365	6.91064	6.99713	7.08105	7.16054	7.23416	7.30092	7.36032	7.41227	7.45706	7.49516	7.52723	7.55398						7.10271	7.10271	7.10271	7.10271	7.10271	7.10271	7.10271	7.10271	7.10271	7.10271	7.1027	7.1027	7.1027	7.10269	7.10269	7.10268		7.10271	7.10271	7.10271	7.10271	7.10271	7.10271	7.10271	7.10271	7.10271	7.10271
[S]14	0.0549756	5.32106	5.7313	5.79178	5.85472	5.91864	5.98198	6.0432	6.10101	6.15437	6.20262	6.24544	6.28281	6.31495	6.34226	6.36521	6.38432						6.0505	6.0505	6.0505	6.0505	6.0505	6.0505	6.0505	6.0505	6.0505	6.0505	6.05049	6.05049	6.05049	6.05049	6.05048	6.05048		6.0505	6.0505	6.0505	6.0505	6.0505	6.0505	6.0505	6.0505	6.0505	6.0505
[S]15	0.0439805	4.58192	4.88288	4.92671	4.97218	5.01821	5.06367	5.10747	5.1487	5.18665	5.22088	5.25118	5.27757	5.30024	5.31946	5.33559	5.34902						5.10514	5.10514	5.10514	5.10514	5.10514	5.10514	5.10514	5.10514	5.10514	5.10514	5.10514	5.10514	5.10513	5.10513	5.10513	5.10513		5.10514	5.10514	5.10514	5.10514	5.10514	5.10514	5.10514	5.10514	5.10514	5.10514
	1	1	1	1	1	1	1	1	1	1	1	1	1	1	1	1	1																					1	1	20.1677	20.1677	20.1677	20.1677	20.1677	20.1676	20.1676	20.1676	20.1676	20.1676
	1	1	1	1	1	1	1	1	1	1	1	1	1	1	1	1	1					13.6364	13.6364	20.1677		6.53131	6.53131	3										0.8	0.8	19.5058	19.5058	19.5058	19.5058	19.5058	19.5058	19.5058	19.5057	19.5057	19.5057
	1	1	1	1	1	1	1	1	1	1	1	1	1	1	1	1	1					13.3333	13.3333	19.5058		6.17245	6.17245	3										0.64	0.64	18.7371	18.7371	18.7371	18.7371	18.7371	18.7371	18.7371	18.7371	18.7371	18.7371
	1	1	1	1	1	1	1	1	1	1	1	1	1	1	1	1	1					12.973	12.973	18.7371		5.76413	5.76413	3										0.512	0.512	17.8575	17.8575	17.8574	17.8574	17.8574	17.8574	17.8574	17.8574	17.8574	17.8574
	1	1	1	1	1	1	1	1	1	1	1	1	1	1	1	1	1					12.549	12.549	17.8575		5.30844	5.30844	3										0.4096	0.4096	16.8676	16.8676	16.8676	16.8676	16.8676	16.8676	16.8676	16.8676	16.8676	16.8676
	1	1	1	1	1	1	1	1	1	1	1	1	1	1	1	1	1					12.0565	12.0565	16.8676		4.81109	4.81109	3										0.32768	0.32768	15.7746	15.7746	15.7746	15.7746	15.7746	15.7746	15.7746	15.7746	15.7746	15.7746
	1	1	1	1	1	1	1	1	1	1	1	1	1	1	1	1	1					11.4927	11.4927	15.7746		4.2819	4.2819	3										0.262144	0.262144	14.5926	14.5926	14.5926	14.5926	14.5926	14.5926	14.5926	14.5926	14.5926	14.5926
	1	1	1	1	1	1	1	1	1	1	1	1	1	1	1	1	1					10.858	10.858	14.5926		3.73463	3.73463	3										0.209715	0.209715	13.3429	13.3429	13.3429	13.3429	13.3429	13.3429	13.3429	13.3429	13.3429	13.3429
	1	1	1	1	1	1	1	1	1	1	1	1	1	1	1	1	1					10.1568	10.1568	13.3429		3.18607	3.18607	3										0.167772	0.167772	12.0527	12.0527	12.0527	12.0527	12.0527	12.0527	12.0527	12.0527	12.0527	12.0526
	1	1	1	1	1	1	1	1	1	1	1	1	1	1	1	1	1					9.39822	9.39822	12.0527		2.65445	2.65445	3										0.134218	0.134218	10.7529	10.7529	10.7529	10.7529	10.7529	10.7529	10.7529	10.7529	10.7529	10.7529
	1	1	1	1	1	1	1	1	1	1	1	1	1	1	1	1	1					8.5957	8.5957	10.7529		2.15722	2.15722	3										0.107374	0.107374	9.47563	9.47563	9.47563	9.47563	9.47562	9.47562	9.47562	9.47562	9.47562	9.47562
	1	1	1	1	1	1	1	1	1	1	1	1	1	1	1	1	1					7.7667	7.7667	9.47563		1.70893	1.70893	3										0.0858993	0.0858993	8.25056	8.25056	8.25056	8.25056	8.25056	8.25056	8.25056	8.25056	8.25056	8.25055
	1	1	1	1	1	1	1	1	1	1	1	1	1	1	1	1	1					6.93112	6.93112	8.25056		1.31945	1.31945	3										0.0687195	0.0687195	7.10271	7.10271	7.10271	7.10271	7.10271	7.10271	7.10271	7.10271	7.10271	7.10271
	1	1	1	1	1	1	1	1	1	1	1	1	1	1	1	1	1					6.1095	6.1095	7.10271		0.99321	0.99321	3										0.0549756	0.0549756	6.0505	6.0505	6.0505	6.0505	6.0505	6.0505	6.0505	6.0505	6.0505	6.0505
	1	1	1	1	1	1	1	1	1	1	1	1	1	1	1	1	1					5.32106	5.32106	6.0505		0.729445	0.729445	3										0.0439805	0.0439805	5.10514	5.10514	5.10514	5.10514	5.10514	5.10514	5.10514	5.10514	5.10514	5.10514
																						4.58192	4.58192	5.10514		0.523222	0.523222	3
																						16.6997	16.6997	20.1677		3.46794	3.46794	3											1	0.0495843	0.0495843	0.0495843	0.0495843	0.0495843	0.0495844	0.0495844	0.0495844	0.0495844	0.0495845
																						16.2475	16.2475	19.5058		3.25827	3.25827	3											1.25	0.0512668	0.0512669	0.0512669	0.0512669	0.0512669	0.0512669	0.0512669	0.0512669	0.051267	0.051267
																						15.7156	15.7156	18.7371		3.02155	3.02155	3											1.5625	0.05337	0.0533701	0.0533701	0.0533701	0.0533701	0.0533701	0.0533701	0.0533701	0.0533702	0.0533702
																						15.0977	15.0977	17.8575		2.75978	2.75978	3											1.95312	0.055999	0.055999	0.055999	0.0559991	0.0559991	0.0559991	0.0559991	0.0559991	0.0559991	0.0559992
																						14.3904	14.3904	16.8676		2.47717	2.47717	3											2.44141	0.0592852	0.0592853	0.0592853	0.0592853	0.0592853	0.0592853	0.0592853	0.0592853	0.0592854	0.0592854
																						13.5944	13.5944	15.7746		2.18019	2.18019	3											3.05176	0.063393	0.063393	0.0633931	0.0633931	0.0633931	0.0633931	0.0633931	0.0633931	0.0633931	0.0633932
																						12.7152	12.7152	14.5926		1.8774	1.8774	3											3.8147	0.0685277	0.0685278	0.0685278	0.0685278	0.0685278	0.0685278	0.0685278	0.0685278	0.0685279	0.0685279
																						11.7642	11.7642	13.3429		1.57872	1.57872	3											4.76837	0.0749462	0.0749462	0.0749462	0.0749462	0.0749462	0.0749462	0.0749462	0.0749463	0.0749463	0.0749463
																						10.7584	10.7584	12.0527		1.29431	1.29431	3											5.96046	0.0829692	0.0829692	0.0829692	0.0829692	0.0829692	0.0829692	0.0829692	0.0829693	0.0829693	0.0829693
																						9.71958	9.71958	10.7529		1.03334	1.03334	3											7.45058	0.0929979	0.092998	0.092998	0.092998	0.092998	0.092998	0.092998	0.092998	0.0929981	0.0929981
																						8.67282	8.67282	9.47563		0.802806	0.802806	3											9.31323	0.105534	0.105534	0.105534	0.105534	0.105534	0.105534	0.105534	0.105534	0.105534	0.105534
																						7.64381	7.64381	8.25056		0.606751	0.606751	3											11.6415	0.121204	0.121204	0.121204	0.121204	0.121204	0.121204	0.121204	0.121204	0.121204	0.121204
																						6.65658	6.65658	7.10271		0.446134	0.446134	3											14.5519	0.140791	0.140791	0.140791	0.140791	0.140791	0.140791	0.140791	0.140791	0.140791	0.140791
																						5.7313	5.7313	6.0505		0.319202	0.319202	3											18.1899	0.165276	0.165276	0.165276	0.165276	0.165276	0.165276	0.165276	0.165276	0.165276	0.165276
																						4.88288	4.88288	5.10514		0.222258	0.222258	3											22.7374	0.195881	0.195881	0.195881	0.195881	0.195881	0.195881	0.195881	0.195881	0.195881	0.195881
																						17.2238	17.2238	20.1677		2.94387	2.94387	3
																						16.7432	16.7432	19.5058		2.76262	2.76262	3												13.6364	16.6997	17.2238	17.7926	18.3964	19.0224	19.6557	20.2806	20.8825	21.4487
																						16.1788	16.1788	18.7371		2.55828	2.55828	3												13.3333	16.2475	16.7432	17.2802	17.8492	18.4379	19.0322	19.6175	20.1802	20.7084
																						15.5247	15.5247	17.8574		2.33273	2.33273	3												12.973	15.7156	16.1788	16.6797	17.2092	17.7558	18.3063	18.8473	19.366	19.8519
																						14.7779	14.7779	16.8676		2.08969	2.08969	3												12.549	15.0977	15.5247	15.9854	16.4711	16.9711	17.4733	17.9655	18.4362	18.8761
																						13.9397	13.9397	15.7746		1.83491	1.83491	3												12.0565	14.3904	14.7779	15.1947	15.6329	16.0826	16.533	16.9729	17.3924	17.7834
																						13.0168	13.0168	14.5926		1.57584	1.57584	3												11.4927	13.5944	13.9397	14.3099	14.6979	15.0948	15.4908	15.8764	16.2429	16.5834
																						12.0219	12.0219	13.3429		1.32103	1.32103	3												10.858	12.7152	13.0168	13.3391	13.6756	14.0185	14.3595	14.6902	15.0034	15.2934
																						10.9735	10.9735	12.0527		1.07921	1.07921	3												10.1568	11.7642	12.0219	12.2963	12.5816	12.8713	13.1582	13.4353	13.6969	13.9382
																						9.89481	9.89481	10.7529		0.858115	0.858115	3												9.39822	10.7584	10.9735	11.2016	11.438	11.6769	11.9125	12.1392	12.3523	12.5482
																						8.81207	8.81207	9.47563		0.663558	0.663558	3												8.5957	9.71958	9.89481	10.0799	10.2709	10.4632	10.6519	10.8328	11.0022	11.1574
																						7.75177	7.75177	8.25056		0.498791	0.498791	3												7.7667	8.67282	8.81207	8.9586	9.10914	9.26003	9.40757	9.5484	9.67975	9.79965
																						6.7383	6.7383	7.10271		0.364409	0.364409	3												6.93112	7.64381	7.75177	7.86494	7.98072	8.09631	8.20887	8.31589	8.41535	8.50582
																						5.79178	5.79178	6.0505		0.258721	0.258721	3												6.1095	6.65658	6.7383	6.82365	6.91064	6.99713	7.08105	7.16054	7.23416	7.30092
																						4.92671	4.92671	5.10514		0.178427	0.178427	3												5.32106	5.7313	5.79178	5.85472	5.91864	5.98198	6.0432	6.10101	6.15437	6.20262
																						17.7926	17.7926	20.1677		2.37504	2.37504	3												4.58192	4.88288	4.92671	4.97218	5.01821	5.06367	5.10747	5.1487	5.18665	5.22088
																						17.2802	17.2802	19.5058		2.22558	2.22558	3
																						16.6797	16.6797	18.7371		2.05738	2.05738	3												1/s	0	0.0439805	0.0549756	0.0687195	0.0858993	0.107374	0.134218	0.167772	0.209715
																						15.9854	15.9854	17.8574		1.87209	1.87209	3											1	1	0.0495843	0.0495843	0.0495843	0.0495843	0.0495843	0.0495844	0.0495844	0.0495844	0.0495844
																						15.1947	15.1947	16.8676		1.6729	1.6729	3											2	1.25	0.0512668	0.0512669	0.0512669	0.0512669	0.0512669	0.0512669	0.0512669	0.0512669	0.051267
																						14.3099	14.3099	15.7746		1.46465	1.46465	3											3	1.5625	0.05337	0.0533701	0.0533701	0.0533701	0.0533701	0.0533701	0.0533701	0.0533701	0.0533702
																						13.3391	13.3391	14.5926		1.25355	1.25355	3											4	1.95312	0.055999	0.055999	0.055999	0.0559991	0.0559991	0.0559991	0.0559991	0.0559991	0.0559991
																						12.2963	12.2963	13.3429		1.04665	1.04665	3											5	2.44141	0.0592852	0.0592853	0.0592853	0.0592853	0.0592853	0.0592853	0.0592853	0.0592853	0.0592854
																						11.2016	11.2016	12.0527		0.851048	0.851048	3											6	3.05176	0.063393	0.063393	0.0633931	0.0633931	0.0633931	0.0633931	0.0633931	0.0633931	0.0633931
																						10.0799	10.0799	10.7529		0.672983	0.672983	3											7	3.8147	0.0685277	0.0685278	0.0685278	0.0685278	0.0685278	0.0685278	0.0685278	0.0685278	0.0685279
																						8.9586	8.9586	9.47563		0.517025	0.517025	3											8	4.76837	0.0749462	0.0749462	0.0749462	0.0749462	0.0749462	0.0749462	0.0749462	0.0749463	0.0749463
																						7.86494	7.86494	8.25056		0.385625	0.385625	3											9	5.96046	0.0829692	0.0829692	0.0829692	0.0829692	0.0829692	0.0829692	0.0829692	0.0829693	0.0829693
																						6.82365	6.82365	7.10271		0.279063	0.279063	3											10	7.45058	0.0929979	0.092998	0.092998	0.092998	0.092998	0.092998	0.092998	0.092998	0.0929981
																						5.85472	5.85472	6.0505		0.19578	0.19578	3											11	9.31323	0.105534	0.105534	0.105534	0.105534	0.105534	0.105534	0.105534	0.105534	0.105534
																						4.97218	4.97218	5.10514		0.132957	0.132957	3											12	11.6415	0.121204	0.121204	0.121204	0.121204	0.121204	0.121204	0.121204	0.121204	0.121204
																						18.3964	18.3964	20.1677		1.77122	1.77122	3											13	14.5519	0.140791	0.140791	0.140791	0.140791	0.140791	0.140791	0.140791	0.140791	0.140791
																						17.8492	17.8492	19.5058		1.6566	1.6566	3											14	18.1899	0.165276	0.165276	0.165276	0.165276	0.165276	0.165276	0.165276	0.165276	0.165276
																						17.2092	17.2092	18.7371		1.52786	1.52786	3											15	22.7374	0.195881	0.195881	0.195881	0.195881	0.195881	0.195881	0.195881	0.195881	0.195881
																						16.4711	16.4711	17.8574		1.38638	1.38638	3
																						15.6329	15.6329	16.8676		1.23471	1.23471	3
																						14.6979	14.6979	15.7746		1.07665	1.07665	3
																						13.6756	13.6756	14.5926		0.917032	0.917032	3
																						12.5816	12.5816	13.3429		0.761254	0.761254	3
																						11.438	11.438	12.0527		0.614695	0.614695	3
																						10.2709	10.2709	10.7529		0.481998	0.481998	3
																						9.10914	9.10914	9.47562		0.366486	0.366486	3
																						7.98072	7.98072	8.25056		0.269836	0.269836	3
																						6.91064	6.91064	7.10271		0.192073	0.192073	3
																						5.91864	5.91864	6.0505		0.131857	0.131857	3
																						5.01821	5.01821	5.10514		0.0869284	0.0869284	3
																						19.0224	19.0224	20.1676		1.14523	1.14523	3
																						18.4379	18.4379	19.5058		1.0679	1.0679	3
																						17.7558	17.7558	18.7371		0.981263	0.981263	3
																						16.9711	16.9711	17.8574		0.886344	0.886344	3
																						16.0826	16.0826	16.8676		0.784969	0.784969	3
																						15.0948	15.0948	15.7746		0.679783	0.679783	3
																						14.0185	14.0185	14.5926		0.574095	0.574095	3
																						12.8713	12.8713	13.3429		0.471568	0.471568	3
																						11.6769	11.6769	12.0527		0.375781	0.375781	3
																						10.4632	10.4632	10.7529		0.28976	0.28976	3
																						9.26003	9.26003	9.47562		0.215597	0.215597	3
																						8.09631	8.09631	8.25056		0.154252	0.154252	3
																						6.99713	6.99713	7.10271		0.105576	0.105576	3
																						5.98198	5.98198	6.0505		0.0685232	0.0685232	3
																						5.06367	5.06367	5.10514		0.0414736	0.0414736	3
																						19.6557	19.6557	20.1676		0.51196	0.51196	3
																						19.0322	19.0322	19.5058		0.473556	0.473556	3
																						18.3063	18.3063	18.7371		0.430736	0.430736	3
																						17.4733	17.4733	17.8574		0.384092	0.384092	3
																						16.533	16.533	16.8676		0.334626	0.334626	3
																						15.4908	15.4908	15.7746		0.283743	0.283743	3
																						14.3595	14.3595	14.5926		0.233156	0.233156	3
																						13.1582	13.1582	13.3429		0.184718	0.184718	3
																						11.9125	11.9125	12.0527		0.140187	0.140187	3
																						10.6519	10.6519	10.7529		0.100993	0.100993	3
																						9.40757	9.40757	9.47562		0.068052	0.068052	3
																						8.20887	8.20887	8.25056		0.0416867	0.0416867	3
																						7.08105	7.08105	7.10271		0.0216581	0.0216581	3
																						6.0432	6.0432	6.0505		0.00729552	0.00729552	3
																						5.10747	5.10747	5.10514		-0.0023297	-0.0023297	3
																						20.2806	20.2806	20.1676		-0.113009	-0.113009	3
																						19.6175	19.6175	19.5057		-0.111803	-0.111803	3
																						18.8473	18.8473	18.7371		-0.11019	-0.11019	3
																						17.9655	17.9655	17.8574		-0.108065	-0.108065	3
																						16.9729	16.9729	16.8676		-0.105315	-0.105315	3
																						15.8764	15.8764	15.7746		-0.101838	-0.101838	3
																						14.6902	14.6902	14.5926		-0.0975581	-0.0975581	3
																						13.4353	13.4353	13.3429		-0.0924437	-0.0924437	3
																						12.1392	12.1392	12.0527		-0.086528	-0.086528	3
																						10.8328	10.8328	10.7529		-0.0799157	-0.0799157	3
																						9.5484	9.5484	9.47562		-0.0727784	-0.0727784	3
																						8.31589	8.31589	8.25056		-0.0653372	-0.0653372	3
																						7.16054	7.16054	7.10271		-0.0578355	-0.0578355	3
																						6.10101	6.10101	6.0505		-0.0505084	-0.0505084	3
																						5.1487	5.1487	5.10514		-0.0435576	-0.0435576	3
																						20.8825	20.8825	20.1676		-0.714889	-0.714889	3
																						20.1802	20.1802	19.5057		-0.674423	-0.674423	3
																						19.366	19.366	18.7371		-0.628911	-0.628911	3
																						18.4362	18.4362	17.8574		-0.578778	-0.578778	3
																						17.3924	17.3924	16.8676		-0.524844	-0.524844	3
																						16.2429	16.2429	15.7746		-0.468328	-0.468328	3
																						15.0034	15.0034	14.5926		-0.410787	-0.410787	3
																						13.6969	13.6969	13.3429		-0.35397	-0.35397	3
																						12.3523	12.3523	12.0527		-0.299627	-0.299627	3
																						11.0022	11.0022	10.7529		-0.249298	-0.249298	3
																						9.67975	9.67975	9.47562		-0.204131	-0.204131	3
																						8.41535	8.41535	8.25056		-0.164792	-0.164792	3
																						7.23416	7.23416	7.10271		-0.131453	-0.131453	3
																						6.15437	6.15437	6.0505		-0.10387	-0.10387	3
																						5.18665	5.18665	5.10514		-0.0815092	-0.0815092	3
																						21.4487	21.4487	20.1676		-1.28104	-1.28104	3
																						20.7084	20.7084	19.5057		-1.20265	-1.20265	3
																						19.8519	19.8519	18.7371		-1.11486	-1.11486	3
																						18.8761	18.8761	17.8574		-1.01866	-1.01866	3
																						17.7834	17.7834	16.8676		-0.915796	-0.915796	3
																						16.5834	16.5834	15.7746		-0.808805	-0.808805	3
																						15.2934	15.2934	14.5926		-0.700818	-0.700818	3
																						13.9382	13.9382	13.3429		-0.595281	-0.595281	3
																						12.5482	12.5482	12.0526		-0.495547	-0.495547	3
																						11.1574	11.1574	10.7529		-0.404462	-0.404462	3
																						9.79965	9.79965	9.47562		-0.324033	-0.324033	3
																						8.50582	8.50582	8.25055		-0.255269	-0.255269	3
																						7.30092	7.30092	7.10271		-0.198213	-0.198213	3
																						6.20262	6.20262	6.0505		-0.152121	-0.152121	3
																						5.22088	5.22088	5.10514		-0.115737	-0.115737	3
																						21.9695	21.9695	20.1676		-1.80191	-1.80191	3
																						21.1935	21.1935	19.5057		-1.68778	-1.68778	3
																						20.2973	20.2973	18.737		-1.56026	-1.56026	3
																						19.2783	19.2783	17.8574		-1.4209	-1.4209	3
																						18.1399	18.1399	16.8676		-1.27238	-1.27238	3
																						16.893	16.893	15.7746		-1.11847	-1.11847	3
																						15.5564	15.5564	14.5926		-0.963797	-0.963797	3
																						14.1563	14.1563	13.3429		-0.813384	-0.813384	3
																						12.7247	12.7247	12.0526		-0.672044	-0.672044	3
																						11.2967	11.2967	10.7529		-0.543785	-0.543785	3
																						9.90696	9.90696	9.47561		-0.431348	-0.431348	3
																						8.58655	8.58655	8.25055		-0.336001	-0.336001	3
																						7.36032	7.36032	7.1027		-0.257612	-0.257612	3
																						6.24544	6.24544	6.05049		-0.194941	-0.194941	3
																						5.25118	5.25118	5.10514		-0.146042	-0.146042	3
																						22.439	22.439	20.1676		-2.27143	-2.27143	3
																						21.6301	21.6301	19.5057		-2.12439	-2.12439	3
																						20.6974	20.6974	18.737		-1.96038	-1.96038	3
																						19.6389	19.6389	17.8574		-1.78149	-1.78149	3
																						18.4588	18.4588	16.8675		-1.59129	-1.59129	3
																						17.1693	17.1693	15.7745		-1.39471	-1.39471	3
																						15.7903	15.7903	14.5926		-1.19775	-1.19775	3
																						14.3497	14.3497	13.3429		-1.00686	-1.00686	3
																						12.8808	12.8808	12.0526		-0.828152	-0.828152	3
																						11.4196	11.4196	10.7529		-0.666652	-0.666652	3
																						10.0013	10.0013	9.47561		-0.525718	-0.525718	3
																						8.65735	8.65735	8.25055		-0.406802	-0.406802	3
																						7.41227	7.41227	7.1027		-0.309574	-0.309574	3
																						6.28281	6.28281	6.05049		-0.232314	-0.232314	3
																						5.27757	5.27757	5.10514		-0.172437	-0.172437	3
																						22.8545	22.8545	20.1676		-2.68695	-2.68695	3
																						22.0159	22.0159	19.5057		-2.51023	-2.51023	3
																						21.0504	21.0504	18.737		-2.31339	-2.31339	3
																						19.9564	19.9564	17.8574		-2.09904	-2.09904	3
																						18.7391	18.7391	16.8675		-1.87155	-1.87155	3
																						17.4115	17.4115	15.7745		-1.63693	-1.63693	3
																						15.995	15.995	14.5926		-1.40239	-1.40239	3
																						14.5185	14.5185	13.3429		-1.17566	-1.17566	3
																						13.0166	13.0166	12.0526		-0.964001	-0.964001	3
																						11.5262	11.5262	10.7529		-0.7733	-0.7733	3
																						10.083	10.083	9.4756		-0.607426	-0.607426	3
																						8.7185	8.7185	8.25054		-0.467959	-0.467959	3
																						7.45706	7.45706	7.1027		-0.354359	-0.354359	3
																						6.31495	6.31495	6.05049		-0.264461	-0.264461	3
																						5.30024	5.30024	5.10513		-0.195102	-0.195102	3
																						23.2162	23.2162	20.1675		-3.04872	-3.04872	3
																						22.3514	22.3514	19.5056		-2.84575	-2.84575	3
																						21.3569	21.3569	18.737		-2.61992	-2.61992	3
																						20.2317	20.2317	17.8573		-2.37433	-2.37433	3
																						18.9816	18.9816	16.8675		-2.11408	-2.11408	3
																						17.6206	17.6206	15.7745		-1.84611	-1.84611	3
																						16.1713	16.1713	14.5925		-1.57875	-1.57875	3
																						14.6637	14.6637	13.3428		-1.32082	-1.32082	3
																						13.1332	13.1332	12.0526		-1.08056	-1.08056	3
																						11.6175	11.6175	10.7529		-0.864601	-0.864601	3
																						10.1528	10.1528	9.4756		-0.677226	-0.677226	3
																						8.77063	8.77063	8.25054		-0.520097	-0.520097	3
																						7.49516	7.49516	7.10269		-0.392469	-0.392469	3
																						6.34226	6.34226	6.05049		-0.291769	-0.291769	3
																						5.31946	5.31946	5.10513		-0.214326	-0.214326	3
																						23.5267	23.5267	20.1675		-3.35926	-3.35926	3
																						22.639	22.639	19.5056		-3.13344	-3.13344	3
																						21.6194	21.6194	18.7369		-2.88243	-2.88243	3
																						20.4671	20.4671	17.8573		-2.60976	-2.60976	3
																						19.1886	19.1886	16.8675		-2.32116	-2.32116	3
																						17.7989	17.7989	15.7745		-2.02442	-2.02442	3
																						16.3213	16.3213	14.5925		-1.72881	-1.72881	3
																						14.7869	14.7869	13.3428		-1.4441	-1.4441	3
																						13.232	13.232	12.0526		-1.17936	-1.17936	3
																						11.6947	11.6947	10.7529		-0.941846	-0.941846	3
																						10.2118	10.2118	9.47559		-0.736172	-0.736172	3
																						8.81458	8.81458	8.25053		-0.564051	-0.564051	3
																						7.52723	7.52723	7.10269		-0.424545	-0.424545	3
																						6.36521	6.36521	6.05048		-0.314722	-0.314722	3
																						5.33559	5.33559	5.10513		-0.230463	-0.230463	3
																						23.79	23.79	20.1674		-3.62259	-3.62259	3
																						22.8827	22.8827	19.5056		-3.37716	-3.37716	3
																						21.8415	21.8415	18.7369		-3.10459	-3.10459	3
																						20.666	20.666	17.8573		-2.80876	-2.80876	3
																						19.3634	19.3634	16.8674		-2.49597	-2.49597	3
																						17.9492	17.9492	15.7745		-2.17473	-2.17473	3
																						16.4476	16.4476	14.5925		-1.85511	-1.85511	3
																						14.8905	14.8905	13.3428		-1.54769	-1.54769	3
																						13.3148	13.3148	12.0526		-1.26225	-1.26225	3
																						11.7594	11.7594	10.7529		-1.00655	-1.00655	3
																						10.261	10.261	9.47558		-0.785472	-0.785472	3
																						8.85128	8.85128	8.25052		-0.600759	-0.600759	3
																						7.55398	7.55398	7.10268		-0.451298	-0.451298	3
																						6.38432	6.38432	6.05048		-0.333842	-0.333842	3
																						5.34902	5.34902	5.10513		-0.243891	-0.243891	3
[truncated: 54 more columns]

## Sheet: Mixed Non-competitive
																							Calculated values
		No Inhibitor	[I]1	[I]2	[I]3	[I]4	[I]5	[I]6	[I]7	[I]8	[I]9	[I]10	[I]11	[I]12	[I]13	[I]14	[I]15						No Inhibitor	[I]1	[I]2	[I]3	[I]4	[I]5	[I]6	[I]7	[I]8	[I]9	[I]10	[I]11	[I]12	[I]13	[I]14	[I]15
		0	0.0439805	0.0549756	0.0687195	0.0858993	0.107374	0.134218	0.167772	0.209715	0.262144	0.32768	0.4096	0.512	0.64	0.8	1	Km	Vmax	Ki	aKi		0	0.0439805	0.0549756	0.0687195	0.0858993	0.107374	0.134218	0.167772	0.209715	0.262144	0.32768	0.4096	0.512	0.64	0.8	1
[S]1	1	13.6364	16.6997	17.2238	17.7926	18.3964	19.0224	19.6557	20.2806	20.8825	21.4487	21.9695	22.439	22.8545	23.2162	23.5267	23.79	0.156959	23.3262	72614.9	145232		20.1616	20.1616	20.1616	20.1616	20.1616	20.1616	20.1616	20.1616	20.1616	20.1616	20.1616	20.1616	20.1615	20.1615	20.1615	20.1615		20.1616	20.1616	20.1616	20.1616	20.1616	20.1616	20.1616	20.1616	20.1616	20.1616
[S]2	0.8	13.3333	16.2475	16.7432	17.2802	17.8492	18.4379	19.0322	19.6175	20.1802	20.7084	21.1935	21.6301	22.0159	22.3514	22.639	22.8827						19.5002	19.5002	19.5002	19.5002	19.5002	19.5002	19.5002	19.5002	19.5002	19.5002	19.5002	19.5002	19.5002	19.5001	19.5001	19.5001		19.5002	19.5002	19.5002	19.5002	19.5002	19.5002	19.5002	19.5002	19.5002	19.5002
[S]3	0.64	12.973	15.7156	16.1788	16.6797	17.2092	17.7558	18.3063	18.8473	19.366	19.8519	20.2973	20.6974	21.0504	21.3569	21.6194	21.8415						18.7321	18.7321	18.7321	18.7321	18.7321	18.7321	18.7321	18.7321	18.7321	18.7321	18.7321	18.7321	18.7321	18.732	18.732	18.732		18.7321	18.7321	18.7321	18.7321	18.7321	18.7321	18.7321	18.7321	18.7321	18.7321
[S]4	0.512	12.549	15.0977	15.5247	15.9854	16.4711	16.9711	17.4733	17.9655	18.4362	18.8761	19.2783	19.6389	19.9564	20.2317	20.4671	20.666						17.8531	17.8531	17.8531	17.8531	17.8531	17.8531	17.8531	17.8531	17.8531	17.8531	17.8531	17.853	17.853	17.853	17.853	17.853		17.8531	17.8531	17.8531	17.8531	17.8531	17.8531	17.8531	17.8531	17.8531	17.8531
[S]5	0.4096	12.0565	14.3904	14.7779	15.1947	15.6329	16.0826	16.533	16.9729	17.3924	17.7834	18.1399	18.4588	18.7391	18.9816	19.1886	19.3634						16.8639	16.8639	16.8639	16.8639	16.8639	16.8639	16.8639	16.8639	16.8639	16.8639	16.8639	16.8638	16.8638	16.8638	16.8638	16.8638		16.8639	16.8639	16.8639	16.8639	16.8639	16.8639	16.8639	16.8639	16.8639	16.8639
[S]6	0.32768	11.4927	13.5944	13.9397	14.3099	14.6979	15.0948	15.4908	15.8764	16.2429	16.5834	16.893	17.1693	17.4115	17.6206	17.7989	17.9492			Sum R2	629.362		15.7716	15.7716	15.7716	15.7716	15.7716	15.7716	15.7716	15.7716	15.7715	15.7715	15.7715	15.7715	15.7715	15.7715	15.7715	15.7714		15.7716	15.7716	15.7716	15.7716	15.7716	15.7716	15.7716	15.7716	15.7715	15.7715
[S]7	0.262144	10.858	12.7152	13.0168	13.3391	13.6756	14.0185	14.3595	14.6902	15.0034	15.2934	15.5564	15.7903	15.995	16.1713	16.3213	16.4476			Sum residuals %	18.5245		14.5902	14.5902	14.5902	14.5902	14.5902	14.5902	14.5902	14.5902	14.5902	14.5902	14.5902	14.5902	14.5902	14.5902	14.5901	14.5901		14.5902	14.5902	14.5902	14.5902	14.5902	14.5902	14.5902	14.5902	14.5902	14.5902
[S]8	0.209715	10.1568	11.7642	12.0219	12.2963	12.5816	12.8713	13.1582	13.4353	13.6969	13.9382	14.1563	14.3497	14.5185	14.6637	14.7869	14.8905						13.3411	13.3411	13.3411	13.3411	13.3411	13.3411	13.3411	13.3411	13.3411	13.3411	13.3411	13.3411	13.3411	13.3411	13.341	13.341		13.3411	13.3411	13.3411	13.3411	13.3411	13.3411	13.3411	13.3411	13.3411	13.3411
[S]9	0.167772	9.39822	10.7584	10.9735	11.2016	11.438	11.6769	11.9125	12.1392	12.3523	12.5482	12.7247	12.8808	13.0166	13.1332	13.232	13.3148						12.0515	12.0515	12.0514	12.0514	12.0514	12.0514	12.0514	12.0514	12.0514	12.0514	12.0514	12.0514	12.0514	12.0514	12.0514	12.0513		12.0515	12.0515	12.0514	12.0514	12.0514	12.0514	12.0514	12.0514	12.0514	12.0514
[S]10	0.134218	8.5957	9.71958	9.89481	10.0799	10.2709	10.4632	10.6519	10.8328	11.0022	11.1574	11.2967	11.4196	11.5262	11.6175	11.6947	11.7594						10.7522	10.7522	10.7522	10.7522	10.7522	10.7522	10.7522	10.7522	10.7522	10.7522	10.7522	10.7521	10.7521	10.7521	10.7521	10.7521		10.7522	10.7522	10.7522	10.7522	10.7522	10.7522	10.7522	10.7522	10.7522	10.7522
[S]11	0.107374	7.7667	8.67282	8.81207	8.9586	9.10914	9.26003	9.40757	9.5484	9.67975	9.79965	9.90696	10.0013	10.083	10.1528	10.2118	10.261						9.47528	9.47527	9.47527	9.47527	9.47527	9.47526	9.47526	9.47526	9.47525	9.47525	9.47524	9.47523	9.47522	9.47521	9.47519	9.47517		9.47528	9.47527	9.47527	9.47527	9.47527	9.47526	9.47526	9.47526	9.47525	9.47525
[S]12	0.0858993	6.93112	7.64381	7.75177	7.86494	7.98072	8.09631	8.20887	8.31589	8.41535	8.50582	8.58655	8.65735	8.7185	8.77063	8.81458	8.85128						8.2505	8.2505	8.2505	8.2505	8.2505	8.25049	8.25049	8.25049	8.25049	8.25048	8.25047	8.25047	8.25046	8.25044	8.25043	8.25041		8.2505	8.2505	8.2505	8.2505	8.2505	8.25049	8.25049	8.25049	8.25049	8.25048
[S]13	0.0687195	6.1095	6.65658	6.7383	6.82365	6.91064	6.99713	7.08105	7.16054	7.23416	7.30092	7.36032	7.41227	7.45706	7.49516	7.52723	7.55398						7.10286	7.10286	7.10286	7.10286	7.10286	7.10285	7.10285	7.10285	7.10285	7.10284	7.10284	7.10283	7.10282	7.10281	7.1028	7.10278		7.10286	7.10286	7.10286	7.10286	7.10286	7.10285	7.10285	7.10285	7.10285	7.10284
[S]14	0.0549756	5.32106	5.7313	5.79178	5.85472	5.91864	5.98198	6.0432	6.10101	6.15437	6.20262	6.24544	6.28281	6.31495	6.34226	6.36521	6.38432						6.05079	6.05078	6.05078	6.05078	6.05078	6.05078	6.05078	6.05077	6.05077	6.05077	6.05076	6.05076	6.05075	6.05074	6.05073	6.05071		6.05079	6.05078	6.05078	6.05078	6.05078	6.05078	6.05078	6.05077	6.05077	6.05077
[S]15	0.0439805	4.58192	4.88288	4.92671	4.97218	5.01821	5.06367	5.10747	5.1487	5.18665	5.22088	5.25118	5.27757	5.30024	5.31946	5.33559	5.34902						5.1055	5.1055	5.1055	5.1055	5.1055	5.10549	5.10549	5.10549	5.10549	5.10548	5.10548	5.10548	5.10547	5.10546	5.10545	5.10544		5.1055	5.1055	5.1055	5.1055	5.1055	5.10549	5.10549	5.10549	5.10549	5.10548
	1	1	1	1	1	1	1	1	1	1	1	1	1	1	1	1	1																					1	1	20.1616	20.1616	20.1616	20.1616	20.1616	20.1616	20.1616	20.1616	20.1616	20.1616
	1	1	1	1	1	1	1	1	1	1	1	1	1	1	1	1	1					13.6364	13.6364	20.1616		6.52526	6.52526	4										0.8	0.8	19.5002	19.5002	19.5002	19.5002	19.5002	19.5002	19.5002	19.5002	19.5002	19.5002
	1	1	1	1	1	1	1	1	1	1	1	1	1	1	1	1	1					13.3333	13.3333	19.5002		6.16691	6.16691	4										0.64	0.64	18.7321	18.7321	18.7321	18.7321	18.7321	18.7321	18.7321	18.7321	18.7321	18.7321
	1	1	1	1	1	1	1	1	1	1	1	1	1	1	1	1	1					12.973	12.973	18.7321		5.75917	5.75917	4										0.512	0.512	17.8531	17.8531	17.8531	17.8531	17.8531	17.8531	17.8531	17.8531	17.8531	17.8531
	1	1	1	1	1	1	1	1	1	1	1	1	1	1	1	1	1					12.549	12.549	17.8531		5.30409	5.30409	4										0.4096	0.4096	16.8639	16.8639	16.8639	16.8639	16.8639	16.8639	16.8639	16.8639	16.8639	16.8639
	1	1	1	1	1	1	1	1	1	1	1	1	1	1	1	1	1					12.0565	12.0565	16.8639		4.80739	4.80739	4										0.32768	0.32768	15.7716	15.7716	15.7716	15.7716	15.7716	15.7716	15.7716	15.7716	15.7715	15.7715
	1	1	1	1	1	1	1	1	1	1	1	1	1	1	1	1	1					11.4927	11.4927	15.7716		4.27887	4.27887	4										0.262144	0.262144	14.5902	14.5902	14.5902	14.5902	14.5902	14.5902	14.5902	14.5902	14.5902	14.5902
	1	1	1	1	1	1	1	1	1	1	1	1	1	1	1	1	1					10.858	10.858	14.5902		3.73225	3.73225	4										0.209715	0.209715	13.3411	13.3411	13.3411	13.3411	13.3411	13.3411	13.3411	13.3411	13.3411	13.3411
	1	1	1	1	1	1	1	1	1	1	1	1	1	1	1	1	1					10.1568	10.1568	13.3411		3.1843	3.1843	4										0.167772	0.167772	12.0515	12.0515	12.0514	12.0514	12.0514	12.0514	12.0514	12.0514	12.0514	12.0514
	1	1	1	1	1	1	1	1	1	1	1	1	1	1	1	1	1					9.39822	9.39822	12.0515		2.65323	2.65323	4										0.134218	0.134218	10.7522	10.7522	10.7522	10.7522	10.7522	10.7522	10.7522	10.7522	10.7522	10.7522
	1	1	1	1	1	1	1	1	1	1	1	1	1	1	1	1	1					8.5957	8.5957	10.7522		2.15649	2.15649	4										0.107374	0.107374	9.47528	9.47527	9.47527	9.47527	9.47527	9.47526	9.47526	9.47526	9.47525	9.47525
	1	1	1	1	1	1	1	1	1	1	1	1	1	1	1	1	1					7.7667	7.7667	9.47528		1.70858	1.70858	4										0.0858993	0.0858993	8.2505	8.2505	8.2505	8.2505	8.2505	8.25049	8.25049	8.25049	8.25049	8.25048
	1	1	1	1	1	1	1	1	1	1	1	1	1	1	1	1	1					6.93112	6.93112	8.2505		1.31939	1.31939	4										0.0687195	0.0687195	7.10286	7.10286	7.10286	7.10286	7.10286	7.10285	7.10285	7.10285	7.10285	7.10284
	1	1	1	1	1	1	1	1	1	1	1	1	1	1	1	1	1					6.1095	6.1095	7.10286		0.99336	0.99336	4										0.0549756	0.0549756	6.05079	6.05078	6.05078	6.05078	6.05078	6.05078	6.05078	6.05077	6.05077	6.05077
	1	1	1	1	1	1	1	1	1	1	1	1	1	1	1	1	1					5.32106	5.32106	6.05079		0.72973	0.72973	4										0.0439805	0.0439805	5.1055	5.1055	5.1055	5.1055	5.1055	5.10549	5.10549	5.10549	5.10549	5.10548
																						4.58192	4.58192	5.1055		0.523581	0.523581	4
																						16.6997	16.6997	20.1616		3.46189	3.46189	4											1	0.0495992	0.0495992	0.0495992	0.0495992	0.0495992	0.0495992	0.0495992	0.0495993	0.0495993	0.0495993
																						16.2475	16.2475	19.5002		3.25273	3.25273	4											1.25	0.0512814	0.0512814	0.0512814	0.0512814	0.0512814	0.0512815	0.0512815	0.0512815	0.0512815	0.0512815
																						15.7156	15.7156	18.7321		3.01658	3.01658	4											1.5625	0.0533842	0.0533842	0.0533842	0.0533842	0.0533842	0.0533842	0.0533842	0.0533843	0.0533843	0.0533843
																						15.0977	15.0977	17.8531		2.75544	2.75544	4											1.95312	0.0560126	0.0560127	0.0560127	0.0560127	0.0560127	0.0560127	0.0560127	0.0560127	0.0560127	0.0560128
																						14.3904	14.3904	16.8639		2.47347	2.47347	4											2.44141	0.0592982	0.0592983	0.0592983	0.0592983	0.0592983	0.0592983	0.0592983	0.0592983	0.0592983	0.0592984
																						13.5944	13.5944	15.7716		2.17715	2.17715	4											3.05176	0.0634052	0.0634052	0.0634052	0.0634052	0.0634053	0.0634053	0.0634053	0.0634053	0.0634053	0.0634054
																						12.7152	12.7152	14.5902		1.87502	1.87502	4											3.8147	0.0685389	0.068539	0.068539	0.068539	0.068539	0.068539	0.068539	0.068539	0.0685391	0.0685391
																						11.7642	11.7642	13.3411		1.57695	1.57695	4											4.76837	0.0749561	0.0749561	0.0749561	0.0749561	0.0749561	0.0749562	0.0749562	0.0749562	0.0749562	0.0749563
																						10.7584	10.7584	12.0515		1.29309	1.29309	4											5.96046	0.0829775	0.0829776	0.0829776	0.0829776	0.0829776	0.0829776	0.0829776	0.0829777	0.0829777	0.0829777
																						9.71958	9.71958	10.7522		1.0326	1.0326	4											7.45058	0.0930043	0.0930044	0.0930044	0.0930044	0.0930044	0.0930044	0.0930045	0.0930045	0.0930045	0.0930046
																						8.67282	8.67282	9.47527		0.80245	0.80245	4											9.31323	0.105538	0.105538	0.105538	0.105538	0.105538	0.105538	0.105538	0.105538	0.105538	0.105538
																						7.64381	7.64381	8.2505		0.606689	0.606689	4											11.6415	0.121205	0.121205	0.121205	0.121205	0.121205	0.121205	0.121205	0.121205	0.121205	0.121205
																						6.65658	6.65658	7.10286		0.446281	0.446281	4											14.5519	0.140788	0.140788	0.140788	0.140788	0.140788	0.140788	0.140789	0.140789	0.140789	0.140789
																						5.7313	5.7313	6.05078		0.319484	0.319484	4											18.1899	0.165268	0.165268	0.165268	0.165268	0.165268	0.165268	0.165268	0.165268	0.165268	0.165268
																						4.88288	4.88288	5.1055		0.222615	0.222615	4											22.7374	0.195867	0.195867	0.195867	0.195867	0.195867	0.195867	0.195867	0.195868	0.195868	0.195868
																						17.2238	17.2238	20.1616		2.93782	2.93782	4
																						16.7432	16.7432	19.5002		2.75708	2.75708	4												13.6364	16.6997	17.2238	17.7926	18.3964	19.0224	19.6557	20.2806	20.8825	21.4487
																						16.1788	16.1788	18.7321		2.55332	2.55332	4												13.3333	16.2475	16.7432	17.2802	17.8492	18.4379	19.0322	19.6175	20.1802	20.7084
																						15.5247	15.5247	17.8531		2.32838	2.32838	4												12.973	15.7156	16.1788	16.6797	17.2092	17.7558	18.3063	18.8473	19.366	19.8519
																						14.7779	14.7779	16.8639		2.086	2.086	4												12.549	15.0977	15.5247	15.9854	16.4711	16.9711	17.4733	17.9655	18.4362	18.8761
																						13.9397	13.9397	15.7716		1.83188	1.83188	4												12.0565	14.3904	14.7779	15.1947	15.6329	16.0826	16.533	16.9729	17.3924	17.7834
																						13.0168	13.0168	14.5902		1.57345	1.57345	4												11.4927	13.5944	13.9397	14.3099	14.6979	15.0948	15.4908	15.8764	16.2429	16.5834
																						12.0219	12.0219	13.3411		1.31926	1.31926	4												10.858	12.7152	13.0168	13.3391	13.6756	14.0185	14.3595	14.6902	15.0034	15.2934
																						10.9735	10.9735	12.0514		1.07799	1.07799	4												10.1568	11.7642	12.0219	12.2963	12.5816	12.8713	13.1582	13.4353	13.6969	13.9382
																						9.89481	9.89481	10.7522		0.857374	0.857374	4												9.39822	10.7584	10.9735	11.2016	11.438	11.6769	11.9125	12.1392	12.3523	12.5482
																						8.81207	8.81207	9.47527		0.663201	0.663201	4												8.5957	9.71958	9.89481	10.0799	10.2709	10.4632	10.6519	10.8328	11.0022	11.1574
																						7.75177	7.75177	8.2505		0.498729	0.498729	4												7.7667	8.67282	8.81207	8.9586	9.10914	9.26003	9.40757	9.5484	9.67975	9.79965
																						6.7383	6.7383	7.10286		0.364556	0.364556	4												6.93112	7.64381	7.75177	7.86494	7.98072	8.09631	8.20887	8.31589	8.41535	8.50582
																						5.79178	5.79178	6.05078		0.259003	0.259003	4												6.1095	6.65658	6.7383	6.82365	6.91064	6.99713	7.08105	7.16054	7.23416	7.30092
																						4.92671	4.92671	5.1055		0.178783	0.178783	4												5.32106	5.7313	5.79178	5.85472	5.91864	5.98198	6.0432	6.10101	6.15437	6.20262
																						17.7926	17.7926	20.1616		2.36899	2.36899	4												4.58192	4.88288	4.92671	4.97218	5.01821	5.06367	5.10747	5.1487	5.18665	5.22088
																						17.2802	17.2802	19.5002		2.22005	2.22005	4
																						16.6797	16.6797	18.7321		2.05242	2.05242	4												1/s	0	0.0439805	0.0549756	0.0687195	0.0858993	0.107374	0.134218	0.167772	0.209715
																						15.9854	15.9854	17.8531		1.86774	1.86774	4											1	1	0.0495992	0.0495992	0.0495992	0.0495992	0.0495992	0.0495992	0.0495992	0.0495993	0.0495993
																						15.1947	15.1947	16.8639		1.66921	1.66921	4											2	1.25	0.0512814	0.0512814	0.0512814	0.0512814	0.0512814	0.0512815	0.0512815	0.0512815	0.0512815
																						14.3099	14.3099	15.7716		1.46162	1.46162	4											3	1.5625	0.0533842	0.0533842	0.0533842	0.0533842	0.0533842	0.0533842	0.0533842	0.0533843	0.0533843
																						13.3391	13.3391	14.5902		1.25116	1.25116	4											4	1.95312	0.0560126	0.0560127	0.0560127	0.0560127	0.0560127	0.0560127	0.0560127	0.0560127	0.0560127
																						12.2963	12.2963	13.3411		1.04488	1.04488	4											5	2.44141	0.0592982	0.0592983	0.0592983	0.0592983	0.0592983	0.0592983	0.0592983	0.0592983	0.0592983
																						11.2016	11.2016	12.0514		0.849832	0.849832	4											6	3.05176	0.0634052	0.0634052	0.0634052	0.0634052	0.0634053	0.0634053	0.0634053	0.0634053	0.0634053
																						10.0799	10.0799	10.7522		0.672241	0.672241	4											7	3.8147	0.0685389	0.068539	0.068539	0.068539	0.068539	0.068539	0.068539	0.068539	0.0685391
																						8.9586	8.9586	9.47527		0.516668	0.516668	4											8	4.76837	0.0749561	0.0749561	0.0749561	0.0749561	0.0749561	0.0749562	0.0749562	0.0749562	0.0749562
																						7.86494	7.86494	8.2505		0.385563	0.385563	4											9	5.96046	0.0829775	0.0829776	0.0829776	0.0829776	0.0829776	0.0829776	0.0829776	0.0829777	0.0829777
																						6.82365	6.82365	7.10286		0.279209	0.279209	4											10	7.45058	0.0930043	0.0930044	0.0930044	0.0930044	0.0930044	0.0930044	0.0930045	0.0930045	0.0930045
																						5.85472	5.85472	6.05078		0.196061	0.196061	4											11	9.31323	0.105538	0.105538	0.105538	0.105538	0.105538	0.105538	0.105538	0.105538	0.105538
																						4.97218	4.97218	5.1055		0.133312	0.133312	4											12	11.6415	0.121205	0.121205	0.121205	0.121205	0.121205	0.121205	0.121205	0.121205	0.121205
																						18.3964	18.3964	20.1616		1.76517	1.76517	4											13	14.5519	0.140788	0.140788	0.140788	0.140788	0.140788	0.140788	0.140789	0.140789	0.140789
																						17.8492	17.8492	19.5002		1.65106	1.65106	4											14	18.1899	0.165268	0.165268	0.165268	0.165268	0.165268	0.165268	0.165268	0.165268	0.165268
																						17.2092	17.2092	18.7321		1.5229	1.5229	4											15	22.7374	0.195867	0.195867	0.195867	0.195867	0.195867	0.195867	0.195867	0.195868	0.195868
																						16.4711	16.4711	17.8531		1.38203	1.38203	4
																						15.6329	15.6329	16.8639		1.23101	1.23101	4
																						14.6979	14.6979	15.7716		1.07362	1.07362	4
																						13.6756	13.6756	14.5902		0.914649	0.914649	4
																						12.5816	12.5816	13.3411		0.759484	0.759484	4
																						11.438	11.438	12.0514		0.613478	0.613478	4
																						10.2709	10.2709	10.7522		0.481255	0.481255	4
																						9.10914	9.10914	9.47527		0.366128	0.366128	4
																						7.98072	7.98072	8.2505		0.269772	0.269772	4
																						6.91064	6.91064	7.10286		0.192219	0.192219	4
																						5.91864	5.91864	6.05078		0.132136	0.132136	4
																						5.01821	5.01821	5.1055		0.087283	0.087283	4
																						19.0224	19.0224	20.1616		1.13918	1.13918	4
																						18.4379	18.4379	19.5002		1.06236	1.06236	4
																						17.7558	17.7558	18.7321		0.976301	0.976301	4
																						16.9711	16.9711	17.8531		0.882	0.882	4
																						16.0826	16.0826	16.8639		0.781275	0.781275	4
																						15.0948	15.0948	15.7716		0.67675	0.67675	4
																						14.0185	14.0185	14.5902		0.571712	0.571712	4
																						12.8713	12.8713	13.3411		0.469798	0.469798	4
																						11.6769	11.6769	12.0514		0.374563	0.374563	4
																						10.4632	10.4632	10.7522		0.289016	0.289016	4
																						9.26003	9.26003	9.47526		0.215239	0.215239	4
																						8.09631	8.09631	8.25049		0.154188	0.154188	4
																						6.99713	6.99713	7.10285		0.10572	0.10572	4
																						5.98198	5.98198	6.05078		0.068802	0.068802	4
																						5.06367	5.06367	5.10549		0.0418271	0.0418271	4
																						19.6557	19.6557	20.1616		0.505915	0.505915	4
																						19.0322	19.0322	19.5002		0.468025	0.468025	4
																						18.3063	18.3063	18.7321		0.425776	0.425776	4
																						17.4733	17.4733	17.8531		0.379749	0.379749	4
																						16.533	16.533	16.8639		0.330933	0.330933	4
																						15.4908	15.4908	15.7716		0.280711	0.280711	4
																						14.3595	14.3595	14.5902		0.230773	0.230773	4
																						13.1582	13.1582	13.3411		0.182947	0.182947	4
																						11.9125	11.9125	12.0514		0.138968	0.138968	4
																						10.6519	10.6519	10.7522		0.100248	0.100248	4
																						9.40757	9.40757	9.47526		0.0676918	0.0676918	4
																						8.20887	8.20887	8.25049		0.0416205	0.0416205	4
																						7.08105	7.08105	7.10285		0.0218008	0.0218008	4
																						6.0432	6.0432	6.05078		0.00757295	0.00757295	4
																						5.10747	5.10747	5.10549		-0.00197742	-0.00197742	4
																						20.2806	20.2806	20.1616		-0.119051	-0.119051	4
																						19.6175	19.6175	19.5002		-0.117332	-0.117332	4
																						18.8473	18.8473	18.7321		-0.115149	-0.115149	4
																						17.9655	17.9655	17.8531		-0.112407	-0.112407	4
																						16.9729	16.9729	16.8639		-0.109008	-0.109008	4
																						15.8764	15.8764	15.7716		-0.104871	-0.104871	4
																						14.6902	14.6902	14.5902		-0.0999415	-0.0999415	4
																						13.4353	13.4353	13.3411		-0.0942152	-0.0942152	4
																						12.1392	12.1392	12.0514		-0.087748	-0.087748	4
																						10.8328	10.8328	10.7522		-0.0806623	-0.0806623	4
																						9.5484	9.5484	9.47526		-0.0731403	-0.0731403	4
																						8.31589	8.31589	8.25049		-0.0654052	-0.0654052	4
																						7.16054	7.16054	7.10285		-0.0576946	-0.0576946	4
																						6.10101	6.10101	6.05077		-0.0502326	-0.0502326	4
																						5.1487	5.1487	5.10549		-0.0432069	-0.0432069	4
																						20.8825	20.8825	20.1616		-0.720928	-0.720928	4
																						20.1802	20.1802	19.5002		-0.679948	-0.679948	4
																						19.366	19.366	18.7321		-0.633867	-0.633867	4
																						18.4362	18.4362	17.8531		-0.583118	-0.583118	4
																						17.3924	17.3924	16.8639		-0.528536	-0.528536	4
																						16.2429	16.2429	15.7715		-0.47136	-0.47136	4
																						15.0034	15.0034	14.5902		-0.413171	-0.413171	4
																						13.6969	13.6969	13.3411		-0.355743	-0.355743	4
																						12.3523	12.3523	12.0514		-0.300849	-0.300849	4
																						11.0022	11.0022	10.7522		-0.250046	-0.250046	4
																						9.67975	9.67975	9.47525		-0.204496	-0.204496	4
																						8.41535	8.41535	8.25049		-0.164862	-0.164862	4
																						7.23416	7.23416	7.10285		-0.131314	-0.131314	4
																						6.15437	6.15437	6.05077		-0.103597	-0.103597	4
																						5.18665	5.18665	5.10549		-0.0811605	-0.0811605	4
																						21.4487	21.4487	20.1616		-1.28708	-1.28708	4
																						20.7084	20.7084	19.5002		-1.20817	-1.20817	4
																						19.8519	19.8519	18.7321		-1.11981	-1.11981	4
																						18.8761	18.8761	17.8531		-1.02299	-1.02299	4
																						17.7834	17.7834	16.8639		-0.919487	-0.919487	4
																						16.5834	16.5834	15.7715		-0.811836	-0.811836	4
																						15.2934	15.2934	14.5902		-0.703202	-0.703202	4
																						13.9382	13.9382	13.3411		-0.597055	-0.597055	4
																						12.5482	12.5482	12.0514		-0.496771	-0.496771	4
																						11.1574	11.1574	10.7522		-0.405213	-0.405213	4
																						9.79965	9.79965	9.47525		-0.3244	-0.3244	4
																						8.50582	8.50582	8.25048		-0.255342	-0.255342	4
																						7.30092	7.30092	7.10284		-0.198077	-0.198077	4
																						6.20262	6.20262	6.05077		-0.151851	-0.151851	4
																						5.22088	5.22088	5.10548		-0.115391	-0.115391	4
																						21.9695	21.9695	20.1616		-1.80794	-1.80794	4
																						21.1935	21.1935	19.5002		-1.69329	-1.69329	4
																						20.2973	20.2973	18.7321		-1.56521	-1.56521	4
																						19.2783	19.2783	17.8531		-1.42523	-1.42523	4
																						18.1399	18.1399	16.8639		-1.27607	-1.27607	4
																						16.893	16.893	15.7715		-1.1215	-1.1215	4
																						15.5564	15.5564	14.5902		-0.966182	-0.966182	4
																						14.1563	14.1563	13.3411		-0.81516	-0.81516	4
																						12.7247	12.7247	12.0514		-0.67327	-0.67327	4
																						11.2967	11.2967	10.7522		-0.544539	-0.544539	4
																						9.90696	9.90696	9.47524		-0.431718	-0.431718	4
																						8.58655	8.58655	8.25047		-0.336078	-0.336078	4
																						7.36032	7.36032	7.10284		-0.25748	-0.25748	4
																						6.24544	6.24544	6.05076		-0.194674	-0.194674	4
																						5.25118	5.25118	5.10548		-0.145699	-0.145699	4
																						22.439	22.439	20.1616		-2.27745	-2.27745	4
																						21.6301	21.6301	19.5002		-2.1299	-2.1299	4
																						20.6974	20.6974	18.7321		-1.96532	-1.96532	4
																						19.6389	19.6389	17.853		-1.78583	-1.78583	4
																						18.4588	18.4588	16.8638		-1.59498	-1.59498	4
																						17.1693	17.1693	15.7715		-1.39774	-1.39774	4
																						15.7903	15.7903	14.5902		-1.20014	-1.20014	4
																						14.3497	14.3497	13.3411		-1.00864	-1.00864	4
																						12.8808	12.8808	12.0514		-0.829381	-0.829381	4
																						11.4196	11.4196	10.7521		-0.66741	-0.66741	4
																						10.0013	10.0013	9.47523		-0.526092	-0.526092	4
																						8.65735	8.65735	8.25047		-0.406883	-0.406883	4
																						7.41227	7.41227	7.10283		-0.309446	-0.309446	4
																						6.28281	6.28281	6.05076		-0.232051	-0.232051	4
																						5.27757	5.27757	5.10548		-0.172098	-0.172098	4
																						22.8545	22.8545	20.1615		-2.69296	-2.69296	4
																						22.0159	22.0159	19.5002		-2.51573	-2.51573	4
																						21.0504	21.0504	18.7321		-2.31833	-2.31833	4
																						19.9564	19.9564	17.853		-2.10337	-2.10337	4
																						18.7391	18.7391	16.8638		-1.87524	-1.87524	4
																						17.4115	17.4115	15.7715		-1.63996	-1.63996	4
																						15.995	15.995	14.5902		-1.40478	-1.40478	4
																						14.5185	14.5185	13.3411		-1.17744	-1.17744	4
																						13.0166	13.0166	12.0514		-0.965234	-0.965234	4
																						11.5262	11.5262	10.7521		-0.774062	-0.774062	4
																						10.083	10.083	9.47522		-0.607805	-0.607805	4
																						8.7185	8.7185	8.25046		-0.468045	-0.468045	4
																						7.45706	7.45706	7.10282		-0.354237	-0.354237	4
																						6.31495	6.31495	6.05075		-0.264203	-0.264203	4
																						5.30024	5.30024	5.10547		-0.194767	-0.194767	4
																						23.2162	23.2162	20.1615		-3.05473	-3.05473	4
																						22.3514	22.3514	19.5001		-2.85124	-2.85124	4
																						21.3569	21.3569	18.732		-2.62485	-2.62485	4
																						20.2317	20.2317	17.853		-2.37866	-2.37866	4
																						18.9816	18.9816	16.8638		-2.11776	-2.11776	4
																						17.6206	17.6206	15.7715		-1.84914	-1.84914	4
																						16.1713	16.1713	14.5902		-1.58114	-1.58114	4
																						14.6637	14.6637	13.3411		-1.32261	-1.32261	4
																						13.1332	13.1332	12.0514		-1.0818	-1.0818	4
																						11.6175	11.6175	10.7521		-0.865369	-0.865369	4
																						10.1528	10.1528	9.47521		-0.677612	-0.677612	4
																						8.77063	8.77063	8.25044		-0.52019	-0.52019	4
																						7.49516	7.49516	7.10281		-0.392353	-0.392353	4
																						6.34226	6.34226	6.05074		-0.291518	-0.291518	4
																						5.31946	5.31946	5.10546		-0.213997	-0.213997	4
																						23.5267	23.5267	20.1615		-3.36525	-3.36525	4
																						22.639	22.639	19.5001		-3.13892	-3.13892	4
																						21.6194	21.6194	18.732		-2.88735	-2.88735	4
																						20.4671	20.4671	17.853		-2.61408	-2.61408	4
																						19.1886	19.1886	16.8638		-2.32484	-2.32484	4
																						17.7989	17.7989	15.7715		-2.02745	-2.02745	4
																						16.3213	16.3213	14.5901		-1.73121	-1.73121	4
																						14.7869	14.7869	13.341		-1.44589	-1.44589	4
																						13.232	13.232	12.0514		-1.1806	-1.1806	4
																						11.6947	11.6947	10.7521		-0.942621	-0.942621	4
																						10.2118	10.2118	9.47519		-0.736567	-0.736567	4
																						8.81458	8.81458	8.25043		-0.564153	-0.564153	4
																						7.52723	7.52723	7.1028		-0.424438	-0.424438	4
																						6.36521	6.36521	6.05073		-0.314478	-0.314478	4
																						5.33559	5.33559	5.10545		-0.230142	-0.230142	4
																						23.79	23.79	20.1615		-3.62856	-3.62856	4
																						22.8827	22.8827	19.5001		-3.38263	-3.38263	4
																						21.8415	21.8415	18.732		-3.1095	-3.1095	4
																						20.666	20.666	17.853		-2.81307	-2.81307	4
																						19.3634	19.3634	16.8638		-2.49965	-2.49965	4
																						17.9492	17.9492	15.7714		-2.17776	-2.17776	4
																						16.4476	16.4476	14.5901		-1.85751	-1.85751	4
																						14.8905	14.8905	13.341		-1.54949	-1.54949	4
																						13.3148	13.3148	12.0513		-1.2635	-1.2635	4
																						11.7594	11.7594	10.7521		-1.00733	-1.00733	4
																						10.261	10.261	9.47517		-0.785876	-0.785876	4
																						8.85128	8.85128	8.25041		-0.600871	-0.600871	4
																						7.55398	7.55398	7.10278		-0.451201	-0.451201	4
																						6.38432	6.38432	6.05071		-0.333608	-0.333608	4
																						5.34902	5.34902	5.10544		-0.243579	-0.243579	4
[truncated: 54 more columns]

## Sheet: Modifier equation
																							Calculated values
		No Inhibitor	[I]1	[I]2	[I]3	[I]4	[I]5	[I]6	[I]7	[I]8	[I]9	[I]10	[I]11	[I]12	[I]13	[I]14	[I]15					Ki	No Inhibitor	[I]1	[I]2	[I]3	[I]4	[I]5	[I]6	[I]7	[I]8	[I]9	[I]10	[I]11	[I]12	[I]13	[I]14	[I]15
		0	0.0439805	0.0549756	0.0687195	0.0858993	0.107374	0.134218	0.167772	0.209715	0.262144	0.32768	0.4096	0.512	0.64	0.8	1	K1	0.1	V1	15	0.13	0	0.0439805	0.0549756	0.0687195	0.0858993	0.107374	0.134218	0.167772	0.209715	0.262144	0.32768	0.4096	0.512	0.64	0.8	1
[S]1	1	13.6364	16.6997	17.2238	17.7926	18.3964	19.0224	19.6557	20.2806	20.8825	21.4487	21.9695	22.439	22.8545	23.2162	23.5267	23.79	K2	0.2	V2	30		13.6364	16.6997	17.2238	17.7926	18.3964	19.0224	19.6557	20.2806	20.8825	21.4487	21.9695	22.439	22.8545	23.2162	23.5267	23.79		13.6364	16.6997	17.2238	17.7926	18.3964	19.0224	19.6557	20.2806	20.8825	21.4487
[S]2	0.8	13.3333	16.2475	16.7432	17.2802	17.8492	18.4379	19.0322	19.6175	20.1802	20.7084	21.1935	21.6301	22.0159	22.3514	22.639	22.8827						13.3333	16.2475	16.7432	17.2802	17.8492	18.4379	19.0322	19.6175	20.1802	20.7084	21.1935	21.6301	22.0159	22.3514	22.639	22.8827		13.3333	16.2475	16.7432	17.2802	17.8492	18.4379	19.0322	19.6175	20.1802	20.7084
[S]3	0.64	12.973	15.7156	16.1788	16.6797	17.2092	17.7558	18.3063	18.8473	19.366	19.8519	20.2973	20.6974	21.0504	21.3569	21.6194	21.8415						12.973	15.7156	16.1788	16.6797	17.2092	17.7558	18.3063	18.8473	19.366	19.8519	20.2973	20.6974	21.0504	21.3569	21.6194	21.8415		12.973	15.7156	16.1788	16.6797	17.2092	17.7558	18.3063	18.8473	19.366	19.8519
[S]4	0.512	12.549	15.0977	15.5247	15.9854	16.4711	16.9711	17.4733	17.9655	18.4362	18.8761	19.2783	19.6389	19.9564	20.2317	20.4671	20.666						12.549	15.0977	15.5247	15.9854	16.4711	16.9711	17.4733	17.9655	18.4362	18.8761	19.2783	19.6389	19.9564	20.2317	20.4671	20.666		12.549	15.0977	15.5247	15.9854	16.4711	16.9711	17.4733	17.9655	18.4362	18.8761
[S]5	0.4096	12.0565	14.3904	14.7779	15.1947	15.6329	16.0826	16.533	16.9729	17.3924	17.7834	18.1399	18.4588	18.7391	18.9816	19.1886	19.3634						12.0565	14.3904	14.7779	15.1947	15.6329	16.0826	16.533	16.9729	17.3924	17.7834	18.1399	18.4588	18.7391	18.9816	19.1886	19.3634		12.0565	14.3904	14.7779	15.1947	15.6329	16.0826	16.533	16.9729	17.3924	17.7834
[S]6	0.32768	11.4927	13.5944	13.9397	14.3099	14.6979	15.0948	15.4908	15.8764	16.2429	16.5834	16.893	17.1693	17.4115	17.6206	17.7989	17.9492			Sum R2	6.94198e-28		11.4927	13.5944	13.9397	14.3099	14.6979	15.0948	15.4908	15.8764	16.2429	16.5834	16.893	17.1693	17.4115	17.6206	17.7989	17.9492		11.4927	13.5944	13.9397	14.3099	14.6979	15.0948	15.4908	15.8764	16.2429	16.5834
[S]7	0.262144	10.858	12.7152	13.0168	13.3391	13.6756	14.0185	14.3595	14.6902	15.0034	15.2934	15.5564	15.7903	15.995	16.1713	16.3213	16.4476			Sum residuals %	1.68816e-14		10.858	12.7152	13.0168	13.3391	13.6756	14.0185	14.3595	14.6902	15.0034	15.2934	15.5564	15.7903	15.995	16.1713	16.3213	16.4476		10.858	12.7152	13.0168	13.3391	13.6756	14.0185	14.3595	14.6902	15.0034	15.2934
[S]8	0.209715	10.1568	11.7642	12.0219	12.2963	12.5816	12.8713	13.1582	13.4353	13.6969	13.9382	14.1563	14.3497	14.5185	14.6637	14.7869	14.8905						10.1568	11.7642	12.0219	12.2963	12.5816	12.8713	13.1582	13.4353	13.6969	13.9382	14.1563	14.3497	14.5185	14.6637	14.7869	14.8905		10.1568	11.7642	12.0219	12.2963	12.5816	12.8713	13.1582	13.4353	13.6969	13.9382
[S]9	0.167772	9.39822	10.7584	10.9735	11.2016	11.438	11.6769	11.9125	12.1392	12.3523	12.5482	12.7247	12.8808	13.0166	13.1332	13.232	13.3148						9.39822	10.7584	10.9735	11.2016	11.438	11.6769	11.9125	12.1392	12.3523	12.5482	12.7247	12.8808	13.0166	13.1332	13.232	13.3148		9.39822	10.7584	10.9735	11.2016	11.438	11.6769	11.9125	12.1392	12.3523	12.5482
[S]10	0.134218	8.5957	9.71958	9.89481	10.0799	10.2709	10.4632	10.6519	10.8328	11.0022	11.1574	11.2967	11.4196	11.5262	11.6175	11.6947	11.7594						8.5957	9.71958	9.89481	10.0799	10.2709	10.4632	10.6519	10.8328	11.0022	11.1574	11.2967	11.4196	11.5262	11.6175	11.6947	11.7594		8.5957	9.71958	9.89481	10.0799	10.2709	10.4632	10.6519	10.8328	11.0022	11.1574
[S]11	0.107374	7.7667	8.67282	8.81207	8.9586	9.10914	9.26003	9.40757	9.5484	9.67975	9.79965	9.90696	10.0013	10.083	10.1528	10.2118	10.261						7.7667	8.67282	8.81207	8.9586	9.10914	9.26003	9.40757	9.5484	9.67975	9.79965	9.90696	10.0013	10.083	10.1528	10.2118	10.261		7.7667	8.67282	8.81207	8.9586	9.10914	9.26003	9.40757	9.5484	9.67975	9.79965
[S]12	0.0858993	6.93112	7.64381	7.75177	7.86494	7.98072	8.09631	8.20887	8.31589	8.41535	8.50582	8.58655	8.65735	8.7185	8.77063	8.81458	8.85128						6.93112	7.64381	7.75177	7.86494	7.98072	8.09631	8.20887	8.31589	8.41535	8.50582	8.58655	8.65735	8.7185	8.77063	8.81458	8.85128		6.93112	7.64381	7.75177	7.86494	7.98072	8.09631	8.20887	8.31589	8.41535	8.50582
[S]13	0.0687195	6.1095	6.65658	6.7383	6.82365	6.91064	6.99713	7.08105	7.16054	7.23416	7.30092	7.36032	7.41227	7.45706	7.49516	7.52723	7.55398						6.1095	6.65658	6.7383	6.82365	6.91064	6.99713	7.08105	7.16054	7.23416	7.30092	7.36032	7.41227	7.45706	7.49516	7.52723	7.55398		6.1095	6.65658	6.7383	6.82365	6.91064	6.99713	7.08105	7.16054	7.23416	7.30092
[S]14	0.0549756	5.32106	5.7313	5.79178	5.85472	5.91864	5.98198	6.0432	6.10101	6.15437	6.20262	6.24544	6.28281	6.31495	6.34226	6.36521	6.38432						5.32106	5.7313	5.79178	5.85472	5.91864	5.98198	6.0432	6.10101	6.15437	6.20262	6.24544	6.28281	6.31495	6.34226	6.36521	6.38432		5.32106	5.7313	5.79178	5.85472	5.91864	5.98198	6.0432	6.10101	6.15437	6.20262
[S]15	0.0439805	4.58192	4.88288	4.92671	4.97218	5.01821	5.06367	5.10747	5.1487	5.18665	5.22088	5.25118	5.27757	5.30024	5.31946	5.33559	5.34902						4.58192	4.88288	4.92671	4.97218	5.01821	5.06367	5.10747	5.1487	5.18665	5.22088	5.25118	5.27757	5.30024	5.31946	5.33559	5.34902		4.58192	4.88288	4.92671	4.97218	5.01821	5.06367	5.10747	5.1487	5.18665	5.22088
	1	1	1	1	1	1	1	1	1	1	1	1	1	1	1	1	1																					1	1	13.6364	16.6997	17.2238	17.7926	18.3964	19.0224	19.6557	20.2806	20.8825	21.4487
	1	1	1	1	1	1	1	1	1	1	1	1	1	1	1	1	1					13.6364	13.6364	13.6364		0	0	5										0.8	0.8	13.3333	16.2475	16.7432	17.2802	17.8492	18.4379	19.0322	19.6175	20.1802	20.7084
	1	1	1	1	1	1	1	1	1	1	1	1	1	1	1	1	1					13.3333	13.3333	13.3333		0	0	5										0.64	0.64	12.973	15.7156	16.1788	16.6797	17.2092	17.7558	18.3063	18.8473	19.366	19.8519
	1	1	1	1	1	1	1	1	1	1	1	1	1	1	1	1	1					12.973	12.973	12.973		0	0	5										0.512	0.512	12.549	15.0977	15.5247	15.9854	16.4711	16.9711	17.4733	17.9655	18.4362	18.8761
	1	1	1	1	1	1	1	1	1	1	1	1	1	1	1	1	1					12.549	12.549	12.549		0	0	5										0.4096	0.4096	12.0565	14.3904	14.7779	15.1947	15.6329	16.0826	16.533	16.9729	17.3924	17.7834
	1	1	1	1	1	1	1	1	1	1	1	1	1	1	1	1	1					12.0565	12.0565	12.0565		0	0	5										0.32768	0.32768	11.4927	13.5944	13.9397	14.3099	14.6979	15.0948	15.4908	15.8764	16.2429	16.5834
	1	1	1	1	1	1	1	1	1	1	1	1	1	1	1	1	1					11.4927	11.4927	11.4927		0	0	5										0.262144	0.262144	10.858	12.7152	13.0168	13.3391	13.6756	14.0185	14.3595	14.6902	15.0034	15.2934
	1	1	1	1	1	1	1	1	1	1	1	1	1	1	1	1	1					10.858	10.858	10.858		0	0	5										0.209715	0.209715	10.1568	11.7642	12.0219	12.2963	12.5816	12.8713	13.1582	13.4353	13.6969	13.9382
	1	1	1	1	1	1	1	1	1	1	1	1	1	1	1	1	1					10.1568	10.1568	10.1568		0	0	5										0.167772	0.167772	9.39822	10.7584	10.9735	11.2016	11.438	11.6769	11.9125	12.1392	12.3523	12.5482
	1	1	1	1	1	1	1	1	1	1	1	1	1	1	1	1	1					9.39822	9.39822	9.39822		0	0	5										0.134218	0.134218	8.5957	9.71958	9.89481	10.0799	10.2709	10.4632	10.6519	10.8328	11.0022	11.1574
	1	1	1	1	1	1	1	1	1	1	1	1	1	1	1	1	1					8.5957	8.5957	8.5957		0	0	5										0.107374	0.107374	7.7667	8.67282	8.81207	8.9586	9.10914	9.26003	9.40757	9.5484	9.67975	9.79965
	1	1	1	1	1	1	1	1	1	1	1	1	1	1	1	1	1					7.7667	7.7667	7.7667		0	0	5										0.0858993	0.0858993	6.93112	7.64381	7.75177	7.86494	7.98072	8.09631	8.20887	8.31589	8.41535	8.50582
	1	1	1	1	1	1	1	1	1	1	1	1	1	1	1	1	1					6.93112	6.93112	6.93112		0	0	5										0.0687195	0.0687195	6.1095	6.65658	6.7383	6.82365	6.91064	6.99713	7.08105	7.16054	7.23416	7.30092
	1	1	1	1	1	1	1	1	1	1	1	1	1	1	1	1	1					6.1095	6.1095	6.1095		0	0	5										0.0549756	0.0549756	5.32106	5.7313	5.79178	5.85472	5.91864	5.98198	6.0432	6.10101	6.15437	6.20262
	1	1	1	1	1	1	1	1	1	1	1	1	1	1	1	1	1					5.32106	5.32106	5.32106		0	0	5										0.0439805	0.0439805	4.58192	4.88288	4.92671	4.97218	5.01821	5.06367	5.10747	5.1487	5.18665	5.22088
																						4.58192	4.58192	4.58192		0	0	5
																						16.6997	16.6997	16.6997		0	0	5											1	0.0733333	0.0598812	0.0580592	0.0562031	0.0543584	0.0525696	0.0508759	0.0493081	0.047887	0.046623
																						16.2475	16.2475	16.2475		0	0	5											1.25	0.075	0.0615479	0.0597259	0.0578697	0.056025	0.0542362	0.0525425	0.0509748	0.0495536	0.0482896
																						15.7156	15.7156	15.7156		0	0	5											1.5625	0.0770833	0.0636312	0.0618092	0.0599531	0.0581084	0.0563196	0.0546259	0.0530581	0.051637	0.050373
																						15.0977	15.0977	15.0977		0	0	5											1.95312	0.0796875	0.0662354	0.0644134	0.0625572	0.0607125	0.0589237	0.05723	0.0556623	0.0542411	0.0529771
																						14.3904	14.3904	14.3904		0	0	5											2.44141	0.0829427	0.0694906	0.0676686	0.0658124	0.0639677	0.0621789	0.0604852	0.0589175	0.0574963	0.0562324
																						13.5944	13.5944	13.5944		0	0	5											3.05176	0.0870117	0.0735596	0.0717376	0.0698815	0.0680367	0.0662479	0.0645543	0.0629865	0.0615653	0.0603014
																						12.7152	12.7152	12.7152		0	0	5											3.8147	0.092098	0.0786459	0.0768239	0.0749677	0.073123	0.0713342	0.0696405	0.0680727	0.0666516	0.0653876
																						11.7642	11.7642	11.7642		0	0	5											4.76837	0.0984558	0.0850037	0.0831817	0.0813256	0.0794808	0.077692	0.0759984	0.0744306	0.0730094	0.0717455
																						10.7584	10.7584	10.7584		0	0	5											5.96046	0.106403	0.092951	0.091129	0.0892728	0.0874281	0.0856393	0.0839456	0.0823779	0.0809567	0.0796927
																						9.71958	9.71958	9.71958		0	0	5											7.45058	0.116337	0.102885	0.101063	0.0992069	0.0973622	0.0955734	0.0938797	0.092312	0.0908908	0.0896268
																						8.67282	8.67282	8.67282		0	0	5											9.31323	0.128755	0.115303	0.113481	0.111625	0.10978	0.107991	0.106297	0.10473	0.103308	0.102044
																						7.64381	7.64381	7.64381		0	0	5											11.6415	0.144277	0.130825	0.129003	0.127147	0.125302	0.123513	0.121819	0.120252	0.118831	0.117567
																						6.65658	6.65658	6.65658		0	0	5											14.5519	0.163679	0.150227	0.148405	0.146549	0.144704	0.142916	0.141222	0.139654	0.138233	0.136969
																						5.7313	5.7313	5.7313		0	0	5											18.1899	0.187933	0.174481	0.172659	0.170802	0.168958	0.167169	0.165475	0.163907	0.162486	0.161222
																						4.88288	4.88288	4.88288		0	0	5											22.7374	0.218249	0.204797	0.202975	0.201119	0.199274	0.197485	0.195792	0.194224	0.192803	0.191539
																						17.2238	17.2238	17.2238		0	0	5
																						16.7432	16.7432	16.7432		0	0	5												13.6364	16.6997	17.2238	17.7926	18.3964	19.0224	19.6557	20.2806	20.8825	21.4487
																						16.1788	16.1788	16.1788		0	0	5												13.3333	16.2475	16.7432	17.2802	17.8492	18.4379	19.0322	19.6175	20.1802	20.7084
																						15.5247	15.5247	15.5247		0	0	5												12.973	15.7156	16.1788	16.6797	17.2092	17.7558	18.3063	18.8473	19.366	19.8519
																						14.7779	14.7779	14.7779		0	0	5												12.549	15.0977	15.5247	15.9854	16.4711	16.9711	17.4733	17.9655	18.4362	18.8761
																						13.9397	13.9397	13.9397		0	0	5												12.0565	14.3904	14.7779	15.1947	15.6329	16.0826	16.533	16.9729	17.3924	17.7834
																						13.0168	13.0168	13.0168		0	0	5												11.4927	13.5944	13.9397	14.3099	14.6979	15.0948	15.4908	15.8764	16.2429	16.5834
																						12.0219	12.0219	12.0219		0	0	5												10.858	12.7152	13.0168	13.3391	13.6756	14.0185	14.3595	14.6902	15.0034	15.2934
																						10.9735	10.9735	10.9735		0	0	5												10.1568	11.7642	12.0219	12.2963	12.5816	12.8713	13.1582	13.4353	13.6969	13.9382
																						9.89481	9.89481	9.89481		0	0	5												9.39822	10.7584	10.9735	11.2016	11.438	11.6769	11.9125	12.1392	12.3523	12.5482
																						8.81207	8.81207	8.81207		0	0	5												8.5957	9.71958	9.89481	10.0799	10.2709	10.4632	10.6519	10.8328	11.0022	11.1574
																						7.75177	7.75177	7.75177		0	0	5												7.7667	8.67282	8.81207	8.9586	9.10914	9.26003	9.40757	9.5484	9.67975	9.79965
																						6.7383	6.7383	6.7383		0	0	5												6.93112	7.64381	7.75177	7.86494	7.98072	8.09631	8.20887	8.31589	8.41535	8.50582
																						5.79178	5.79178	5.79178		0	0	5												6.1095	6.65658	6.7383	6.82365	6.91064	6.99713	7.08105	7.16054	7.23416	7.30092
																						4.92671	4.92671	4.92671		0	0	5												5.32106	5.7313	5.79178	5.85472	5.91864	5.98198	6.0432	6.10101	6.15437	6.20262
																						17.7926	17.7926	17.7926		0	0	5												4.58192	4.88288	4.92671	4.97218	5.01821	5.06367	5.10747	5.1487	5.18665	5.22088
																						17.2802	17.2802	17.2802		0	0	5
																						16.6797	16.6797	16.6797		0	0	5												1/s	0	0.0439805	0.0549756	0.0687195	0.0858993	0.107374	0.134218	0.167772	0.209715
																						15.9854	15.9854	15.9854		0	0	5											1	1	0.0733333	0.0598812	0.0580592	0.0562031	0.0543584	0.0525696	0.0508759	0.0493081	0.047887
																						15.1947	15.1947	15.1947		0	0	5											2	1.25	0.075	0.0615479	0.0597259	0.0578697	0.056025	0.0542362	0.0525425	0.0509748	0.0495536
																						14.3099	14.3099	14.3099		0	0	5											3	1.5625	0.0770833	0.0636312	0.0618092	0.0599531	0.0581084	0.0563196	0.0546259	0.0530581	0.051637
																						13.3391	13.3391	13.3391		0	0	5											4	1.95312	0.0796875	0.0662354	0.0644134	0.0625572	0.0607125	0.0589237	0.05723	0.0556623	0.0542411
																						12.2963	12.2963	12.2963		0	0	5											5	2.44141	0.0829427	0.0694906	0.0676686	0.0658124	0.0639677	0.0621789	0.0604852	0.0589175	0.0574963
																						11.2016	11.2016	11.2016		0	0	5											6	3.05176	0.0870117	0.0735596	0.0717376	0.0698815	0.0680367	0.0662479	0.0645543	0.0629865	0.0615653
																						10.0799	10.0799	10.0799		0	0	5											7	3.8147	0.092098	0.0786459	0.0768239	0.0749677	0.073123	0.0713342	0.0696405	0.0680727	0.0666516
																						8.9586	8.9586	8.9586		0	0	5											8	4.76837	0.0984558	0.0850037	0.0831817	0.0813256	0.0794808	0.077692	0.0759984	0.0744306	0.0730094
																						7.86494	7.86494	7.86494		0	0	5											9	5.96046	0.106403	0.092951	0.091129	0.0892728	0.0874281	0.0856393	0.0839456	0.0823779	0.0809567
																						6.82365	6.82365	6.82365		0	0	5											10	7.45058	0.116337	0.102885	0.101063	0.0992069	0.0973622	0.0955734	0.0938797	0.092312	0.0908908
																						5.85472	5.85472	5.85472		0	0	5											11	9.31323	0.128755	0.115303	0.113481	0.111625	0.10978	0.107991	0.106297	0.10473	0.103308
																						4.97218	4.97218	4.97218		0	0	5											12	11.6415	0.144277	0.130825	0.129003	0.127147	0.125302	0.123513	0.121819	0.120252	0.118831
																						18.3964	18.3964	18.3964		0	0	5											13	14.5519	0.163679	0.150227	0.148405	0.146549	0.144704	0.142916	0.141222	0.139654	0.138233
																						17.8492	17.8492	17.8492		0	0	5											14	18.1899	0.187933	0.174481	0.172659	0.170802	0.168958	0.167169	0.165475	0.163907	0.162486
																						17.2092	17.2092	17.2092		0	0	5											15	22.7374	0.218249	0.204797	0.202975	0.201119	0.199274	0.197485	0.195792	0.194224	0.192803
																						16.4711	16.4711	16.4711		0	0	5
																						15.6329	15.6329	15.6329		0	0	5
																						14.6979	14.6979	14.6979		0	0	5
																						13.6756	13.6756	13.6756		0	0	5
																						12.5816	12.5816	12.5816		0	0	5
																						11.438	11.438	11.438		0	0	5
																						10.2709	10.2709	10.2709		0	0	5
																						9.10914	9.10914	9.10914		0	0	5
																						7.98072	7.98072	7.98072		0	0	5
																						6.91064	6.91064	6.91064		0	0	5
																						5.91864	5.91864	5.91864		0	0	5
																						5.01821	5.01821	5.01821		0	0	5
																						19.0224	19.0224	19.0224		0	0	5
																						18.4379	18.4379	18.4379		0	0	5
																						17.7558	17.7558	17.7558		0	0	5
																						16.9711	16.9711	16.9711		0	0	5
																						16.0826	16.0826	16.0826		0	0	5
																						15.0948	15.0948	15.0948		0	0	5
																						14.0185	14.0185	14.0185		0	0	5
																						12.8713	12.8713	12.8713		0	0	5
																						11.6769	11.6769	11.6769		0	0	5
																						10.4632	10.4632	10.4632		0	0	5
																						9.26003	9.26003	9.26003		0	0	5
																						8.09631	8.09631	8.09631		0	0	5
																						6.99713	6.99713	6.99713		0	0	5
																						5.98198	5.98198	5.98198		0	0	5
																						5.06367	5.06367	5.06367		0	0	5
																						19.6557	19.6557	19.6557		0	0	5
																						19.0322	19.0322	19.0322		0	0	5
																						18.3063	18.3063	18.3063		0	0	5
																						17.4733	17.4733	17.4733		0	0	5
																						16.533	16.533	16.533		0	0	5
																						15.4908	15.4908	15.4908		0	0	5
																						14.3595	14.3595	14.3595		0	0	5
																						13.1582	13.1582	13.1582		0	0	5
																						11.9125	11.9125	11.9125		0	0	5
																						10.6519	10.6519	10.6519		0	0	5
																						9.40757	9.40757	9.40757		0	0	5
																						8.20887	8.20887	8.20887		0	0	5
																						7.08105	7.08105	7.08105		0	0	5
																						6.0432	6.0432	6.0432		0	0	5
																						5.10747	5.10747	5.10747		0	0	5
																						20.2806	20.2806	20.2806		0	0	5
																						19.6175	19.6175	19.6175		0	0	5
																						18.8473	18.8473	18.8473		0	0	5
																						17.9655	17.9655	17.9655		0	0	5
																						16.9729	16.9729	16.9729		0	0	5
																						15.8764	15.8764	15.8764		0	0	5
																						14.6902	14.6902	14.6902		0	0	5
																						13.4353	13.4353	13.4353		0	0	5
																						12.1392	12.1392	12.1392		0	0	5
																						10.8328	10.8328	10.8328		0	0	5
																						9.5484	9.5484	9.5484		0	0	5
																						8.31589	8.31589	8.31589		0	0	5
																						7.16054	7.16054	7.16054		0	0	5
																						6.10101	6.10101	6.10101		0	0	5
																						5.1487	5.1487	5.1487		0	0	5
																						20.8825	20.8825	20.8825		0	0	5
																						20.1802	20.1802	20.1802		0	0	5
																						19.366	19.366	19.366		0	0	5
																						18.4362	18.4362	18.4362		0	0	5
																						17.3924	17.3924	17.3924		0	0	5
																						16.2429	16.2429	16.2429		0	0	5
																						15.0034	15.0034	15.0034		0	0	5
																						13.6969	13.6969	13.6969		0	0	5
																						12.3523	12.3523	12.3523		0	0	5
																						11.0022	11.0022	11.0022		0	0	5
																						9.67975	9.67975	9.67975		0	0	5
																						8.41535	8.41535	8.41535		0	0	5
																						7.23416	7.23416	7.23416		0	0	5
																						6.15437	6.15437	6.15437		0	0	5
																						5.18665	5.18665	5.18665		0	0	5
																						21.4487	21.4487	21.4487		0	0	5
																						20.7084	20.7084	20.7084		0	0	5
																						19.8519	19.8519	19.8519		0	0	5
																						18.8761	18.8761	18.8761		0	0	5
																						17.7834	17.7834	17.7834		0	0	5
																						16.5834	16.5834	16.5834		0	0	5
																						15.2934	15.2934	15.2934		0	0	5
																						13.9382	13.9382	13.9382		0	0	5
																						12.5482	12.5482	12.5482		0	0	5
																						11.1574	11.1574	11.1574		0	0	5
																						9.79965	9.79965	9.79965		0	0	5
																						8.50582	8.50582	8.50582		0	0	5
																						7.30092	7.30092	7.30092		0	0	5
																						6.20262	6.20262	6.20262		0	0	5
																						5.22088	5.22088	5.22088		0	0	5
																						21.9695	21.9695	21.9695		0	0	5
																						21.1935	21.1935	21.1935		0	0	5
																						20.2973	20.2973	20.2973		0	0	5
																						19.2783	19.2783	19.2783		0	0	5
																						18.1399	18.1399	18.1399		0	0	5
																						16.893	16.893	16.893		0	0	5
																						15.5564	15.5564	15.5564		0	0	5
																						14.1563	14.1563	14.1563		0	0	5
																						12.7247	12.7247	12.7247		0	0	5
																						11.2967	11.2967	11.2967		0	0	5
																						9.90696	9.90696	9.90696		0	0	5
																						8.58655	8.58655	8.58655		0	0	5
																						7.36032	7.36032	7.36032		0	0	5
																						6.24544	6.24544	6.24544		0	0	5
																						5.25118	5.25118	5.25118		0	0	5
																						22.439	22.439	22.439		0	0	5
																						21.6301	21.6301	21.6301		0	0	5
																						20.6974	20.6974	20.6974		0	0	5
																						19.6389	19.6389	19.6389		0	0	5
																						18.4588	18.4588	18.4588		0	0	5
																						17.1693	17.1693	17.1693		0	0	5
																						15.7903	15.7903	15.7903		0	0	5
																						14.3497	14.3497	14.3497		0	0	5
																						12.8808	12.8808	12.8808		0	0	5
																						11.4196	11.4196	11.4196		0	0	5
																						10.0013	10.0013	10.0013		0	0	5
																						8.65735	8.65735	8.65735		0	0	5
																						7.41227	7.41227	7.41227		0	0	5
																						6.28281	6.28281	6.28281		0	0	5
																						5.27757	5.27757	5.27757		0	0	5
																						22.8545	22.8545	22.8545		0	0	5
																						22.0159	22.0159	22.0159		0	0	5
																						21.0504	21.0504	21.0504		0	0	5
																						19.9564	19.9564	19.9564		0	0	5
																						18.7391	18.7391	18.7391		0	0	5
																						17.4115	17.4115	17.4115		0	0	5
																						15.995	15.995	15.995		0	0	5
																						14.5185	14.5185	14.5185		0	0	5
																						13.0166	13.0166	13.0166		0	0	5
																						11.5262	11.5262	11.5262		0	0	5
																						10.083	10.083	10.083		0	0	5
																						8.7185	8.7185	8.7185		0	0	5
																						7.45706	7.45706	7.45706		0	0	5
																						6.31495	6.31495	6.31495		0	0	5
																						5.30024	5.30024	5.30024		0	0	5
																						23.2162	23.2162	23.2162		0	0	5
																						22.3514	22.3514	22.3514		0	0	5
																						21.3569	21.3569	21.3569		0	0	5
																						20.2317	20.2317	20.2317		0	0	5
																						18.9816	18.9816	18.9816		0	0	5
																						17.6206	17.6206	17.6206		0	0	5
																						16.1713	16.1713	16.1713		0	0	5
																						14.6637	14.6637	14.6637		0	0	5
																						13.1332	13.1332	13.1332		0	0	5
																						11.6175	11.6175	11.6175		0	0	5
																						10.1528	10.1528	10.1528		0	0	5
																						8.77063	8.77063	8.77063		0	0	5
																						7.49516	7.49516	7.49516		0	0	5
																						6.34226	6.34226	6.34226		0	0	5
																						5.31946	5.31946	5.31946		0	0	5
																						23.5267	23.5267	23.5267		0	0	5
																						22.639	22.639	22.639		0	0	5
																						21.6194	21.6194	21.6194		0	0	5
																						20.4671	20.4671	20.4671		0	0	5
																						19.1886	19.1886	19.1886		0	0	5
																						17.7989	17.7989	17.7989		0	0	5
																						16.3213	16.3213	16.3213		0	0	5
																						14.7869	14.7869	14.7869		0	0	5
																						13.232	13.232	13.232		0	0	5
																						11.6947	11.6947	11.6947		0	0	5
																						10.2118	10.2118	10.2118		0	0	5
																						8.81458	8.81458	8.81458		0	0	5
																						7.52723	7.52723	7.52723		0	0	5
																						6.36521	6.36521	6.36521		0	0	5
																						5.33559	5.33559	5.33559		0	0	5
																						23.79	23.79	23.79		0	0	5
																						22.8827	22.8827	22.8827		0	0	5
																						21.8415	21.8415	21.8415		0	0	5
																						20.666	20.666	20.666		0	0	5
																						19.3634	19.3634	19.3634		0	0	5
																						17.9492	17.9492	17.9492		0	0	5
																						16.4476	16.4476	16.4476		0	0	5
																						14.8905	14.8905	14.8905		0	0	5
																						13.3148	13.3148	13.3148		0	0	5
																						11.7594	11.7594	11.7594		0	0	5
																						10.261	10.261	10.261		0	0	5
																						8.85128	8.85128	8.85128		0	0	5
																						7.55398	7.55398	7.55398		0	0	5
																						6.38432	6.38432	6.38432		0	0	5
																						5.34902	5.34902	5.34902		0	0	5
[truncated: 54 more columns]
